# Supplementary material for: Using synthetic chromosome controls to evaluate the sequencing of difficult regions within the human genome
Source: Genome Biol. 2022 Jan 12;23:19. doi: 10.1186/s13059-021-02579-6 (PMC8753822; doi:10.1186/s13059-021-02579-6)
Supplement: Supplementary file 1 — Additional file 1. ChrQ sequence: fasta file containing the nucleotide sequence of chrQ. [file 13059_2021_2579_MOESM1_ESM.fa]

>chrQ
TGTGTGTTTCATGTATAATTATATATTTTCATATGTTAAATAGTGGTTTCACTTTATTCGGTCCGTGCCCTTCTGTTTGTGACGTACTAGAGTGTACACCTTAGACTTTTTCAACTTGAGAGATTCAGCTTGAGTGTCCCACTCTTCACCACAGAGTACGACTAAAAATAAACGTAAACGGAGTACCCTATCGTTCAGAAAAATTAAACGTAGGAGTCATCAGGAGTTTCGACCATGAAAATTGGGGATGGCACCGGGCAAGGTAATGGGTTCACGGGTAGACGACAGACAACCGGAGACGTCATTGGACCAGAGGGAAGACGAGACGTGCATCATCGACCTCATTAAATAAATAAATAAATAAATAAAAAACTCTGTCTCAGAACGAGACAAAGGGTCTGACCTCACGTTACCGCACTAGAGCCGAGTGACGTTGGAGGTAGAGGGTCCAAGTTCGCTAAGAGGACGGAATCGGAGGGATGATCGACCCTGATGTCCGTATACGGTGGTGCGGACCGAATAAAAACATAAAAATCATGTCTACCCCAAAGTGGTACAACGAGTTCGACCAGAGTTTGAGGACCAGAGTTCACTAGGAGGGCGGAACCGGAGGGTTTGACGACCCTAATGTCCACACTCGGTGACACGGGTCGGACCTCATTAAAAAAATTTCAAGTTTAGGAAGGTAGGGTGAGGAACCGATGTCTCGTGTACCTCCCTTGTCTACCTCACTTATACCTCACTTATGGGTCAGAAAAGACACCGGGAGTGGGGCCAAACGGGAGGAAAGGGGTGCGAGGTCGGTGTGACCGGTTTAAGGTCTACGAGTTTCCAAGACTCGAGGCGGACGGAGTCCGGAAGGGTGTACGACAAGGGAGAGAGACTTAGTGAGAGAAGAGGAAGGAGAGGAGTCGACTTTATAACGAGGGGTCTGGAGAGAAAAATTGGTGAGGACACAAAAAGAAGAATCATGAATGATGTCAATGTCAAATAATGTAAGAGTACATCAAAGAATTACACACAGAAATGGTAACTGTTATCAGACGACCCCCGTCGACAGAACGAATGGGCTCCCATGACACGAAGGACCTCAGGTCAATCGACCAGTACGTATAAACAAATTACTTCAACCGACCTGGCCGTCCCAATCGCTCTTGGGTGGATCTTATTGAAACGATGAGGGTCCTCTCACTCGGTACTAAAGATGACGCGGGTGTCTTACACGGACACCGAACTTAAGTCCCTCCGTCACTTTCTTACCTCCCACTTAACTTACGAGATACGAGTCTCTGAGATATCGGACTAGTAAATCAGCGAGACTAGAGAGGAGGTATCAGAGAGACTAGTAAAAACGACCCTAGGGTAGTTTCGCCAGTCCCTCGACCGAGAGGTACCACGGACCGTCTTGGGGGTTGAGACCCCGTACTCGGGACCCTTGGTCGGTCGAGGTGGTCGACCCGACACGAACAACCGACACGACGACCGGTCTTGGGGTGGGGACTGGGGTTTCCTGAAGTTTGGAATCCCGTGAGTAGTCTGACTCCCTCACCAGTTCTCGACGTGAACCGACACACTTACTTCGACCAACGTGAAAGCAGAATGACTCTTCTCTTAATCTTTTCTTAAAAAAAAAAAAAACTCTGTCCCAGAGTAAAACACCGGGTCCGACCTCACGTCACCACGTTGGTATCGAGTGACGTTGGAACTTAAGGACCCGAGTTCACTAGGAGGGTGGAGTCGGAGCACTCATCGACCCTGGTGTCCGCACACGGTGGTGTGGGTCGATTAAAAATTTTAAAAATCTCTACCCTAAAGTGGTGCAACCGGTCCGACCAGAGTTTGAGGGCTGGACTCCACTAGGCGGGTCGAACCGGAGGGTGTTACAATCCTAATGTCCACACTCGGTGGCGCGGGTCGGAGTGGAGAGCGAGAATTATTACGAGTTACAAAGAATTTACGTCACTAATAAGTGGTTGTGGTTAATTAGTACCAGGTGTCCACTAATAGAGACGTACTCGACAACAGAAGACTATGTTTTACACCCAGTCCGACCAAGAACCCCACAAATTAATTTCTCTCAAATTCTTTCCTTAACAAAGGTCTCCACATTCGTTTCGATTCTCTTAGTTGTTCCTCGCGAGTACTTGTTCGTGTTCACTCTTTAACAATGAGTCGGGAGTGGGTGGGGGTGTGAGGTCTTGACTTTCTCGTTCCTCGGGTCGATCTTGGCAGTGGTACGGTCTCTCCGGTAGATCGTCTCAGATGTCAGGTCTCTCTCACCATCGAAGATCTTGACCCCGGTCCGACCACTACCCCCTGTGTATGGGACTGGAGAGGGAGATGGGTAGGAGACTGGAGGACGGTCATGGGAAGGTGGTAACCGGTGCGGGTTCACCCTAGGGTCCACTACGCCGAACATCCTCAGTCCGAAGAGTCTTGTCTCCTCCTGTCTCACCCAGCCTTTTGTCCTTACTAGTAAAGGTACGGATTGGCAAGGACCAGGAGTTTTTGTCTAAAACAAAACAAAATTAAACTTGTTGTGACCAGTAACTCTTGGTATTTTCCGTTTCGGTGAGAAAAGTAATTAAGATTTCTAACAAAAAAGAAAAACACTCCTTGCACACTAATCCATTCCGTATACATCAGACACCCTAGAGAACTTACGTCACCACGAGAGTCGACTTCTCGACTCCTGGAGACTACATGTGAGTGGCGAGGGTGACAAGGAATGTCCGTCGTTGCCTGTACTCAAACAAAAGGAAGATTTTCCGGTACTTCTAGACGCGGTCCTACTCGCACACTACGTCGAGAAGCCGGACCAATTGTGGGAAGACCGGTTACTGGGTTGTAGAGAAGCCTTTTTGGAGTCCATAAGTCTTTGGGACTTTACCGTTGTTAAACTCTTCAGAAGACCAAAAAAGGATGTAAACAGAGCACATCAGTACATAATATAGAATTGTTTTTTGATATTTTAATCCCTCGGTCCGTACCATTGAGTACGGACATCAGGGTCTTTGAGGTCTCCAACTCCGTCCCCCTACCGAACTCGGGTCCTCAAGTTCCGACGTCACTCGACACTAACACGGTGACGGGAGGTCGGACCCATTATCTCGTTCTGACAGAGAAATCTTCTTTTTCCGACCCGTACCACCGAGCGTGGATATTAGGATTATAAAACATTACGGTTCCATCCTCCTAGTGAACTCGGGTCCTTAAGTTCTGGTCGGATTTGTTGTATCTCTCTGGGGTAGTGATAAATAAATTTTTTTAATTTTTCCACTGGCCCGTGCCACCGGGTACGGATATTAGGGTCGTGAAACCCTCCGGGTCCGTCCACCTAGTGAACTCCAGTCCTCAAGCTCTGGTCGGACCGGTTGTACCACTTTGGGACACAGATGATTTTTATGTTTTTAATCGACCCGCACCACCGCCGGTGGACATTAGGGCCGATGAGTCCTCCGACTCCGTGCTCTTAACGAACTTGGACCCTCCGCCTCCAACGTCACTCGGTTCTAACGTGGTAACATGAGGTCCGACCCGTTGTTCTCACTTTGAGGTAGAGTTTTTATTTATTGATTTCATTCCTTTTTTTTTAATTCACCGGTCCGTACCACCGAGTGTACATTAGGGCTGTGAAACCTTCCGATGTCGTCCTCCTAACGAACTCTGGTCCTCAAGTTCTGGTAGGACCTGTTTTTTCACTCTGGGACAGAGATGTTTTTTATTTTTTTAGTCGACCCGTACCACCGAGTACGGACAACAGGGTCGAGGAACCCTCTACCTCCGTCTTCTTAGTAGAACTTTAGGGATCTCTCGGTGATGGGAACGGACACGTTTTTATCAGTAAATAACTCGACTACTACTTCATCGGGTCCTCTCTTTGACTCTACCTCCCGTCTGTCTTTCGTATATTTTGTCAGAGGACTAGTAAACCTCTCAGTATCAGACATTGAAAGTCTGACATCGTGGAGGATGAGTGCACCTGTTGTGGGAGAAAGTCGCACCGTGTGGTAGACGATCCCATTACGTTAGGGAGGAAACCGGGGACTGTGACCATTTGGACGGTTCGTGACTCGTCCTCCCTTGTAACCTACCCTCTGAGATCTTCTTATCCCCTTTCTGAAAGGTTTTTTAAAATTCACCACCACAATATAAAATTTAATAATAAAGGACTTTCAAATTTTTACACAATTCTTTACGTCTCTTAGTTCTCCAAAATTTTTCACTCAACAAAAGGAGGTCGTTTGTACGTCTACTCCGGACCAGAAAGACCGGGGTAGTCCTTTCGTCGACGGTAGGGACAGTTCATCGGGTCACAGTCGTGAGGTCGTCTAGCCTCGCTACCGTGGAAACTTTGTCGAGACCACGAGACCAGCTGCAAAAGAAGATAGGGATTTACTAAAGGGGACAGGAGCACAGGCGTGTAGGACCACACAAGACTACTGGGTACACAGACCCTTCCTTTATTACCCCCTCCTCATACCGGACTGCAGACGAGAGTCTATTAGGGTCCTAGTAAGGTAGGTACACGGTTCCTTGGTCATAAAGGTGGAAGGGGTTCGTCGTGAGGAGGTCTAACAGACTTCAACAAAAATTAGGTTCGGGTCTGCATTGACACTATCCACTTCACAGTACGCATGTCGTCGTGTAATCCTTTCTCTCATACACCTAATTTGTTACACTAGGGAAGAAGACACATGGAGTGTCGTCAGAAAGAAAGGGTACATTGTCCTCTAGGTCCGATGGACCATACTCTTTGACGTGCTCACCCTCCTACGGGAACACCGGATACTGTTCTTTTACCTGTGGTTGTTCCTGCTGGGTCTCGACTACGACCCGGCGTACGCGACGGAGCTCCGGAACCCCCTTACCACTCGAAGGATCTTACTACCGTACACACCGACGTTCTCTGAAGCAGAGAAACTAGAAACCTAAACTTTCCTTCCGAAGGGGGTGTGCCTCAAGAGTGAAGTCTGAGTAAAACAAGGTGAACTATGAAGAGTCCTTAGTAGAAAGTGAAAACCACAAAAAGAGAGAGGTAAGATAGAGTCGACGATTCATCCTTCCGGAAGTGAATTTGAAATATTACGAGATCCTGTCCTGTCGGAACCCCCACGAGGACCCTAGATGAAGAGGACAGATGAGAGGACTAGAAATGACTGGGTCACTTCTCGAGTATAAGAATGAACCGTTGGAACTAAAAATTTTAATCGAGAACGTCTACAAAAATCCTTTCTTCTTGTCACTGACGGGAGAAGTCCACGAAGTGGATATAGCCTACGAATGACACACAGGTCGTGATACGGTCCGAGGTTCCTTTGTTTTATGTGTTCTTTTGTCCGGAAAGGACACTCCAACTACTCTGTCGGTGCATTTGTCTCCCAATAATATCGGACTCTCCTACAACTATTACACACTCGGTACGATGGAACTTTCGGGTTTCCTCCTTCGTCCCACTAAAACGTCATGAAGGACCTCCTTCCTGACTCTCAATCCTCTATCCATTTCCTCTTCCATCCCCCCTTTGTCCATGAGGTCCACGTTCGTTGTCATTACGCATTGACTCTTGTAAACCGATCCAAAACCAAACCTCTCAACGAACCCTTACAACTTCCCTTTTTTACCGGAGGTAAGACAAAGGTTGTTGTTCACGTTGAAAATTTTTTATCAATTTTATTTTACGATATGATAGTAACAATTTGACAAATTAACGTCAAAATTTACTGATTTTGTCCGGCCCGTGTCACCGAGTGTGGACATTAGGGTTGGGAAACCCTCCGGTTCCGTCCGTCTAGTAAACCGACTCAAGCGACTCAAGAAGGGTCTAGAGGAGAGTCCAGGTCTTGAACGTGTCGCAACGAACCGGTGGGGTAAAACCAATGGAGATTAAAAGGGGGGTTTTGGGTCGTTGTCACAGACAACTCCCCAAACAACATGAAACCGGTTGTTCGTAGTGGTTTTCCCTAAGATTAAGAGTAATGTTTAGGACGAATTTAGTCACAAAGGGTTTCCACCGACAGTAGTCTTGGTGAACTATTCGAAAAAGTTTTTCACCTAGAGGTCCAGGGTGGGGACCTCCAAGAGTGAGTCATTTAGACTCCCTCCAGGAGCCTTACACACAAAATGAAGAACTCGAACCGTCCACTAAGCCTACTAGTCACGTCGTACCCTTGTCGACCCAATCTACTGTGGTACAATGGTTGTCTGTGTAGATCCCGATTTTCCGACCGAGTTGGGTTCCGACCTTACGAATCCCGTCGACGAGATGAGACATTTTTCACCCTTTCGACCCGTATCACCGTGCACGGACATCAGGGCCGATGAACTCTTCGACTCCGTCCTCCTACCGAACTCGGGACCGCAAACTCTCGTCACTCTGAGTCAGAGATTTTTGTCTTTTTTCTCCTCTTTTGCCGTCCGGTTCGGGTCCACACGAGGATCTTATACTAGCCTGAAAGCACCCAGGGAGACGGACTGTGACACCAACCGTACCTACTACCTTCCCCCTCTTCATAAATCCCACCCTCTGCCCGACCGGTCGTCGGCGGTGTCGGGGAGTACAGAACCTGTCCCGATGGTGAGGGAAGCCGTCGAACACTTCGACAGGTTCGACCTCCACGGTGTCCTCTAGTTCCTGCACTAACTCGGTTAGTTTCTGTTGCTACGACGGTAGGCGTTGATACCGTAGCTCGACCGGCACTCGGACACGGTCCTCGAAGACCGGTCACCGAACCACGGTCCGGAGGTGAAGATGTGGGAGTTGGCGCTCTACCGATGGTGTCTCCACGACTTCGCGGACCCCTACACCTGACTCCTGGGGTCCACTCCCGTCACCGGGTCTCTAGGGGTCTCCTCCCAGGTTCTCGTCGGGGCCGACGTCACGACCGAGGGGTGCCACCATGTCTACCTACAGACACGGTACCGATCGACCCGTGTAGCTTCCGAGGTCAGAGTCTCCCGTAGTCTACCTTCTTGAGTCGGAGTCCCCACGAGGGGACGAAGGCCGAGGGAGATCGGTTAGGGAACAGAGTTAAGAGACAGGGGTAGGAGTGGGTCCGCAGGGGATGGGACCCGAGAGTCGCGGGTGGGGTTCGCGGCTCTCCTTCTACATGCAGGGTAGAAGACCCGGAGGTCTGGTTTCTCAATGTAGATGGCATGGGTCCTCACCCTGCTCAAGGGATTGCCGGCGACCACTCCCGGACGTCTGGAAGGAACGTTTATGTAGAAACAAGAACCCTCGCCCTCCCGTCTTCTTCAAACGTACGAACACCAACTGGACCCTCCTCAGTCCCCGTCTTAAATGTCCTTACCGGAGGACCCGTACACCACCGTGACGGGAGACAGTCCTCACACGGGACTGGAGACCCGTGGGGAGACGGTCCCCGTTAAGGAGAAGGGGACGGAAACCCCTCGACTTCCTGATGATGGAGAAGATGGACTTCTCGTTCAGGGGGTTCCTCCTCGACGACTTCTACACCCCCCTCCTCGACTGGTCACTTCTTTCACAGAAACTTCAGAAGCAAGAAATGGAGAGCCCTCTTGGTTTGGCCTTACCAGTGTTTCACTCACTACGACCTCACCCCTGGGACCAAGTAGGGGACGGGGACCGGACTGGGGTCGACGTCCGGTCCGACGCCCCGACACTGAAGGGGTAGGACACGGGAGGGGAGGTACGACACCTGTACCGTTTCCCTCTTCCCATTCAACCCTCTGGAGGTGGACCTTCCCGAATCCCTCCGTTTCTGTCCGACCCAGAAACAACCCCCGGCACTCTCCCTGAGTCCCACGGTTTGGACTACCAGCGGGGTCGGTCGAGTGGCAGAGAGGGTCCACTGAACGGACGGGACCTTGCTACTCGGGGACCGCCGACTCTGGTCGGACGACTTCCTCCTCGACGACGCCCACTTGGCGGTCCCGTAGGAGTGGTAGTTGAGTGTCGGGTTGTAGTTGCCCTTCGGCAGGAGGCTGGGGTAGCACCCGACCCCGGGGTCGCCCCCGATACAGAAGGTCTTCCACACCATCCCTCCGTGCCCCACGGGGGGAGAGAACTGGCCGTGGGCACCCAAGGGGTCTCGAATCCCGTCTCGTCGGACGGAGAGGACCCGAGAATTTAAAACTTACTCGTACCTAACCTCGCCTACCCTCGAGTACGAAATTCAGTCTATCTGGACCGACCCGTGCCTTGGGCCGGTCGTGAAACCCTCCGGTTCCGCCCACCTAGTGAACTCGGGTCCTCAAGCTCTGGTCGGACCCGTTGTACCACTTTGGGTAAGAGATGTTTTTTATGTTTTTACTGGCTCCGTACCACCACATGTGGACATCAGGGTCCATGAATCCCCCGACCCCACTCTCCTAGCGAACTCAGGCTCTCCAACTCGGAGGTCATTCGGTATAAACACGGAGACGTGAGGTCGGACCGGGTGTTTCACTCTGGGACAGAGTTTTTTTTTTTTTTTTTTTTTTTTTTTTCTAACCGACCCGAACCACCGAGTACGGACATTAGGGTCGTGAAATCCTCCGGTTCCACCCGTCTAGTGTTCCAGTCCTCAAGCTCTGGTCGGACTGTTTGTACTACTTTGGGGTAGAGATGATTTTTATGTTGTTAATCGGCCCACACCACCGCCCGTGGACATCAACGTCGATGAACCCTCCGACTCCGTCCTCTTAGCGAACTTGGGCCCTCTGCCTCCAACGTCACTCGACTCTAGTACGGTGACGTGAGGTCGGACCCGTTGTCTCGTTCTGAGGTAGAGTTTTTTTTTTTTGAGGACTCATCGACCCTAATGTCCGTACGCGGTGGTACGGGTCGATTAAAACATAAAAATCATCTCTGCCCCAAAGAGGTACAACCAGTCCGACCAGAGCTTGAGGGTTGGAGTCCGTTAGGAGGGCGGAGCCGGAGGGTTTCACGACCCTAATGTCCCCACTTGGTGGTGTGGACCGGAAAATAATAATAATAATAATAATAATAATAATAAATACGTGAGCATTTATACCCCGTGGAGACTACACGGTCGGGGACACTACCCCGGTCCCACCTCCGGACCCCGAGACCGGGACACGAGACCTCGACTTTCAAATCCTAGGATCCAACCCTAGATTTCTCGGACCCTCGACCCGCACCACTGGTGCGGGTATTAGGGTCGTAAAACCCTCCAACTCCGTCCTCCTAACGAACTCGAGTCCGTAAACTCTGGTCGTACCCGTTGTATCCCTCTGGGGTAGAGATGTTTTTTATGTTTTTAATCGGTCCATGTCATCGTACACAGACATCGGGGTCGATAAGTCCTTCGACTCCGTCCTCCTAGTGAACTCGTGTCCTCAAGTTTCGACATCACCCGGCTCTAGTACGGTGACGTGAGCTCGGACCCACTCTCTCGCTCTAGGACAGAGTTTTTTTACTTTCTTAGACCCGACACCTCCTACACCGAGGTGCAGGTGAACAGGGGGGTTTGGGACGGACGAGCATCCGTCGAAGAATGGGTGAAGGGGGTGACGGACAGGACGGGTCTCGGGGGGTTCCACTCCGACCTCCCGGCGTCGTGGTGGAGCGAATCGCAGAGGACCTCGTAGGGGGGCGGCGTCGTCTCGGCTCACACCTTCATGCTCCAGTGAATGGCGTTCTTCCATTGAGGGTCTCCCCGCCCCGACCGAGATCGACCCGGCTGTCGTCCCCTGTCCGACCAGTGTATCTACTAGTGGTTTGGTGGGTCGGTAGACTTCTTCGTGGGAAGACGTCTACCCCTTTGACTCCGGACCCCAGACGGTCCCCCAATGTAGAGGGTTCCGTCGTGTCGTCTCTAAACATGCTCTCTTCTGTACCGCAGGAACCTTCTCCGTCAGTCCCACTCCTGTCCCCGTCTTAAAACCCTGGGGTGTGTGAGTCAAACTCAGGACCGAGTACGTAAATCACCAAGACTGGAACTCACTCAGTGAATTAAGGCTCGGAGTCAAAGGAGGAGACATTCTTCTCGGAGTTCAAACGATTGTTTCCGTTCGGTGGAACGATCGAACCCCACCAGAGGTCGCCCGACTCGGCTCCGGGGACGGGACGGGAGTGACGGACGAGGAGGCGGCCGGTGGGTGGGTGTCCCTCTGAGGTTGTCGATGTTACACGCGGCGTGGCTCCCAAAGAGGCACTGGGACCTGCTGGACCGGGGTCTGTGGTGGATGGACCAGGTCCACGTCCGTGACTGCGTCCTCCCGGTCCCCCGGCCGTCGTTCCACGTGCTTAAGGTCTGCGACACACTCAACCCCCTGGGACCCGTACCTGGTCCGGTCCCGGGTCTTGGTTCGTTAACTCTGTAGAACCCTTTCCTTCACTTAGTTTATTGAATCTTTACGGGGAAAGAGCCAGTGGCCGCCGGACCCTGTCGGGAAGCCCCTGACGGGGGTTCGGACCCCTCCCCCTTCGTACCTTCCGACTCCCCACCTCCTCGGCCCTACACCTAAGTGCTGTCACCACACTCCTTCAAGTTTAGGCGTAGAGTCTTTTTCGGTCTCGAAACTCGGGGTGTATGGACGTTATGGAGGGCACTCTGGAAGCCCTTCCGGAGGCGAACTGGCAGATACTTTACCCTGATTCATGGGAGACCTCGGAAGGGTTCACGTTCGTGGGTCGTGTGTCATCCCCGGGTCCACAGAACCCACGTCGCGCCCACAACGACATTAAACACCCCCTTGAGGGAACAGTAGTCGACTAAAGAAGGTGGTCGGGGCCTCCCTAGACCGTTGAACCGCCACTAACCGCCGCACCGACAGCCACACCAGGACGAAGACCACGACCGTCCTCAACCGAAGAAATAGGTGGCGTCCAAGCAGTCTCGGGTATGGGACCGAGGTGTACCCGAACCCACCCTTTTACCCCGTCCTTGGAGGTAAAGGAGTAGACTTGCTACCCCGGGTGTCCTACGATCAGCTCAGATTAGGGACGGAGGCCTTTACAACTAAATGAAATGAAAACCCATAACACAGACAATCTAAACACAAGTTTATTGTCACCGAAATTTTTTAGATCCAAAGGTCCGCACTCGGTGGTGTGGGTGGGGATGAGTCCTCCGACTCCGTCCTCTTAGTGAACTTGACCCCTCCGCCTCCAACGTCACTCGGTTCTAGCGCCGTAACGTGAGGTCGGACCCGTTGTTCTCGTTTTGAGGAAGAGTTTCTTTTTTTTTTTTTTATCCGAACTGCCCACACACCACCGGGTCTGGACATTAGGGTCACGAAGCCCTCCGGTTCCGTCCGTCTAATGAACTCGGGTCGTCAAGTTCGGGTCGGACCCGTTGTATTGTTTTGGGACAGAGACGTTCAGAGCAGAGATGTTTTTTATGGTCTTTTAATCGACCCACACCACCCGATGAAGACATCAGGGTCGATGAATCCTCCGACTCCACCCTCCTAGTGAACTCGAGTCCGTAACTCCTGACGTCACTCGACACTAACGTGGTGACGTGAGGTCGGACCCACTGTCTCACTCTGGGAAAGAAATTTTTTTTTTTTTTTTTTTTTTTTTTTTTGTCCGACTAAAAAGAAGTTTTGTGCACTGTGTACCTCGATCTTGACGACACCTTTGAGGTACCACGGTCGTCGCGGGTCCGGAGACCGGAGGAGGTCACGGTATGAACCGTACACCGAAGATTGGAGTTCCAACGGTGTACCAGTATCTCATCAAAAACCTTGAGTTCGGTAATCTTGGTGTAAGCTCCGTCCTTCTTCCTTCCTTCCCTCTTTTCGGTTGTCCGTGGAGACAGTCTCCTTACAACGTACAGTCACGACGGGGACTACCGTGTCGTTCCTCCTAGGTCTTCTTTCATAAACCCCGTCCTGACTAAGGCCTATACCCACTCCTACACAATTTACACACAGAGAAAGTCCGTAGACACCGAGAACACGTTACTTGTAGTTACCTCCGTTGTGAGATCGAACGTGGGCTTCCTAACTGTGGTTGGAGTTATTCCAGAGTTTTTAGATGGGAGAAGGTGTGTACATACACTATTTCCTAGAACAAGGGCACTCAAAGACGTAGAGAGACCAAAACAAAAATAAACGTACCCCCCGTCACGATACACACAATGCGATAATCAAAAAGTCCCGTCCTAAACAAACTCATAAATTCCGAGGAGAAGATCAGTCTATCATTTATCTACCCTGACAAAGGATATAATACCGTCCTCCTCCTGGTGTCACAGTGACTCTCTAATCCTTTTAGAGGTCTAGACTCTGTCACACCGGTCTCAAATTAATTTCTTAAACTTACCGTCTTCTATTTGCGGATCTTTTAGGAGGTCGTCGAGTAAACCACTCCAAACAAACTCTTATTACCCCGTGTCTTAAAATCTTAACCTTGTAAGGGTCTTTACTTATTAAACCGGTATTGATGTTTCTTTAGTACACCTTTTACGGTCAACCCTTTCGTTGTCGACAAATACTCAGGGTGAAATTAAAGATGGAGGGATATAAACTTGTGGAAACGACTGCACCACAAAAGTTCCCGTCTTTCCTGACACCCTAACCGTCCAAAGGGTTCATCCACTCCCTCTCCAAAGGATTGGTACGAATTGTAACACTGGTAAAAAGGAAAACATTAGAAACGTATATAAGTACTGTTTCCTTTTCTCAGACCGAAGACGGACCGTATCTCACCTGCTCATCAGTCACAGGTTCTTTACCCCATTTATTTCGACTCCACTACTACCTTAGACTAGGAAAAGAAGAAGAAGAAGAAGAAGAAGGAGAATTGGTGTCCTAAACTCGTTGAAGATACGTGTCATGTTTAGGTAACTCGGAATAAACTTCTTCTTCCTACTTAGAGTCCTTCCGTTCGTCGTCATAGACGTCAGGTATCTTCTCGCACTCTTTGACCAGTAATCAGGGATAAATAACAAAGTTAGACTTCTTAAATAACGTTTCTACTAACGGTCCTCACACCGAACCGTCCCTTAGGGAGATCGTAAATAACTCCTGTGTCGGAGGATGGACATGACTTTCGTCCAGTCGTACCACCTGCTCCTTTGTCCAAGACCTCGACCTGATGAACCCAGGTTTTAGGAGAGACAGTGTAAGAGTGATATCCTTGAACCTAAACGACCCTCCTAATTTATTCGAGTAGACACGTTTCGTCAATCCTGTCACAAACCATTATCATTCGTGGTTCACAACCGTTGTCAATGGAATAAATTTGGAAAGTCATTGGGACACTTCAGTGATAAATAATAAATGAGGTAAAATTTCTATCTCTTTGTTCCGTGTCTCTTCAATGTGTCGACCATTCCTATTTCGATCCGAAACTAGGGTGCAGACAGACTGAGTCCTGACAAAAGTTTTGAGATTTTACAATTTCGACCTTTTGTGGGATATCTAATAGATTAGGTCAGGAGAGTAGACTGGGTGCTCCTTTAGTTCTGGGTCTCTCGTCTTTCTTGAACGGGTTCCTGTGTTGTTTTGTCACTACCTCGTCCCGGACCCGAGGTCAGGGACGAAGGGTCTCTGTTACATCGGAGAGTTCAACGACGGAAACGAGGGGGCGTTTCCTCTCCTCGTGTCCTCGAACGTCCATGAACTCGTTTTTCACGGAACTCGTTGAGGCGTCGGACCGCGTCCGGTCCACGGTCCTCTTCCGTCACAACAGTAACCGGTGAGGTCAATGAGGAAAACAGGTTAATTAGGTCGGGACTCACGGGAGGGTCCCCCTTTAGATGGTTGAGGACGGACCTGGACACGAAAGACGTCGAGGGGATTCACGGTTCCGTGTCGCTGAGGTTTTCACCGACGAGGAGGGTCCGGGAGGGAGCGGGGAGTAAGGTTCAGGTGGTGACCCACGTCCCTCAACTTGTTTCTCTGGGCCCCTCCTTCCAGGGACGGGAGGGAGGGGCTGTCAGCGTGGAGGAGACGAAACAAAGATCCGAACAAAAAAAGTTACCATATAAAATGACTTGGGGTATATATTTTTTAATAAAACCCGGCCCACGCCACCGAGTGTGGACATTAGGGTCGTGAAACCCTCCGACTCCACCCGCCTAGTGGACTCCAGCCCTCAAGCTCTGGTCGGACTGGTTGTATCTCTTTGGGCCAGAGATGATTTTTACGTTTTAATCGGTCCGTACCACCGTGTACGGACATTAAGGTCGATGAGCCCTCCGACTCCGTCCTCTTAGCGAACTTGGGCCCTCCGCCTCCAACACCACTCGGCTCTAACGTGACAACGTGAGGTTGGACCCGTTGTTCTCGCTTTGAGGTAGAGTTTTTTAGTTTGTTGTTTTTTTTTGGTTGTTGTTGTTTTTTTGAATAAAGTTTTACATAACTTATATTTATTTAATAATTACTCCATAAAAATAAGAAAAAAGACATTCAGACTAAATGGAAAGGTTGTGCAGTAAACTTACGATATAAAAGTTCCCGATCATCGGTTTTTTTTACCTTTGTAGGTTTACAGGTAGTCGACTACTTACTTATTTGTTTTGCACCATGTAAGTATGTTACCTTATAATAAGTCGCTATTTTCCTCATTTCATGTAGTACCAACTTGGAGTTTTTGTATATGATTGACTTTTCTTGGTTGTGTTTTCTGTGTATGACTCACTGACGTAGATATATTGTACGGGTCTTATCCGTCTAGGTATCTCTGTCTGTCACCTGATCACAAACGGACTCCGATTCCCAATCCCTCCTTAAGTCTCACTGCCAACTATCCATATCCATGCCCAAAATAAACACCCCCTCCCCACTATTTTACAAGACCTTAGAGGACTGGAGTCCGGTAGACGGGCGGAGCCGGAGGGTTTCGCGCACTCGGTGACGCGGGTCGGTCAAAAAGGATTAAAATCCAACCTTACGTGAGGGACTTATCGGGGACAAGTAGGTTTAGGTCGGAAGCTTTTAGATGAGGAAAAAGGAGGTAGTTCAGAAGTTTGGGTACTTCTAAACAACAGGGATTTATAAAGAGAATCTCTTCGTGTAATATTGGTTAACCGATATTACTTCATAAGACCTTGCTAGTCCTAAACGACTCATAACCTCTTTCTAGGTAGGTGAATCTTCTTCTTAATTTGTTAGTCTTCACCTGTGCTGGACCTGGTAGTCGGGTCGTGAGGGAGAAGACCCACGACGAGGAGAGTGTAGTAGGTGCACCAAGGGGCCGTCGTCGGTGTATACGTGCTACACGGGTGGGGGTCGACTTCTGTTGTAATAGGTTCAATTTGGTTTCTCGGGGAAGAGGTCTCTTAAACCCTAACCCCGGTTCTCTAAGGTAGGTGGTCCGACGAAAGAACTTCGTTTTCTGATGTGGGGTGTTACACCCCACTTTCTCCTCCTTCGTACAGATATCTCATTCTTATTTCGTCTATAAGTCCTTTTCGTTTCTTTCTTCATTTTGTCCCCGAAGCCCCGAGGGGTGTTGTGAGGTCAGGGACAGGAACTCAAGACACTGTGGGGTCATCGGACTATTGTTTAAGAGGGGTTACGGGTTCGTTCGAGTTTACCCAAGACGGTGGACGAGGGCTCGTAGAATTGTTTACGCGGTGGCTCGGTCCTACCTAGGGAGTGATCCGCAACTTCGGTTATTCTCTTACGCGGCTGTGGACGGATTACGTCGACACGTGACGTGTCACCGGGTAGTCCAGGGTCGCAGGACGACCGGAAGTCGGTTTCGTCTCCTCCAATCAACAGATCAAAGAATGGCCGTCCATGAACCGAGGGGGCTGCCTCTAGTCGGGTCGGTGTTCTGGGTCGTGGTACCGTTCGGTGCCTCTTCCCTAGTCCACTGTGCTCCATGGGTGTCGGTGCGGAGGACGGTTGTGGCGTGACACGTGTATTCAGACGTTTCTTTATCGCACACCCATTTCCTTCGTTCCATCTCTCTCTTGTGGTAGAACGACGTTCACTGGTCGTGCGACCCTTGTTCCGTTGGGACATTGTAGGAGGGACGAAACGACTAGGACTTTGGTGAAGAGGGGACACAACCCCGATGCACAGGAAGTAGTCACCTGTACTACCCGGTCGAGTGATGACGGAGAATCCGAGTCCCGTGTCAATGGGACTAACACGTCGTAAATCCCTTACTCGACCCTTCAGGTCCACGAGTCGTAGGATCCGTGGGTAGTGTGAGTAATCACCACACAGGGACCCGTCGCCCTTCTTACCCAAAAACAAAATAAAAAATCTCTGTCCCAGAACGATACAACGGACCCGACCAGAACTTGAGGACCGGAGTTGGTTAGGAGAACGGAGTCGGAGGGTTTTATAACCCTAATGTCCACACTCGGTGACGTGGACCGGATCTTCTTACCCCAAAACCTACATGGAAGAAGTATTCCAATAACATTCCTAATTTACTCAAAGGTGTATATTTCGAGAATCGGGTCACAGACCGTATCTTGTACTTATTTACGGGTCATCTGTGTTTAGTAACAATAACAAAAATAATAATAATAACCGATGAACCACGGACACGGTGGGACACACTGACCCGGGTCAAAGTTATTCGACCCGGAACAAGGACCCAGTATCGAGACGATACAGGAAGTGACGAGGTCTTGGCCTCGGAACGGAACGAGAATAGACTGTGGGAGTCGAGAGTGGATCCTAATCGGAGACCCGAAGGGACTCAACTGTGGGTGAGGACGGAACGACCCACAGAATCTGAAAGACAGTGGTACCTTGAGTACCGGTGAGTGAAGGAGAATCGTGACTTAAGACGACACTTCGACAGTAGACACCGGTGTAAGAAAGGTGAGGTCGGGGGGGTGGAAACTTAATTCGTGAAGGAAAATCCCTGGAGAGAAGTAATTATAGGTGATCTTTCCTCTCTGAGTAATACACACTCAAAGTTATTCAAATAGGTTAGGGAAACAAAAGTTGACTTTCCTCCCTTTGCCTGTTCACTTCTTCCATCCCGGGTCCTCACTTCCTTGTTCCCACCCTTATCATTATTACAACATGAAACTTTTAGATGACCCTTTTACTACTTGAATCTGACGACCCTCTCCGATTATCTTTTAGCCCGTCACTCGAACTATCATCCGTTTCCTGATAGTCCGGTGCCCCAGTTCAATTTCGTCGTGTAAGTAATTTTTTTTTTTTTATTCGCAAACCCGGTCCGCACCACCGAGTTCGGACATTAGGGTCGTGAAACCCTCCGGTTCCACCCACCTAGTGGACTCCAGTCCTCAAGCTCTGGTCGGACCGGTTGTCCCGCTTTGGGGTAGAGATGATTTTTATGTTTGTTTAGTCGACCCGTACCACCACGTGCGGACATTAGGGTCGATGAACCCTCCGACTCCGTCCTCTTAGAAAACTTAGGTCCACCACCTCCAACGTCACTCGGTTCTAGCGCGGTGACGTGAGGTCGGACCCGTTGTCTCGTTCTCAGGTAGAGTTAATTTTTCTTTTTTTTTAATTTTATTCGTAAACTGGTAGTGTCTCGTCCAAGTCCTCCGGACCCCATACGTCTAAAGTTGGGAGAACCGGAAACAAAGGAACAGACATTTTACACCAATCGACCATAGTCGAACTCTCGAGCCTCCCCTCTGCACTGAAGGGGTAGATTGAGATTCACTGTTCCGACTCTGAGAGGTCGGGATCCTAAGAGTAGGTTTTGGGGAGCTCCGAGTCTGGAAACCTCGTCCTCACACTAAGACCGGTTGGTGGGAGAGACCGGGGGTCCGCGGGAGAAGAACACCTACAAGACCGGTTCACAGTTGAGACGAGACGACTCTTCAGGTTAGGTTTCCTTCTTACGGTACAAGTTGTGGATGATACGAGATCGTCAGTCACACCACTGTCGGTAGAGTCCCAGTAGGAACCGAGTGGGGGTTTCCTTCTAGTCGTACCACTCGTCCCGCGACGGGAACCCGTCGTGAACCCAGATTGTCCTGATCGTGTGTATAAATACGGGGAGGGGTGGGGTCCCGGTCGCACCCAACCCTCTCCCGTACGGCCCACCACCTCGACACGGACGGAGATGTCACCTCGAGATCCTTCTTACGACCCACCAGTGTCCCCCGGACCCTGAGTCCTCTGACAGGTCACTAGTTTCCGAAAGACCCCCCTCACTAATTTAGGTAGGTACGATTGTACTTTGTCTGGACTCAAACTTGGGGCAAAGACGATCAACGAGTTCAGTCAGTGGTACTCGCTCTCAGTCGTCGTTGTCTGATCTGATCTTAATCGGTCGGAGAGAGAAGGGGGGTTGTTTAAAGTTCTTACCTTGGTAGTCTTAGTCTTCATCTCTTCATACACTGTGATCGGTACACCGAGACCAGTTCGGTGAAGTTGCAAAACTCAGAGTCACCGGAGTAGACATTTCACTCTTAATTCTCTACCACGTACATTTCACGAATTGCCCCTCATTTACCATCCGTTTGTAATCGACGACGATAATCATGTCTCTCTGTTACCACACACACTCAGAACACCCGTCTCTACCCACTCTCCCCTCTGTTTTGTTCAAGAGTACTACTACCCCCGTCCCCCAGGTCGACCACCACAGCCTCCCTTCAGACCTGTCTGGTCACCACCCCGAGCCCACCCTCCGTGACCCCCCCGACCTCACCTTTCTTACACCGGTGTCTACTGTCGAAGTGTCGTCTTAAGTCACGATTCTCCTTCACTCACCGGTACTCAAGGTACCACTGTCTTTCAGATTCTGTGGATCGTTCCGTCCTCACCCACAGTCGAGTCCCTTCGAGTCTCCGATTTGGATCCACTCTCGACTCCCACAGTCTATTCTCGTTCCGTTCCGAGGCCTATCAGATACATTTCACTAATTTTGTCGCATCCGTGTACCATTTGCGAATCCTTTACATCCGACAATATTTCGAGTCTCTACAATTCATTGATCTAGTTCTGGTGTGTCAATCTCTCACGGTGTCAGAACTAAACTTGGGTTTAAACAGAGCAAGACCTCGAGTTCGACGATTGGGAAAAAGTTTTGACCTTAATTTGGTTTCACGAGTGGGAGGCGAAACGACCCGGGGAGGGACGGGAGTCCACGTAGAGAAGGTGAGTGGACGGTGTCGTCGGAGACGAGTCCCAGACTCTGACCCTTTCCACTCCCGATGGGTCCACCGGGACTACAAAAGACGGTCGGTCGAGTGGTCCAGGGAGCGTCGTCCGCCGTTTCCCTCCCTCCAAACGACACTTCTAATACACCAAGGGTTGTTGTTCTCGTGACCCGGATAGAGACGGGAGAGAAAAGACACACAGGACCCTGTTCAGTGAACCGAAGACACCGAAATAAAAGAGTACACGGGTCGGTCCCCCAACCGGGAGTATACGTTATTGTCGTCGTTACTGGAAATGACTCACAGGTACACGTAGTTCGTGCACATGAAATGTGAACAAGAATAATAATCCAAATTATTATCTTATTAACGGTGTAAATGACTCGTGAGTAATACCCGGTCCGGGACGGGATTCACGAATTAATCGAAATCGAGGAGATTAGGAATGGAATAGGGGTGTGCCGTACAATACAATAGGGGTAATAAGTCAACTCTTGTAACTCCGAGTTTCTCCGTTTCATTGAACTGGTTTATGAACATTTGCTAGAACGTACGGGGAAGGTCGACGGTAAATCATTCTGAGATTAAAGTATGGTGGGATTTAGAGCAGACGAAGGGGGAGGAGGAAGAGTGGTAGAGGGGTGGCTCGTCAGCCGGTTCTAGACTGGCACTACCGCCGGGAACCGAACCCGAAGGAGTGGAGTTTAAAGGCCTCTGTGTCGACCTCGTCACACCGGAAGTTGGAGAAGTACGACCGCGAACCACACGTCACCCGTTAGGACGACCTGCCGAAGGACTCGGTCAAGGGAGGACCCTTCCACCAGTAGTGTGACAAGTCCATAACCCTACCACCGACCTAGTGAAGACCCAGTATCTCCCTTACCTGGGGCTTTCCTGTCCAAGGTCTTCTAGACCCTATAACGGGGGAGAGACAGATCGTGGTCACGACACGTTATAAATCCTGTAGGAATACGATTTTCTAATAAGTAACAAATTTTAAGTTTAAATTGACCCGTAGGACATAAAATGACCTGTCGGGATGAGACACATAGTGTTCCTTAGGTCCGGATGTAAGGAGGACGTAGGAAAGAAAGGACAATAACAGCTAATACTAAAACATTTCAATGTATTAGTCATATTCAAATACCTTTTGCATTCTTCCTTTGTGCAATCTGTCTCTCTTTATCTGTACGGTGTGGATCTCTCTGTAAGATAAAAAAAAAAAAGAAAAAACTCTGCCTCAAAGCGAAAACAACGGGTCCGACCTCACGTTACCGCGATAGAGCCGTGTGGTGTTGGAGTCGGAAGACCCAAGTTCGCTAAGAGGACGGAGTCGGAGGACTCATCGACCCTAATATCCGTACACGGTGGTGTGGACCGACTAAAACATAAAAATCATCTCTATCCCAAAGAGACACAACCAGTCCGATCAGAGTTTGAGGACTGGAGTCCACTGGCCGGACGGAGCCGGAGGGTTTCACGACCCTAATGTCCGTACTCGGTGGCGCAGGTCGGACTCTCTGTAAGAGAACTTTTCTTTCCTGAAAGTCGGGGGATTTCGATGATCTGTTCTTTATCGGTACGGAAATAAAAGTAATTTAATGGACACGAAACAAATCTACGGAAACACACTTTACGATTCTTGGTAGTGTTGATTACATACCACGGTCTTCAGTCTTATCACCAATGGACCCGTCCTCCACCTATAACTAATCCTTCCTTGTGTTTTATCGGGGTACCCCAGACGACAAGGGAGACGGACCTTACAGAAGCGGGTCTCGAGTCGTCCCCACCGGGGAAAGGGTACAGGTCCCGAGTCAAATACCAGTGGAAGAGTCGGTCCGGAAGGTACTTGTGAGTGGTAGTTCCTTGTTATTGTCGGTTGTGAAGGACCTACAAAAGGTACCCGGTCTGTGATAAAATACACGAAAGACAAATGATAAGTGAGAAACTTAGGAGTGTTGGGAGATTCCATCTATAACAATATGAAAGATAAAACGTCTACTCCTTTGACTCCGAATCTCTCCAATTTACTGTACTGGTTTCACAGTTGTCGATTGTCCGTCCTTTCGGTCCTGAGTTTAGGCCGTCGGACAAAGGTCTCAGGTGCGAACCTTGGTGCCTCGACATAAAGAATTGTTTCTCATTCGTATGTTATTTATGATCGTATAACAACAAAATAGTCTCTGATACAAAGTGGGTGGTTAAAAGAAAGAGAAAAAAAAATTTTTATCATAGAACTGACATCCTGGGATTTTCGTCCTCGGACTACTGAAAAATAAATAAATAATTAAAACTCTGCCTCAAAGTGAGAACAGCGGGTCCGACCCCACGTCTCCGTGTTAGAACCGAGTGACGTTGGAGATGGAGGACCCAAGTTCGCTAAGAGGACGGAGTCGGAGGGTTCATCGACCCTAATATCCGTACGTGGTGCTGTGAGTCTATTAAAACATAAAAATCATCTCTACCCCAAAGTGGCACAACCGGTCCGACGAGAGCTTGAGGACTGGAGTCCACTAGTTCAGAGGAACCGGAGGGTTTCACGACTCTAATGTCCATATTCGGTGGTGTACACCGGTTGTAATAAAAAATATAATAATAATCATAATCATAATCATAATCATAATAAAACTCTGTCTTAGAGTGAGACAACGGGTCCGACCTCACGTCACCGCGTTAGAACCGAGTGACGTTGGAGGTGGAGGGCTCATTGACCCTGATGTCCGCGAGTGGTGGTATGGGTCGATTAAAAACATAAAAATCATCTCTACCCCAAAACGTTACAACCAGTCTCATCAGAACTTGAGGACTGGAGTCCACTAGACGAGCGGAGCGGAGGGTTTTACGACCCTAATGTCCGCACTCGGTGGCGAGAGTCGGGGTAATAAAAAATTACATCTCCGACCCAGAGTGAGACAACGGGTCCGACCTCATGGTATCGATAAGTATCTACACTAGTATCGAGTGAGTAGGAACTGGAGGACCCGACTTCGCTAGGAGGGTGGAGTCGGAGAACTCATCGGTCCTAATCTCCGTGCCCGACGGTGGGAGAGGGGTTAAAAGAAAGTAACTCAAACTTAGGGAAGTGTGTTCAGTAAGTGACAGATCAAACAGGGAGGACGAGGGATAACAGAATCCGGTTAAATTGACTGAACCAACTTGGAACTTCCGTAAATATGGAGAATGAGTCGGGGAGTAAGAAAACAACAACAGCAACAACAACAACAAAAACTCCGTCTGAAAACGAGACAGTGGTTCCGACCTCACGTTACCTCGTTAGTACCGAGTGACGTCGGAGGTGGAAGACCCGAGTTCGCTAGGAGGGGGGAGTCGAAGGACTCATCGACCCTGACATCCGTGCGTGGTGGTGTGGACCGATTAAAAAAAAAAAAAAAAAAAAAAAAGTCAAAACATCTCGGCCCGAAACACCGAGTACGGACATTAGGGTCACGACGTCCTCTTACCGTACATGGGTCCTCCGCCTTCAACGTCACTCGACACTATCGCGGTGACGTGAGGTCGGACCCGCTGTCTCTCTGAGTCAGTTTTTTTTTTTTTTTTCTTATAACAATTTGTTAGTTTAGGGGGTAGGTGAGATGTAGATTCCTTTTGACCCTAGTTGTTTCCGGGGATGACAAGTCTCTTCTTTCCCTTTTTACCTTTTTTGTATGAGACGAGTGACTATTTTTAAACTGGTGTCTAAGTCCGACCCGGACCACCGAGTACGGACATTAGGATCGTGAAACCCTCCTAGTGAACTTGAGTCCTCAAGTACTTGGAGCCGTTGTATCACTCTGGAGCAGAGATAATTTTTTTGTTTTTTTGTGTCTAAGAAGATCTTTTACACCACAGGGGTGACCGTAGCTAACTTAGACTTAAGAATGATTATGGTGTTTCACAGAGGGTTTAAGGAAAACTTCAGTTAGGACACAATTCCAATAGTACATTTGTTTAATAATAACGACAGTTTTAGGACCCGGGCACGGGTCTCCGTTTCCTTCGTTTCATGACCGTACCTTCTATAGATGTTCTCTCTTTCTCTTTCTGGTTCCACCGATTTCTACTCTGTAAGGGTAACAGATGTGATTCTTCTAGGGTTTGGGAGAGTTAGAAGGGGTCCGTGACTATGAGTGGACTGACTCCAACTTCCAGTACTACGACAACAGTAGTATGTCGTCCTACAACTACCATAGATTACGGGTACACGAGAGACGGTCCTCTGGTCTGAACTCCCTGTAGTAATGGGCGGTACGGAGGCCCCAAGGACTTTATTTGGAGGTACAGCAGATAGGTGGTTCGGGTCCAACCGACCTCCGTGGGGATCCCGACGGGGTAGTCACTTCGATGAGACTTCTATTGTGTTCCACCTTCCGTCAAAGACAGACCCTCTACTTTGTGTGGTCGGGGAGTACCGAAGATTCGACAGACAGATCCTGAAGTAACGTACCGTTACTTCCTCTTGGAAATCAATCGAATAAAGAAGGAAAAGGTTTCAAGAAACCAAGATAAAATCAGTTGTGACCTGGTCTAAGTTGGAGTAGGTCTTATCATTCCACCTCCCTTGTTACCTGTTCTACCTTTCCCCGTCTAATCCGTTGGCTTACTCCTTCTAGAGGAATGGTTACAGAAAGTAACACTCGGCGGAGGAGACGAAGTTGTGTCCGACACACCGAAGTTGTCTCGGTCCACCCTTCCACTATAGGGCGGCTTAGTACCCCCCGACGTGTCCCCGTCCACGATACACGCTCCGTCCATGACCCCCTGGACGGAAGACGTAAAAGTAGGGTCTCACGTCCTTACCTCTGAACGATCCTCTCCACGCCAAGAGGTAACCGGCCCCGTCCCCTCGTCCCGACCTATGGACTCCTTACACTAAGACGTACGAACCACCCCCGACCATCAATCTACCTCCCCCGGAACAGTACCCCCCGTGTCCCCGTCTCCCTGGTATACCCCCGACCGCACACGGTACCCTTCCGGTGCTCGGAAGCACCAACCGGGAGACTAGACACACGTCGTAAAGTAGACAAGCCAAGTGCGGTACTATCCGCCCCGGGACCCCCCGTCTCGGGCACGAGACGGACAACCGTATTAATATCCAGTACAGTAATGCGGGGACGGTGTACCACGGAACGACTCGTTGGAGTCGACTACGGACATACCCCGGCGGGTAGTAAACACCACCGTACAAAACGACCCGTAACCACGGTCCCCCACGTCTCTGTGCCAGAGCCGGTTTGACCTTACCTTTAACCAAGACCCCCGGCGGACGACCAGCCGCGAGTCATCGTCGACACCGTCACCGTCCTATCCGTAACGGTATGACCAACATATGTAGAACGACTCCCCTTCCGACCCGTCGAACAACGACCGACCGTCCGACCCCGACCCGACCCCCGTTGACGACGACGACTCCGACGGGGACGGGTCACGACATACCGTGCGACATGTAGAGGGGAAGCACGGCGAACCGTCCTCCCGGTATACACGGTAGGTAACCGGCGAACATTAAGATTCCGTCTCTGTTCGTCTCCCCTTCAATTATGAGACGTGAGTCCCTGTATTTCGGGTGTCTACGGTTCTACCGATGTTGGTCTACGAACCACCTGTGTCTGAGGTTCTTTTGTACCCTTAGTGGAATTGTTTAACAGAAAACTTCAACAAAGGTTTTCGTTGGTGGTGAGAAAGAAGGGAAGGGAACGAATTCATCTTTTTATATGTTTTGGATTTTTAGTTTTATTCCAGATAAAGATCGGGGAAGGTTGAGGTTTATCTCTTCTCTAACTCCTGCACCGAGAAGTCCGTCCTGACCGGTCAGTCCACTCTCTTCTTACGGTTTTATAGATTTCACTCGAAGAATCTGAAGTTGTGCAATCTAATCAAATGATTGATCAAAAGTTCCGCTTGGACGTACGGTCAGGTAAGGGTCGATGGGAGGAGTGGACGACAACGACAACTATGTAACATCAGACGACCGACCCCTTCCCCGACGGTCTTCCCCACGGAACCCACCTCTTGACTAACGGTATCCTTAGTACAGATATCCTCCGTTTCTTTGTGTCCTAATCCCACCCGTCACCGCTTCGGACTAGGTATCGTCGTGGCTCTGGTCCGAAATGAGTGGCAACGACGACGACGACGACGACGACGCCCCCCATCGCCGATCCTCTTATGTAGGGGCTCAGACCCAACCTTCCGTACTCTAAGCCGACACCCCGGGGTCACGAGTACAAAGGGAGTCCGGGATAAGGTCCGAGGCAGGATTTGTTTTAACCTCTCCGTCTAACTCGGGTGATATCGAAGTCCCACGACCCCCTCACCTGTCCTCGACCCCAGTACGAATGGAGTGAGACAGTATTCCTGGAGGTATCCCTATCACGACAGCACCAGGGTAGCGGTGTAAAGGATCGGGTCCCGGCCGTCGTGCTGACATCCCCAGTGGGTAGGGCGGCAACCCCGGGACGGGACTCCTGTACTTCCCTAGTGAGGGACCTCGACTCGCATCTTTCCGTTCGCCACTTGTTTGACCATTCAACTGTTCGGACCATTAGATGGGAAACTGGGTCCGGGAGAAGTCTCAAGTCCAAACTAGAGTAACAAAAGGTCTGTTCAAGTTTTGTCTCTAGATTTCTCCGGGGTTGGTCGCTTTTCGTACATGAATAATTCCCTACTGTTCCACTTCGGTTCCTCTTCTGTTCTTTCCTCCATTCCTACTTCTCCCCATCAATCCCGTCCTTTACGTAATAGAGTCTCCTACCGAGGTGTTCTTGGGACTCGGTAAGAGTTCTAAAGGGGGGTAAAGTGACCGGGACAGAAATGCTCGTGTTCAAGTTTATCGTTAGTCTAGTCAGTGGAAAGGAGTACGACGGTATTCCTAGGAATAAACCGAGTATCCTGTACGCGGGGTAGTACAGTCTCCATAAGTATGACCCGACTATGGGTCCCAAACCTCAGTACCTTAAGGCGAAGACCTTACACCTCAGTGAAGGTAGTAATTTCCGTAGGACCTAGGGTTGACTTAACGAGGACGAGGTCTCACTCCTTTTGGTTCATTTGGTGTTTATTTGGTTAAGGAGGTTATATTGTTTCCTGTGCGTCCTCAGTGACCGACCCTTCCGTCTCCGTTCCTGGTGGAACCCGACGTTCCTCAAGGGTACGTGAATAGAAGTCGGTAGGAGGGTTGGTAGACGGGGACGAGAACCGGAATGGAGTACGGACCGTTACCCCCCTAGACTGACACACCACACCTACGACCTCAACCACCGAAATTCAGAGGAGGAAGACGGTACCTTGACGACCAACTGACCCCTCAGACCCCGGGGACGTATCTAGGACTAGGGCGACACCTGTCTCTATGTTCAACTCATCAAACGAACCGTACTGTCACAAATTGAGAGTGTGTTTGTGTGCTTGCTGGGTCTTAGAGAAACCCTTTCAAGAAGGATTCCGGAAATTTCGGACTAGTGGGAAGAATCGTCTCCTAGATGTTCCGGTCCAGTATTTCTGCCCTTAGACTCCCAAAACATCGAGAAACAAAAACAAAATGCACATCTTTTCTCCTCACTACACCGGTACTGTAGTGGTACGACCACTAAGGGACTCAGTAACGGTCGAAGGGACCGATAAAGAGAAGTGAGGCGGTTTCCTGGAACAGATTGGATGATTTGGGACATTACGACCACGTACTCGAGGTCAGTCTCGGAGGGTTCAGGACCCACCCTTCCCCCAGGGTTTAGACCCTACGTAAAATCCTCAGATCCTCGAGGACAAGATTTCGTAGGTCGTACCACAGTGAGGAGTTGAAGTTTACAAGAAGATTCGACTACTCATGTTTTGATGATCATTAATTACAAAGGTTATCAATGGTAAGGGTCGTCATCTATAGGGTGACGACTCCGGAGGGGTCGACTACTCAGTAGAGTCCGTGAGTAATGTGGGAGTCTCCAGTTGTGGTCCCGTGTACACAAATGTGGGTGGAAGGTCCGTGGGACCGGAAGAAGGGAGAGATCCGAGTGGGATCCGGAGTCGGAGGAGAGTCTTTCCTCCCACTCGTCTCGGTGAGGGTAGTCCCTCAAGGTAAGTATTGGGAAGGGGTGAGGGAGGAAGGGTAAGTAATGGTAGAGTCGAGGGACCCCTTAAGTCCCGAGATCAGACTCGACGTAAGATTCCACGACTGTAGTTATCCGGTTTCGAGGGTCTACCGGGACGGAACGACGGTAAATATTCAAGGTGGCTGAGGAGAACACGGGGAGGGTAAGTGGTCAAATGTTTGTAAACCGTTCAACAGTCGACGTGTTGTTTTTAATTTTGAATTCTCGACGGCATCTCATGGAGGGTTCCCTCAAAGGTGACGGGTGAGAGATCAGTCGGTTGGACAATTCGGGACACCATCCCGTTCCGTCTCGTGTCTAGGAACCGTATAGGACAACCTATTCGGAGAATAAGTATAGGACTTATTCTCCGGTCCCGTTGTCCGGGAGAGTCGGAACCACCCCGGCGACTGGGGTAGGAATGGTCCTCTCCCTCCGACCTAGAACCCGACCCTGAAGAACCTTAGTCGTCGACGTTTCTACAGACCCCCTCCCAGAAGAGGGGCAAGTTAGAACGTAAGTTTCCGTATCTCTGTGACCTATATGACGAAAAAGTTCCTCGACCGTCGTGACGAACTACACGGGTGTAACTCCAACCAACGTTCAAGGGCGGTAAAAAACAAGAACAACTGGACATATTGGTTTGGTTTCCTCAGCTCCATATAGAGGGCGGACCAAAAGGACGGGTATTCGGGGTTCGGGGTAGTCCGACATTCCATAAGTAGAAACATCTTGGTGTCAAGAATCCATTAACTTTTTCAATTAGAACGAACCACCTATCAGGTGTTCTTCACAATTTAGACGTCGACCGAAGTAAAATGGGAGTCCTACAAGGTGACGTTGATAGTCTGACACGAATAAGTGTTGTCCCGTTTAAAGTGTAATGATGACCTTGTCTTAAGTCTCAGGCCAAAAAATCATGCGACGATTTTTCACCACATGTTTAGTAGACCTATAGATTTAGGATAAAATAAATAAATAAAAACTCTGTCTTTTTTATTTAGAGCGAGACAGCGGATCCGACCTCACGTCACCGCACTAGAACCGAGCGACATTGGAGACGGAGGGCCCGAGTTCGCTAAGAGAATAGAGTCGGAGGGCTCATCGACCCTAATGTCCACACGTGGTGGTGCGGACCGATTAAAAACATAAAAATCATCTCTGCCCCAAAGTGGTACAACTAGTCCGACCAGAGTTTGAGGACCGCAGTTCAGTAGATGGGCGGAGTCGGAGGGTTTCACAACCCTAATGTCCGCACTCGGTGGCGCGGACCGGGATTTAGGATAAATAATGTCATACAAATGTCATAGTCCACATGTCATGTCATGTACTTTCCCAGATGTGAGATGACGTGTCCGGAGAGGTCACTTGTCCCAGACAAGTGTTGACGCTTGAAGAACCGAGGACGTTCTAACACTTACATGTTGTTATTTGGTGTGTGTCAAGTCGTCAGTGGAAAAAACAGGAAGTCTTAAAAAAAAACATAAAAAAAAAAAAAAAAAATGGTAATTTTTGTCAATACTTTACACCGTAGGGCAACTACGTTCCTGACCCTTTCGGTAAAAATAAAATAAAAAAAAGGGGTTTGAGTGACATTTGTTGTCATTGAAACCAATTTTATTTTTTTCAGAAGATACATCCGTCTCGAAACAGAAAAGTTTCTCCCACCCCATCCCAGGACTCCCCTCATTCCACTCCTGTTCCTTGTCTTTCCGCACTCCACTACCTCCCTCCCCTCCACCTTCCTCCTCTCTCTTTGTCCTCTCTGAAAAAGGGTTCCCTCTTCGACCTGTCGTGTCCCATTTGACCTAAGACTCCACCAAAACGTATTTATTTCCCGTTGTCAGTCAAAGATTCAAGAGGTGTGTGCGTGTGTGTGTGCCCCCCCCCTCCACAGGGTGCCGACAGTACTGACCGGTTAGTTTTTGTCATGTAGTGTTTACTGAACACTTTGGTTACTCAAGTAGTTGCCACTATGGCTCTACAGGTTGTCGGCACTAAGCATGTCTCATTTGAGACTCACCAAGAGCAGGTGGAACCGGTTCCGTTCGTCGCGCGCCCGTCGGGCGGCGTAGTACAGGTGTGATCAACCGAGTTTCCCACCCAAGACGTACACCTCCTCCGACCGGACCGAGACGACCTTGACACACCGCCGTTCCGACAGGAGATCCTTCGGGTCCTCCAACGGCTATGACGGGAAGACGTGACGTTACCGTGCTCGACGGTCCGACAGGGGGACTCGGTCCAACCGGTCGTCATGGTGTCGGTAGAGGGCCGTGTGGCCCAAGAAAGCCAGTGACTCCTTCGCGTGGTATCACGATATGTTGAAGAGGTCCGCCGACTTCCCCCCACACCGGTCTTAGTCCAGGTGTAACAACAGGACCTACGACTCAAACGACTCCCAAAGGTTCTGGTCAGAGACGCCCCTTTCCTGCCGTAACCCCGGGTCCCACCTTTTCCCCAGGACCCGAAGTCGACTTCCCGTTTGACGGGTCACATCCTCAGGCAGGTCCTGTCCGTCCGTTTACGAGAGCCCCATACCTCTATCCAGGTTGACGGGGCTCTACAACCGCTCACATTGGTTCCACAAAAGGGCCTCGTAGAGGTTCGTCAGGGTGGTGGTGAGGTGAAACAACGTCGAGTGGGGAACCAGGACAAGGAGGAGGAAAAGTATTCAATCACCACGGACGAAGGCAAGACCCACGAACACCACGTCGTCCTAGTCGAACGGGTCCTACTCGTCGTCGGGACCCACAAACCTGTAGAGTTTCAGTAACGGACCGTGTTTACTGTCCGAAGCTTACCATAACCTGTGTGTCTGCGTCGCGAACCGTTCTCTTAGGACGGTCAGGTCTTCCCATGTGTCACCCCAGAGTAGGAATGACACCCCAAGCAGGAGATCCTAGAACTACAAGGCCACCGAGACACGACCCGATTACGGTTTACCTTTGAACGACGAGAGGAACTACCGGAGACTTGAGAATCGAGGTAGGAGCCAGTTCCACGATCTGGCTCATCTGTTGTACAGTAGGTATCACCGACACTAGGCAAAAAGACCTCCAGGTAGTCCACCCCCGGGGAGGACCAGACAACAGGGACCACATGGGAGACGACAACAGTGTACGAAGGCTCCCCGACCACCCGTCCCACGCACTCCGGCCCTTCCGTCGTCGAGACAGAACGAGAGCTTCACCCAGACCTATACGAGTCACCACAGGGGGGGTGGTTAGGCGGTCACGTCGTCCGGTGACAGTTTGAGGACGTGTGCGGGTTCGAATAGACTCGTCAGGTGGTGTTTACCTAGTAAGAAGACATGCTAGAAATGACCTTCGAACAGTTTGAATGACTAGTCGAAGAGGAGTGATAAGAGACTTCGACCGAACAGGAACGGACTTTTCCGATAGAGGAGTAGTAAAAGTTGATGAAGGAGAAGAAGAAGGAGAAGATCAAATCCTGGATCTTCAAGAAGAAGAAGAAGGGGTGGGAGGTACCCTCGACCTGATCTGTGGAACGACTTGGAGGGTCCTAGGTCATCGCAAGAGACAGGACCCAGTGGGTGGAGTATGAGGAAATTTTACGGTTTCTAGAGTTAGTCCGTAGCAGCCTTTATAAGATGTTCCTCGAGATCGTTGGGACCCTCGATTTTTCTCTTTCTTGTCCTTTATTTAATTCCCTCTTTTCACCGGATTCTTGTCTTAATAACTGAACTCTCTGGAGGGGTTCAGAAGACATAGTCAACCCTCTCCGTCTCAACGAGGAAAGGGTTTCCAAGAGGTGTCTCGTTTAACAAGTAGAATTAGAGAAGATACGGGTTGTGTTTCAAGAAAGAAGACGGGTTGGATGGAAGTGCATTCGGATAGAGGTCCTTGTGATCGGTTGTCGAAACGTGGAGTGGGTGGTCCCGGTTAGTAGAGAATCGGAAGAGAAAAGGGTTAATTAGAAGACGAAAAGAAGTGGTCCGGTCAAAAGTTGGACCACCAGTAACGGTAATAGAGAAAATCCTGTGAGAGAGGTAGAGTGACGGTTCACCTTGGGTTCGAATCCGTACCACTGAATTCGATTCTCTTCTCTTACGGTACACCCGTCTACAAGTACCGAGAGAAGAGGTTCGAGGGGTGTTCAGGTCCCCCGACCTTGAGGTACCTAGAACGTCGTATTCCTCACCCTGCTCCGAAGTCGAGAGGTTTGTGACCAGGTTCGACCACGATGTCTCTGGGTTTAAGGTGGAACCTATTATATATCCGGTAAATAAATGGAGATCTTCTTTTGTGAGATTTGTTTGTTTGTTTGGTTTTTAATCGACCCACGTCACTGTGTACGGACATTGGGGTCGATGAACTCTCCGACTCCACCCTCCTAGCCTCCCGAACTCGGGTCCTCCAGCTCCGACATCACTCGGTTCTACCGCGGTGACGTGAGGTCGGACCCACTGTCTCGCTCTGGGACAGAGTTTTTGTTTTTCTTTAACCTGTCTCCTGGACCGTATTTAAGCCTCTCACTCACCGTCTTTAGTCTCTCATTTAGTCTACTTTAGTCCGGACCATCTTTAGTCTTTCACTCCGAAATCTCAGTTCGTCTCGGTCCAAGTTTAGGACCGAGTCTGTGAATAATCGTCATCTACCTTAGACCTAATTTAGGGACCCTTTTTACTCCGAACCCGTACTCAGGGGAACCTGAGAAAAGAGTGGGTGGGGTGTCACAGACCCTTCGGTGTTCTTCAGGTTGGCCCGAGAACGAGACGGGGTGAGGGAAGTCGGGGGCGTGGAGAGAGAAGGGTATCGAGGGAGGGTACGGGGTCTCGACGTAGATTTCGTGTAACCGTTCTGGACCCGTGTCGACCTCACCCACGGACTCGGGGGACTCGACCCCTTCTCGGGGGAATGGGTGATGTGGTAGAAGACCTGGTTGCGAGTCTTGGTCAGGAAGACACTCAGATAGGAGTCAAGGGGGTGTCGGGGTCTTCCGGACCTTCCCCCACGAGTCGACGGTGCCTCCGTCGAAATGGTAGGTCCGGATACGACTGGCATGTGGGGAGGGTCGGCGGTAGGACTTACGGAGGAGGGCACCGAAACAGGAGGTACCGGACCTCGGGCGGTCAGACATAGTGTAGGTGGAGTACCGACGGTCGGTCCGACCCCGGTGGTTGTCATGTCAGGAGTGGGACTACTGGAACTGGGGTCCATTCCCCTCTGCCCCCGACCCGTCTCTACCGACAAACCTCCCATGGGGTGGGTTTCCTACGACTAAAACTCTCATCGACCCCTGACTGAAACTTAGGGGACCAGCCTCCCTCCTCTGGGTCGGAAGGGTTGTACGTAAGATTGAAGAAGGCCGGGACGGGAGTGACGTCTCCCCAGCCTCGATGTGTAGTAGGACCCGGACAAGCCGGAGGACGACAACGAGTGGACGGAGACACCTTGACGGACCGAGACAACGTCGGGGTTCACTCAGGGAAACTCTCTGGACTCTAGGACGAAGGGGGTGGGTGTCCCTTGGAGTCCAGGTCTACCCGGGTAGATTCAGGGAAGGTCGGAAGGGTTTGAAACCCCGGGTACAGACTCTCAGGGTCGGGGGTCGAAGAAGAGAGACGTGATTCCCGTCGACGTGGAGAAGTCCACCCCACCCACCCTGTTTTTTACCTTTCTAGCCTCCCACACAGACTGAGTCGGAGGTGGACGGGGGAAGAGGTCGTCCTTCTTAGGGGAGACCGGTTCACAGGGTCTGGGTCGAGTGTCGTCGGACCCGAGGACCCACGGGTGTTAGTACCTCCTCCACTCTTAGGTCCTCCCTCTCCCTTTACTCTACCCCTACAGCCGGGTCCGAGTCACTTCCCTGTGGAAGACTTCGGTTCATGAGTCCGGAAGGACAGTGAAGGCCGTTGTAGAGCAGGGAAACCTGACTTCGTCTGGGTTGAAACTTAGGGTGGAGACAGGTAGAGTTTCGGAGTCAGTGGAGGGACACTATACCTTTTTGACTGGTACGACTCAGACTTGCCACGTACCGTACACAGTCCGTACACACTCCTTGTATGATCACGAAACGTTCACCATGGGAAACACAAGGTGGTCATTGTTGTCAACTTACAGGGGTGTCGACGGGCCTGGGTCTGTCCCTGTCACCGACCCCGTCTGTAGACTTTACTCGGCACGAGAGTGGGGTGTAGGAACACACGTCCTACGGAAGGTCGACGGGCCGGAACCGTGCGGTGGGTAGTGGTTCGAGTGTCACGACCTCCTCCTACTTTTCTTCGGCCACGGGACCCTCAGGGTATTGTCGAGTCTCTGGACACCGGAGGGGTGAGACCAGGTCTGGATACACGAGGTCCCCCTGGGTTCTCGTCAAAGGTGGGTCGGGGTTAGGGTCAGACCGTGGTCGCTAGTCCAGGAAATACCCGTCGACGACCCGTCGGGGTGTTCGGGTCCCGGTCCCGTGATAGAGGCGACACTGAGGTGAGTCGGGGAGAACCGCCCGGAGTGGGGGTCGGGGTTCAGGATACTCTTGGAGACCAAGGTCCGGTCGGGGAACCCCTGGGACCATTGGGGTCGGGGTTCGGTCCTCCTGCTGACACAGAAACCCGGTGACGAGTTGAAGGGGGAGGACGTCCCCTAGGCCCAGGTACCCTACCTCCGCGACCCCTCGAAGATCCCGAAGGACCCCAAGGGAAGAACCCGGACGGAGAATTTCCGGACTCGATCGACCTCTTCTCCCCTCCCAGGTATTCGGGTACTGATTTTTGATGGGGTCGGGTCCGAGAGTGGTAGAGGTCAGTGGTCGTAGAGGGAGAGGAGGGTTAGAGGTATCCGACCCGGAGGGTCCGCTAGACGTATGAAATTCCTGGTCTAGTACGAGGTAGGTCGGGGTGGGTTACCGGAAAACACGAACAAAGGATATTGAAGTCATAACATTTGATCAAAAACCAAACGTCAAAAACAACAACAAATATCTGTGAGAACCCACATGGACTCAGAGACAATAAATAAAAAGTCCCGGGTCGTCAGTCCCCCTTTGAAGAGTCTCAACCAGGAAAGAAGGAGGGAGGGAAGGAAGGAGGGAGGGAAGGAAGGGGGGAAGGAAGGAGGGAAGGAAGGAAAGGGAAGGAAGGAAGGGAGGAAGGAAGGGAACGAAGGAAGACGATCGAGAGTCATAGATCCGGGATACGTTTGCTGAGTCGAGTCAAGTGGGAGTCTCTCGACGTAAGATCACCACCTCTGAACTTTTGACTAGGAATCCCGTGTCACCGTACCCAATGTGCCCCCCTTAAATTCCCGGACGAAAAACCGTCCGTGACACGATTCCTAAATTTCTACTGGTTCATTCCATATTATCCCTTCTATATATTTCTTTATTTGTGTCATTTTGTGATGACCATGACATAACCTCGTGTCTCGTCGCCGGTTTTCCCCCTCCCAGTCCTTTCCAAAGAATTCTCAACCACTTCTTTCAATAAATGTCTACTTACCCAAATCACTCTGTCCCTCCGATAAAGTCCGTCTCGCCTGCAATACACGTTTCCGTGACTCTTCATTTTGGACTGAACACCTCTTTTGGTCAAACCTTTCCGACTACGTGTCCCATCTTGTCCGACTTCACGAACGACCGTCCCCGGCTAAAACGTCTCGGAGCGAACAGTAGTATCCCTCGGACCTGATATAGGACCCTCGATAACTTTCCTAAATTCCTCCCTTAACTATCCAAGTACACGCGTAAAATCTTTCTAATAAGACCACCGACACACTCCGATCTAGCCTCCCCGTTCTCCAAGACAAAGTCACTCAGTCCAGCACAGACATCCCGATCTCTTTCCCCCGGTAACAAACCTGATCCAAATCCTCCACCCTGGACTGCCGTCTAACCTACCCCCACCTCACCCGTCAAACCGACTTCCCACCTGCCACCGGATCAGCGGCTCCACTCGTCGTCCTCCGCCCCGACAAGCTCCACCCGCCATATCACCCGCACAATCTCACATTCCTCGGCGCCGCTCAGGGTCTCCACTGCACGTCCTTCACCGCTTCGGCATCCACGCGTGCCCGCCACCTGCCTCTAGACCCCAGTGTCTCGCTTGGTTCTTACGGACAAATGTCCGGAAGCCGAGGTGGACCAGGTGGCGGTCAGAGGACGGACCGCCCCCGCCATGGACATCACACGTCCTTTGACGGTGGAGTCGTCGTCGTCCGGGTCCTGCCGCGACTCCGGGTCGTGATCTACGTCTCGCCAGTGGTTCCTCTAGGTCCGATCCTCTGTTTTTCCCAGTCTGAAGCCGGGTGGGCCCGGCCTCGGGGCGGGAGTAGGTCGGTCGGGGATGAGACCGGGGCGGGGAGCGGCGGGGACCCGTGACGCCCGTGGACGCGTCGGCAGCCGGGCGTTCCAGTCCCGGGGCGGGGAGAGGCGCGGGGCGCGGAGCGGGGAGAGGCTCGGGGCGGGGTGAGCGTGGGCCGCGGGTCAGGGACCGCGTCCGCGACACGCCGAAACCACGCCGGCCCCGAACGGAGTGGCCAGAGCCACCGCCAGAGGTGGGATCAACCCAGGCTGGTGCTCGAGGTCCCTGGAACCATCCACCCCGGCAACTCGGACCGCGCGTCGACATTTGCCATCGCTCTAGCGCCCGCGTCGAGGTCCCAGGGAGGAGCCCGGGGCTCTCCGCCGAGGTCGTGGACTCGTTTCTTCGCACGCCACCGGGCCGCAGCCCCGAAGCTATCGGGTCGCAGACAAACTGGGTTTAGGACGTCGAGGCTTAGGGGTCCGCCAGCCTCTAAGGGTGTTTCTCGGGGTGGCCGTCTTTTGTGCGAAGGGTCGTTGTCCTATCTCGCGGGATTGGCTCTCGGAGAGGGATTGCCCTAGTGCGAGACGGGCTCTCTTTGCACGGTCCGGGTGGAGGACTCTGTGTCTGGAGTGGAGTCTCTCGATGCATAGGATTGTGGTTGTGGGTCCATGTGGGAGCCGTCCCTAGGGCCATGTGCGTGTGGGATGGCCCACAAGAGTGTTGAGGTCCAGCCCGCTACCTGTGGGGGTCTTTGTCTATATAAGTCTCGGTGTGTCTGGTACGGTGTTTATTATGCTGAATGATTCCCGGTCCACGCCACCGAGTGTGGACATTAGGGTCGTGAAACCCTCCGGCTCCGTCCACCTAGGGAACTCGGGTCCTCAAACTCTGGTCGAACCCATTGTACCGCTTTAGGGGAGAGATACGAGCGCACCACCACTCGCAGACATCAGGGTCGATGAGCCCTTCGACTCCACTGTCCTAGCGAACTCGGACCTTCCGTCTTCAACGTGACTCAGTTCTATTACGTTGACGTAAAGTCAGACCCGTTGTCTCGGTCTGAGAACAGAGTTTTGTTTTCTCTGAGTGACTCCCACATTAAGACTGACATAACGACACACTGTAACCCTGTTAACGAGACTTACCGACGAAAGAATGGTCATTTTACCTCGTCATCAAGTCGTAAAGGAGGGAGTACACCGAAAGTACCCTGGTTTACTCAAATACTCGGACTTTCACAAAACACTTATCCTTCCAGGACGTGGTCATATGTAAGATCGACCGATTTTGATAATCCAAAAGTAATACCGAGTCTCTGTTCGGTCATCATGGTGGGACTCTTTTAATTCCGGTCTTTGAATCGGTGTCGATGTGTGTTAATGTATTGAGACCAGACTGAGGTCGAGGTTTCGAATTCCCCCAATCAACCCCCTTCGGGATTCACCCTCGTATGACGGTGTCCGACGACACAGGGTTCTGGGACTACGTGTCGGACACGTCCCTACTAACGACTCACAGGACCCCGGGGTCGTCCGGACCGGTCCGTCGGCCTTCTCCACCATAACGTCCGGAGACAGAGGAGTATGGTAGATAAGTCTCTGCATCGACTTCAGTGTCGGAAGGCTCCCTCGGACGATTCGACCATGCTGGTTCTCTTTGCCCTGGATGGTACCTCTTCTGCCCATCCGTCCGCTCCTCGTCCCTGTCACCCACCCTCCGTCCGTGGGTCGGGGGAGGTGGGATTGAGGAGTAGACCCCAACGTAACTGTCCGTCTTCTACTCTACCTGGACCTGTCCGCCCGTATACGACCAGTCATGTAGAGGACTCTCGTCCCGGTGAAACGGAGCTCCGGGAACCCAGACCCCCGACACCCGGTCCATCCCCGTCCAGTCGTCACAGGAGTACGGTTGGGGAAAGGGGGTCACACCCAGAGTCTCCAGTACGACGTCGTCTGGGTCCAACGGTGACACTAGTTGATGATATGGCCTACCTACGTCCACTGAGGTCCCCTCCTTCCCTTCCCAGTACCCAGTCTGGGGTCTACTCTCGGAGATGAAACCCCACCCACATCTCTTCCGAAGGAGATGGTGGAAGTGGGAACTGGAACAGAGAAAGACGGACGGACACCGATATCTTCACCGGATGTGACGTCCTGGACCGGTCACGAAGGGACCTCCACTCTCGGTGGGATCCCATCCCCTTTATCCTTGTTATCTCCCTGACTGCCCACTAGAGAAACTGGAGACTAGGATGGGTGTCCTCCACTTAGTTGAGACCCGACCGGACCCGATGATAAGAGCACCGGCCGCCGACGTCCTCCCTCGAGCCTTCCATTCCCCTACCGTCCTCCCATCCTTGGGTCCTCAGAACCCACAGAATATTAGAACTCAGAACGTGAGGTTAGTCCACCATCTCCTCGATCCCCCGGTGTACGGTGCATGTCGTCTCTGGGACGTCGTCGAGGACGGACCGCACCCCGCGATGTGTCGACCCCGGTAACGGAGATAGCGGAAACCGGTCCACTAGAGTGTCGGGTGGGGGTGAAACACGCACGGGTCGGAGGAAGGAGGGTCGGGTCCGATTGAGAAACCGGGGAGACACGGTCCGTTGGCCACACCACCTACCGTTGCATCGTGCCCACGACACGGCACAGGCTCGGTAACCACGACTAGGGTCGTCGTGGGAACAAAGGGTCGTCGAGACCATCCTACAACCCCATTGTTCCCACGAAGTCCCCACAGACGTTTCCTCGAGACGAAGTGTCGTCACAAGGGAAGAAAATCCCCAGATCGGGTCGTCGACCACCTGGGTCGGGCCGGTCCTCTAAAGTTGGTTCGTCGGTACCTCGATCCCCGGTGTCACACATGGGGTGTCGCGGGTGACACGTCGGTCACGGGACACCTCTCGGACACGGCCCGTGCGGTCTCTCATTCGGATGACCCCTTCCCCGTCACTCTTCAGGATTCCTCACTGAGACGGGATACTGTGAGTTGGGACACGGAGAGTCCACCTCGTCCTTGTCGAGAATCGGAGTCCCTCGGACAGCCCGTCAGGACTGCACCTCCTCACACCACTCGTGGTTTGGATCGGGGGTGGGGTTGGGAAGGACCGGGTCAGTCTTCGGGGTAAGGTCAAGAAGGAGATTGGACTCATTCTAAGACGTCTTGGGCCGGTTTCGGGTGAGAGATCCAACCGGGGATTTCGGGAGAACCGAACTCATCCCAAGCCCCTAGAGGCAAGGGTCGAGGGTTGTGACCTGTCACGGTGGACACGGACGGAGGGAGCCTCGGGACCCTGGTCTGGGACCCTCACCAGTTGAAGGGGTCTTTCCGGTCGGCGTTCGGGGGGTCCCTCCTCTCGAGACGGTGGACACAAGACCTTGTCGGACCCCGGGAACCCCGGGTTTAAGACGACCACGTCTCCGGGTTGAGTCCATGGACCTATGACCCGCACCTCCCGTCACCGTACTCATTGTTCTCTCTTACCTCCCTTAGCCGTCGACTCCGGACTGGGGACGGACCGACGGGAGGGAGAGTCCAGACGACCGTCCTGACACCCTCAAGGGCAGGCACTGGACCCTCGGGAGTCTCGTCGAAGTCGCGTTCCGGGACGACGTCCTTGATGTCGCAACCCGACCCGGGGAGGGTCGGTGCGTGGAGGCCGTGGAACCCCTCCATTCACTCGTCGCCTTATCGGTTCCTACAACCGAAAACTCCGATATAGGTGTCCGGATAAACTTGGGGAACTGGGAAGGAGGTCCAACAGGTGTGGAAGAGAGTGTAGTTCGACTGTATAGTTCATATACCCGACCGGAACCTTCCCGTCTGGGGTCACTGGTGGCATGGTGGTCCACGAGCGACCGACTGCGTCCTCCTTAAAGTGTGGCGTCGACAAAGGTGGCGGTACTTTTTCCGTGATGGAAACAACAGAAACAACATGAAGGAACACAAAGGATGTACAAGATGTACTTATATAATGACACATTTGTCCTTTTTTTCGTAAAAAAAAACTCTGCCTCTTAGCGAGACAACGGGTCCGACCTCACGTTACCGCGATAGAGCCAACTGACGTTGGAGGTAGAGGGCCCAAGTTCACTAAGAGGACGGAGTCGAAGGACTCATCGAGCCTAATGTCCGCGGGCGGTGGTACGGACCGATTAAAAACATAAAAATCATCTCTACTCCAAAGTGGTACGACCGGTCCGACCAGAGGTTGAGAACTGGAGTTCACTAGGCGGGCGGAGTCGGAGGGTCTTACGACCCTAATGTCCACACTCGATGGTGTGGGTCGGTACTAAAAAACATAAAAATCTCTACCCCAAAGTGGTACAACCGGTCCGACCAGAGTTTGAGGACCGGAGTTCACTAGGTGGGCTGAACCGGAGGGTTTTACGACCCTAATATCCGCACTCGGTGGTACGGACCGGTTTTTTCGTATAAAATTTGTTTTCATGACCCTGTACTTCAATTCCCGTCTTGTGGCCAAATAGAGAAAACGTTTTTCACGGTCGGGAGTGGAGGGACAGAAGAACAGATCCAAAAGGCACACATAGTCCCGGTTGTCGGTCCCTGGACATACCATTCAGAGGGGGTCGGCCCACTTCATTCTTCTCCGAACCGAAGTCTCGGTCGGGTTAGACGCAAAGACCGAGTCAAGGACGACACACTCGAACCGTCCGTGCGGGGGAGACCAAGGTCCAAAGAAGGAGACACTTCATCCCCACGCTTACACATGGGACGGCCCATCACCTCGCCCAACCGACTCTGTCACGTACGTGGTGACGTGTGACGGCTCAGTCAGGATCCACTACCGAGGGGCGTCCGGTGGAAACCCACAACGATCGTGTCGGACCGTATCTCGTCTCATTTCCACCGAGTCCTTTGGTTCCGTGTCGGACACTGGTGGTCCCCGCGTGGACAGAGGTCGGAGACCGATCTACGGTAGGTCTTTCGATTCGGAGGTAATTAGTCCCTCGGGGGTCCCCGAAGAGGTGTCAATCGACCTCTACTCCCGGTAGTCGTGGAAAGTGTGAGTGGGGGGTTGCTACAAACAGGGACGTCGGGGATGGCGGGGGAGGGGATAGGTACCCTTCTTAGGACGGAGGAACCACCTCTGGACTCCTAACTTACGGACCGTGCCTTGTTCTCGAGTTATTTTCAGTAAGACGGGTGCCTGTAGCCGTGTAACCCTCGTCGACCGTCGTGGGCTCGTGTCGAGCTGGACAAACTTACCACTTTACGGGGTGTCACTCCCTCCCTCGAAGGACCGTGGAGGTGGACCCCTCCTCCGTGGGTCTCACTCACTCAAGGTCCGTTCCTCCGACGGGGTGAGTTCCCGGTCCGGTCGTCGGGGCCTTTCCGCCTTCGTAGGGGTAGGGGAGCACGGTCCGGTACCTCCCGACTCTCTCCCTGTTCAGCCTTGGTAAAATTTCGAGTCGGGGTCGGGAACTGGGAGGGGTCTGTGGGTAGGACCCTACCCCGACAGTGACCTCGAGGACCCTCCGGACGCGGTCCACGGCCGAGGCCGTCGTCTACCGTTGCCGACAGTGCCGGGGAAGCGACCACGACGGACATCACGACTGCAGGGCCGAGGACTGATGTGTGCACAACAGATGCCGCATCCGGGGGTCCTGCACCCTCCAGGGTCCCTCCCGTGACGTCGGTCAGTCCCAGGTCGGGAGGAGCGTCCGGTGCCAGTGGACGGTCTCGGGCTCCTTTTCTTTCGTGTACAGATCGCACCGGGCCCTGGGGGTGGGTGTGAAGTAAAGAGGGAGGCTGTAGGAAGACACTCCGGTTTCACGTCTGCCGGGAGCGACCGAGTCTCGGGTAAACCCTGTGTTGGCACATAGAGGGTGGGGCGTGGAGGGTGGGTCCGCCAAGACGTGGTACCGACTGGTTTGTGCACTCGAGGACGAAGTACGGACCAAACTCCCGGCACCTCTATCTGTCTACGGATGGTACGGTCACGGTTTGAGTAGGGAGACTTTGACTACCGGGGTATCGGACGGGGTAGGGTGAATTACCGTTGAGGTAGACAGGTCCCCGGGCTCGGAACCACGGTAGGAGGGGGAGAGGGTGGGTGTAGGTGGGTGGTCCGGACGTCCGAGGGAAGTCTGAGGTCGGACTCGGGGCGGGGTTGCGGACCTGGGAGGTGGCGGAGGGAGGTCAGAGGGACGAAGACGGGTTCCAGGAACAGTAGAGAAGAGTCGAGTCGTCGATCCGGTGTCACTCTCCAAGTCTAGGTCCGGTCTGGTGTGAGGAGACTCCGGTCTGGGGACGTACCGGGGTCGAGTGACGACTGACACTGGGAGTCCAGAGTGGACTGAACCGGGACAGGGGAGACTCCGTGGGGGGTAGAGTATTGATAAGGGTGGAGAGACCAAAGGACCATGAGGGACGTGTAGGGGTGGACCCCCGGAAACGAAACGGACCTTGTACAAGAGACGGAGTACCGGACAAAGCAGGTGGAACAGTCGCTCTGGAGAGGACTGGAGAGAGGGTGGGGTAAGGGAAGGAACGATATCAAAAGAGGTAGCGTAGAAAAGTCATGAGATATAATTACCAAACAAAAGACAGAAGGAGGTGATTTCCCGTTGAGACTTAAGACATGTCCGGAAAGGAAGGTGTATATAAAATTACGGATGACTATAGACCGTGACCTGGTCTTTGTAAAAACGCAGACGTAACGGTCTCTACGACAAGTGTACCATAAGACGTAATACGAGATCTTTCGTGGTAAGAGTAAACTATAGTACATATAGGTCTGTCGGGACGGTCCCAGGGGTAGGGACGGACGATACATTTTAGTCACTTTTCGTATGGTAAAATGTAAACAAAACTACTAAATCGGGTAATGTAGAAAAAAAAAAAAAAAACTCTGCCTAAGACCGAGACAGCGGGTCCGACCTCACACCACCGCGCTAGAGGCAAGTGACGTTCGAGGCGGAGGACCCAAGCGCGGTAAGAGGACGGAGTCGGAGGGCTCATGGACCCTGATGTCCACGGGTGGTTGTGCGGGTCGATTAGAAAACATAAAAATCATGTCTGCCCCAAAGTGGCACAATCGGTCCTACCAGAGTTAGAGGACTGGACCATTAGGTGGGCGGAACCGGAGGGTTTCACGACCCTAATGTCCACACTCGGTGGCGCGGGCCGGTCGGGTAATGTAGAAAAATTCTTTGGGATTAAAACGAGATTTAATTTAAGTTGTCTGTAGAAATTCACGGATGAGACAAGGTCCGTACCACAATGGTCACCCTGACCAATGACCTATTCGGGTGACTGTTGTCTTCGTCGTGAGGGTACCACCGGACTCTTACCCGGGATCGTCACAAACCAAAGACTTGACCCGAGAGGGAGAAACGTTAAGAAAGAGAGGTAGAAAACGGTAGTATAAGTCTCACGTCGGACTCTTGTTTCCACTCTACCCTGTTTAACCCTTATCACACTCTTCACTCCAGTAAATTAATTAATTAATTAAGTAAGTAAGGAGACAAGTTATCAATAACTCGTGGACGATACACAGTGATACGACTTATAACCATCACATTCCTGATCGTCTGCACCAGAAACAGGAATTCCTTAAGTGTCAGGTCACGTCTTCCGTCTGCCTACTTTTTAATGTTCCACACTCACTATCGACGATTCCGTCCCCTTACGTCTTCCCAAAAAAAAAGAAAAGAAAAAAAAACTCTACCTTAGGGCGAGACAGTGGGTCCGACCTTACGTTACCGCACTAGAGCCGAGTGACGTTGGAGACGGAGGACCCAAGTTCGCTAAGAACACGGAGTCGGAGGACTCATCGACCCTGATGTCAACGGGTGGTGATGCGGGTCGATTAAAAACATAAAAATCATCTTTGCCCCAAAGTGGTACAACCAGTCCGACCAGAGCTTGAGGACTGGAACACTAGGCGGGAGGGACCGGAGGGTTTCACGACCCTAATGTCCACACTCGGTGGCGTAGACCGACAGTCATAGATTAAAGAACTCTTTGATATTTGATCTGTCTTCACCACAAATAGGAGGTTAAAGATTGTTGTACTAACAATGTACCACTCGTGAGTCATCTCCCAGTTGTTTCGGACCTAAGATGAGGACCGAGACAGAAACTTCGATGGACAGGAACCTGTCAGTAAAGTCGAGAGGTCCGGAGTCAATGGAGTGGACATTTCATATTGACCACTATAATCGAGACGGATGGAGTGACCCTGTGACATTCCTAATTACCAGTACTCGCACTAAAAATTTAACGTTTCTGCAGATGTTTTATTTAATGTGTTAGTATTCAATATAAGAATTTATAAACAACTTAAAATTTTATTTTCAACAAGTCGTGAATCCACTTTACGACTTGCTGAAGTGTATTCACGACGTGCTGGGAAAAGAAAATTCCAGATTTCAGATTTTATCATAAAGTGTTTTTACTTCATACTAGAGTTTAAACTTAGAGAAGTGACACCTCGGACACTTGTTCTCTCTTCTTCTTCTCCTACGTCTTTCGTTTCTCGTCTCAAGGTCATACTGACGACTGTTCCCTTTTAAGTTTCCTTTACTCCTCATCGCATTCTCCGAGTAACTGTGGGGAGTTTGTAAAGAACTTCTGGATAGTGAGTTCTTTTGTCTTTTTACCACTTCCGAACCGGAGGGAAAATGATTCCTTTTTTTATGAGTATGATCAATGATTAATCTTGATGAAGACAACTTCCCTTTCTTTTCGTTTGAGTTAACCAAATCTGTTATATCTCTAAAACCAAATAAATCGACTTTTAAGACCGTCGTCGTTCCCGACGTCCTTACCAAACTAGATCGGTAAGTCTATAGTTTTAGTTCCTAGACGGAAGAAAGACCGAGAGACTATACGGAATGGAGGACAACCGTAGTAGAAGTCCGAGATATACCATCAGGGAGTTGATGAACCTGTAAGATGTTATCGTTTTATCGATACCATCGATACCGGTAGTGTAGGAGTGTCGAGTGAGAAACCTATCCACAAGAGGATTCTTCCTCTCTTGAAATGATAGATTCTTTGACATCGTTCATAAAGAAGAGTATATCTTCGAGTCTAACTCAAAATACCGGTAGTAACTTGGTTCTGACACTAACCCTATGGTACTATCCGAATTTGATTAGTCTCTAGTTCAAACCTGAACCTTGACCTCTCAGTCAGGTTGGTTTGGTATCACGTGACCCTACCCCATCCTCATCAGTGGTGTTTCGTTTTGTATCAACGACAGAAGTCTTCCCCTATTACTTCCTCTCTTAGTGGTCTCCTTTTTTTTTTTTTTTTTCTTACGACTCTTCGTGTGTGTGTGTGTGTGTGTGCTTAGTCGAAGTCAGTGTACCACACCGGGTACCCCGGAAAATCGGGACACTTGTGAAGTGGGTAAAGAGAAGGGAAAAGTAAGACGGAGTGGGTCCGAGACGAGAGTCAATAACGAACTACGTGGTTAGTGAGGACGGAGTACCGGAATCGGAAACGACATTGTAAAAGGAGGTTACGAGAAATAGGTATATAAAAGTGTCGAACGAGAGAACAAAGAGGAGGTAAGTCCCAAAATAAATTTACAGTGAAGAAATTTCTCCAGTAACTACTTAATAGATAGATTTTACCGTCGATAGTAATGAAAGGTAGGGGATTAGTAACCAAAATCGACACAAATATCGTGAATAGTGATGGACTGTAAGAAACTACGTAGAGAAACAAGAGAGGTAGTCTTACGTGTGAGGTACTTCGTTTCTAAGACAGGATATCACGGGTCGTATATCATTCGTGAATTTACAAACAATGTACTTACTTAATCAAGTTCGGTGTCTGCATTGGGACGGAGACAACAGAATTTTTCCTTTGATTTTGTAAGTAACGGAGTCAAAGGAGTAGACAGTTTACCCCTACTAAAGATGGAGTGTCCCTATTAAGAAATCTACTACACCTTTACAGACAGTAAAGATCTATAAACTGTATATACTCAAAGGAAGAGTGTTTTCGAAGTAAGTCATCCGGGTGACTTCGGTCTTCGAAAATAATTTCAGTCAACAAGAGATAGGACCAAAATGAAATCTTAGTGGATCCCTTAAAAAATTTTTCATGACTCAACCCAAGAGTGGAGGACTCTAAGACTGAATTAACCAGACCACACTACGGACTCGTGACCATTAAAAATTTCGACGGGTCCACCCAGATTGTATCATCACAGGTGACTTCACCTGACAGCATTCCCCTACTTCCTCTCCTGGCACGGTGTCTGGTCCAAGGTCTGTACCGATAAAAATACGGATGTCTATAGTACCACCTTCTCAAACACCTTCCCCCAGGAGACCTAGAGAAGTACGTGGCCTTTTCGCTACAGGAATGGTGTGGTACCTTTAAGTTTCAACGGTTTGTCGACCGGTCACGGGACTCGATGAACCACTCTTACAGGACTACAGGTATTACCAGGGTGGTCTTTGGTCTCACAGGACCCTCCCCACCGTCCTTCCTCCACGATCGGTTCGTCGATCTCCCCGGACAGGAACCCAAGGTACCCCGGTCCCGAGACACCAACTTGTTTCCACACGGACCACGAATGACTTCTACCAGCAAACCCCGGCAAGGGACACGAGTGTACTCAAGACAAATCACCCTTTACAATCGTGCAGTCTCCCGGCTGAACGTATGACGTCGTATACCTACCGTTCCGACTTTCGTCACGTCATGCACAACTCACTTACTCACTTGACGGTCGTAGATCATCGACTGCACACCTCACGAGTGGTACCCAGTCGACAAGTCCGCAAAGTGTCTAAGATTAGTCATAGTACGAGTGCTTCGGGTTACTCTATGCACGGTGATAAATCGGTGTAAGTCACTACTCCCTCGACCTCGGTTCCCCGTGGACACTACACGGATTCAGTGTGTCTACTAACCGTCGTCCCGGTCCGACAGGTCTAGACCGACATCGACCCCCATCCTTCTCTACTGGACTCCCTGGTCCCAACCTTTATCTTACGCCCTTCCTCGTCGAACCGATTTGAACTGGAAAAATGAGACGTCCTCCTATTTCTGGACCAGGTACCTTTACACACATGATTTTTGGAGGAGGACCGGGCACTCCCGTAGCTGTCACTCACACCGGGTAAGTAGTTCGAGTCACTGGGGCCGTAGGGGTAATGCCACGACAGATCCGTTCCACACAGAGGGGAGAGAAGGGAGACCGGGGTGGGGCTCAGTCCCCGTTCAGTCGTCTCTCTTCCCGACCCGACCCCAACCAGAGGAAAATCTCTCAGTAAAAAAAAAACATAAAATCATCTCTGCCCCAAAGTGGTACAACCGGTCCTACCAGAACTAGAGGACGGAAGAGAATTCAGGAACTTGCTCGGGGGCAAGCAGGAGGACGGGACCCACTACCGGGGGTGGGACCCTACAAAACGACTAGGATTCCGGTCCCGAAGTCTTCGGACCGAAGTGTGCTGGGAGGACCCCTCGAACCTCCGTCCCTGGGTAGACGACCGACACTGGGTCTGACTACATAGTCTTCACGACCACCACCGAACCTCCCGACGTGCGGACGTCCGGGGGGCGTGTCCCGGATACACCGGTACCCGGTACAAACCCGTGTGACGAACTTCATCAAGGAAGTAACCGAGTGACAAGACCGACGTCACTGTCATTAACTTAGGGATCCTCTAGGGTCTTTGACGAGGTAGTCACACAGACAACAGAAGGTCTTACGTAACTTGCTTAGGGTACCTAACGAGGACTCACACAACTCCTGAGGTTCTTGGACTCACACCGACGACTGTTCACCTCGAAACCTTGGTGCGAGACCCTTTAGACGATGTTACCGCTCTAGGGGAACTTTCTGTTCTGCGACTAACTCCACTCGTCCACAAAGGGCCCCGCACTCCGTTCACTCCCGAAAGTCCACGAGCACCCGAAGGGTCCTCAACAGCCTTCGGACCGTGACACCCTTCTCTACCCGTACCCAAACTTAGAGAAGTGCCCGGATTAAAGTTCTCAGTCTGGAATAAAGGTAAGATTTGAAGATTGAAATCGGTAAGCAATCAAGTAGAAGAGTCTACCGTCTCTTTTCGATTTGACAACTACTATTATTATCATTATTAATATTAATTTCCGAGATCCTCTCCTTCTCATAGTGGTGTATTTGGACACTGAAACCTATTCCGTGTTTAAGACCTGGAGTCAAAAAAGTACAGATGTACCTCTCCGACGTGATGCACATTGTAAGGAAGAGTGAGGTCGTAAAACTAAGCTTGAGTCATAAAGGTTACTGACCTACTCAGTTTATTAAACGATCCACATCCCCCTTGTTCCCTTCTCTATGACTCCTCGTTCTTACACCATTAATAATTCATTAATGAATTCGGTGTACATCTCTTGTACGTGTAAATATAAAGGAAAATGACTTAAGGAGGATTCAAAAAAACTGATGGTTAAATTAAACCTTAATTAGATGTAGTGACAGAGGACTACAACCAAAAACTGAGGTTCATATCAATGTTATTTAATTTATCAACAGTCCGTTCTAAGTTTAGTTTTATTAATTAAAATTTACTGTACGTATGAAAAACCTCTCTTTTCAAACCCAATGTTAATCGGTTAGACAATTTTGAGTTTCTTTAGATTAGGTTTGCATTATGTGTACAGACATGGTAAAAAAAATCGGATAAGAGAGAAGTCTGAATATGAATTAGTGTTTATTGTAAGAAGAAAGATAATTAATTAAGGTTTTTGACCGAGTGTCGGTATATACTGTCAGTAAATAACGATGATCCCTGTATTTTAAAGATTTATTAGTCTTTAGGTGCAACAGTAAATACTTATAAGAGAGAGGAACGTTTGGTTTTTTTAGTAGAAATTGGAATGGACTATCTAAAACCGTAGGGAGTAATCAAAAAGATGTCCTATAAGACATAATTTAGGTAACGGAGGTTCATAGACGTGTCGTAGTCATCGATTGACTAAACGTTATAGAGGTCGTTTACGGAAACGTTATCTTCGTATTATCCATAAAGCTGCTGGTCTTAGTTGGAGGGTTCGACGAGAGACCATTGAGTAAGATCGATCAAGTTGAAAGTAACGGTAAAGTCGGTCGTATTTACTATAACGAACCACGATCTTAATTTTTCTTTTTTTAATTTCCTATAAATAACTCTTTTGAATTTTCAAAAAAGGACCCCGAAAAAGTAAAAATATCACTGCCCCAGAACGATACAACGGGTCCGACCAGACGTTGAGGACCGGAGTTCGTTAGGAGGATGAATCCGGAGAGTTTCACGACTCTAATGTCCGCACTCGGTGACACGGACTGGAAAAATAAAAAATTTGAAAAGTAATTGCTTAAAATCCAAATATCTTCAATGTGGGTCGAAGGAGATTACAATTGTATAATGGTTTGGTATCACGGTACTAGCTCTTGTCCTGTAATTGTGACCATATCATAATTGTTGATTTGATATTCGGAATGAGTTTAGACCAGTTCAAAAGATGATTACAAGAAAAAGGTGGTAATATGCAACTTAAATCAATAAAGAAGAATAAGAAAGGGTCCGATAATATTAAGGAGTTAGGAAGGAATAGAAAATGCAGAAACGTGAAGACTTCTTACAACTAACCAATAAAATACATTTTACAGGAAGTTAAAGTCAAACGGACTAAAAAAAAAAAAAAAAAAAAAAAAAAAAAAAAAAAACTCTGTCCCAGAGTGAAACAAAAGGTCCGACCTTACGTTACCGTACTAGAGTCTAGTGACGTCGGAGTTGCTGGGAGGGCGGAGTCGGGGGTTTCATCGACCCTGAAAAGAAAAAAAAAAAGACTCTGTTTCAAAGTGAGAAAACGGGTCCGACCCCACTTCACCACGCAATAGCCGAGTGACGTTGGAGACGGGGGGTCCAAGTTCGCTAAAAGGACGGAGTCGGAGGGCTCATCGACCCGCACACGGTGGTGTGGTCCGAAAAAAAAAAAAAAAAAAACATAAAAATCATCTCTGTAAAACATCTTCTGTTTTGTCCGTGTCTCGGTAATGTACGAAATGTTTATAGTGAATAAACCACTGTACCGTTTAGGGTCCACAGAATTTTAGGTACGATAAAAGTGGATGATCTCTGGTGATCATGACATCAATTTAGACAGTTATCATTTCAGTAGTTGTTGGAAATTCCTTCACCAAAGTCCTCTCGACCCCCACCCCATGTACCATCGACTCACCCTCGCTATAGAGTACCCCTCTTATATGCTCCTATACCCTCCACTCCTTGTCTTGAGGCAACTTACCGTCCTCTTACTGAACTATCCTTGAACTCCCTACTGTCCAAACTTTCCTCCCATCCCCACTGTTTGTTCCAACATCTACCTTACCTTCCTGAGTCACCTCTCCCTCTTCTCCTTCTATTTTCGTTCTCTCTTTTAAATTTTTTTGTCCCTTTTATTTTTCTTATTGTCATTTATTTTCTTTTTTTTACTTTACTCTCTTTACAAAAATTTTTCGTCAAGGACTTCCTCTTCTACGGTGATAGATCTCTTGTTCACTTTTTTCCTGAATCTGAGTCCTCCCCGATTCTCTGACCATCCTTTCTATACTGTCACTCTCTAAAACTCCACCTCTTCTTCCTTCCACTCAGTCAAGTGTGGACTTAGAAGTTTAGGACTCTAGTAAAAGTGAGGTTCTTCTTGTCAAACGGAAGAATCCTTCGTGGACTGTACCTAGACGGAAATATTACTCTGTTGACTTTCTAAAGACCTTAACGGAAACATTTCGTACAACAGGAAGGACCCGTCTTTATAAATTAAGACACTACCTTCCTATAAAGAACCCTATTCCTAGGACGTACTGATGATGCACACACACACACACACACACACACACACACACACACACACACACACACAAATGCTCTTTCCTGAAGACCCTGGACCCTCTGACCCGAGTACCACATTCCCGTGATTTTATGTGATCAATAAGTGACGAGACGGAACTTAGGTCGCAACCGGATTCTCCACCTCGTCTACGGGAAAGTGTACCTCCTCTAGGATTAATTTCTCATGGAAGGATGGGTCTAGGACCTTTAAACGGTAGTCCTGAAGGAAAGTTACTGAGTTCCGAAGATTAATGACGAAGTTCTGTCTACAAAGACCCTCCTTATTGGATGATTGGGAATCCCAAACAATCTGAAAAGGACTCTCGTTCGTAACAATGTACTACTCCTACTCCTGTCTTTAGAGGGTTCGGGCGATGTGAGGAGTGTAAGATGACATTCTCCAAGACACCTACAAGGATGTAGAGAGTGGAATTAGGAATAGTGGTAGGATTAGTGAGTGGACGACAGAGTTCCACGGAGACGTTCCACGGATCATGTAGTAGTCACGAGTTTTTATGTACCTAGTTACTTACCGGAGGGTTGACCGGAGACGACGGTTCAACCCGGGGGACGTTGGGTAAGCAGTCGTACGACCGTAGGATCACTAGAAATGATTTCGGGTCCAAACCAGATATATCTCAGGAAGCACTGAGAAACAATGAATGTCCTAACTTAAGTTTAGTGAATCGAACCTTATGTTCCAGAAAGTACATACGAGGAAGTACAACCTGATATGCTCCAGGTTGAGGATGTCTCAAAGGGGAAGGGTTAGACCGTCGGGTGAGTTTTGGGGCACACACGTCCATGTATAACCGTGTGGGGGAGATCTGAGTGATGTCGGTATAACTTGAAGATCTAGGTATTTGTGGACTCTACAAAATAGACACAGACCGAATAAAGTGAATCATATTACAGAAGATCCAAATAAGTCGAACAGTGTGCACCGTCCTCAAGGAAAATAAACTTCCGACTTTTTATAAGGTAACGTACATTGTATATATGTGTATAAAAAAATATATAATATATATGTATATAAAACATATAAATAATATATATATATATATATATATATATATATATATAAAGTTGTGTTAAAGAATAAGGTCAGTAAGTAGATATCTATGAATCCAACAAAAATAAAGAACCGACAACACTTATTACGACGTTACTTATACTCTTACGTCATAGAAATGGTCACCACTAAAGTAAAGGAAATCCATGAATGGGTCTCCTACCTACCAACCTAGTATGTCATCAAGATAAAAATTAAAAACTCCTTTGTTATGATAAAAGGGATTACTAAGATTGTAAAATGTAAGGGTAGTTGTAGTATCTTCCCAAGGTAAAAGAAGTGTGAGAGTGGTTGTGAATAATGGAAAGTAGAAAAACTATCACCGGGAATATCGTCACACTCTATTATAAAGTAACACTAAAACTAAATGTAAGGACACTACTAATCACTACAACTCGTGGAAAAGTGAATGAACAACCGGTCAAAATGTAGAAGAAACTTTATTCCAGACAAATCTTGGAAAGGAGTAAAAATTAACCCAACAGATAAATAAATAAACGAATCATAACTCTAAACACTGAAGGAATGTATAAAACTTATAATTAGGGAATAGTCTATATACGAAACGTTTATAAAAAAGAATTGTACATCGAACGGAAATACAAAACAACTAACAACGAAAACGACATGTCTTCGTTAAGTCATACTATGTCAGGGTTAACGAATAAACAACAACAACAACGAACTCCGAAATCACACTCTATATATATATATATATATATTTTTAGTAACAGCTCCAGTTAAGGTTTTTCAAAAGGAAGATTCTCTAAATATTAAAACGTAGAACACAAATCTAGAAATTAGATAAACCAACAAAATGTTATGACATTCTATTCCCGGGTTAAAGTAAGAAAACGTATATCTATAAGTAAAATAGTTAAGGGAAATAACCTTTTTTTTGTAAAAAAGGGTTAATACATAAGAACCAAGGGGACAATTTTGAATTAACTGAAGCATACGAACCCAAATAAAAGAGACTATAGAGACAACACAAGGTAACCAGAAACACAGACCAAAACACGGACATGATGTGAAAACACTAACACTCTCGTAACATTATATCTAATTTGAGTCCTTCACACTACAGAGGTTGAAACAGAAAGAAAGAATACTAAATAACCGTTAATTTCTGTAAAACAACAATGTATATGTAAAATCCAAAAAAGATAAAGACACTTTTTATGGTAACCCTAAAACTATCTTTAACATAATTTAGTCATATAGTGTAACCCATCATACCTGTACAATTGTGATAATATTATTACACGGAACCACACCTAGAAAAACCTAAAGATTATACTCTTTAATTTCTTGTGGTTTATACACCATAGGAAATCCGAATGACATATCCATAAAGATACATGAAGGGGCACAAACTTTTAAAAGGTCGGTAATAAAGAAAATTATGTGAAAGACAGGGAAAGAGAAAGAGAAAGAAAAGAACTTGAGGGTATTTTACGTATTTAATCTGTCGAACTACCGTAGGGTATACAGGGAATTCGATAGGAGTGACGAAAAGGAACAAACAAACAAACAAACAAGGAGACTGATCTACTTAAAGTTATTACAGAAGTTCAAATGATTAGGAAAGAAAAGGAACTAGATCAGTCTAAAAAAAAAAGAAAAATTTCTCGTGTATGTTTTCTAACTACCAGACTTGTAAATAAAGGAAGTGTGAAAAGTGTATTAGTACATGGGGAATCAAGTACCTTCCGGAAGTTCATAAAGATCCCCGGTTCATGTGGAACAGTCTCGCGTCTTCGATGTGTCAGTCTGATTACTTAGTAGAGTCTTGTAAAAGGAATCTGAAACCCATATGGAGATGTCTTTAGTGACCTACAATAATTCGGAAAAATCAAAAATTTATAAAGTTTACTAAATAAATATACACATCTTAAGCAAAAGAATTCTAAAAGAAGATATAACAGAATTTACTAGGAGTATTGTCGGGAGTGTTACTTTGTTCACTCCATAACAATAGGTGTAAAGATTTACTGACTCTAATACACTAAACAGATTCCAGTGTGTCATAATCTCAGTCCTGAACGACGGTAAAAAGAAAAGACATTTAAGTAACAAGAAAGACGGTGAAGTTCGACGTAATATATAGTAAAAATAACCTTTTTACTGATTTCCAGCTTCTCCTTATTACTGGCTTACCATCAAGAGAATGGGGCCACAAACTTTTAAACCTCCAAATGTCTAGGAGATAATGTATGAAGGAAGAAGACTTTATTCTAGTATAGTGGTCCGACTACACAACCCTTTAATAACCGTTCAGACGGAAAGGGATCTATGATATGTTTTTACTTATCTTTTTACTTTTCCGACTCAAACTTGACAAGAAGAGGACTTATTCAAACTTTCCCGGGTGAAGAAACAAAGAAGACAAAGGAAGGATTTGATTTTTAATATTTCCATATCAAATATAAGTCGCTAAGACCGTCTAGTTCATTACTATTACAGAAGAAAGAATAATCGTGAGTTTGGGTCCCGTACGACCTGGGAAAGGGCATCATAGCCATGTGTTGTGGTGTTAGTTGGGTTGCTCGGGATGATGTCGTTGATACCGTTTACGTTTGGCTCCAGGGTGGTCGGGTAGACAATGTCGTTATCTCGATTAGGGGAGTCAATGGTTAGGTCTTTTGGAAGGTAGCGACGGTCTATAAGGTGGGTATGTCCAAACATAAACTCAACTTACTCCGAAGTAATTTGAATTACAATTAATGTCTCAATCTCATAAATAAAGTCTCAAAAAAAAAAAATTAAGTCCTAGTTGTAAAGGAACTTTAAAGACTTCTCATTTCAGATTTAGTGATTTTCAGAGGAAGGTCAGATTCACTTTGAAAGTAGTTGTAGGAGAGAAAGGCGTAAGGGGCGGATGGGAGAGGAGATCGGAGGTCAATTGGTAGAAAGATAGGAGACAAAGATACTCTACCTGTAAAAATCTAAGGTGTACATTCACTCTAATCAGTCGTAAACAGAAAGCCACGGACCGACTAATATGTATCGTATTACAGGAAACCAAGGTAAGTACAACAACGTTCTACTGTCTTAAAGGAAGAAAAATCTCCGACATATCATATAAGGTAACATATACAGATGGTGTAATTTTTTTTAGGTAAGTAGGTAACTACCTGTAAATCTAACGAATGTATAGAACCGATAACACCTATTACGACTTTACTTGTACCCTCACGTCTATTAAAGAGACTACATTGTTAAAGTCAAGAAAACCTATATTTAAAATCACTAGAGAACGTAACGTACCACTGTTGTCAACTAACTATCACATAATATATAAAGTCTTAAGGTTTTTACCTAAAAATTACAAGAGTGGTGTTTTTTTACTACTCAATCACCTCAATCTATACAAGTAATCGAACTAAGTCAGAAAGATATTGTAAATTAATTTATAAAAATTTACAAACTAAATAACTCGTTAAATGTATTCATTTTATGTATTTAAAATACAGATGTCGGGTCACGAAAAACGCAAAGATATATCAGTACATCGATGGTGGGTCTATTGTCATATCTCGTGAAGGTCATGAGGTCTCTCAAGAGGTTCACACTACTGTAATTTTATGTTCATTTTCAGGACAACGGTATTTTGGTTTTACTTTCATAAAAAATATACTAGATACGTACAAACAGAAGGACTCTTTAATTTGTATTGATATGGAACAAACCTTGGAAATTCTTAAACTAAGTCCTTATAAAGGGTTTCCATGTAGACAGTACTATTTTTTTTTTGGAAGAGACTTTGTTTCCATAAACATATAAATCAGTATTTGTGTTTACTACATATATCCCGGTCCAATATTAACCACCTCCATACAAATCTAAAGAAATTCATTTTATTTGTCGTGTTTATTTTGTCAGGTCAAGTATCGAATCACTTTATGTGACCCATGAATTAGACATCGGAGGACCGACGTCATCTCAACAGTAAACTCAATGACACAAAAGAATTAGAAAAGGTCCTTGTGTCACTGGTATAAAGAAAAGACGTCCGTATATCTTAAACCACCCAAAAGAAAATACATCCCACTATAACCTATGAAAAACAAACACTAATATATAATCGTTAAACTCCCTGTTTGGTCTATCCGTCTTTACCCGAACTTATCAATCTACGAATAAATTGGAACCGTTATCGTAACGTAAGGGACACCAAAAATTATTTTTAACTTGAAGGGAGGGAGGGACGGGGGAATGGGAGGTGTGGGGGTCCTAAGAATGTCTTTTGTTCACCAATATCTACCACTTTGGACAAACAACCTGTATGACCTATGTCGACCTGTTCTTCTCATGTCACGGTACTCTCTGGTTATGTACTCCTGTCCGCTTCCGAAGGAGACACATAAACGGTAGTTATTATCGTTCAGTAAACGCCTATAATTGGAGATGTCCATGATCCTCGTAATAAAAGAGACTTTCCTACTAGAAACACAAGACTTAGAAATACCCCTTTACTCCAATGGTGTGATCCCTTCTATCTCGAAAAATTAATACCCTTCTCAACCAAAATCCAACAAACTGTAACTCTTAGATCCCATTAATGACTTTCAATTATGACCTTAAATAAAATGTATTATATGACAATGATATTTCAAACTATTATGTATTCACTTCGAACGATGACCCTTACTGAACCTTGGTCTCAACAACATTAATCTCTAGTGCTTCCTTAAAGTCTCTCCTTTTGTAGAGGTTCTTTGTAGAAAGTCATACATTACCTTTTCTATCCGGTCCGTGTCACCGAGTGTGGACCTTACAGTCACGAAACCCTCCGGTTCCGCCCTCCTAGTGAAAGTCGGGTCCTCAACCTCTGGTCGGACCCGTTGTCTCGTTCTGGGACAGAGATGTTTTTATTTTTATTTTTTTAATCAGTGTGTACCACCGTCGATGAGCCCTCCGTCTCCACCCTCCTAGTGCACTCGAGTCCTCCAGCTCCGTACGAGTGAGGTGACGTGACGACGTGAGGTCGGATTAGTTGTCTCGTTCTAAGACAGAGGTTTTTTTTATTTTTTATTTTACTATCCTCATTCGTTTATCCTTCAGGTATTTCTACTTTTGTTTCGTTCCCTTGTATTTCTATCTGAAACAGGTATCTTGGTATTTCAAAGTTTCGATCTAACCTGGTATTTTTAAGATCATGTTATAAGAATAAAACGTCTTAGTCTTTGTCTCAAGTCTTACACCATTTCTCCGGCAAATAGAAACATTTGTGCTTTGTAAAAACGAAAGAGGTCAAAAGACAATTACCGCTTTCTTACCTTCGCTTATTTCAAAATGACTAAAAACTCTGTGATCGTGGATCGCGAAAGTAATAACTTTGCAGGGCACACCCTCCCCGCCCAGACCCACGCCGGACGGCGTACTGAGCACCAAGCCTCCGGGTGCACCGGCCCCGCCCCTGAGTCCGCGGACCCCGCGGCTGACTAATGCATCGCCCGCCCCGGCCTTCACGGCGAGGAACCACCCCCGACAAGTACCGCCAAGGCCCCAGAGGTTGTAAAAAGGGCCGACACCAGGATTTAGACAGGTTTCGTCTCCGTCACCTCGAACTCCATTCAAATAGAGTACGTATCACAAGCCGAAACCCGACACCTTACAAGTCCGCAAAGTGACTACGGTCTTTACCTCGTCTTAGATAGTCGACCTCTGTTTCCGGAACCCGCCCCCAGGAAGGTAAACCACGGATGCACCCCTCTAGAAACCTCTGTCTTCCCTCTTACCCTTCCTCAACGCCGGACCTCCGAAGGACGATCTCGACTCTTCGGAAGCCCCTCATTATCCTTCCCCCTAAAGGTAACGAATCCGACTCCCGCCCCGGGTTCCTGACAACTTTTTATCGATTCCTACCCCCAACGATCTTTTGATGAGGTCTTCACACTCCGGCTATAATTAGGCCACAAAAACGCAAGAGATCAGTGAAATTCTTGGTTTACCTTCCAGTGTGATCCCAAAAGTAAAGGTAACTAATATCTTTCGAAATTTCATGACATCTACACCGAGCGGTTAATTGGGACTAATGACCAAAGGTTGTCCAAGAACGACCACACTTTACTGACTCATGTTTGACCACCACCAACCTCGTCCACCACAACCCTTTTCGCGTGACTGTTAGGTCGATTAGGTCTTGGTGAAACATCTACTTATACTAGGGTGGTATCTCCACTCCGGGTCACCATCGGGCGACTGGACTAGGACAGAGAGTGAACAGCCTAGTAGAAATGGGTATAAGACATAATTTCCTTATTCTCCTCTCTTTCATTTTTCAATAAAACCCATATGTAAGTCAATACGTTATTCGAATTGCACAAATATCTCTTGTCAAGTAAAAATAATCGACGACTTCAAAGATTTTGGACAGGTCAAAAATTGTCAAGACATTTGATAACGTTTGAGTCACAACTCAAGTAAGTACTCAAAGAAGTATATATTGTCGAGATAATGTACTCTTTGTGTCCGGTATCATCGCTCTGACAGACTAACATACCCTCTATTATCCTACCTCTATTTCCTAAGTCTCTACTCACAAGAAGTTATAAATAAATAATCGATCAACTTCGTCGACTCTGGTCTACTAACCTCATCGTTCTTGAACTCTAAAAATCAGAAATACGGATCCTAAAACCAGGGACAAACGTCAAATAAATCAACACACTATAACTCGTTGACTTAGAGAGGGTTGGAGTAAAAGGAGTACAAAATTTAATGGTATTTGAACAGGACGGATGGTGTGTCCCTACAATACCTTTCAATTTATTATATAAATTCAATAAATACTTACCATTTCGTGATACATTATCATGAATCCCTAAGATAACAATAATACTCTCAAGTACCATGTCTAACAGAAGTCATTCACCGTGGATTCCGAGAAATTTATTTCCCAAAACGGCCTGTGCCACCGAGTGCGGACATTAGGGTCGTGAAACCCTCCGACTCCGTCCGCCTAGTGTTCCAGTCCTCAAGTTCTGGTCGGACTAGTTGTCGTTGTATTAGACTAATTACTAAACTTCCCTATTTGAACCGAAAGTACGGGTCCGTAAAGGAGAAAGGAAGGAGAATCCTCGACGAGACAGATACTCTTATACACCAGAACTAATGAGATTCGGTACGTCTTTTGGATTGTCTTTGTTGGGGAGGAAATGTCCTCTACGTCTTTGTGGTCGTAGACCACAAGTATACGACGACCACTGAGTGACCTATTCCGACAGACCAAGACCTTAAGTCCTAATACTTAGAGAGAAAACGTATTTATAATCGCTGTAAGAGGTTTTAGTTACAAAAACCATTATTTTCATAAAGTCGGAGATAGATGGACAAGAAAAAAAAAGTCAAAATAAATCCATTCTAACTATTTATTTTTAAGATATATAAATACCATATTTTACACTGTAAAATCATATACATATGTAACAGTTTACTAATGATGTTAGTTCGATTAATTGTATAGGTAGTGTAGTGCACCAATGGTAACACACACACAGACACACACATACACACTCACCATTCTTGTGAATTCTACATAAGAAAATCGTTTAAAGTACATGTACTGTGTAATAATCATTGATATGAGTGGTGCAAAGGACGTAATCCAGAGGTCATGAATAAATTGAATATTGACTTCCAAACATAGGAAATTACTTATGGAGGAGAAAAGGGGGTGGGATGTCGAGGACCATTGGTGGTAAGATGAGAGACAGTGATACTCGAGTTTAATAAAAATCAAAGGTGTACAATTCACTCCAGTACGTCATAAACAGAAAGACACAGACCGAATAAAGTGAATCGTATTACAGGAGTTCGAAGTAGGTACAACAATGTTTGTCATGTTATAGAAAAAAAAAAAAAAAAAAAAAAACTCTGTCTCAGAACGAGACAGAAGTCCGACCTCATGTCACCGTGCTAGAGTCGAGTCACGTTGGAGGTGGAGGGTCCAAGTTTACTAAGAGGACGGAGTCGGAGGACTCATCGACCCTGATGTCCGTGCACGGTGGCGTGGACCGATTAAAAACATAAAAATCATCTCTGTCCCAAAGTGGTACAACCGGTCCTACCAGAACTAGAGAACTGGAGAACCGGCTCCCACTAGGTGGGCGGAGCCGGAGGGTTTTACGACCCTAATGTCCGCACTCGGTGGTGCGGGTCGGTTGTTATATAAAAAAAGTTCCGACTTCACACACACACACACACACACACACACACACTAAAAGAAATAGGTCAGTAGATAACTACCTGTGAATCCAACAAAGGTATACAACCGACAACACTTATTACGACGTTTCTTGTACTTTCCCGTCTATATAGAAGTTCTATGACTAAATAAAGGAAACCTATCTATGGGTCTTCACCCTAACGACCTAATATTCCATCAAGATATAAATTAAAAAGCTCCTTACAATGACAAGAGTATTACCGACATAGTTAAATGTAAGAGTGATTGCCATATGTTCCCAAGTGAAAAAAGGTGTAAGAGTGGTTGTGTATGATAGAAAACTGAAAATTGTTATCGGTAGGATTGTCCACACTGTACTATAGAGTGACACCGAATGTAAACCAAAGGGTCTATTAATCACTATAACTCAAATATATGGACAACCGGTAAACATACAAAAGAAATTTTTTTTCAGATAAGTTCAGGAAACAGGTAAAAATTAGCCCAATAAACAAATCAAAAAGACATAGAGATACAAAACAGACCAAGTCTTGAGGTAAAGGAAAAGAGGTCAACAGAGAAGACAAGTATTAGTGAAGAAAAAGAGCAAAAGAAAGAAAAAAGGGAGGCCGACGAAAAAAAAGACAGGAACCTATGGGACTACAAAAGGACAAACTAAAAAGAGGTAGACTCAAAAAACAGGACGAAGGAAGAGAGTAAGTAGAAGAGAGTCAAAAGAAACAAAAGGAATAGAATCAGGAAAGAACGTGTACAAAACAGAGAAGAAAGTGACAAAGGGAATGAAAAGGGTCAAGACACGTACGGAATCAAAAAAGAGAAGGATGGAAAGAATAAAGATTGAGGAAAAGGATAATAAAGAATAAAGATTGAGGATAAGGATGGAAAGAATAAAGATTGAGGAAAAGGAATTGGAATAAAACTATTCGAGTCATGAGAAAATTCACTCAGAGACCGAGTCCCCGTACGAAATAAAATACTTAAGGGTTGATTTCTCTACAAGGGGGATTCCCCGTTTTAACAAAAAAACTCCTCTCCACTTTATTAGAATGAAAAAAATACACATTTAGTGTCTATGTGTAAGTCATGTAACCATCTCCGTGTCGGATAGACACCACAATTATAAAGTAGCCCCTCTATTAATCCTTTTGTACAGATTCCCCCACTATTATTTTTTCTAACTCTTTTTGACGATATAAGAGTTCTCACAATAATTGTACACAAGACACTACCCGGAAAAGACATCCTTCTCTGTGGAGACAAAGAACGACGGGCCCTCCCCTCGATACTTCGTCGGTTCTAGGACAATCTGGTAAAACGGTTAGCTCTGTAGTGTCTGGTATACCTAGCAGAAGGGGCCCTACACCGAGCCCTAGCGTACGTGGTACTGTAACACGCGGAAGACCTACTTATGTTACACTGGGGTTCGGGAGGTCCGTGGCACAACTGAAGACGAGAGAGTGGACAGTAGACACCCGGGTTGTCTAGAAAGGAGTCGGACTTCGTGTGGGGTTACCCGTTCTTCAGATCTGCCGGGTCACGGTTCTCATGGTACGGATGATCGGAGGGATTGGAACGGTTCCTCCGTTTCCTACGGTTCCCATCATCCTCCTTCTTCAGAGACTCACTCTTCCAGGTTGACAGACTCTCAAGTCATTGAAATAGGGGACAACTAAGGGATCTTAGAGGAGTGTGCATACAAAGGCTGTGGTGTAGGAGAGGTTACTAATGTAGGGGACCCTAGAATGTCCGGAGTGGGTTGGGATACAACCGGTGACGGCGGGGAGGACGGGGTCAGGTACGGGTCGTACGTGATAGAAAAAGATTGGAAGTACTTTACGTCGGAAACCGTGTACCCCGGTCGTGACACGAAGGGAGTCACTCGGTCAACGATAGGGTGGTGGTGTAACACAGAGGTCCGTCACCGTCACGACCTTCGAACTCATCCGAGGTAGGTCAGGGTCAGGGTCGTCTAACCTACTTGGCGTACCTCCACTTACTCTGGGTCATGTTACTCTACAAACCATACCAGGACCGAGGTCGACTCCCGTGGGTAGGACCGTATCGAGGGGTCTCGTCCGGTGGACTTCCCTTCGTGTATTGGTGGGGAGCCCTCGGGAACGGGGGGTAACACTGAAAGGTCGAGTAGGGATTTCCGTCATAACGGGTTGGTCGCCCCCGAGGGGTCGGAGTCAGGTGGACGGGAGGTCGACAACGCCCGGGGGACGGGTGGTACATGGTCTAAGGTCTTTACCGGGCAAACGGGTCACACCGAAAGGGGTGACGGTACTACGGGGTCGTCCTGCCCGTCCATCGAGTCTGGTAAGAGGGTCGGATAGTAGGAAAGGGTCGGAGACACCCGTTCATGGGGTGTGGGGGAAGTGTCGTGTCAATACGAAGGAGTTTACGACGACTCGCTTGTGGGTCAGTGTCACCAGTGGAGGTCCCACTCGTAGGGATGGACTGTGGTAGGGGTCTCAGAGGACTGGTCACCAGTTCAAGTAGTGGGGTGAGACGAAGACTGACCAGTCTACACTGGTGGTCGGGATGGGGACCCCCACGACCTCCTCCAGTCGCCCCTGGACCCTGTGTGTACAGACTCGGTGGTGTGTTGTTGTACGTCCAAATACGCACTCTCTCAGGTGGAGGTCACATCTCTGTATTGACTGAAAACATTTACGACGACTCCTTGTTTACTTCCAGTAGGCCCTCTCTTTACTTCTTTAGAGACCTCGGTCGAAGATCTCCATCCTTTCTCTTCTACAAGAATAAGTCTATTACGTTCTCTTCGTTAAGCAGTCAAAGTGACCCATAGACGTTCCGAATAACTAATAAGATTAGATTATTCTGTTCAAACACCTTTACGTTCTACTTATGTTCGGAACCCAGGTACAAATGAGAGAAGATAAACCTCTTATTCTACCTACGAATAACTTCGGGTCTGTAAGAACGTCGAACCTGACGTAAAATTCGGGACGTCCGAAGACGGTATAGGTACTCTTCTAAGATGTGATCGCAGGACAACCCTTAATACGGGACCTTAAGACGGACTTAACTGGATGCGTAGAGGAGGAGGAACCTGTAAGAAAACAGAAGTAAACCACGAAAACCAAAACGTGGAGAGGCACTAACATCGGGATGGTCGTACAATATCCCGTTCTGGAAACACGAAAACTAGTAAGACCGGGTACTTTCGTTGAAACCAGAGGAAAGGGGAGGACAGAAGGGCCATAGGGAACCTCAGAGTGTTCCAAATGAAACCATACCAAGAGTCGTGTTTGGAAAGTTCATACAACAAAGAAACCTTTTACCTGTATGACATAACACAAGAGGACGTAGGTCTTCGTCGATTTATACAAGTACCGTAACGACATGTAACCATGGACCTGAAAGACCGAGGTCGGTTTCGGTGGGATCCCCTCTGTGTGGCGGACAAGGGGTTGTGGTACGAGAAACGGAGTCTCCGGACACACCCGAGGTTCAAGACCCTCGTCTCACACGCCGATCCGAGGACCCTAGCTCCCTACGTCATGTCGGTGTCGTAGTAGTGCCATTCGGTGGGGTCAGAGGGAAGGACGTTTCGTCTGGAGTCTGGAGAATGATCAAAGTGGTTTCTGACTGTCTTCGGGAAGGACAGGTCGAAAGGGGTCGATCGGACGGGAAAACTCGTTGAGACCCCTTGGTACTAAGGGATAGAAGGGAAAGGAAGTGTCCAGACGTGTGGAGTAACGGGGAAAACGTTGATGACTCCGTGAACGTCGACGGAGTCTGAAGAGTCGAGGGGAACTCTACGGACCTAGAAGTGTGGGGGTTGAGGAATCGATGATTCCTTACACGGGGAGTGTCCCGACTGGATGGGTGTCGACGGAGAGGGTGTACACTGGGAATGGATGTGAGAGACCCCTGGGGGTCACAACGCGGAAACAGAGAAACGGAAACAGGAATGGGATCTTGGAGGACATGGTACACCAGCCGACCTGGCTGACCTTGGAACGGGACTTGGGGCTTCCTCCTGGGTTAACCCACGCATTGAAACAGCTGTCAGGGTAGTAACATCTGTAGTGGTTCCTGTGCAAAATGTTTGTCGGGTACAAGATGGTGGAACCGGTGAAGTCCACTCACCTCCCGCCCGTGGGGGTAAGGTATGGTCCGGATAGTAGAGGATGTAGCCTACCGAATGTAGTGAGATGTGGTGCTCCCTCGTCCTTCCACAAGTCCCACCTTGGAGCCTTCTCCGTGTGGGTAGGGGAAAACGTGGTACCTCCGTCCTTCACTGATCCATCGTTGTCTTTTGGGGTTACGGACTCCGACCTGACGCTACGTCTTTTCGTCCCAGTCACGGGTCGTCGTACCGAGGTCCGGATCTCTCGGTCCCGTCTCGGAGACGTCCTCAATACCCCACCCAGGCACCCACCCACTGAAGAATCTACTCCCAAAGTACCCTCCATGGGGCTCCCTGAGACTGGTAGACAAGGGTGTAAGTCGTTCAAGTAAGGACTCCCGAGGGTCTCTCACCCCGACCAACGGTCAGTCTTCTTGCTGGACCTGCGTCACCGTGACTACGTAGGGCTACCGAGACGACAACACCAGCACGATTTGGCCACTCCCGTTACCACTCCAGACCCTTCACCCGACTTCTGTCGCAACCCCCGGAACCGTCCTAGTGTGAGAGTCGAAGAGGAGGGACGAGGGATCGAGGAGATTCCTACACGGAGAATGGTAGTTCCTAGGACGACACCCGAAGGACCTCTGTTAGAGTGGACCGATGAGGTAAGTGTGGATGGACACCGCAGCGGTCACTACCTCGTCTATGAGTTCCTCCGTGACCCGAGTCGGACCCGTAATTTCCCTGTCTCAGTCGAGTGTGCGACAGACACTGATTTCTCCCGTGTCGTCCCGGTCACACTCGAATGTCGCTGCATTCGGGTCCCCGTTACCAAACCCACTGAGTGAAAGGGGAGATCCACCACGGTCCCCGACCTCCGGGGATCTTTTTCTAGTCATTCGGGGTCACAGGGGGGTCGGGGGTACGAATACACTTGTACGCGACACACGACGAACGAAACCTTTGACCCGGACCCAGGTCCGGATCCCACTCGAGTGACAGGCATGTTTGTGTTCTAGTCCCGACTCCCATTCCTTTTCTTCTCTGATCCTTTCGACCCGGGTTTTGACCTCTGACAAACAGAAAGGACCTCTACGTCTTGACCCGGGCACCTCGTCGTCACAGTCGTAGTCCCGCCTTCGGAATTTCGTCGTCGCCCACACGGGTCCGTGGGTCTACTAAGGATACCGTGGTCGGTCCTTTTTACCGTCGAGAATTTCCTCTTTTACAAACTCGGGTCAGTCACACTCACCGAAATAAGACCCACCGTCGTGGGGCACAGGCCGACATGGTTGTTGCTCCTCCGTGCCCCCGGAGACCTTACGTACTCTCATCTTTTTGGTCAGAACCCTCGCACTCCTGTTTAGTAAGGAGAAGTAGGAGGAGTCGGTACGGGTCCCAGGCCCACGGACCCCGGGCTCGTCCGCAACGGGCGACCTACCTCTGTTACGGCGACTCGTTCCGCATCGGGTGGTACCGACGGTCAGGACGGTCGTGTCTATCCTAGACCAAGGCCGCGGCCATACCGAGGAGCTCAGGAGGTCCAGAGCTTCGAAGCGGAGGAACCGACGGTCGACTTCCCCCCACCCTCCCAAACCACTCGAGGGTTCCCGGGATTCATACCCCTTCCTCCCTGCACCCAGCCACATCCTCTGTGGACCGATGAGAGAGGTCCTAGACGTTAGTCTCGAAGGGGTCTCGGGAGTAGTCTCGGTCGAGACTTGTAGTGTTCGAGATTTGTATCAGAACCGACCGTTGACCCTTCAGGAAGGGGAACAGATTGACTTTGGAGAGCAAGACTCCGATCTGAAAAAGAGGACAGTGTTTATCGTGTCGGTTGATCTTTTTATGACTACGAAAATTGTGGAGTGTAACGTCTCAGGACACCGTTGAGACTCAATCCCTCTAATTCTTGTCGGAGGTAAAAGCTTACCCTTTTGGTTTCGGGACTCTTCACTTCCACTCCATTCTCACATGTCTTTGTCGTGTGTCCGGTAGACTGAGGTGTAGGACGCTGGGAAGAGACACCAACACCCCTGTGAAAAGTAGGGAGAGGAGGAGTCCTTGGAGGGTGGGGGTGGGGGTGGGGGTTGGGACCCGAAGGTCGGACGTAGGCCGGGTCTGAGATCCGGGGACCTCTCTCCCCACTCCACCCCATAGTGGACGAAGACCTCGACCGACTCGACCCGTCTCTCCGACAGCTACGCCTACGCGCTGACGACGTCGAGGAGCACCCGTCGGGGGTGGTCCAACGACAAGGAGAGTCGTCTGACGGACCGTAACAGGTCGACCTCCCCTCCTGTTTCCCAATCCTGACACCACTGACCCTCCCCACCTCCGTGTCCGGACTCAACCCGTAGTGACGATGTCGGGGTCCAGGACCCGGTGGGACTCGAGGGACGGTGGTAGACGGACTAGGGGTCTTCCGTATCGGGTCGCACCCATTCCCATCCCGACGGTTCCCGTCTCCGTCACTCCCTTGGTTAGCTCTCGTTCGTGGAACCGTCTTATTCAGAAGAGGTCGAGGAAGAATATGACGAGGTGGACCAGGAGTACGACCCGGGCGTCAAGGACGTCGCGTAGGCGGTCGGCCGAGAGTTTGAGTGCGACGAAGGGTAACAGTTAGAGGTGGTCAGCCCAGAGTACTGCCGCGAACCAGAGTGCGTCGAGGACCTTCCCAACCTCCTTCCTGTGTCTTTGGTTTTAGTCTTAATCAAGGACCCTCCGGTTCTGGGTCCCCGCCCCGAGGGACGGGTCGGGATGAGGTACTCGGTGATGGTCGGGGTGAAATTGGACCCTCGACTCACGACCGGTGGGGGTTGAGGGACAGGTGATCCCGTTCCCTGAGTCCTTCCGCTCGAGACGTGTGTCGACCAGGGGGGATCGGGTCGGGTTCAGACAGTAGTGGGTCGGGGTCGGGAGACCGAACGTTTCGTGTCAGGGGTGGAGTGACATCTACAAGAAGACCTTCAGGTCAAGGAGGAAGTACCAGACGTCGGACAAGAGTCGTAGGTGGGCGGCGTCGTAGAGTAGGACTTCAACGAAGAACCGGAGTGGATCCCGACGGAGTTCGACACTCCTTCGTCCGTCTCTACTCCTTTTCCCCAGTGTCTTGTGTTCTTGACCTTCCTTCGACTCTCCACCCGACGACGGACACGTGGGGAAGTGTGTACACCTTTGTCCAGGTCCCTTCCTCCCGGAACCTACGGACGTCCCCAGTCCTGTAGATGAGTGAGTGAGAACCATCCATGACACGATTCTCTCTTTTATATATAGATTATGTTTTTTCATCGGTCCGTACTACCACCGTGTGCGGACATCAGGGTCGATGAGTCCTCCGACTCCGTGTTCTTAGCGAACTTAGGTCCTCCACCTCCAACGTCACTCGGCTCTAGCGTGATGACGTGAGGTCGGACCCACTGTGTCGATCTGAGACAGAGTTTTTCTTTTCTATATACGGGGGGTCGGTGTCCTGAGGGAAGAGACCGTGTTGTATCGTTGACGATATTTCCTCCATACACGTTTCATGACTCCCCTGTACTCTCTTCCTTGGTTTCATACGGACCCCATGAAAACCCCCCGAGACCCTTCCGGAGGTTCTCCGATTCTGGGTTCCCTGTCCGATCGCCCCGGATGTCTCTCGATGACAGTACTAAAGTTCCCGTCTTTGTTCGTACATGTCCCTACCTAAACCCCTGTCACCGGGAAAGACAGGTGAGTCGACAGGACAGCCTGACTACTGAACCTCGGGCGTCAAGTCTTCTGAGGAGTACCCTACGGGGTGGGGTGTCTCACCCCCACACCACCCGCCGGCCTACGCATCAGGTCCCTGCAAACACTAAACCTCACACGATCTGATACACATATTCAGTGTACCCACACACAGTGACACACACGACCGCACGGAATATCCACACGCACAAAGGGACAGTCAAAACTGTGCCTAATATACTTTAATTATTCCCAAAAATGCAATCTATATGTAGTGAAGAGATGTGGGGGTCGAGGAGGAAGGGAGACCTGTTCGAAAGGCGGTTCGGGTGGAGAAGGGGTCCACGTCACTCGACCCCCACTCCCGTGTACCATGGTCGGCGGGCGCCTTGGCTCTGTCCCGACCCGGCCCTCTGGCGGTCGCCTCCGCTCAGGCTTCGGACTCGCCCCTCCCTCCCCGCCCGCGACCGGACCGGCTCGGCCGACCCGCCCTTCGTCCGACGTAGGATTAGGTGTCCGGGGCCAGGCTGAGGGTTTGACGGCAAGTCGCACCTTGCCCGACCGGCCTCGGTGCGGCGGAGGTCGTGTGCGAGCCGCGAGCCCTGCGTGGCTGGCTCCCTGCCTGGGGCACTCCGGACTGTGTTTCACCTGAGCAGGCCCCAGGGGTGTGAGGGGCAGACCGGGGGCCACAGGGTCTAGCAACGGGGAGGTTCGGATCTGGGGCTTTAGACGGGGAAGGGGCGCTGTACAGAGGAGAGGCGGGGAGAGTGGCGGAGACCTCGACTCGCGAGTCCCGCGCCCGTGAGGACTCAGGGGCCAAGGATTCGTCGCAGGCCTTGGAGGAGGAGCCGAGGGCGGCGGCGGCGGCGGCGAAGACGGCGGCGGCGGCGGAGAAGGCGGGCGCCTCGGCCTCGGGCTCGGGTCGCGGCGAGTGAGGTGGGCCGACCGGCCACTACAGTCTCGGCCCCTCCCCGCCCCCCGCCCCTTACCGCCCTCCTCCCCCTCCCTACCTCTCCGTCCTCCCCCGCCCCCTGGCTCCCCGACCCCAAGACCTTCTGAGGATCCTACCCCCTGTCTTAACCCGCCTCCCGACCTCGCCTCTGCCAGAGAAGGGGGACTTGACGCTTTGTTAAGAGTATAAATTAAGAATGGGTCATCCCGTGGGAGGAGGGGAAAACTGGAAACCTACTGGTGCCACGGATCCTGGGGACCCTCCGTGTCTCATCCAAACCAAATCCCCCAACCTTTCGGAAACCCCCGACCTAAGAGAATCGACGACCGAAATTATAAACATTTTTGAAGAACGGAACGGAATTCCCAGTCCCCGCGTCACCTTTTACTGACTAGTCTGAATAGGTGTAACCCTCACTCCCCAACCCCGGTGTACCCCTGAACTCCTCGGGACCTAGAAGAGAAAGGTCCTACTACGGAAGTCCGGGAGAACGCACGGAGAGTGGAAAGGGTTTGTACGGGGTGAGGACGGAAGGGGGATGGTACTACATTAAAATAAAAGACCCCTCTTTTTCTCGTCGTCACTCGAGTCGTACGTTTATATCTGTTGAACGTTTCGGTGTGAATCGAGGTAGAGGATCGAGACGGGGAGACGGGTCCGGGTTACACCGTCGAGAGTGAAGGGGAGATGGGGTCCCTGAAAGGAGGGGGTCTAAGAGTCGGTCTGACTTTTCTCCTTTCCTTCTTAACCTCTTCGTAGACAAAAGTGGGGGTAGAGATATCGGATTCCCCAGAACGGAGTCGAGACCCGTCCCAAATTTGTACGTAAGATACGGAAGTCCCTAGAGAAAATTTATAGGGAGAATTTTTACTTCTCAAGTCGTCCCGTGTCACCGAGTGCAGACATTAGGATCGTGAAACCCTTCGACTCTCCCCACCTAGTGTTCCAGTCCTCAAACTCTGGTCGGACCGATTGTACCCCTTTGGGGTAGAGATGATTTTTATGTTTTTTAATCGGCCCGCACCACCCTCCGCGGACATCAGGGTCGACGAGCCCTCCAACCCCGTCCTCTTAGAGAACTTGGGTTCTCCACCTCAAACGTCACTGGGTTCTAGCGCGGTTGACGTGGGGTCGGACCCTCTGTCTCGCTCTGAAACAGAGTTTTTTATTTTAATTTAATTTAATTTTTTCCTTCTCAAGGGTTACTCTGGGACGTTCATAGACACTCCGGATATGGTAACGAGTCGATGTGGTGGTCGTCCTGACGGTCCATTGTGTGTCCCCTTGAACACTTGAACAGACCGAAAGGGGTTCTCCTGAGACTCAGTGTTGATTGGAATTCTTGTCGTGATCGACCCGCGCCACCGAGTGCGGATATTAGGATCGTGAAACCCTTCGAATCCGTCCGCCTAGTGAATTCCGGTCCTCAAACTCTGGTCGGACCGGTTGTACCACTTTGGGGTAGAGATGATTTTTATGTTTTTGGTCCTCACCACCGTACGCAGATATTGCGGTTGATGAATTCTCCGACTCCGTGTCCTTAGAGAACTTGGGTCCTCCGTCTTCAACGTCACTCGACTCTAGCGTGGTGACGTGAGGTCGGACCCGTTATCTCGCTCTGAGGTGAGAACCCTTTTTTTTTTTTCTTGTCGTGATTTGGGTCATTACTTCCTTTCTTAGGAGGGTCAGAGGGGTGAGGGAAGTGTCTCTTTTACACGTTTAGGGCTTAATTGAATGGTTCACAGCCTAGGGTAAGGTCCATACTATGTACTCTCCCTTCTGTTCACGTTTGAATCGACACACCTAGTCACGACCGGGGTCTGTGTCCCTGAAGTGTTCAAGGTTTATTCTGAGTTTCAAGGGTCCCTCATTGTCCCGGCTGTACGGTTTTTCTCTCTGGGGACTCCTCTTTTGGTTCATCGAACAGTGTCGACGAGTATTCAATGTTGATTATACTATGTATTTTGACCCTGGGGACCGTGGAGTATGTTAAGATTTGGTAAAACTTTACCTCTTCTAAAAACAAAAGAAAAAAAGAACTCTGTCTCAGAGTAAGACAGTGGGTCCGACCTCATATCACCACGTTAGAACCGAGTGACGTTGGAGGTGGAGGGTTCAAGTTCGCTCAGAGGACGAAGTCGGAGGACTCATCACCCCTACTGTCCACGGGTGGTGTTGCGGGTCGATTAAAAACATAAAAATCATCTCTGTCCCAAAGTGGTTCAACCGGTCCGACCAGAGCTTGAGGACTGGAGTTCACTAGACGGGTGGAAACGGAGGGTTTCACGACTCTAATGTCCACACTCGGTGACGTGGGCCGGAACTTTTCCTCTTCTAAATTTGAGTACAAGTTCAAATACTACCCTCTGTCTGATGAACCCTAGAGTAGTATTTGATTTACACGGTATACAAAATCATACAATAAGGAGGAAAGTTGTAGGCAGAGATATTTTTGAAGTGAACGGTCAAATCTGTAGTTCGGAACGATATAGTAGATCAAGTAGTAGATTGATTCTTTTCCATTTTTGTCACATGAGTCAGGTCTCTTCTCAGTCTTTTTTTTAATCCAAGAGAAAAAAAAAAAAAAAAAAAACTCTGTCTCAGAGCGAGACAACGGGTCCGATCTCACGTCATTCGCACTAGAGTCGAGTGACGTTGGAGGCGGAGGACCCAAGTTCGGTAAGAACACGGAGTCGGAGGGTCCATCGACCGGAATATCTACGTACGGTGGTACGGAGCGATTAAAAACGTAAAAATCATCTCTGTCCCAAAACGGTACAACCGGTCCGACCAGAGTTTGAGGACCGGAGTTCACTATGGTTCTATCGATTAAATCTGAGGGACGACGGTTTTATAAATGTCTCATAGTTCTATGTTAATTTAAGAGTCTGGGGAGAGAATAAAAATTATACGTATTACATAATAGAGAACAGTTATGGAATAGATAGAAACCGAACGAACCTAGACAAGTTCGGTGTCTTCTAGGTGAAAAATAACAGACGTTCTAGGAAGGGGGTCGATAATAGGAAAAGGACCATTTCTATGGTATTAGGTTCCCATACGACAACGGTCCGGGGAAACCCCTTCACGCCACGACATCAATGACCGTTCGAAATTTAAGGTCTAGAGTGTCCTTAAAATTTAGATTCGGTGGGTTTTTTTTCGAACCTCATAGAACCGATCCTTAACTCTGAGGACCCCTCGAACCCTTGAGTAGAAAGGGACTCAGGACTCTACAGTGTTATGACCCGGGTCTCTACGGAAGGTTCTCGTTGTTCAAATCCTATATAGACGGGTAAAAGTCTGTAGGTTCAGATCTTTGTAACGATCTATCAGTTTTGGTTGGGGTAAAGAATATGATTCGATATAAAAATTACTTACGATTATGTAGGGAAAATGTGAAAATAAAAAACTGGGTCTTCTTTTTGGTGTACCAGATCTAGTTCTTTATCTATTTAGTACTCTCTATCCTGAAACAAAGGACGATGGAAACTCGACCCCTCTTTGGACTGTACTGGGAAATACGAGAGGTTCTCAGTTACTCAACTGTGTATCTATTTCGTTTCACATACCTACGGACCCCTCCTATGACCAGAAAGTGTAGTAGACCTATCAATCACTGTTTCTGATTGTGGACCTATCAGACAGAAGGTAGAGCCGGGTGAGGACGATTCCGTCCTGAACGGTAAGAGGTAGGAAGTTCCATGTGTCCAGGTGTAGGTAAGTAGGGGTTGTCAAGAATGGACGGAGGGAACCAGAGCCTTCTTGAGAGGTCATAAGAGTTATTGGACAAGTAGACTGTCGACCCTTATCCCGACAAGAACTGTTTTCCACTTTCAGAGGGTGTTTCATTGGGGTTTCCGGGTGTGTAGTGAACGACATCACTTGAACGGGATAAATTCATTTCTTTTCTTACCCTTTAGTCTTATTGGACACGTGTTGTTGTGGGACAATTTAAAGTATTAGACGTCGATATGGGGAAGGGGGTGGTGTCCGTTCCTTAAGACTTTTACGGTTCTACACGTACCTCATAAATCTTTGTCGGGTAAGAAAGTAAGAGTACTAGAGTCGAACCAAGACAAAGAGACCCCTACTCTAGGTTCTCGACTTTTTTTGCGTCGGTATTCGATAAACTGAGACGTTGACTCACAATCCAGTTGGAAAGTTGAGATCCCATCGGAACCCTTTTACGAGGACTCTTTCCGTTTTAGACTTACCCTTCAGTTACCAAAAATACAATCTCTATCTCCTTAGATCAAATTCACGGACGTCACTTAGGTCCTGAGAGTAAATGGTCAAGTCACTATTAGTGTCACAACTTTCTATCTGAAATTGTTCACTGTCGTTACTCTAAGTCCACATTTATCGTACGTAACTGATGAGTGTAAAAGATGAGTTATGTCTGTTGGTGTGACACTTCACCTACTATAATAAATAATAATTTATAAAAAAGGAAACTCTTTACCCCAGAGTAATACAACGGGTCGGACCTCACGTTACCGGTCAGTGTGCAAACTAGAGTAATGACTAGTTGTGCCCTCAAAACTGGAGGAGACAAAGACTGGACCCGACCGAGTAGGGAGAAATCCGTTGGACCACCAGGTGACGAGGATCCCCACTGGTATAATTACGGTCTGAATCACTCCTGTGGGTTAACAGTATCGCGTCGCGTCGGGTCTAAAAGTAGGAGGACGGAGTCGGAGGACTCATCGACCCTGATGTCCATGTATGGTGGTACGGTCAATAGGAATAAAAAATCTAGTCTTTTTACTTTGTCCTCTCCAAAGGGTTTAAGAAGACCAATTATTCTGGTAATCGGTTCACTACTCCCCTCCAATGACGAGTCTATTTGTCTAGATTAAAAGGATGACACACATGTGTACATATGTGTGTGTGGTAGGTTTTCCACTTATACGTTTCGATCATAGAATATAATAAACAGTACTAGTTGGAATTTAGGATCTTATTTAAACTAAATTGAAACATCTAGCACAAGTTTTTATACCGGTCGGCGGGGATATCGTAAATGGGAGTACCTCACTGGAAGAGCGGAATACTTCTACTTCAGTTGAGAAGAAAGTGGAGTCCAAACTTAGAAAGTGAAGATGACTTAGGTTGATCATTGAAGACTCTCCGACGGTGTAAAAAGACGATAAGAGGAACGGGCCACCACAGTGATGACGTCAGTCCATCATATGTACATCCTCATAGGATTTTTAGTGTCGGTTTGGGAAGAGTGAAGTCCTCAAAACAGAGAATCACCATTGTTTTATACCACAGAAAATAATCACAGTATCACCGGAGATCACCTCGTAATAGATTACCGATGTACAATAGGTCCAAGGTTCATCTTATAAATTTCTTAAGTTAACTTGTTACTCTTGTAAATCTGTGTCCTACCCCTTGTAGTGTGTGGCCCCGGACAGCCCCCCCCCCCCACCCCCCGCCCCCCTCCCTATCGTAATCCTCTATATGGATTACAATTACTGTTCAATTACCCACGTCGTGTGGTTGTACTGTGTACATATGTATACATTGTTTGGACGTGCAACACGTGTACATGGGATCTTGAATTTCATATTAAATTTTTTTTATTTTTATTTTCTTAAGGAAAACGTTATAATTAACCAAGGTCGCTTTCGAATAAATAAATAAATAATAGTACTTTATTGAAACGTTTACTTTTGTTAAAACTTATATAAAAGAAAGTCCGTCCTTGTTGTGGTACTAGTCTCGTCAAGTTGGTCCCCTTTGGATATGAATATTCACCTTGTAGAATCTCAAACTACTTGGGTGTCTTTTACTACGGGTCACGAATTGTTCTGGTATGATGTCACTGCACCTGTAGTACTCTCTGTAGCGGAGACCCGATTATCCTGATGAAGATTAGACATTCTCGTCTAGGGACCTGTCCGCTCCTTATGTCCATAAAACAGGAACTTCATTGGAAAGTCTTTAAGACTCTTAAAGAAGACCGATCTTGTACAATCCAGAGGACCGATTTATTACCCCGTAAAGGAAGTTCTCTTGTCATTAACAGTTCATCAGGAAAAATCGTGGTCACACTATTGTAAATAAGAAAAAAAAAAAAACAGAACAGATAAAAATAGTCATGGTAGTGACGGCTTCCGTTCAGATCTCACACTATTGTATAAAACAGAATCAAAGTTTAAGGTCCAGACAACCATAACCTACACAACTCGTTCAACTAATCGGAAAGGATTAAAGAAGGAAAATAGTTTACCCATTATTGGGAGGATTTTTACAATGTCCAGACAAACCCCCAAGTCACTCTATGGTAGACCATTTTCATATTTCGAGAAATGGTCAGAAACGATAAAAATCTCTGGACGTTATCCCTCTGTCTCCTCTCTAAGAGACTTTCGTTGGTTTAAATCTCTGTATCAAGGATCACTTTAACCTGGGTCTAATACCGGGTAGAGACAACTCTGATTTCATATGTCTTCTTACACTTGTTTCTATGACTTAAAGACTCAAACAGAAGTAACTTCTTAACATCAGAGTATAATAATTTGATTTTAAGGGTTAATACGATTTGACATTGGTTTCTCCAGAATAGAGTTCCGTATGTTTTATTTGTATACGGATCTTTTTCGTCTTTACTTAAAGACCTGTATACCTTCTAGGACTAAATAACTCGATCCTTTCCTTTGTCCATCATCTTCGTATTCCGAAAAGATAACGTTGGAAGAGAAAGTAGGAAACGTGAATAAGTCTCGTATAAGTCAGTTAGTAAGTACAACTTTCCACACGTTAATGTCTCTATCTGTCTGAAAGTCGACGGTATCGCTTTACTAAATAAAAAGGTATACCTAGAGGTCTACTCGGTCCTAGTAAATAACTTTTCTAGAATTAAAGGGGTGGTGAGACGTCACAGTTAAAATAGTATTCATTTTACATGTATATACGTGTCCAGACAAAAACCTGAGAAATAAGACAAGGTAACCAGATAAAGATTGTGATTATGGTGAAACAGAGTTAATTATATCAAAATATTTCTCGGAATTATCGACTGTCTCGTTCAGGAGGATTTAATCCAAAGATTTTCTCAAAAACCGATAGGATTATATATGTTTATATATCTATGGATCTTTCTTTCTCTCTTTCTGTCTGTCTGTCCCAGAACGAGACAGTGGGTCCGACCTCACGTCCCCACACTAGTGTCGAGCGACGTTAGATCTTAAGGACCGAGTTCACTAGGAGGGACGAAGTCAGAGGGTTCATCGACCCTGGTGTCCGTACACGGTGGTGCGGGTCGATTAAAAGTTTAAAAAACATCTCTACCCCGAATAGTACAACGGGTCCGAAGTGTTCTAAAAATTTTGACCTTAATGTAACTTAGATATTTCCTTAAATCCCATTTTCAATTGTGGTATGTTTGGTCAAAAGGTTGAGGTCTTTGCATCATATATAGATGAAATCTAATAAGAATTTAAAGAGGATTATTTCGAAATATCAAATGAAAAATCTACAAAATGTGTAGAAAATTTTCTAAATGAGGATCCAATAATGTAAAACAATAACATTTGTCATAGAGTTTTTTAAACGAAAGTCAAATAACAACTAGATACCTTTACGTTAATCCAAAACAAATACCTAGAACAATAGATCGTTGAACGATTTGAGTTACGGACATTTCAAAAATGACCTAAAAGATTTACTAGTGTAGTGAACACTTCAAAATTAAAAGATTAGGAATGTATAAAAGAACATAACTAACTCTGGAATGACATAACTAATGACATAACTAACTCTGGAGGTTATGTTACACCTTATCGTTCCTATTATTACCTGTAGGGTCGGAACCAGGAGTAGATTTTCCCTTTCGAAAAGTGGTAATGTATATAAACAGCTACCCAAAAACATCTATAGTGATTAGTCTCATTTCTTTAAGAAAAGATAACAACAAAACGATTCTCAAGAATACTTATCAACAATTTAAAATAATTTACAGTAAAAACGAGTTAGCTCTACTAAAATTCTAAAAAGAGGAAATCAAGTAATTACCATTTGATAAGATTGAAAGATTATAATTTAGATGAAACGTAAAACACAATATTTGGGTTGAAATCAGTATTACATAATAAGGTAAACGATTATAAAAAAAATCCTAAAGACCTTGATATTATTACTCATTTTGAGGGACATTAACAGGAAAGTACTACACAGTAACGATCCACCATATTTTCATCGACTACACACATCAGAGAAAATGACTTTTTTTAAACATTAAACTTTTACATAGAAGGAAGAAGAAAAAAAAAACCTGTCCCAAAGTAAAAACAGTGGGTTCGACCTCACGTCACCGTGTTAGAACCGAGTGGGACATCGGAACTGGAGGACCCGAGGTCACTAGGTGGGTGGAGTCGGAGGACTCGTCGACCCTGATGTCCGTACTCGGTGGTGTGGGAACATATTAAGAGATGGGAGTCCCCGGACCTTAGACATTATACTACCCTATCGGTGAGGTGACTAATCCAATGTAATGTACCGGTTCCACTGCATATCAGTGATAGTACTAATGTCAACACAATATGACCTAATGTAGTATCGGTTTTTTAATCATGACCAGAGATGTTTGAATGTCGAGTATTTGTATTTTACTTATGACTTTCTTATGAAATGTTCGTTTTCTTCTTAAGAAGATATTCGTAAGGAAAATAGGGTCTTTGTGGACATTCCTGGTCTTATCAAAGTTCCATTCGTTAATTTATATCAGGTATTTAAACACAGTGACAAGTAAGTAAGTAAATTGTTTATAAATAACTCGTGAATGGTATTTGTTCTACACGAAAAGTCACCTCTTTGTTGTATACTTATTCTTACCTTACAAACCATTTAAATTTTCTTCGTCAGAACCATTTATTTCTTTATTGTAATATGACATCGAAACCTGTAAATTATCAATAAGTTGTTTGAAGAATATAATTTATCAATTCTCGATTCCGATTCTTCGAACAATATTCAAAACAGTAAAATAAAATAAATAAAATAAAACGTACTTTCTGTTTGATGTGACAAATTCTTCACGGTTTTCAGGAAGAATCGGTTTTATAGTTGGAGGTCAGGAGGGTATTAGTGGGACTAAGAACTTTAAAGAGGAAGACCTTTAAATCTAACTGTAAAAGACTAAAATAACCGTTTTTCTAAATTAAATAAAACCACTTGGCAGTACCGTAAATTAATCACAAAAATGAGGGAAGGAAGAAAGAGGGAGGAGGAAAAAAAGAAGGGGGAAGAGGGAGAGAGGGAGGGAAGGAAGGAAGAAAGGAAGAACTCTGAATCGTTAAGAGATATGATCCATGTTTAGGATGTAATAACTGTTGTGTGATAAAGAACTGGACTCACCAATGTGTCGGTAATCGAAATATTAATATGAGTATTAATATTTGACATATTACATCAATATTTAACCAAAATACGTACGTATAAAGTGTCGTATTACATTTCAAGTAAACGAACTTTATATAATTACCCTGGTAAAGATGTACAAAAAATTCCTGAACCATCTTAAATTATAAGTAATACAAAATTTTCGAGTATGATTGTATACTTACCTAAGAGAATTTTAAAACTACATCCAGTCCGAAAACTCCATTTTAAATGACTGTCATATTTACGTAGGAAATTTACATACGTTAAGTTAAGCAAAACTGTTTACATATGTCAATCCTTTGATGGTGGTGACTCTATGTTTTATAAAGACATTGTGTTTCAAAGGAATACGGGGAAACAACAGTCAAGAGAAAGAAATAAGGGACCTAAAACCCTTGATGACTAGACTAAAAACATGGAAATCAAAACGGTAAAGATATGACAGTGTATATACCTTAGTATATCATCTATCGAAAAACACTGACCTAAGAAAAGGAATCGTATTACGAAAACTTTAAGCAAGTACAAATACGTACCTAAACTTAAAGTAAGGAAAGATAGTGAATCATGATAAGGTAACATACCAGCATGGTGTGAAACAAGTGAGTGGTTAACTATATAGAAACCTAAAAATCGTCCTGTTTTATTCTACTACCTTTACGTATATCATCCCTTAATACACTCTTCTACGTACTTGAGGGAGCCAAACTATGATAAAAGAGTTATTCAAACTCTAATATTTGAGTTGTTGAGTCTTCGTCGAGTCTCCCATACCTCCCCTTCAAACTTTTCTCCTTTCCTGGTTCTATCAGTAGAACCTCTCTTTCCCTCGTACGACCGTTAAAGTTTACGAGTAAAATCTAAACATTAATAACCGTTTTTTATTTTAGTCGAACCAACACATCCACCTCCGACGCCCTTGCAACATTAAAGTCCGACGTGCTCGGACGGACCGTGCGAGTGGTCGAGGACGGGACGGTGAACGTACGTACCCGGACCGACGCACCTAACGTACCCCACCTAGTCGTGAGTCCCGAGGGAGGGGTCCCGTCCGGGACGACTCCTGGGTCCGATCCGAGCCCACCCCCGTCTCCGAGACGTCAGTTCACACGTACCTATATCGCCGAAGGAGTCTCGGGACCCTCTACCTCACGCCCAAGAGAGACCGTGGGAGATACGTCTACCTTTGTGTCAGGTCTCTCTTGACACTAGCGACCGTTTCCTGGAATCACTGTCAAGTAACCCGTGTTCCGGAAACTCCTGTGTCCTTCGTCTCGTCCCCGTCGAGAGGGGAAGGTCTCATAAAGCACATAGATTCCGACCGTGTTCTAATCTCCGAACGGACCGAATCTTGTCGGCACACGTCCCACCCTCACTACCCCTCATCGGTGTAACTCAAACACCGTTATCTCGTCGGTTCGAAACCCTTTAGAAACGTGACCCTCCTGCGGTCCCCTCCTCGGGATCCTCCCGGTGGTCCCAGGAGCTGAGTCACCGTCGAACTCCTCTAACACTCTACACGTCGTCCAGGGTCTCCCGTCCGTCACCCGGACCCACGTCGGTGTGGGGTCCCGTTTAGGGACGGTGACGAGGGTTCACACCCGAAGTGGTGCGACGGACCACGGGGTGCAGGAGAAGGGACGGAGGGTCGACTTGTCGGGGTCTCGGGACACGGGTTCCTACCAGGGCTTGATCACCTGTCGTCCCCGGTCTCCGCCCCGACCTCAAGGAGGTACGGTGTTTGTAGAGGGGTTTTGTGTGTCACGTGGAGGGAGGGGCGGGACGGGGAATGGGGAGACTCCAAGACGGGGGTCTGACTGGAGACCCCGACGACGGGGCGTCCTGGGTCTACTCTCACGGGCGTAGAGGTCGCGGAAGAAGGCGGACAAGGCACAGTACTCCGACTAGTTCGACGACTCGGCCCGTCTTCCTCACGCTTGGGAGGACACCTGCAAGTAGTTCAGGAAGGTCCACGTTGTCCCTGGGACCTTTGACGTGCATGGACCCCTCCGGTGATCCCTGTAGACGGAGTCGGGTCCCACCCGGGGTCCCCTCGGGACCCGTTCCGTCTCGGGACCCCTCGATTGTCTCCCGTCCCGACGTCTGTGTGTCACCTCGGGATTCTGTGACTGACCGCGAGGGCGGGCGGGACGTCCGGGATGGGATGCACCGAGACGAGTAGCAGTACGAGAAGAAGTAGATGCGACAGTAGCCGTACGTCCACTCTCCGTCCGCCCGGGTCCGGTTTCGTACCTAGAACCGGTTCAATCTCCCCCGTAGTCACCTGGGACTCCTCGGACTCGTCGTGTGCCCGACCTGGGAGGCGGGAGGGACGGAACGAGCACTCTTTCTTCCTCCCTGTTGGAGGGACTAGCACCTACCGACCTCACAGTCTACGAACCTACGGTCGGTCCTCTTTGGACCCGTACACCCACCTGTCGTCCCCGGTCCGACAGAGAGATTCCGGACTGACCTCGGGACCCACCGGAGACAGATGGGAGGGGACTCTCGTGAAGGGGGTGTGTAACTGAATGGCCCAGACGAACGACGACCCTTTTGCCCAGATGGGAGGGAGAAAAGAAACCGAACGATTCTTCTTGAAATGGACTAGATCTTTTATTAGGGCAAAAAAAACCGAAGTCCAGACTACACCGGGCGTTACTTCCCTTAAAACCCCTTCATCCCCGCTTCCATCCCCAGTCCGTCCTCTTCCGTCACCCCCTATTCGACTCCCCTGTGAAATTAGATCCAAGGTGTCAGTCCCGGGAAACACTGAACGTCTACAAACCCTTCTAGCGGAACCACCTACCCTGGGTTTATTTGGCCTTGTTGTTGAAGGTCTGGAAGGGTGTTCGACACGATGACGAGAAGTCCGTGCGCAGAGGGCGGTGGGGGTGGGGATGGACTCGGGTCCTCAAGCTCTGGTCGGACCCGTTGTATCACTCTGAAGTAGAGGTGTTTTTTAATCGGTCACACCAATACGATCAGATATCAGAGTCGATGAGTCCTCCGACTTCACCCTTCTGGTGAATACGGGTCCTTTGGTTCCGACGTCACTCGGTACTAGTATGGTGACGTGACGTGAAGTCGGACCCTCTGTCTTGTTCTGTCTGGGACAGCGGGGTGTGGAGGGGATATGGGGGCCTTTTTTTTTTCACGTTTTTTTTTTTTTTGATCCCACTCTCGGTACTTTATCGACTTCCTGACAGACTTCTCCCCGTCTTCCCTCACAAAACCCCACTGTCTTTGTAAGATAACGAAAAAACCCACCAATGAGTCTAAAGATGTTGAGCAATCTTCCTTTGTGAAATAGTACAATTAATATGGAGTTATAACATTTACACGTACCTTCTTTAGAGAACAAAAGTTCTCAAAAAGAAAACCCAAGTGGATTGATACATGGACTGACGACGTATTTCATTAGGTACCGTGAATTATTAAACTGATTAGTCTAATGAAGACAAGAAGTAACAATCGAGGTCATAAAAAGAATGTCGATGGAACCTAAAACTACGGATTCTTGTAAGAGACTGTCCAACCTTTATTTTAATTTATTTCCTAACTAAAAGTTTATTACACCATTCACTTGCCTTATTTACGTAAAAATACAAGCATGATGGTAATACGATATTTTTGGAATTATTGGTCGACTTAGAGAAAGAACGTTTATCCCGTACTTCGGGGTCGGAAGAAATCAGAAGACCGTGTCACTTTTGTTCACTGTTCTACCGGGCAGGAAGGTACTTATTACAAGGGCAGAGCACCAGAAAAGAGTGTATTCGATGTACCGAAGTTCTCTAAGACCGTTAGGAGGTACAAAAGACATAGACAAGAGACAAGTCTTTCCAATAGATTGACAAGAGGGTACGAACTCTACCAGAGAACCGAAAGTCTTGACACTCGGTTTAGGTTCTTAAGGTGACTCAACGTCCCTAGTTTTTCAAACCTCAAAAGAAAGAAATATATGCGTAGAAATCCAGATTGCTGTCCTCGGCTTTACCAAGAAGCTGTTAGTCCCTGTAGTAAAGGAAGTAAAAGGAAAAGTCCATACCGTCACTATAGTCTGCACCTCTCTCTTACCCAATTGAAACTTGTTAGACTTATGGTTAGGAAGGAGTTCCGGGTTGTTGCTTTTGTCATGGAGAACGAACCTCTCAATTTAAAGAACGTAAGTCATGTGACGGTGAGTAGGATGTTTCTGTTCACTTCGGTTAATTATGAGTCCCCCAATTATACTACGACTCTTTTTCCTTTCCTCCAGTTTAAGTAAGTGTAGGAGAGTGATTCGATAAGGTGTGGTCACTAGATCGGATCCTAAACTCGTTTAAGATGTCGGTGTACTTCCTTTCAGAAACCTTCCAAATGTGACTATCACGGTGTTGACGATAAAAGTTCGGTTTTAGACTATATCAATAGAAATTCTTTCACCGAAATTCTTTCCACCGAAAGATGGAGTAGAGCCACTTTAAATGTAACAAACGACATGGAATACCCGAAGAAACCTCAATAAAAAGAAACGTGTTGAATGAGGAAATAGCCCGTTCTCCGACTTCTTACTTCTCTTATGAGACAGTAAGAAAAGATGTGATTATCGTTTACAATATTTCAAACCGTTTTTTCTTTCGATTTTGTTTACTCTAAACTTTTGCTGATTTAAATGAGTACGTGAGAGTAACGTGGGTCTTAATATCCACATTGACATACGGATTTAGTACGGGAGACTTTTTATTTACAATAACAGGAACTTACGGTTCATTAAAAAGGGATGAAGAGGTATAAGTTTAATCCTCTGTGATCTAGAGTTACTTAAAATTTACGAAACGAATTAAGTTTTTATCGATGTCCCTTGTTCTTTCTTATAAATTACGCCAATTGACCGAAACTGTCCTAAACTAAACTGTATTCTGCCGTCCAACACCTCGGAGGACTTTCGGGGGGTCACATTGTCCGGTCACATTACCGGTTTCCCTGGGGTTTACTGGGGTGTGTAAAGGTTTCGGGGGACTCCATCCTCCCAAACGAGAGTCAACTCTTAGTGACTTAAACTATATACAAGGTAATAAAATTCTAATTACGGAATAAAACCGGGAAATATGTTTTGATCTAACGGATGTGGTAGAAGGTGTAAAATTATATAAGACTCGTATATGAGTCTCGCATGTGAAACCCTATCGCTCCACCTTCCTAGTGGCTCCGGCCCTCAAACTCTTCTCGGGCCACTGTCTCATTCTGGGACAGAGGGAATGATCGGTTTACTGTGTGTCGTCGAGTAGGTTTACTTTTGTCATTTATTATGCCTGCAGGTTGTAAGAATTTATGATTAAAGTCAAGTCAAGGGAAGATCTACAATTAATAACTTAAGTCACAGAGTCAAATTATTAAAGTCATAGATATTTCACTCTTCTTATTATCAAAGGATGAAGTGTCTCAAGAACGTACTCGAGTCACTAAATACGACAAACATTTCTGGAAATATGTTAAGGTCCGTATATGCTCCGTGAGTCATTAATAATCCATAATAAGTTGGGATTTTAGGAGGTGGTGCTACCACTGATCTTGATAATTTTTAACCTAACCAGATAAAATCTTTTGAATCCGTAAACAAAACTCATGTCAAACCTCTATTCTAGGTTCCATACTTTTAATACTGTCTACAGTAATAAATTCACCGATTACCGGGGATTGGTGTTACTCGTCCAACAAGGAACCCCAGATTAACGTCTGACGACTAGTCTGTTAGTCGTCTCTGTAGACGAGTAAACGCGCACGTGCACTGTGTGTGTGTGTGTGTGTGTGTGTGTGTGGTTTATTGGTCCTTTACCCGTTAAATTCCATTAATACAACACTTTTTCGCGTACCTGACACACTCCCAAACCACACGGAGCAAGGTAGGAGCTCCATCCCTGCCAAGACAGGAGAAGGTGACACGACTTAAAACTGTAGGTCGGGGGTGTGATTACATCACGGGACGGTCCGTGGAGTTTTGGTTTGAAATCCGACCCGTGCCACCGAGTACGAACATTAGAGTCGTGAAACCCTCTCGCTCCACCTTCTTAGTGAACTCTGGTCCTCAAACTCTTCTCGGACCCACTGTCTCATTTTGGGACAGGGAGGAGGGGGCTGGTTTTTTTTGGGATGAAGCAGGGTCACGATTCTCGTAAATAAAACAAACGAAGTCTGAACTCAATTCCGACCTAAGGTAAAATAATTCAAAGGGAGGAGGTGACTATGTCCTCGAAAGAGTACCGGAAAGGTTATCCATGTCGCATTATAGTCCCCCTCTTATTTTTCTACGGGTGAAAGGACGGTATGTGGTACGAAAGAAACCTATCCAAATAAGATCTTTCTTGCCAAATTTTGTTCTAGTGTTATCTTCTACTAAAGATACTTTTTAGTATACCTAATCCGATCCGCGTCATCGGGTGTGGACATTAGGGTCGTGAAACCCTCCGGCTCCACCCACCTAGTACTCCAGCCCTCAAGTTCTGGTCGGACCGGTTCTACCACTTTGGGGCAGAGATGATTTTTATGTTTTTAATCGGCCCGTACCACCGTCCGTGGACATTAGGATCGATGAGCTCTCCAACTCCGTCTCTTAACGAACTTGGGTCCTTCGCCTCCAACGTCACTCGACTCTAGTGCGGTGACATGAGGTCGGACACACTGTCTCGTTCTGAGACAGACTTTTCCTTTTTTTTTTTTTCAAAACGTCTTCCTTTACCACCGACACACATACAGAACCCGGAAGAAAGAAAGAGTTTGGGGAAAGAAAGTACCTAAGTACGGATGTTAAGGGAGACACCTGTCTTCTCTGGAGAGGAATGGACGTATTACTTTACACACTGAAAAGAGTTTTCATCGAAATCCTTAATTGACACCTCCAGGTTCATCGTTCCTACGACACTGGATTGAGCAATGGGGGAGTGCACACCAAACCTTAGGGTCGTCTTTTTTAAAGGACTTCTAGACCATGCCTCTTTGGTAAGACCCGGACCGAAAATTTACAAAATAATCGTCGACCCGCTCCTGACCCGACGTTTCTCTACGTCGGGGGCAGTCTTCGCTAGGGACAACCCCTCGTTCCGGACCTTAAGGTCCTCCCTCCAGACAAATATCGACTCCGTCTCCGACCCCTCGCTTCGGACCCTCGGTCTGTACCGAATTCCCACCAGACCTGTGAGAACTCTATTCCGGTTGATTCCTGATACTCGAGTAACTTCAAGGTTTCGGTTGAGTGTCGTCGAGTGGTGGTCTGTACAGGGGACGGGGGTGTAAGGGAGGAGAGTTAGGTCCTTAAAACCACGAGTAGAGATATTTCAAAATCTGGTACCACCATCCTTGGACCATTCAGAGTCCAAGAACGTAACGGGCTAAGAGGAACCTAAACGACCCAAACGGAGGAAGGGTACAGAGTCTGTCCCGAAACGTATTTCTTCACCCGACCATCTAGACGTTTCCAGGGAGACACACTGACCTCGTTCAATGGGAGAACTCGGAGTCACAGGAGAAGACATTTTATCCCTATAGTAAGAAAGAAAGGGTTCCGAAAACCATTATTACAGTAAGAGTACACTAAGAATTGTTTTACCCGGAAAGTCTGAATCTAGTGAAAACACGTACGTATTTTTACTTTCGTAACTCCTCTTCCTTAACCACTTATATACAGACCTCGTTATTGAAGTAGTCTTGACGGTGCCACCAACATCCTGGTAAGACTAAGGTCTCCATAATTTTACGTTTTGTGTTACAACTTTACGTTTTGGGTTGTTTTATTATTTGTCGGAACATGGATGGCGGAGGGAATTCTTGATTTTGTTAAGGGTTGTGGTGACTTTCTGACACAAGTGGAGGAACTAGGTTAGAGAACGGAAAGGTGGGGTCTCTTTTGGTGACAGGACTTAAAAAAGGGTGAGGGAACCAAAACAAAATGGTTTGTACATAGGTTATACATTGTATAATAAACATAAACTAGAACAAAAACTTAACAGGACATCCATCTTAATATAGAATAAGACGTTAAACGAAAAATTTCAAAAACTTTCTCGTTTTGAATAGATACGATTATGCGATTACACACATCGACGGTAAATAAACAGTGACGTATATGGGGAGAGTTAAGACAACTACCTTTAAATCCGTCAAAGGTCATAATAAAACGATGTTTGTAAGAGTACCGACAGAGGACGTTGTACACACAAAGAACCCTCATATGAATCCCCACCTTAACGATTCAGATCTGTTACGAGGAGGGACAAGACCAACGGTTGTGTACGACGACGAGGGAATGAGGGAGGATACTTATCACGTTCCCCCACTCTCAAGACAAGAACGAAGCAGAAACCTAAAAGGTCCCAACCCTCCCCCGTTCAAATATTTTTCCTACCCCTCTACCACCTCCATCTCGAAGTTCGAGGGTCGGACTGAAAGTCGGTATCAGGACCGCTTGGTTTCGGTCCTTCCCCAACTCCTTTCGACCTCGTGAGTAGACCCGAGACGACTCGTACCCACACTCCACCCCGATGGGAACTGACCTAGGACCCCAGAGTCCGACGTCGTGTCAACTGTAGTGTCTTAGGTGACACTCCAGTGACGACCCGACACCCTGTGTTTTTAAGTCGGTCGTTCGGTGAAAGTCTACATACTAAGAAATAAATTTGCCGTCATTTCTTGCGACCTTATCCGAAAGGTCCCTGTGAGGGTACTCGAGACCCGAGGAAACGTCGAAGGTCGAGACCCAGAATAAATTACCCGAAGTTTCCAGTGACAGAGGTACTACAGGCCACAGTATCTTGGTTGGCAGAGGTCGGGGACCGGTGGGAGACGACAGAGCCGCTACCGGTGCAACCACGAGGAGAGGCGGTAGAATCGGTACTGCAAGTGTAGAGACGGTACACCACACGGGTGATGAAAACATCATTCCAACCGAGACTGCAAGGAGTCCTTTCTCGACTGGGACGGTTCAGGGAACGACCTTGGCCTTGACCACCAGGTATTCGAGGAGGGTCTAAACACTCTCCAGGACCTGAGGAAACTCTACCCGCACACCGACTGTGGAAATACGCTCAGGGACACGGACGACGAGGGGCCCAACGGTGTCGGAAAGAGGAAAAACAGTAGAGATAACCGAGACACCGACTTACTCCTGGACGACCTCCTGAAAACCCGTTAGAACAGAGGGGAACAAAACACCGCCGAAAGTGGACAGGACGCCGCTACCCTTGAGGAAGGCTCTCGGGACAGGAAAAGGGAAGAAAGGGAGGGGAGGAACGTCGGAAGTCGCGACCGGACCCAAGCGAGGGAAGGTACGACAGGTGAGTCCGACGAGAACGAGACGGCCCACCTCTGCCCTCCAGGGCGACGACGTAGGTACAGACGAAGACGTCGACAGGACGACCAGTCATGATGAGGACGTTACCGGTCCGAGTGTGACGGGAGAGCCCTTTCCGAGTACCTACGCGACCTTTGTACGAGACTCCTGAACGGACGTCGGGGACGGTGTCGGTGGAAGCACGACAAACCTCGGTACGACCGTCACGGACGTTCCCGGTACAACGGAAACAAAGGAGGACGTGGCTACCACCGGCGGGGTCGATACCGACGCGAGTGGACAGGTCCCCGTCTTAACCGACGACGGTGTGAGTTCCGTGGACGATGCCACGGACAACGACGGGGACGTCGACGGGGACGACGACGACGGAGAAATTAGGGGGGACAACGACCGAGGAGTCGTTCAAGACATCTACAAAACCCCTACCTACGTAACTCGTGTAATCACCCAAACAATTTCAGTAAAACCTCAGGGAGGGGAGGTCGTATTCGTCGTCTCCACCGGGGTGTGTGGAGTCTCTGGTACACCTCCGAAACCTACGACTGGACCAGGACTAGGGGGAAAGGAACTTCCAAGTGCCGAGGGTCCGAGGAGGACAGAAGGACTTTGTGTCCGTAGGTGTAGTACAGAAGTCGACCTTACGGTGTCCATGACGACAATGAGAGGTACCCACCGGCGTTCTCCATTTAATCAAAAAGGGTTATCCGTTTCTCCAGTAGGGCACACAGTTCTCGCCCTGTGTTAACGTCTATCGTTCTAGACGGTCACCGCTTGAAGTCCGCGTCGACAACAAAGAGTACCAGAACTTGTCTCTAGGCATGTTTGGAGTCCCCGTCTTCGGACCACTCGAGATTCAAGAAACGACGGAACGCAAAAAAAGAGAACCACCGGACCGGTACAGGTCGTATGAGAAGCGTCGGCCACCGGCCAGCACGGTCATCGTACTGTAGACCCTCACCCTCCTACCCCGACCATGCACGTTACGGGTACCAGTGGTATGCCTGTGCCAACACGTGTAGTTAGTGAAGAGGGGAAAACCACTAGACCTATTTCAGCGAGAGTTTATAGCCACGTATGAACTTATATAGCATGAGGGGGAACATGTCAACAGCGACGTCAAAGGGGTACCACCACAACTTGTACGAGTACGACCTCGGTGAGACCCGGCATATTATGCCGTCGTCTTTTAGTCGTAAGTACCAACAGAAAGTCGTGTTGCCGTCGTGACCACTCCGTCCAGAGACCCAGAAGGAACCGGAGCCACCGTCTACTCCCTGGTCACCACGAGGACCCAGTGTTTCTACAGAGACGTCGACCAGAGAGTTAGGGTGGGGTGGGGTGTCCGGGGGTGACAACGGAGTCTCGGAGGGTCTCCGGCCCCACCCCCACCCTCGTGCCTACTAACGACACCCCCCACGACATCCCACGGACCTGAGGTCTGAGAAGGTTCTGCATCTCTACGTCCCACCCGAGGTCTCTCCAAAAGAAGACCTGGATTGGGGGACTGGAGGTGGAGACTAAAAAAATTAATGTCAAACATCAGAGAGAGGGACTCTCTCTGATGTTTGACATCAGGATCACTGTCCTTCACTGCTGGGAGAGACGGATTTGGGGGACACGTCGGTATAAATAGAAGACGAAGGGAAACACTGGACAACGACAGTGTATGGGGAAACAAGAGTAGGGGGTCCGGTCCCGGTGTTACGGGAGTGATTATGAGGTAACGGGGGTATCTCCTGTCGGGGTGGCACGGTCCATGAGTTCACCCACGGTTTTATTTTTAAAAAGTTTACTCTTTTACACACCAACGAAGGGGAAGGAGTGGGGTTTAAGTTTTCTAAGTCGTTGATCCGTCTCAGATGTCCTTGCGTTCTACTACCCTATTTAAACTTGGTAAACTCATGTGCCAAATTTAAAAAAAAATTGGATCTTAAGCGTCAGAACCAAGAATCGGGTGAGAAGGTATTTTAGAGTCAAGTACGACTGTTACCTTTAGAAATCATTATTGGAGTTGGAAATTATTATTGTACTCTCTAACGAAGAAGATCCGCGGTATGATACATAGTTTGAGGTAAGGTCAAACTATGATAACGTTGCGAAGAGTAGAATGTCCATTTTTTTTGGACTTCAACACTTTGTATGGACGTAAACATCTTGAGCATCCGTCACCTCCATAATAAACTTATGTCCAGAACGACGAAAATTTTAGAAGGAAGACTTGGTGATGTCTTGAATGTTTTTTTCGAACCCGTTCGGTTTATTCAACGTATTAATTAAGACACACACACACACACACACACACACACATACGTACGTACAATACCTCTTAGGTCCTGTTGGTGAAGTCTTTCCCCGACCCGACTCACCCCCTAATTTAATAGGTTCCCCGGTGGAGATAAAGAGGAGGTAGTACAAATATGGTTGTAGGACACAGTCCCTCGGGTTTATAAAAGAGTTCCGGGGGTCACAAACGGGGCACGGAGAAGAATGGGGGATGGGACACTTTACGGCCCTCTTCTCCCATCCTACCTTTCACACTCGAATGTAAGGTCCTCGGATAGTTTCCGGGAGGAGATGATTGGAGAGATGATACGTCTTCATGAAACCTTCGGTAAATGTAGGTACCCCTTGTCCACGATGATATGGAGGACGGAACGGTACGGGTGTCTCGCTCGGGTCCTTATTCATTAAAGGTTCGACAATGGACCTTCAGGACTTTTCCTCGTGGACGAAGGTTGAGAGAAAAGAGGGTCGAACTGTAGTCCGGACTTTAGGATGGAATCTCTAAGTCAAGAACTTCTATTTCCGATCGACAAAGAATTGTATGTGTGTGGACAGATAGTTGACTACTTACCTATTTGTTTTTCATATCATAGGTATGTTGTCTTATGATAAGTCGGTATTTCTCTTTATTCCATGATAATGTATTATGCGATCCGACTGTGAACTTTTGTAATACGATTCACTTTCTTCGGTCGGCATAACACGCTTTCCGGTGTATAACATACTACGATAAATGTATTTTATAGGTCGCGTCCGTTCAGGTATCTTTGTCTTCTGTCTAATCACCAACGGTCTCTGACCTTCCTTCCCCTTACTTCTCACTGAGGAATTACCCATGTCCTAAAGGAAACCCCTGTCACTTTTTCAAGACCTTGATCTATCATTACCAATGTGACGTAACACTTACATGAATTACCGTGACTTAACATGTGAAGTTTTATCAATGTTACCGTTTAAAAAACATATAGAATGGTGCGTGTGTGTGTGTTTACATATATGAGAACAAACTTTAGTAACGACAACTTTTGTTCGTATCCGAAGTCGAAACCTTTCTAGGTGACACTCTGGAGCTCGGGGAGTTAAATCGTGGTGAGAGGAAGGGATGTGGGAGATAATAGAATTCTCGGGAATTTCTACTGGTTGTGTTGGGTTACTTGAAGTAAATTTTTAGACGAACACCGTAAGTTCAAGATAAAGGGTCTTATGGAGATGGGACTGATGTCAAGTGGGGAGTAGTTGATAATTTAAACTTATGTGGGCTAACACGTCACAAGGAAGGTGCACCTTTTCAAAAAAAATGATTCATTAACAGTCGTTCTTTAAATGGAGAGTAAGACTGAATAAAGAAGGTGACATACTCGAAAATAAAATCCAATTAGCATTATAAACGCCTCCGATTCAGATCCGTTGAAGACGGGAGATTACCGTCTACGGGAATTGTTGTGTCACCGAGTCCATCAAGTGTTAGTTTTCTCGATTATGTCTTCCTTTATTCGATTAGTTCATTTACTCCCCCATCCTTGAAATATTTTGTGGGTTAGAGCTAATATAATAATAAAACGGTTTTTGATCCTTTCTATTGGAGTTTTCACATAAGTTCTTTCGTTGTGAATTGATAAAAATTTCTTAATGATTATCAATTGATTTTACAGTTATATAGGGTAATTGTAATAGTCACTATATGCTCCAGAGGAATCTGGAGGTCCATTCTAATACCGAAGTTTCAATTTGCAAAAGTTATTTTGGATTATGAATTGAAATATATATTTACTAGTATGTCATGTAAATAAATTCGTCATCAATTCACAAGTTTACTTTTTTTTTTCAAAGAGATTTCGTTTTTCAAAAGGACAATAGGTAGAAAAACAATTTAATACACCTATGTATGTTCTCTCTGAAACAGGGTAAAAAAAGGACAAAAAATTATGGACATTGCTACTCCAAAGAAGTGGGGAGGTCATCTCCCGCGTGAGAACGCTCGCCGAAAACATCGGTCAACGAAGGACCCACGAAATGGTGGCCAGCTAAACGCCCGTCAGACGAAACATGCTCGGTACCATGTCTCTGGAGGAATGAATGGATGGTCGTAACTTTTTAGTTTTTAGTGGTATACGTTGATGGTTTGTATGTTGAAAAGGACGGTGCTAGTGGGGGAGGGGTTTAGACCTTTAATACTAGTCATATTTTTTATTACAAGCATAACAATATATTAAACTTTCCCACTTCTAATGCAGATGGGTTTTAGAGAAGAACTTTGTTTGATCTCATGATCTTTTAACAATCGTCATAGTTAGTGGAGAGTTTTACGGTTAAGACTCGCTGTTTGCCGTTTTGTTTTTATGGAGCTTGCCGGAAACTAGGTTAAATAAATTAATTTCGTCATTAATCTTTACAGACATTTGTAAGGTAGGTGTTTGTTCAGTTTTCTTTTTTCCGTGTTTGGTGACCTTCCAGCTCAGTTTAATGTCGTTTTTTTTCCAGAATGAGGGGGGGTGAAACCGACGGGGGGGAAGCAGACTGACAACTACCTAACGACATTTATAGACTTTTATAAGAACCAAAACGTAGAAATGTCAATACAACTGTTTTTCCGCAGAGCTTTTTTGTTCTCTCCTTGTTGTCGATGGTGGTCGCTCGTAAGATGTTTCGGGGCAGGAGCGCAGGTCAGGAGTGTCCGAAGCGTCACTTTATTTTTCACGGGGCGTGGGTCCGAAATTAATTGCGTGCTGTAGGCGGCTGGCCAGGTGGGGTTCGTGGTGTATTTGAAAACCAAAACGGAGGAAGCCCAGGGAGCCGTGTCCCAGGGGGTTGGACGGGCGGAGCGAGGGTCGCGGAGCTCGTCCTTGGTTGAGCCGAGGGGCTGGTCTTGTTTTTCGTCGTACGTCTTATGGGTACTTGTTTGGACGTGTACGTGGGACTCAGATTTTGCTTTCGACTTGAAAATAAAAATTCACTGTCTTAAAACCCCCCTTTTTTTCATTCCTGGGAACCCACATAACAAAGGAGAACTTTCTCAATTTAAACACTCGGTCCACGTCACCAAGTGAAGATATTGTGGTCCTGAAACCATCCGGCTCTCCCCTTCTAGTGAACTCCAGTCTTCGAGTTCTGGTCGGACCCGTTATGTCGTTCTGGGGTAGAAATGTTTTTTTTAATTTTTCAATCGGTCTGTACCACCGTTTGTGGATATCAGTGTCGATGAATCCTCCGACTCCTCCCTCCTAGTGAACTCGGGTCCTCAAACTTCGGAGTCCCACGATGCTAGTGCGGAGACGTAAGATCGGACCCACTGTCTCGTTCTAGAGTAGAGATTTTTTATTTTATCATTCTCAATTTAAACACCTAAAAGATGGGGTGATTGTTTGTCCAATATCCTGTCCTTTCTTTTTTCAGATTTCTTTGTCTTTTTAAGCGTCGTATAGACGTCAGTCTTAAACCGAAACTTAGGACCGTTGTGTTAGATAAAACTCGTTCTCTGTTCAAAACGATTAAGGATTACTCGGTCTAATCTTTGTCTGATGTTTGCTTGTCGTTTGAGTAGTATTTTAATACTCTCTCGGGCTTTATGTGGCTTACTGACTACGCAGCGATCGCCGCCGTAAACCGGTGACTCATTTTCGTCCCACACACGAAGTGTTCACAGCGCCCCCGAAGTCCTTCTTCCTCGACCACCTTCATAACGACTATTAGGTCTTTTAGGAGAGGTGACTGAGTTTGTAGGTGTTTCACGGTCCGACTCGACGAGAGTTGTCACGACTCCGTACTCTACAGGGGCTTGGTCTTTCGCGTCCACGGGACCTACCCCGAGCCCCGTGGGGTGTATATCCTTCTACCCCCGAATCCTTCCGACAGGACTCGACTACGAGACCGTCTTTCTCCTTGAAGGTTCTCTTCTCCTCTGACCTCGTTCCTTCCGGGACTTCTGTCTACGGAGGGTCGGTTGTGAGTCCGAGAACACTGTGAGTCCTCTCTGATCGAACCCCCTTTTTTCCTTTCGGATGGAGGGGGGTTGGTGGGGGCGGGGGCGGTGTGTGTGTGGGAATACTTTCAGGGAAGAGATTCTAGTAAGGACAAAATGAAAGAGGGAATGGAGGGATAGGTTTTCGGTCGTTGAGGTCTCCGTTGGGTCTTCGGTCACCGAGGTAGGGACCACGTGTTCTGGGTTCACCGGGTGACTTAAATTATTCGTCGGTACGTCTGCGACCCGAGACACCGGAGGTGTCTTGTCTCGAAGCCCCTTCTCCGTCTCGGGGGGTTTTGAGGTTCACCGACTGCCGAAGTCCCGGTGTTTTAGGTATATTGTAGCCTCTTGTGTGCGGACGGGAACATGTGTGGTGCTGTTCGCTTCCAGGACAAAAGGAAGTATTGGTGTGTGTGTGTGTGTGTGTAAGAGGTCGCGTGAACGTAAATCTTCATGGACGTGTACCACTCACGCTACACTGTCTCTCCGATACGATATCCTGTCTACCGGGGTCTACCGGTCTTCTCATGATTCTCCGGAAGACCCCCGGACTGGTAGGGACCGGAGTACCCATAACCATTCCTAAGTCTGTGGGAAGGACGTCGGTGGGTCGACCACTACTCTTTGAGATCTCTTCCTTTCTTTTCGACGTAAACCCTGTTTAGTAGGGTAAGTCAGACACGGACGTAGGGGGTGTGTCGGGAGACTGTCTGGACATTCGAAAATACAGTTTGAAAAGGTTTTGTGAACCATTTAGAATACTTTCCTTTTTTTTCCCTTTACTAAAATTAAAAGAATCTTATGTTTACCGATCTTTCGTTTTTGTCAGACATGGATTTTCATGACAGAGATATACATTCTTTCGTTATTAATAAGTCAAATACTTTTACTTCTCTTATTTTAGTAGAATAAAGATTTAATGTACCTTTAGTTTTTCCGAGTTGATTTTATAAAAGGAGAAATTTATATCCATACATAATTGACCCAAAATGATGAATCAGAGTGTTACCCTTATGACATGTTCAACATTTTTTACTTGAATCATTTGTTCTCTAATAGTGTTTTACTGTGCATTGTTTCTCAATGTATTTCAAAATTTTTAATGAAATTGGTGTATATAATTATTATATTTGTGGAGGTTTTTTTCTTTGAACCTGGAAAAAAAAGTTCAAATAATTTTAAAAAAAGGGACAACAGAAGGACGAAAAGGTGGAAATGACCCCATATTGACTGTTAATTTTTAATATTCCGGTCCGTACTAACTAATACGGACATTGGGGTCGTGAAACCCTCCGGTTCCCCCTGTCTAGTGAACTCGGGTCCTCAAGCTCTGGTCGTCCCCGTTGTGTCACTCTGGGACGGAGATGTTTTTTTAGATTTTTGATCGGTGCACACCACCGTGTACGGACATCAGGGTCGATGAACCCTCCAACTCCACCCTCCTAGTGAACTCGGGTTCTCCGATGCGAACGTCACTCGGTTCTAGTGCGGTGACGTGTGAAGTCGGACCCGGTCCCACTCCGCAACAGAGGTTTTTTTTTTTTTTTGGTTTTGACACACACACACACACACACACACACACACACACACACACACACACACACACACAATAATGGTGATAATTCGATTAATTGCATAGGTAGTGGAGTCAATCAAAAAAAAAAAAGGAAAAACTCAGTCCCAGAGACAACGGGTCGGACCTCACGTCACCGGGTTAGTGTCGAGTGACGTCGGAGTTTGAAGACTCAACTTCGTCAGGAGGACGGGGTCGGGGAGGCCTCATCGGTCCTGATATTCGTATGATGTCCGCGTACGACAGTACGGGTCGATTAACACCATTTTTGTAAATTCTAGATGAATGAATCGTTTAAAGTTCATATTTGAAGGACTTAAATAGTTCGAGACATGGAACTTTATGGGAATTTGGTGAATTGAGAGAATTATTGCGGAAATAAAGGGTTCAGAAAAGTGAGGTGTCGGGGCGTTCGACGGACCGGATATCCTTTGTGGGTTAGTACATATAACGTGCTTGACTTTTTTGTTCTTGAATTTGATAATTGATTTAATCATCGACTGTACCTAGATTTATATAGATCAGAAAATAATGACTCTATTATTGATCCGGTCCCAATTCTATTAGTTATACATAAGTAATAAATAATACCGATATAATTACTGGTGACATTCAGTCTGTGATACTTGTGTTTCAATCTATTCCTTGTTAAGGATAGGAGTTCCTCGAGTCAGGACATACTCCCTGTCTCTACATTTGTTTATTTTACATTAGTACGATATTGTTTATATACATTTTTTGAATACTTTCGTCTTTGGTGCAAAGAACAAGTGATGATTATGTACGCTCTTGTATCGTCTATGAGTTATTTATAAAGTACAACCAGTGGTTCAGCCGAACTCTCTTTTTAGTCTTGCGTAAGTGTCCTTTCTCCGATGAACTCGATCTCTCTATGGTACAGACACCTACTAATTCTCAAGAGTCTATGTGTCCCGAAGAGGTGTGAGAGTTGGACTACTCACCCAAAAGGTACCCCGTAAAGAAGGGGGTGGAGGGAGGAGAGGTAGCATAGGGTGAGTTTATAAAATTTTAATATGACATTTCTTCTCAAGTCCTTAGTTCGTACGAGTAATTACAGTAAATTTTGTTAACATTTTTTTTTATCACTTACAGACCATCACAGACATAGATTGAACATTCAAGTACCGACCGCCCAATATTTTATACCCAGTTAATTGTCAATTAACACTTAACGTTGTTCGAAGTGTTAAGTGTTTGCAGTACTAATCAATCCGCATCTTTGCCGAGGTCAGTCCTACAACCGTCGTCTAGTGTCTGACTGAATTACACGGAGGGACGTCCCTTCCACGGGAAAATAGAACGTGTAAGACCGAAAACCTCTCACTAACGGTGCCCTCACAAAGGGAGGTGACGACGTTCTCCTGACAATCGAGAGTCTAGTAAACATTCCTACGAGGGGCCCTATTGGTCCAGAACTCAATCAAGTTTTGGTAATCTCTCATTTGTAAAATATAACCGTTGAAGGCTCTATCGATTCATAATACCAAGACTTTATTTTATTGAGATAGGGTCCACCAATATGTACCAGTCTAAACCTCCGACATTTTATGGTTGTTCACAACTTCCTCTCAGTGTAGGAAGACGTCATTGCCAATAATTCCCCCATATTAGTACGAAAAAAAAAAAAGACACACACCAAAGGTCACACCAACCCTTTATTTGTATAAATTTTATATTCAAAGACCGAAACTATTGAGTAACCTTAAACCCCGCGCGTGTGTGTGTGTGTGGTGTAATAAGTAGTATTCCCAATATACAATCGGCGAAAGTCTTTCACTGCTTCTTAATAAAAATAGATGATTCTTTGACTGGGTTCCCGAAAACCACCCGCAAACTAGAGAATTGGTTTCCCCTTTTTGTTGTACTAAAGCAAAAGAGATTTCGTAGGAAAATTCCTCTGTAATTCAACCGTCGTCGTGACCCTTCATTGACTGTCCAACCCACCTAGGTCCGTTCATTTAGTACAACCCGGAGTTAAAACAGTATCTTATTTTGACCTCATCTCTTTCGTGCACTTTTTTTGTTCGTTTGAGAGTGTATGTTTTCCTGGGTCCAACCCGACCCACGCCACCGCCTCCGGACATTACGGTCGTGAAACCCTCCGGTTCCGTCCACTTAGTGAACTCCAGTCCTCAAACTCTGGTCGGACCGGTTGTACCCCTTGGGGGCAGGAATGATTTTTATGTTTTTAATTGGCCCACACCACCACACGTAGACATCAGGGTCGTGAAACCCTCCGACTCCACCCACCTAGCAGACTCCACTCCTCAAGTTCTGGTTGGACCGGTTGTACCGTTTTGGGTAGAGATGATTTTTATGTTTTTAATCGACCCACACCACCACCCGCGGACATTAGGGTCGATGAGTCCTCCTCCGACTCCGTCCTCTCGACGAACTTGGGTCCTCCGTCTCCAACGTCACTCGGCTCTAGAGCGGTAACGTGAGGTCGGACCCGTTGTTCTCACTTTGAGACAGAGTTTTTTTGTTTTTTTTATTGTTTTTTTGGGTGTGAGACCACCAAGTAAAACTGTGTTCATTTTTTACAAACTTCTACTGGTCTTCGGACTAATTTTAATTGGAAAATTTGGTATCGCCGTAACGGTAAAAGAGTTGTATTCGTTGGGGATGACGGGACGGATATGATAAAGTGTCAATTGGGAAAAGATCAAAGAAGTACACACAATCAAAATAGAGACCTTATTTGAAAAATTCCATTAAACTTCCGTCACTGGGGTAGAATGGAAACTTAAGGGATACTATGGGTCACCACAGACAGTCTGTGAACCTTTTATACGGTATAAGTACCTACCTTACTACCGAGATACCTGATTACTGATGTTTCTTGTATGTTACTTTTGTACGGTTTCTTTTAGTGTCTTGTCTCCTCTTTTAAAGTTACGAGACACTCTTATTACGGTGAATGTCCATAGATTTTCAAAAGAAAGAAAAGGGTTGAAAAGTTTACACGTATATTTTAATATATTTGCACCTCTTTCTACATCCGATGTCAATCCCACCCATGACTTCGAATGTGGTATTATCAAATTCTATTAAATTATTAAGTATTCCTGAGAATTTTTGTGATTGAAACAGATGGTTTTTCGTAAAGAGAAACCTTTAAGTTCAGTGTATCCATTGTGGCAAGACCGTGATCGTACTTTGGACCAGATTACTAGTAAATAATATGGGTGGACTTCAGGTCTCTCTTACGACGACACTGAATCTCTATTTAATGGACTTTAAAAAGGACGTGGAGTCCGTACCCCTGACCCAACGAGTACTCCAGTGACTCGGGTCGTAAACCTAATACTCCTTAGTCAAACATGACAGGAGGAAGAGAGAAGTCTAGGTCCGGTTTCTACAGGCTTTCTTCCAGTGAAAGGAGACAGTCGAGGAAATTCAGCCAGTCTAGGAGCCTCCCGTCCCGCCGAAGGTCCCCAAAGGAGAGAGGGAGGAGGGGTAGAGGAGATTGGAGTAGGACTCACCCCAGACCGTACAACCGATTGTCAAGACGTTGAAACTAGAAAAATCGTGGAAGCTGCTCCGAAGGGGGTTCGTCGTCCGACGTTTACTACGCCTTTTTCGGAGACTTTTGCGACCGGTGCTTCACGTTCTCCCAGTACTTTTATGAGGTCATCCTACTTTTCTTCCGGCACTGGTACAGGAAGTGCCAGTAGAAAAAATGAAAAAAGTAGACGAAGAAGTCCGAGAAGTCTGACTCGTAAGCGTATTCCCAGTTCTATAACATGGACTCGCGTTTGTCCCGGCTGGACTGGCAGTCTTACCTCTTCTTTCGGTAGGAGCCGGGGACGAGAAGGCCGGAGAGGAAGAGCGAAAGAAGGAATAAGCGACTGGAGAGCAAGTTCAGGCTGAGGCTCTAGACTCGGCGGTCGACGTAAAGTTTCTACCACAGGAGCGTCTTCAAGTGTTTCTCAAGGTAGAAGAGAAAGAGAGGCGGAAGCAACTGGTGCAGTTTATACTTGACAGAAAACCTGAGGAACTGGACCCCGAAGAGGGTGACCCAAGCCGACCTGAGTGACTAAAGTTTTATCTGGGAGAGCTACGCAAACCGCGAAGGGTACTAAAGCTACGCCGGGTCTTTCCCGACCTTTATTAAGTCCTGCGAGAGACGATTAAGGTCTTTTCAGACTTCAGCCCATAGCAACCCGTACACGAGTCTCTCCAAACAGTCTTCCTGCCGCTGCAACTTCGGCTACAGGAAGCGTCCAAGCACCTTCGCAAACTGCTTGAGAAGCATCAGCTCCCAAAGTAAGAGTAGGCAGAGGCGTGTTCTGTTTTCTTTAAGGCAAAGACTGACGCACATCACGAATACCGAGAGGTAGCGAAACACCTTCAGGGAGAACCTTTACTGAGGGAACGGTAGCCCCAGTATAAGAAATTTTCATAGTCTGCTGCAGTTTAGGAAATCAAAATTCTTGTACAGTTTTTTAAACTCTTAGTAGAGGTGCAACAACCTTCTAAGGTGTTCGTATAGGTGGTAGACAAACGGTTAGCAAGGTAATTGTTGTAATGGACCACCATTTCGTCAACGTAAACAAATTTTATTTGATTGTTTTAGTCACTAGTATGTCTTCTATTGTTACATCTAGAAATTATTGTAGACTTAGTTCCTATACAGGGACAAATAGAGAGTGAGATATTTTTCTATTAATAAATATTTGATATCAAATTTTTTACTAATGTGTTTGTACGTATTGGGATAAATGTCTCGTTAATCTGACTGTGTGTATTTTATAAAGTTGTTTTCAACTGTAAAAAGGGGAGTTAGTTTCTTCGTTGTACAAAATCTATTTCTTTTACTCGGTTTCTCGGTCTTTGATTTTAGCAAAGTATAATTATTATTTTTATTTGTAAACGAGTCGGGAAATCTCAACTTTTTAGTGATAGTATCTGTTATAGACTAAATTACAAGTATACATTCCGTCCATGAAAAACAATTGGGATTAAAATGGCTACTCCTTTAACTTCAAGTTGTTCTGATTTAATTACCCGGGTAACACTGAATTAATAATTTCCAATCACGGTCCAGAAGTCTGGTCTAGGACTCTCGTTTGACATGCGAAAAAGACTAAGTATTACTTTTCGTGGAAAGATGTAAAGAAGTACTCAGTCACACATATCAACAATCTTTTACCGTCTAAGGACTTGATGTCCTAGTGTATTCTAAAGTACAAGTTAGAAAGCAAAGAAAAGGATTCTGAGTTAATAATATCAGAATCTTCATAATCCGGACTCTGGAGGTGGAGTGTCTTTAAACCCCAATATGTAGTCGTTTCCGAGAGCCACTCCCTACACACACAGACGGTGTCACGAACAGTGCGTGTACCCGTGTGACTTTTTGATGAAGTAAATTAGGAGTGTTGAGGTACATAAGTTTTCTTACTCGATGCAAGGAGCCTATTTTAACGACTCCCAGAAGTTGTGTCAAGTGCTCTATTGTTAACAGACCCAACCATGGACGACCTCTAGACAGAACGGGTCTGGACACGAGACGGTTACTCATAGGTAAAGTAGTGTTAACGAGGTCTAGGTGTACAAAGTCTTTTGTAATGTTAGTTTTACATCAATAATGAACTGAGGGATGGTTTCTGGTTGAACACACCATATTTAAGTTTACATAAGGAGATTTTATGATAACGGTCCAGTTTTTAGTAATTTAAAGGAGTGTTCTTAAAATTTGTGTGTAAAAGACAATTATCCACTCAACTAGACGGAATAAATAAATACTTTAGTCTGTGAACTGAAGAGTTACCAACCAGTGACTGACTGTGTTCTAGTCAAAACATTTAATAAGGGAAAAAGTTGGTAAAATAATGATTAAGTCCATCTATCCGAATTAAAACAAAACGAGTTCTTTCGTCGTCCTTAGTCATGTAGTAAAAAAAAATGTGTAAATGGAGTATGATTTTCATATTTTATATTTCCTCTTTTTAAAGTTTATAGTGGTGTAGTGCCTACATGAAACTTCCACTTTACTTAATTAATTACTCCGTGACACTAATTATAAAGAGGTATTTAACAGAATGACATCGTAATCCAAAACAAAAGTAAACTTAAAGCTTATTTAGGTACGTCTCTTGTATTAATGAAAGTAAGGGTATTTTTGAACGCTAAAAGTCGATTGACTTTTTAATTTTATTTAACTTAGTCAGAAGTTCTCTCCAGCAATGTTTTTATCTGTATGTATGTTTCTAATTATAGGTTACACACTTTATTATGTAAAAATCTGTTTCTATTCATTTATACATATTATCACCACTTTTGAACGGTTACAAGGTCTTTATCAGTTCTTGTGTTTTTTACGTACAGAATAAAAACGTTGTATTGCACAGCAATATTTTTAACGTAGAGTTCCATACATATATCTCTATGTACTTGAGTAAAGGTATTAAATTATTACAATTTACTGAATAAAAAGACCCTCAATTTATTTTTGTTGAGTTGAACGGAAAACATTAGATCGAAGACATTAGAGTGGTTTGAAACTTATAAAACTTACTTATGTGTCTATGTATTTGTTATATGAACCTACAATCCTTAATTAAAAATACATCAAACCATATATCTTAAAAAAAAGTCTCTATTCATTGGATCTTGTAAACGTAAAAGAAGTGTTCGTTATCCAGAATCCACTGAATTAAACAAAGAAGATTATATTGTCAAATCGTAGAGGAACAATGGTATCATATCTAATGGAGAACAATTCTTCTACGGGTTAATACGACGTCGTCTTAATTGATTTGACACTAGATCCCTCCACTTATATTCCCTCAAAGACTCGTATAGGTGATCGGATCGATAGTCTATCAGTACTCGACGAGAAACGACTACTATTTCTTCCATAGTTACTTCTAGGGAATAACGTTTGATGTGAGGACTAAAGGGGTCCCATAGGTTCTCCGGTGCATGTTCCTGCCACATATCTTTCGACCATGATCTAGTGACTCTTTAAAAGTAACAAGACTCGTACAAAGTTGTTGTTTCTAATTATCAGTTAAGTGTCACGGACTTTGGACGAGAAAGAAGTACATACAACAGGTTAACTCTATTATAAACATCAAAGAAATTACTTCTTCACCGGATAACCTCTCGGCACATGAACCAGTGTCATTCGTGGGTCACTTACAAACAACTGATAGCTTACCATATACAAAATTCTCCAACTGATCCTTTACCTACCCGAATATCAAAATCACTATTATACTCTTTCCTGACCGTAACATCGATTAATAATAACTTTTATCTTATATGTAACTCTTGACGTTATCCTTATTACCTACAAAGAGTCAAGTAAAACCCGTAATGATTTTATTTAATTTTTGTATTTTGGAATTTCAAAGAGTGGTATCTTTTACAGTTTAATAAAAGATAAAAGTTATTATTAAACTGAAACTTTTATAAAAATCTCTATAGTACTAATTAGTTTTTAACATCTTATATTGTTCAAGCGCATTTAGTCAAAGTCGTTTAACTGTCAGAACAGAAACTTTAGTTTATTAATTCACTTTTATATAGACACGAACACAAGTAAATAAAATCATTATAGAGTTATGGATTAGGAACTTCTCACTTCGTTGTCATATCACTCCCCCTTTGACGTTAGACTACTACGTATGGAAAAAGGAGACCATTGACTTCCAATTTACCCATCGTTCGTCTTACGGAATTTGTTCTAACCATATAACTAATTTTGCGACTAAATTGTCGAGCGTCAAAGGGGAACCTTTGGACCTTTTCTATTCGGTCGACGACAGATTCTCACGAGTCACAGGTGACTCTCATGTGATAGATAGTAGTGTTATACCACTACTCTCCACAAAATACAAACACAATTAAAGGGGGTGATTTAGTCATTAATAATGTTAGGACAGGGACGACAAATGGGACGTCGACAAAAAGGTAAACAGCTCTCTCGCCCACAAGAGACTCCTGGCGTGTGCAAAGATACCACGTCTTTAACAGAGACGGAACCTGATAGATGTAAGGCCTTTCTAACACATGGCACTAGAGTTCCATTTTTTTTTTTTTTTCATTAGTTTTAAACAAAAACGTCTCTGATATCCCTGTTTGTATTTCATTAATGTTTCAATATGTCAAAACTCTTTTCGTCTAAATCAACCCTTTTTTCGTGATACAAATTTTTAAATCAAGTGATGTAAACTTCCTTTAAAATAAGTGATTGTACATACATCAACTAAATACACACTCAAAAACTAAACGTTTCGTTAAAGACGGGCTGACGAACCTAGTTTATTTTTACAATTTGCACTAATTCAGTTTATTTAAGTGTTCAATGTGAATTTTGTTCAAAATAATACAAATGTCTTTACAAAATACTTCTTTGTATCATTCTGATAACCTTCCTTGTATAAGTAAAACTAAAATCGTAATTGAAACCCACCAAAATTTATGGACTTCGTAAAATTATATTATTGGTAAATAATTACACGGAGCACAAAATAAATACTTTCGTGAGATAAAAAAGACAACCATTATCACAAAACTGACGACATTCAAGGTAATACTACTCTGGGAATCCCATCGAGTCCTAACCGTTTGAAAGATATTTCCCGTCTATTTTATTAAATCCGAAACGACAAGCACATATCAGAGAAAACATTTGATGAGTTGAGGTAGTAACATCCCATTTTCGTCGGAGTCTATCATACATTTACTTATACAAACCGATACAAGGTCATTTGTTTTATCCGCTACCCGAGTTAAATCAGGTGTCCAACAGTAAACAACTAGGGACCTCATTGAGTATGTTCCATTATCATTAAGAGTACTGTCACAATACTTAATCCAACCGCTGTAATTTCCTTAAACATGGTGCTGTGTAAAACTTATTTAAGATCTACAATCAGAAAGAAAACATTCTTCGTTTAACACATATTTTAAACTGTGTCTTAACGGAATAACTAGTTTATGATAAAGTACATTGCATTACTCTAAAAAGATCACATTAAAAGACCGAGTATGGAGGTCATGTTACCACTTATCACCATATTCATCTTTAAGAGCAGGACAAAAGTTTGAACGTCTATTTCGGGGATCAGTAAGTGGTAATTCATATAATCGAAAACCACACCTCAAAAAGTAGAACCGAGTGACGTCGGAGTTGGAGAATTCGAGTTCACTAGGAGGGTGGAATTGACGGACTCATCAACCCTGTTATCCGTACGTGGTGGTACGGGTCTATTAAAAAAAAAATTATAAAACATTTCTACCCCTAAGGGATATAACAGGTCTTACCAGAACTTGAGGACCGAAATACGTCAGAAAGGTGGAGTCGGAGGGTTTCAAGACCCAATGTCCACACTCGGTGACGCGGCCCGGTTAAAACCAAAAAGTACCTCCTGAAAATCGTCCAGAGTTTTCAAAAGAAGATTATCAAAAGAACCACAAGATAGTAAGTATCCACAACTTAAATGGTTTGAAAAAGATAAAGTTCATAATGTAAAAATGAAACAAGTTCATTATAACATAGTATAATTTACTTGTAACGTAACACTTTTATGGGACGAATCAGTACCATACATTAGTAGGAATATGGAAAAACATAAGAAAAAAATTTATAAAGACTCTTAAAGACACAGATTTAAATTTATCCTACAACAAAGCATTAGTAGAACACTAAGAAAACAGAGGAAACCCATAATAACCGATTATCTACTTAATTCTTTACAATGGAGAAGATGACGAACTTCAAAAACACTCTTTAACTACAAAAAGTAATTCACAACTACTTTACATGTTGAATTCGTCAAATATTGTCGATAAGATAGATTTTTCTATATTAAAAAAACAAGATACCTATATTCATATAAGATAATATATATATTACTTTGTTAAGTATCCTACAAAAAAGTCAAATGAAAACATTAGGTAGAGATAGCCATAAAAAATAAAGTATCATACAGTACTTGTTAATAAGATCCGTGAACTGTACCTTATTAAACTTTTTTATCTCTTACTCAGGGCATGATGTTAGTTATTTATTGAGTTTTAAAAAAGGTAAAAATCCTACTTCTTATACTTATATCAAGACAATGCATTATAAACACAAATGACACACTCTGTTTACTCAATGACTTACATTTTTATTAATCATTTTGACGGGAAACTAAAACCTTACATACTTCGTCCGTTTACGGGGATGGAAGATAAAAATAGTTATAAATCTATTCCGTCTGTTTATTTAAAATTATTCTATATGTCTTATTAGAACATAAACTTCTTACGATACTTTTTTCTATCAAACCTCCTCATCAATCATAAACCGAGTATATTACACAATCCATTGATAAGATTCGGTAATTTGTAAACATACGAATTATGGATTCTCAAATTTCACTTCTTTAGTTTCTAAGTAACTTTTTCTTTTTAATTTAAAATTTTTTTAAGATAAAAATTAACTTTTTATTATCAACATATATAGACAGATGTCACATTATAAAACTATATACAAATACAACATTTTACTAATTTAGTTCAATTACAAATATTGGAGTATATTAAAAACACCACTTTTGTACCTTTTATCAGAAATATCGTCAAAACTTTATGTGTAACATCAGTGGTAAGACACGTTAACTAGTGATTTAGAATAAAGAGGATTCACTTTGAACCATGTGAAACTTCTTGTAAAGGGGAGACCGAGTGACGTTCGAGACGGAGGGCCCAAGGGCGGTAAGAGGACGGAGTCGGAGGGCTCATCGACCCTGATGTCCGCGGGCGGTGGTGCGGACCGATTTAAGAACATAAAAACCATCTCTGCCCCAAAGTGGCACAATGTGTCCTACCAGAACTAGAGGACTGGAGCACTAGGAGGGTGGACCCGGAGGGTTTCACGACCCTAATGTCCGCACTCGGTGACGCGGACCGGACATATGTCAAAAATTTTCGCTTCTTTAAAACTGTGTACGATGTTGTACCTACTTCGAACTTATGTAATACGATTCACTTTATTCGGACAGTGTCTTTCTGTTTATAACGTACTTAAGTGAATGTACTTCATGGGTGACATCACTTTAAGTGTCTCTCCCTTTCACCATACGACCTCGGTTTCATAATCAACCTCTGTTACTTTAACAAAACCTCTATCCACGTACCATCACTACCGACGTGTTGTCATATACACGAATTACTGTGTCTTAAGATGTGAATTTTTCCAATTTGACCACAAAGAGAATACATATAAACGGGATTATTTTTTAGTGAATTTAAATGACTTTAATAAGGTTAAACCTAAAGGTTTATGTAAAAATTTTTTAGAACCGTCCAAAGATTCGGAGACGTCTCGTTAAATAAAAGTCCATAAAATACTGTAACCATTAATTTTTTTTTAAATCTTCTCTTTTAATAAAAGTATTTACAGTAAACCTTAGTTATCCTCTAACCGTAATTCTGTTTAGGTTATGATATATGTCTAGGTTATGTTATATTAAATATAATAACCAATTAATAACCATTCATCTTGTACATTATAAACTTTAACAATTGTGTTAAATGTAAAGTTTGTAAAGATAGTAAACATAAAATGTCTCCCGACAGATTCTGTTTGACAGGTTCTATACCAAATGTAATAGGATTAAAATTTCTCTCCTTTTTCCTTGTATTTTGTCGTATTATTTACTGTGTAGTCTAGACTATAAATTACGACACAAAATCCTGACGGTTACATAGTAGAAAAATAATAGGTACAAGGTCCCAAAATTATAAGATTACAGGATAATATATTATAATAAATTTATTTTACTCTCCGACCAAGGACTGTCCTTTCGTCGGAGTCGGTACTACAAAGACAAAGTTATTACACTTGTCCTATATAAAAAGAATACATTTTATATTCTTTAAAATAAGAAAATAAATGTCTTTATCAGGAAAATAATAAAAAAAATAAATGTCTTTATCGATATAAAATAAAAAAATAAATGTCTTTATCGATATTTCTTCCATAAATTCGGTTGATTCTTTGTAGAAATGAACGAAAATGAAAGAAAAGTGATTTTTAAGTCATATGTCCACAGTCGTAATTACTTTATTATGTGTCCTCCTTTTTTGTTCGTCTTTTTCAACATCAGCTCTAAAGTCTCACTCATCCTGGGTGTTTGGAATTTGGACTTGATGCAGAGTGTACTTTCCTTCCTCCCTCCGCACTTGAAAGTGTCTGAGAGAGGTGTATAACCGTGGACCTTGCAGTGTCGTAAGTAAGGAACTAAGACAACCTCAAGTAGTTTTATTGAGAAGTCTAACCATAGCGGTGACTGTAAAATATCTACTACTTTGACTCTAAGTCTCTAAAAGTCATTTGAAGAGATCTAGGTGTTTGTGTGTATGTATATACGTATACATACATGTGTGTGTGTTTGGATACTCATTTACAGTGTGGATGTATTTATTTGTATGTAATTATATTTGGAAAATTTTTACACACCACATCAAGTAAGTAAAAACAACACAAATACCGTATACATAAAGTCTATTGTGCTTCTTAAAGTGTCGATCAATATAATAAGTAAAAATCTAAGAGTGGGTGAAGTATTCCACACTAAATCTAAGGACTTTCAAGGGGTGCACAGTGATTGTCTTGTTAGACTTACCTTTTGCGTTCCGAACACACTTCAAGGCATTCTTACCTACCAGAACCTCGGTCGACCACCCCGGAATATTAAGGAGGAGATTCCGGTTTCGAGACCCCGAGATGACTTATAGGTCTCCCGGAATCTCTACACAGTAAATAAATAAATAGAAAAAACTCTGTCCCAGAGTGAGACAGCGGGTCCGACCCCACGTTACCACATTAGTATCGAGTGATGCCGTACTTAGAGGACCCGAGTTCACTCGGAGGACGGAGTCGGAAGACTCATCGACCCTGATGTCCACACTCGGTGGTCCGGGCCAAATATAAAATTAAAAAACACCTCTACCCCAGAACGATACAACGGGTCCGACCGGAGGTTGAGGACCGGAGTTCGTTAGGAGGACAGAACGGGAGGGTTTCATTACCCGGGTGCCTACACAGTACTACATAATGTCAAGGACAAAGAACTCCGGGGTCTAGTGCAGATGGGGAGGACATCGGGACCGTAAACAGGAAAGGTAATCAGTACAGAAGTGAATTGTCGTTGAAAGACAAAGTACAACAACCCCTGAACCACGGTAGGGTAACTGAATTCTATGACCTTAATGACCCACAAGGAGAAGAGGATAGAAAAAATAGTTTCAGACGATCCGAAAGTTAATGGACGATTATGGATGGAAACTATATAGGAAAAAGAAAGAAAGAAAAGAAAAGGAAAGAAAGAAAGAAAGAAAGAAAGAAAGAAAGAAAGAAAGAAAGAAAGAAAGGAAAGAAAGAAAGAGAAATAAAGAAAGAAAAAGAAAGAAAGAGAAGAGAGAGAGAGACAGAGAGAGAGAGAGAGAAAGAGACAAAGAAAACTCTGTCCCAGAGTGAGACAACGGGTCCGACCTCACGTCACCATACTAGAACCGAGTGACGTCGGAGCTGGAGGACCGGATTCGTTAGGAGGACAGAGTCGGAGGGTTCATCGACCCTAATGTCTGTGCATGGTGGTAAGGACCGATTCAAAAAGATAAAAAACATCTCTACCCCAAAGTGGTACAACGGACCCGACCTATAAGAAACGAAAATTTTTACATCTCTTTTCGTTTTTTTTTTTTTTTTTTTTTTTTTTCCTTTTCTCCTTGTCTCCTTGTATGTAAAAAAATTTTTTTAGTCAGTCTAGGGTCAAATAAGGGGTTTAAGAATTAATTTAAGGGGTTCACTTAAATGTTTCCTTTGAGGTGTGTCGTGTGGTGTCTTCGGGACTATTTCACACAACAGGGGTTTCGAATCTTTCTGTACTCATGTTTAGGCTATCTTGGACCCTTTGACGTGAAAAGACACCCCCCCCTCCACTCCCTACTAAGTTCAGTCTCGGAATGAAAAGTAAGTTCACACTTTCTTTGTGTTGAAAAGTCCTACTTTAACCGACCTCCCTTTACAGTGCGGCCGTACACGTCAGACTGCCCCCTGTCGACCGACCTTTCCGCATTTAGTCTTTGGTCGGAGTGGAGGAACGACACCTTTAACGGTGGTCTTACGAATATTTATCGCGAGAGACAAGGGTCAAGACAGTCCCCCTCGTCACCCATAAAACTACTTTCGGTGGGGACAGATGTCGAGTCTTCGTCTGAGCTTACATTAGATCAAATAAGTTGGTTTTTAACTCTCTCTTCCTTTTATAACTTTGTTTGTTTGCTTTCTTTCGTCAAGAATTCTGATCGTCATTTATTTAAATATGTTGTCAAGCCAGACATATTATACTACTTTATTTAGATGTAGAAAAGAATAAAACCACGAAACTTAATATGTATGTTTGTTGTTAATGTCCCTGAACAAGTGTTTCGTACATCCGGATCTTTTTCCGAGAGACTTTGGGAGTTGCCGTTGACCACTTGCCATTGTGACTAACGGGTCTTGACCATAAAGGAAACGTCTCCGGTTGTCGAAACTTGTTTACTAAGCGGATGTTGAAAAAAGAAAAAAAAAGAAAAGAGAAAAAAGAAAAAAAATAAAAGAAAATTACGTAGTTTGTTGACACCGGTCACTTTCCTTTGTTTTGACCGTCAAACAGGTAAACTTATAGTCTGGATCAAAGAAGAATTAAAGGTGTGATAAAGAGGGTATAAGGAATTTGAAGAACCGTAGGAAGTACGGAATGTCGATGGGTCTACGTTATTTCAGTAACATGTCATAAAGAATGTTATATTCAATATACGTTACAAGTCGTAAAAAAAAAAGTGTCGTGATCTCTGGGACAATTTATCCCCTATACTCAGTCTTACCGAATAAGTGTCTACCCCAGGTCTAAGTCACCAACCTTGTGTCTGTGGTGTCACTCGAGGAAACGTTTCACCGTTTGTATTAAAACGAAAGACGGAAGTTTTTGTATATAGGTAGCGCAAATCCGAAGTACTATGACGAGGACGTTTTTACGTTCAGCTTTCCCTGACGTCCCTGAGAGCGACCCCCGGGACACTCGTAGCTCGTCCCGAGATTGGGTACCGCCACTGGTACGACCTCCCCACCACACCAGGTTTCCTGTCCGACCTACCGCCCACGTAGCCGCACCCGCACCAGTCGTACACCGACCTCACCGACTTCCCGCTCTACACCGAGTCCCTCCTGTACACAGACCTCTCCCGCCGGCCCAATTTGCTCGACAAGAACCCCTTCAGGAGGTCACTCAGTACGTGAAAAAACGTGAAAAACCTAAACGATCTGTAAAAAGCCAAAGACCAGACCTACGGAAGGAAGAAGTATCAGTCCCCAGACAATTAGATTTGTTTCTAGTTAAAAAAAAAAAAAAAAAATGAAAAAACGACGGAGACTTTACGTGTCCGAGAGCGTGTGGTTCTTCCCAAGGTGACTGGCGGGGCCTAGTCCCTAGACAAAGGTAAAGTCGACCGGGGAAGGAGGGAGGGTGGAAGAGGACAGAGGAAGGGTCCCTGACTTCTTGATTTTATGTATGTCAATGGTCTAATGTCGGGGCAGATCATGCTAACATAAAGAGACCATTGCTTTTATCTTAAGTGAACAGAATAAAGAAATCTTGAAGGAATCTGATAAAGTATTCTTAGCTCCATCACTTCTTAGAAGTCCTCCCTTTACGGTAAAACCGATGAAACTGTTTAGACGAAGTCTTGAACTTTTCATGAGGGGTCCGGTAGTCGGAGATCCACCAATTCCGACAGACGGAACTTCTTTACTCCTGACATGACAAGATGACTCATTGAAAGCCAACGGAGAGAAGATGGACCGGAAATTCTCCACGGTATTTTAGAAGGCGATCTTAAATATACATCGGCCCAACATAAAATACTTTGGTACGGAAAGAATTTCCACTAGAAAAAAAAAAAAAAAAAAAAAAAAAACTCTGCTTCAGAGGGCGACAGCGGGTCCGACCTCACGTCACCGCGCTAGAGCCGAGTGACGTTGGAGACGGAGGGCCCAAGTTCGTTAAGAGGACGGAGTCGGAGGACTCATCGACCCTGATCTCCGCGGACGGTGGTGTGGACCGATTAAAAACATAAAAATCATCTCTGCCCCAAAGTGGTATAACCCGTCCGACCAGAGCTTGAGGGCTGTAACACTAGACGGGTGGAGCCGGAGGGTTTCACGACCTTAACGTCCGTGTGAGGACATAATCAGGTAAAAGTACGACGATTATATCTGTATGGGTTCTGACCCGTTAAACGTTTTCCTTTTCCAAATTAACTTGAATGTCAAGGTGTACTGACCCTGTCGGAGTGTTAGTACCGTCTTCCGTTCCTCCTCGTTCAGTACAGAATGTACCTACTGTCGTCCGTTTCTCTATTACTCCTTCTACGTTTTCGTCTTTGGGGACTATTTTGGTAGTCTAGAGTACTCTGAGTAAGTGATGGTGTTCTTGTCATACCCCCTTTGGTGGTGGTACTAAGTTAATAGAGGGTGACCCAGGGAGGGTGTTGTACAGTCTTACTGTCCTCATGTTAAGTTCCACTCTAAAATCATCCCTGTGTCGGTTTAGTAGTTGAGGGAAGATAAGGAAACGGAAAAGAAGTAGGGGTTAATACAAAAAAAGGGGAGTAGAAACCTAGTATAAATAGTGCCTTCAAGAAGGAATATTTAGGACAAAAGTTAAAGAGACTGTTAGAATTTAACAGGGAACAGTAGATTAAATTCTTCTTATATTTGTGTAATTTATATTCCTCTATAAGGAATTCGTTTCTTACGATAAGAGGAAGTTCCGGGGTCAAATCTATCGTTTACAACTGTATCTTGTATCACAGTAATATACATAGACACAAACACCATCTCTAGTATGTTTATAGTAAACTCGGACGACCAAGTTGTGACGTTACAAGAGTTAAACTCAAACCGTACACACTTAAATACAATGAGAAGTTTAAGGGTTTAGATAAGGAACGGTCCAAAACACAGTATAGACGGTAAATCATTTTCACTAACACGTAAAAATTTTCTTAAATCAAAGGACTGTGAGGTCTTTCGTTCGTAAGTATTTGGTAAAGAGAGAATCTTATGGGCAAAAAGGACATCCGATTGGGGTAATCGTAGAACGTTAACTACTGAAGAGAGGAGACATCCAGATGAAATCTATAATGAGAGGGTCCTGTCTTTACCGGTCAACGATCGTGTCAGTGAGGAGAATACAGATAACGTCTACATTAATAGTACTATGAAAAAGTATGATCGTTTTTATTCGGACGTTGTATTGGAATGACATCGATGCTAGGTGAACAGTCTCACCGTACAGTTAATTTGATATAAAAGGTAGAAACGGTACTGTGATATAAAGGGTTTTTACGTAAAGGATTTTATACATAAATAATTTATGATTTCATCATCAAGGTTAAAGACCCATTCTTATTGAATGTTACATATGGTATAATTCTTAACATAAACAACACACAAAAATTTTCATATAAAATATATGGTCCAACCGTTAATTTACCTTGTTTTCTCGTGTCGTAATCGAAAGAGATAAAGAGTAGGAGAAAGGATGAGAAATATCTGATCAGACTCCTGTACGTTTAAAAATTAAATTTTTTTTTAAGGTTGTCGTTAATCTAGTCCTTCATCCGGTGGTCTGGGCTTGACATAAATTTAAATACGTTTGTGTTTGTCTTTTTCTCATTCTTTAATTCTTCTCATAAACCTAGAAAAGGAGACTCACCAAAGAAAACGATGAGTGGGATAATGAAAAAAGTGAGTGGACGAATGAAAAAGGTACATAAGAAATTTTTTTCTTGAAGATTTTTATTAAGCTGTTAGTCTTCACTTAAATACCACTGTTTCCGATTAAGATTCAGTTAAGAAAAGGGGACTCATCCACATAAACGAAATCCAGTATGCCGATTCTGTGAAGTTTGTGACCTCGTAGACTACCTTTTCCCAATGGTGACACAGTAGGTCCTGCACGAAAATAAAGTCGAAAGTACATACACTACTCGTCTTAGAAGTACACAGGATAACAAACTGTTACTAAAGGGTGCACACACCTGAAGTCATCTTAGTCCTTCTTACTTCTTATCATTGTCCTTAGTAATTACGAAAATGTTTAAGGTAGAAGTTAAATAGTTGTTATGGTAACGAACCTTATTTTTACTTACAACAAAGTGTCCATGTATTTTGTAGTGTATAAGACATCAAATCCTAAAAAGTCTCTTTCCTTAAGTCAGAAAAATAATTCAAAAAGACATTCGATTCATACATATACAATTGTATTCTTTATAACTCTATAAAGTTTTATTTAAATCTTGTTAACCTCCGCTCAATTGTTCCTGTCAAAATGAAATCACTAAAACATGTTTTATAAATGACAATGGTATAAATCTTTATATAAAACTGGTTAAGACCTGTTAATAAAAAGAATTTTCTTTATTAATATCAAAAAAAAAAGGAAGTCTACGCCATTCAGAAATATGATAACACACTTGGATCCACAAGAGGAGAATTGTACTCTCCAACCTTATTAACTTTAGTACGGAGAGTGTAATAGTTTTTTTTTTATATTGACACAAGTATATAACTGAAGTACATTTTCCTTATCTGACGAGAAGTATCATCCACTCGAACCTTTCTTTTTTTTATAATCATTCTATCTACTTCTCGAACTTTCACTAATTTTTCTCTACTTTGGTCTTTCATATTATTCCTGATACTGAAAGAATTTTCCCTTTAACTCGGTACCTTTTTATAACTATACGTTTTATATTTTCTATGAGATAATAGACCTATCAGATTTTAAAGTTGTATACGACGTTACGAGACACTTATTCTTTAGTCTATTACGTTACTCACAACGTGACAATTGACCGAATAGAAGACGGTATATCCATGTTAGAGTCTATGAACGGAACAAGTTTATTAGTTTAGTAGTGAATATAGAGTTACGAAGTATATTCCAACCAACCCTAAGGGATCTGAAATTATGGCTTACACTAATTGACAATAATTTTTTCTCTCTTTGATGTTACATAGAAAGAAGTCTGTCTTATATCAGTCCCAATTAATAAAAGATTTTAAACCATCTGTTACATCGTACCGTCAACGTGACACCTGACCACCTTCCGGACTGGAACAGATGTCAGTCGGAGACGGTAAACATCAATGTATTGATCTTGTTTTCTGGATTGTAGACCCATAAAGACATAAGATTAAATATTATACCTCTATTATTATGATACATTAAGTATTCCAATAACACTTTCGTTTTACTCATTTATAAAATTTTTAAGTATTTATCATACATCGTGAGTCATTGACGATGTATACGTTAACGAGTTTATCATTTTTAATAACATTAATTTATAAAACAAATTTAACCCCCCCCCAGGGTTTATTTTAATATGTTCGAAGGGTCACTACGAAGTCGTATGGTAAAGATTTTTATAAAATATACAAAGGGGTTCCCGATCTCCGTCAGAAGAAACACTCTGATTTCTCTTGCTAGAACATTTTTTACCGTCTTAGTGCTTCTCACACGGATTGATTGGTGACAGAGAGAGCACGTACCACGTATCGTTACACGAAACGTGCATCATTCACGAATTATACCTTCTTTAGTGTGTATTTTGTCGTTTATAAGTGTTCGGTAATTATAAATGAAAATTCTCAGTTTTTTTAGTCCCCATATGAGAAAAAATTAGAGTTATACACTTTTTGATCTTTAAGTCTTACCGATTTAATTATTAACTAACATACACGACTTTAAGGGGAATTATAATGAAGTTTGTGCTAAAATGATATGTTTATAAAATGTACGTGTCTTGATCAATTCTGAAGTAGAGGACCCCACCTTCGGGTTCACACCGTCTCATCTTAGAAGATGTACAAGAACGACTCTAAAGAAGAGCGGAGTCAAATTTCTGGACTCTCCGACTTGTCAACCCTAGGGAGATTATTTTTCAAAGTACAACGCGTTCCGATACTTTGACTATAAGTCAGAAATGACGAAGTCCAACTTGAAGGAAGAATACGTATAGGATTTAATAGATTTTCACTAAGTATTCTTTTGACCTAAGGTCTCTCTCCGTTTTCTATGTACCCTAAATGATGTGGATAGTAAGGTTCTTTAACCGACATTGTGAAAAGTCACGAAAATATGTTACCTTCGGACATATGAGGGTGACCTCAACTCTCCTCGACTAGATAGTCTCTTTCGTGTACTAACATCTACATAAATAGACTTGTAAGTGTCGGTTGAACCGATGGGGTCGACGTGTACCTTCTCACTTTTACGTTATAAATTGTTCTTAAAATAGGGAAGATAGACCTCTATTTGCCGAGATTTAAGTACCTTAATTCTGGGTCCGTCAATTCTGATTCTTCTTTTACAACATGTATTTACCGAGACACAAGAGTGAGACGAATAAGTTTAAAATTGTTTAGAAGTCTCGATTCGGAGTAGAAGACTCTTTTAAGGGTTCTTTTGTTGTCGGTTACCTCCAGAACGAAAGAACCATTAGGTATTCTTTATACGAAACACGGTTTGTAAAGTCGTGTACGAATAAAGGTCAAATTTGTAAAAGTAGAAGCATGATCATGAAAAGAAATCAATAATTATACATATCCAGACTAGGAGAATGATGATAGTGTTTAAGGTACTTCTGTTTATGTCGTAATGTGTTATGACACGGGGGGTTTTTATAAAAATTTAATCCACTTAGATAAGGGATATTATTACAAATTATTATATTATACAAAAGGTTTCTGATAGAAAATTTAATCCCAACTTTCTTAATTAACGACATGTTCGAGACTCTTATATAAACGTTTTGTCTCCATTTACAAGGAATATGCACACTCCGACTGACCCCTCACTTCCTCCCAAAAATAAGTTTAATTTACAAGGATCTCCATGCTTATAGATGAACCTTCTTTAATCTCGTAAGACTTCAACAGTTAGGGAATACATTTTACGAGGTACCTCACAATTCGTACCACAGGTGCGTAGGTGTCTTGTGTAGTTTTTCCCTTACCCCCGTTCTTCTGACACTCATCTCTTCCTTTATTTACTCCTACTTTTTTTAGTCGTCTTGAGTGAGTGGGGTATTGATGGACATAATGTGTGGACACATACACTTGCTTACGGATTTTTGTGAAGACGAGAGAAGGTGACACGTGGAACGACAGGTCAAACTCGGGTGTTAAATCTTCATTGCAATAGAAAGAACTACTCGTGGATATCTCTATTTAGTTCATTTTCCGTGACTTCATAAAATAGAACTCTTTAACGTTTGTACATCTTAAGAAGGTCACTAAAAAAAAAAAAATCAACGTTATAGTTGTACTTCAGGACCTCTCTTCTCGATTCTATAAAAAATAATCTATAGAAACAAAAGATGTCGTAACACGGGGATCGCATGGAGTGTTCGAAAGATGTTATTTCTACACGTACTTATAGACAGTCAGTTCAGGATTCCATAGACCCGTGGTAAATTAATTCTTGAGTTGATGTAATTGAAAAATTTTTAGACCGTCGTCATTGTTAACGACAAAATATATAATTTATTATAAGTACACCAGTTTACTCTTTCATACCTTAACGAATGATTTTGTGAGAAAACTCTTACTAGAAAGAGTAATCTACCAAGGTCTCTCCGTCATTACAATGTTACAGTCGAGTAAAGTAACATTCGCGTGTCTACCCATTCTACTCACTCGTAGATAAATACGACGCGGTCATTCTCGAAGGACGGGTTGTCGGTACTTTGTTTGTATAAGAGTAGTCATGACATGGGGGTTACATTTCGTCTTAGGTCTAATGAGAGTCTTTTGATAATACCGAGAAGAAAATCTTACTATGTTTTACTCGGTACTTCTCTCATTGATTCCGAGTTTCCTCTCACCTTGTTGAAGACTAAAATTTTATTGACTGAATGTGTCACATAATTTACTAAAGTGTTGTAATGAAAAATTTTTATCTTAAGTATGTTGGTTTGTTAATAAGTCTATTTTCTAAACACTTTCAGGACTGAAAATTTTCACTTCTACTTAAAATTACTAATGTAATAGACAAAAAAATTAATTTAAGTGTAAAAATTTTATATTAACCTCAAAGGTCTCAGTATCTTTTTTATTACACAATGATCGTTTTGATAGTACTTTACTAGTCAGATATTTTAAGTTTAATTAAACCTTGTAATAGTTCCAGTTCTTTTGTAGTAAAGATTGGTTAGTCATTTTTAGTTAAAACTTTCCGTAACTTTTTTTACATATCGTTTACTCAGAAGAAATATAATTATGGTGTGATATATGTTTAGTGACTCTTTTTTATACAAGTTCTTTGAATGATTACGTTGTAAATTACAATAAAATAAATAGGTACGTGTTTTTATTCCGTAACTATAGTAAAATAAGTAAACTATTAAGGTATGAATGTTTTAAAATTAGGAAAATTTTTTCAAGTAGATGGTTATGGTTCAAAATATGACTTTTTTACTTTCGTATAAAGTGTAGTAGTTAGAATTGGGGTGTTATAAGGTCCGTTTATTAAGAGTAAAATGACTGCTTTTAGAATGTCATTCAACATCATTAACAAAACGGACTTTTGTAAAAATTTTTCAGTTAAATGTTGTTATTCAAAATTGCAGTTGGGTCTTCGGGTAAACCTACAGAAATCTAATAATTTGTATTGGTACGCACATATGTGTGTTTATATGAAAAATTGACAAAAGTCTTGCTTCAGAGTGTAATATTTTTTTTAAGATTTTAACTATACTTTAAATTATACAAAAAACTTTCTTTGATACAAATAGAGTTCAAAGAAATCTTTTTACTTATTGTTATCGGTCCTTTTAGGATCTTATTTTGTTTTATCCTCAGTCCCATCGTGGATGATGATTATAACGTTAGTTGGAAAGCCTTTTGCATACTGGATCGTCAATCAGTGTCAGACATAGAGAGATGACCCCTTTTTCTTTCGTCCTTTGAGTGCAGATTAGAACAACGTTTATACGATCTCTAAAGAACCGTTCGATTATCATAAATTTTCCCCCTCTCAGGAATAGTTATCTAACGAAGGTCGTTCTATCGGGATGAGATTTTGACGAGTATCATGTATGTTAAGACCTTAAACACCTAAATAAAGTCTGTCCCGAAGGGCCTTTCTTTGTGTATTCGATACTTTGTGTTATTTGTCTCTACGAGGTTTTAACTCAACCGAAGAAGTTATATTGACTCCACAGATGCGTATAATGAGTGCTTGAAATACGTAATAAGAGGTGGTCCCGTATATGTCATACCCTTCTGTCCTGAACCCTTAGACTTAATTATAAGGTCTTGAGAAGAGACCGGACATATACAACCTACGGGGTCTTTTTTTTTTTTTTATGTCCTGAAAGACTTTCTTATCAATTAAGGTCTCTGTCCTGTCCTATTTTTATTCCACTTCAAACATTGTAGAACCGGTTTATCTTTCTTATACGAGTTTCTTATTACCCGGAAAAATCTCTCTGTACCTCCAAGCAATTCTCCCTGAGAATAAAGGTTTAGACTCTGTCAAACTCCTCGTTTATTTATTATTATGATTATCTAATATTATGTAACTGATTTTATCTTTGAATACTCAGGTGTAACTATATTTTGTCATTTACTCGTTTGTTTATCTCCCTACTCTTAAAAAAAAAAGGTTGTACTTAGTTTGGATGTTTACACCTGTCTTATTAACTCAATCTTGTAGTGTTAATCCGTTAGTCGTAACATTTTAATCAAGTTCGTTTTTTTTTTTTTTTTTTTTCGTTGATGACTTCCGTTTTTAAACACCCATTTTACCTCTACTTTATTTATAAAATGTGTAGGAATTTTATAGAGAACCGTTTTATAAATAACTATTGTTTTTTTTTGTTTTCATTACCCCGAATATTCCTAGTGATTGTCCTACGTTATCTTTATTGTGGTATAACCAATAGTCACTCGTTCTAGCGTGGTGACGTGAGGTCGGACTGATTTTTTACTGAAAATGACCGTAGACCTTTCTTCATAGTCCAGTGGATGTCCTCTGTCTTTAGTTCGATAGAAGTTCTAGGTTATTATAAGTCGGTGATCTATGTTTCTTTCCTACTTTCCTTGACATAAACTCAAGTTAAAGAATCGACAGTATCGACCTCAGTTCACTATGATAGATTTCAACTTTGTATATCGATTTATTTTTTATTAATCGGGTTAGAAAATTTACATAATGTTAAAAAAAATTGAAATCTTTCTAGAAAATCTTGGTTATTACGAATAGCATTTTATGTAATTAGATTTTTAGTAGCTAATATTTAGTACGACGATATTTCTGTGTACGTGTACATACAAATAACGTCGTGATGAGTGTTATCGTTTCTGAACCTTGGTTGGGTTTACAGGTAGTTACTATCTAACCTAATTCTTTTCACCGTGTATATGTGGTACCTTTTGATACGTCGGTATTTTTTACTACTTAAGTACAGGAAACATCCCTGTACCTACTTCGACCTTTAGTAGTAAGAGTCGTTTGATAGCGTTACTGTTTTTTTGGTTTGTGACGTACAAGAGTGAGTATCCACCCTTGACCTGTTACTCTTGTGAACCTGTGTCCTTCCCCTTGTAGTGTGTGGCCCCCGGACAGCACCCCACCCCCCTCCCTCCTCCCTATCGTAATCCTCTATATGGATTACATTTACTGCTCAATTACCCACGTCGTGTGGTTGTACCGTGTACATATATATGCATTGTTTGGACGTGTGACACGTGTACATGGGATCTTGAATTTCATATTATTTTTTTTTAATTTTTCACTGTTTTAATCATTATAGACCCAAAACAATTTGACTATTTCTAGTGTCAATCATAGAAAATATTTTAGAGTATCGAATTAGGTGGTAGGTAGGTAAAGAAAGAGAAGAGAGATGTGTGTGTGTGTGTGTGTGTGTGTGTGTGTGTGCGTAATATATAAAGTAGATAAAGATAAAGATATACATAGATGTGTAGACAGAGTATATTAATTTACATGTGTTACTGATAAAGACCTACTATTACTGAAACTAGAAAATGGAAAAAGTAACACAAGAAATTAAAACAAGATGAAACATTTATTGCTCTCTAATAATATAAAGTGATTTCGTTATTCCATAAAAGTTCTCCGTAAAAGATTATCCACAAATGACATCGTTTCTACTATTGGACAACGAAAAGTGACTGTTTGATTTCGGTTCTAAGGTTGAGAGTTAAAAAATTCCGAGAGATTCAAATAATTTTGAGAAAGTTGATTTCCTTCTAATAACCAATCAAGGAGTATGTAGTGACTAACCTCATTCCGAGAATTGGTATGTAGGATCTTATACGTGTGACCCGTCGAAGGTACGGAAATGTACTACTGTCGGTGAGGGTGGTTACTAGTCTGAAGAGAGACTACCCAACTCATGTCTTCTCCTCTGTTCGGTTCACCTATTTACCTTGATGTGTCTTGAAGACCCGTAGATACCGATAAAGAAAATAAAGAGATTGGATGTGATATCTTCTCTTTTTTCACAGAACCGTAGGGTAAGAAGTTCGAAGGACTTTTCAGGTCTAGAGACTACAGAAAACGAGAGATATACTCGGTCATAAAGACTTTAGGAGGTTGTCAAACCCCTAATTTTCAGATTATAAGGGTATGGAAGACTCGATACAATTGTATTTTGCCGATAGGGGTATGATAACACAAGGGTTATCATTACAATACAAGTATTCATAAATTGAAATATGGAGGGTCGGACTCTACCCTTGACGGTCCCGGGACACCGGTGACCCACGAGTCGAAGGAGGGACCTCCGAGGACGGCTCCTCGATAAGTGCGGTGGTATTCGACGCACCGAGTGGCAAGTGAGTGTGGGAACCGAGACTCGGAGACAATGAAGGTCTTGACCCGAACCGAAGGTCGCGGGACCTGTCACGATCATCCTTGTGACTTCCCCGTCCGGTGGTGGTCCTCTCCCGTCTCCGGACGGACCGGCCCTGTTCCTCCGAGGTCCTATGAGCCGTGTCGGACCTCCGAGACTCATCGTGTACGTCTGGACGTCCGGTCCGAGGGGTCTTTCCGTGGGGGAAGACTGAAGTCACGGGGAGGTAGGTGTGACGACGAGGGGACGGGCTACGACACTGGGACTGGTGACGGAGAGTGGATCTACCCTTGCCGTGGAGTAGTGTCAGGGTGGGGTGTCTGACAGGGGTGTGTCGCGGGATACCTTTACCCCCGTCTTGTGTCCGGAGCAGACGGGTCGCAACCGTCGGGGAGTGTCCTACCGGAGACAGAGGGGTCGACCGGAGGGAGGGACCTTCCGTCGACCCCTCCCGTCCCCTAGAAGGGACGGGGCGTCCCTGGGAGTGGTCCTAGAACTTCCGTAGGTGCCTCTGGACCAAGAGGTACCTCAGGTCGCTCCCGGCCGCCCGTGGCCTTCTCCTCATCGACTGGCCCTTCCGGACCCGCCCGGAGGCCTTCCAGTAGAGTCGACTCCTCTACCCACCGAACACCCGTTTGAACACCATCGTCACCTACGTCTTCCGTCTGTCGTCGTGGCTCTGCTACTTCCTCTTCTCCTGTCGCCGACGCTAGTGGCACGCCGTGTCGAGCAGCGTGTCACCTAGACACCCACCCCCACCACACTCCGAACCGTGGCGGTCTCCGAGCCGTGGTGACCCATGTCCGACGCATACGAGACGGAGTACCGAGAGGTCGGACGGCACAGGCGCGGTCGACCCTTCACCGGTACCTCCACACCCTTCCGGACTCTTGTGGGGTAGCTCGTACCCATGACGGTAAATGACGGGGGAGGATCTGGTGATAACGGGAGAATGTCTACCTCTGTCTCCGAGTCTCTCCGACTCGTCGGACGGTTCCAGTGTGTCGTCTCCGACACGAGTAATGTGGTCGACCGTGACCTCCCGACCGTCCCCTCCAGTTTTAAAAGGAGACAAGGTTTACAGAAACCGTAAAAGAAATACTTTTACGATTCACCGATCCCTGCATCCCGATATATTATGGTCTTTTGAGTTACTGTCTTTGCACAGGGATACGAGTCCGTCTTGTCGTGGGGACTCACATCAGTCACACCGACACGTTGGGTGGTATGGACGACTGGAACTTTACACAAGGACCCACCCAGGGTCGACGTACCAGTGTCCCTGTCACTGAACAGTCCGACTGTTCAACAAACCACCTTCTTGACGAAAAGACCGGACAGGTAGTATCTTGAATACCGGTCTTCTGTGAAATGTCCCCGGGACCGGGGAGAGGACCCACCTCATTGTCTCCGGGTCTCCCTCCCTCCCTTCAAAGTACCCCGGGTGAGCGGAGGGTCGTTAAAGGAGGGAACAACCCTGGAGTCTACACGACAACTCTGGAGACACCCCGACCCTCCACCACCACCAGGGCCGGCGGTGGGTGAGTGGGACCTACAGAAGCCCGAGCGTCTTCGTGAAGAGGAGGAGTCCCTTCGTCAACGTCCACGGTATCGGTCGAAATTAGGGGGCCCCGAGGGGTCCGAGCACAGGGGGTTGTTACGACGGGGGACTCCCGTCTGCATCGGGTGAGTCGGAGGACCCCGCGGACTGGTGGGGTCCGCGGGTATAAAGGTCCCGTCACAGGGTTCCTCGGGGGAGGGGTTGACCACAGCGTTCGTATCCGGGTCACTCCGGTCCCCGGGTCGTCGAACCGAATCGGCCCGTCCCGAACCAGTGTCACGGAAAGACTTCGGTACCCACTTCGGTCCGGGGGAGGATTGTAAAGTAGACTTGTTTCCTGAGACGGAGGTTTTGACCTCGGACCACCGGACTGGGCGTGTAACGTCACAGGGAGCAGACCGAGTCCCGGCGTGAAAGGGACAGTCACAGGGATGACTGGTAAGAGACGAAGACTTTAGACACACACGGCTGAAGACCCTGGAGTCGTCCCCGGACCTGTCAGACACCCAGGGACGGAAGGGGGACAGGGACTGGGACGGACGAGGGAGGGGTACCGATCCCACTACGACTTTACGTGTCCTCCGAGTCGAACTACGTATCTTGACTGTCGGGACCGTTGAGACCGACTTCACGGACACCCTAGGTCCAAAGGGGATGATAGAGGATGGACAAGGGTACGGGACTAATTTGGGACGAATGCCTCCGTCAGGACTCCCGTTTACAACTACAGAACCCAGAGGTGTTGTAGCGTCACCGGCAGCCCCGTCCAGAACCACGACCCTCTCGTCCACCTCTTCAAGGACCACTAGGGACGTGTCCTGTGTGTCGTCCGACAGTGGGTACACCCTCGGGGCGGTGTGCGGGGGTGGTGGAGGATCCGTCTAGGACGGGGAGATCCCTCCTCGTTGACCTCCGGACTCATCCCTTTGTGGTATATGTCTCGGAACGGTCGCCTTCGTAGGACCCCTCGGTACCGAATACCCTCTCCTCCATACCCCCCAAGGAGTGTGTCCACCGGGAATGTCGTTTCTCCGGCCCTGGGAGAGTCCCGACGTACCACTCCCGGGGAGTACCACCACCCGTGTGGGTCCGACCGGAGACCGACTACGTCTGTTACTCAGGGGACGGGTGTGGTGTAGGGGACCGGCTCCTGGAGGGTCTTTTTGCGGTAAGACAGGGGTCGTGTAGGGTTGAAACCAAGTCTGGAAGGGTTCAGGTCTCACTTAGGCCGGACCCCTGGTAAGTGACATGAGTGTTCGGGAGAGGGTTCGGGACGTGACGACGGGCGATACGACCGTAGCTCTCGGTGTACCCCCTACTCCACGGTCTTCGTCTGGACCTCGTCCCTCTCGGTGGGGTCCGACCGTCCCGGGGTCCTGGGGCAAAGGTGGCCACGGTAGCGGGGACGTCCGGAGGGAACCCGCAAAGGTCCCGAATGGAAACGGCCTCCGACTCCACCCACCTAGTAAACTCCAGTCCTAAGTTCTGGTCACACTGGTTGTACCACTTTGGGACAGGGATGGTTTTTTATGTTTTTTTACTCGGTCCGCTTCATCGTGCACGGACATTAGGGTCGATGAGTCCTCCGACTCCGTGTCCTTAGCGAACTTGGGTCCTCCACCTCCAACGTCACTCGGTCCTAACGCGGTGACGTGAGGTTGGACCCACTGTCTCACTCTGGGATAGGGGAGGGGGGTGTTTTTTTCTCTCCGTGTAGTGTGGAGACGACTGACATCTTGTGAAATCTCCGTTCTTAGGACACAAAATTTTCACTAGTCGAGAACAGTAACCTGGACCTTCTTACTCTAAAACCGAAGGTGGAAACTCGTCAAACCCCGTGTGGTTAGATATTTGAGTGTGTTCCGGTAGAAGTCCACCTCAGGGGTTCGAGGTGAACACCCACCCCCGTTCAGTGACCCACGAGACGGACTCGGGTTTCGGGATGAGTCCTGGTGTCCTCCCATTGACGACCCGACCCGGACTCAGTGGTTCCCTGGGTCTCCCTCCGTACCCTGATCGTTCCCACCCCCTCCGACCCAATGACCGGTGGACGAGCCGAGAGTACGAGATGGCCTCGAAAGTCTTGACGTCGGGCCGGACCGGGTCGGTAAACGGAGTGCTTGTGTAGTACTTCCGGGGAGTCACTCCCCCAGTAACGTCTCCCGATCGTGACGTCTGTCCACGAGTCCCGGTCACGTTAAGGGACCGGTTCGACGTGTCTGCCCGCAGCACCGGGGTGATGTACATATTCCCACAAAGACATTGGAGGTGGGGTTCTCTCGTTGTGGGTGTGAATGTGTAGTGAAACGCACCACATCTATACTAGTTTTTCCCTAAGTTAACGGTAGGTAAATTGACCTTAGGCTGGGATTTCTCTTCTACCTTATTTCTGTAACTTCAATGAGATTGAGAGATCCTTCCTCCCCATTTCCTCTTCCGGTCCGGGATAGGGACTCGAAAGTCATTGGTCTCCTCACGACATCTGTGAGGACCCGTGTCTTGACCGGTGTGTGTAGAAACTTCCCCGACCTCGAGGTCGGACTTGGAGGACACCTAACGACTCTACGACCGCCCTCAGTCGACGGGTGGGTGTCCGTGTGTCCCGGTCGAACAGTGTACGGTGTCCGGACGACCATCACGTCTCGTCACGAAGGGATACGTACCCGGACCTTGAGGGGGACGTTCTAGAGGGGACCCCAAGACTCCCGGTTACACAAACCCTTTGGTTGTAGATCGTAAAGGTACAACCCGTGAAACGGTCGTCGATGGTGTGACTTCCTCGGAACTCCCTTCCCTAAACAGACACACGGAACCCCCTCCGACAAAAAAGAGAGAATAACATAACGTCCCACGAAAATCGTAGAGACTTACTCACGGGGGTCGGGGGATGTAGGGAGTAGTCACGACCCCAGACTGGATTGTTTAGGAAAGGTCCCACTGAACTCTTTGTCGAAGAGGTGTCTGTTCGGACTTCCACGTTCAGGTAAAAATTTTACACACGGAACCCAACCTTGTGTTAGAATGACAGTGAAGAAAATGAATTTGTGTACTCCCTAAATACAGGAATCACGTCACACCGACAGAACCGTCGTCACACACTGTCACATCGGACGTGCAGAACATATTCTTACGGAAGTCGAAGAGAGGGACCTCCTGGTCACGTAGTTGTCCTTCCGAGACAGGTGTGGGAGGTGTCCCGTCCCCGGTCGGGGATGGTGAAGGGGGGTGTCGTCAAGACTCTAGACACATACTCTAACCGCTTAGAACCAGTCTATAACGTAAAAATTTCGTGTTTTGGTGGCCGGTGGTTATAGAAGGACACGTACGTATATTTAATAAAAGAAGATTAAGTTTACCGTCGTCTCCTTAGGGCCGCACGTACACGTACCTCTGTGTGTGTGTAGTGATTCCTGTGTCCTGTTTGATAGTATTTTATTCGTCATAGGGTTTGTGTAGTAGTAGATATCCGACAAAATGTTTCCATCTTATGTTTGCTTGACTTTCAGAGTCCATTTTCCGTTTCAGATAAAGAGGTAGAGACGACGCGAGTAAATAGAAGAATTCCGAAAGTGTCTTTCGTGGCAAAATACTTGTCCGTTAAGTCATGGGTCTCGAACTGACCTCTGTGATTAGTCCTAACTTCAGAACTACGTCAAGTATTTTTGGGTGAATTTTTTTCCGTAGTTTTTGGTGTAAATTTTATTTCGACAGGTATATATTTCTTACTTCACAAATCTTCAAGGGTCGAACATAGGATTATTCTCATGACTTTCCAAATTATAATCGTCGGACACTTGTGCATCACTTCTTTCTCAGACTCTTGGTTCAATTGTAGGAATAAGGTGAGATTAAGGTGGGTACGGTACCCATTTTTGTCAAGAACGTCAGATCTCAAAGAGGAGGCTACCAAATTGGTAGTCTAAAAATGTAGAACCCTAAGTTGGTAGAACCGTTCGCAGAAGAATTAAGAGTTACGACACTCAGACCTCCGACCTAACACCCGGGTCGTAAGACTGTAATCGAAGTTTTGACGAGCATCTGTGACTTTTCATTTCTCTACAAGTCACTCGTCTCTTATATAAACCACCGTAAATGCTTAGTGAAGAAGTCCCCTGACTCAAGGTGAGTGAAGTAGTGACAAGGTGGCTAATCTGTGTTAACCGGCGTTTGCAAACTGTGTGTGTTGGAGTGCGTATAGAAGCATACTGCCTAGTGAGCCATGGTACAACATTATACCGTTAACCATAAGAAGGTGCTAGGGATATTCCCTTACTCTTTTGTACCCGTGTTTTTACCAACGACCTGTTCTATATGGTTAGATCATTCGTAGAAAACGATTTGATACCTTGATTTTGCCTAAGAATGTGTTCTTTTTTATATCTGTGATACTAAGTGAGAATTATCATCTACATACAAAAAGAGAATAAATACAGGTTGATAAAGGAGATGGAGGTGGTCCCTACAGTAGTGTTGACACTATCTCAGGTAGCTGTTTCCCGTATAGTTAGAAGGAATTTTTTTTATTCGTTCCGCTTTAGTCGGTAAATGGGATTTCATATTAATAAATGAATATACCAACAAGGATGATTACTTATCAAAAATAATAAAACAAAGTAAAACGAGACGTCATCTTTCTGAATACTCCACGTCTATTCCCAAGTGTGTCGTCCGGACTCTGGAAGGGAATCCTTTCCGCCGAACGTTCCAAACCGGAACCGGTCACGGGCCCATGTGTTTACCATTTGTCAAGGGATGTACCTATATTTTGAATGGCCTTTGCCACTCCCATTGAGTGGTGAGGACCCGACGAACACGTTTGTTACACCACACATGACGTGCAGACGAAAGGACGACCTTAAGACCATGTACGGTCCGTCTCCTACGGATACACTGGTCGGAGGTCATTTTAGAGACCCACGGTTCAGAGATTCCTCGAAAGGGCTTACTCTTGTGAAACATACACAACAGTGTTGATCATTCTCCTTACTTCGTGTGCGGGACTGAGGCGACCCTGTCCTAAGACCCTTCGGAGCGGACCAAAAGATACAGTCTCCTGGACTTTGGATTTTTGCCACTCGTCGTTAAGACCGTAGTGTTGTTATGAATTTAAAGTTCGTACTTGACTTCAAAATAAAGACGTTAGAAGTGAACGATGTGTGTTATGGGAACTTGGATGTGTAATGGTAGACCCTAGTCTTTGATGAGTTATAGGTAAGATACAAATACTGTTCTCGTGACTTGTAATTTACGATGACTTCACGTTTAAAGTTCGTGATAGGATGTAGTGGGGTATCCCTCTCTTTTTCCATTTATATTGTTTCTAGATCATTCTTGCGGAATATTCCATATAATACCGTGATAACTGAAGTTTGATGTTTTGAAGATGTATGTCAAGTTTCAACATCCATTGAATTCAAATTTGTAATTGTTTTGATGAAAAACGGGAGTTACACGTGGTATATATGACTTTTACTAAGACGAAGATTTCAATACGTTTAGTCAGTATAAAATTTTCTTAGATAGTTACGTTGAGTCCTTTGATTTTGTTAGTGACGTTCTAAGACTACGTTATACGCATGCACGTTGTGATTAAAAGTAAAATAAGACTAGATTTGGGAACTAGATCCCGGATTCGGTTCTAAATTAGCTTTATACGAGTTGGAGTTTTTCGCAGATGAAAAAACAAGTAAATCCTCTGGCCTAATGGCTCGAGCGATTAGGTGATTGTCACATGACATAAGACATAATTGCCTGTTATCGGGAGTCCTTCTCTGGTATATCTATCGGATTCTTTCGTTAGCCACCGAACTGTGAACGTTGGTCCGTTCTCAAGGCAGATCGGTTTGTGTGGGATCCAACTTATGTGTCTTTCCTTTGTGTTTTATATACTGGATCGTTGGACTGGTCCCAATTTACAATATCAGTGGGTTTGATGCCTGTAAAAGCGTAGGCAGATGAGGGTGCAAGATTCTCTCACTGTCTTTCCATTTCTCCTCGTCGGCGTCTTTACCTATGTCCAGTTCAGATTCAGCTTAGGTAGGAGAACTATAGAGGAAAACAAAGACGATTGCTAGAGAAACTACTACCGACAGTACAGACCCTCGGACACCGACTTCTTTTTCCTCCTCTCTCTACCGTCTTCGACGACCACCGCCCCGAAGAAGACGTCCTACCTTTACCGAGACCTGAACCGCCATCGACTACGGGGAGCGAGACGGCGGCGAACCGAGACCTGGCGTCGGCCCATTACCGACGACGCCGCCGACGACCTACCAACGTCGCTGACCCGGACGAAGAGGAGTCGTCGGTCTCCGGACCGTCGCCGCCGTCGCCTTACCCCTCTTCTGCTTATTAGGAGGCTTGCCGACGGAGGCGGCCGCCGGAGGCCTCGGGCCCGGTGCCCCCCACGCCGCCGCCGCGTGCCCTCCAAATTTTGGCCGGGCCCAGGGACCTACACGGTCGGCGGCGGCGGCGGCACAACCTCCGTCATCTTCCCCTCTCTGGTTGAGAGGCCGCAAGGGTCGGGACCTTTACCACTGTCCGCTGAGTCTGGGGGAGGGACCTCGACGTCGGCGGCGCCGGCGGCGGCGGCGGCGAAGAGGGGGGGCGAGGTCCTCGCCCTCCACGGCGGCGGCGGCGGCGCGGAGTCGGCCGAGGGCGGGCTCGGGTGCCGAAGGTGGAAGGGAAAGTCCTCTTCGGCTCCTTCTCCGACGTGCCAATCTTTTCTGCTTCTCCTCCGCTCTTTGCGGCGGCGACGGCGGCGGCGTCCGGCCGGCCGAGGGGCTCCCGCGACGGGGGCGCCGACGAGTGTCCGCGACTCTCCCCGAGGCCCGGCGCCGGCGGCGGCAGAGAGTAGAGGGAGCGGACTCGGGCCGGAGCGGAGTGTCGCCGAGTTGAGAGTTTGAAGGTAGTACCGACGTCGAAGGCTCTCCTCTCTTGACTCGCGTCAGCGCAGGGTCGCGGCTCGCGCATAGGACGGCGTCGCGTATTTCTCAGGGCGGTGTAGTGGCGGGCGGCCGGACGGGCGGGGGAGGCGGCGGCGCGGACAGTGACTAAAAAGTTATATCAGGAATCAAAAGACTAGTTTCTTAGCTCTTAGAAGATAATTAGATTGATGTAAATACTTATAAGAATATTTTCTTATTAAAAATACCTAATATTTTCAAGTGTGAAATGATCCATTACCATAAAATAGGTTTCCGTAAGATACGAGTTTGTTCGAAGTCTTTATATTTCGAATAAAAACTAATTATACGAAAAATTTTTACAATAAAATCTTCTTAAAACACTCTGGTTTAGACGTTATGTCAATTACCCATTGTACACGATCATACTATACTTTTACCATCGCACTTGTCTTTTTACTTTAGTTAGTCAGTAAAGAGTATATCTTTAACTCCGTCGTTGACTAAATTTTTAAATCTTCTTTATTCCTAATCGTTGATAGAAATTTTGGACAAAAGGTCCCTGACTCCCACCCCTCCCTCCTTGTGTTCTACTTGTTCTAGACTTCGAGATGACCTGTCGTATCACTGATATCAATTATTATTGTAACATATTAACTTTTAACATCGAACATCTAGAATTTACGAAAGTGGGACCCCCCTCTTATTATTAATACACTCCACTACTTATACAATTCATCAAACTGACATCATTAGTAAAGTGTTACATATATGTGTATGTAGTTTTGTAGTATAATATGTAACATAAATATATATTAAAAATGAACAGTTAATGTGGAGTTATTTTGACTTCCTTTTTTTCTTTGGGTTTTAGACAAAAGGTTATTTAAGAGTCTAGGTCCTTCTCCTTTCCTTTTTGTAGTTTTTTATTGAATGGAAAAACAGAGACCAGGAATGAAGGGGTATCTTTAGATCCCGGAGAACACGGAAATTTTTAAACGGGGCTACATTATTTATACGTGTATAGTAATGTGGTCAAGCAGGGAAAGGTCGAAATGTCACTTAACGACGTTGTACTAACAGTAGAAGTGAATCGGTAACCAGTTCTAGAAGTGTTTTCCCAAACTATTCAAGATCGACACCACCCAATACCAGAAGTTTTCCTATAACACGTTGACACCATTTTTCTATTGGAGTCTTATTCTTTTTTTTTGAGAACTTAAAAATTAATTGTTCATCCATTGAAATCTTTACAACGTATGTTTGAATTGTCCATAAATTTTCTTTGTGACCTAAGGTCTCTTTTTATTACATAACGAATTGAAAGATTAACAATTTATCTTTTATCAGAGAACTATTCAGAATTTATATTAGTAATTCCTTCGGTCCATAATAAAAGGGGGTAAAATAAGTCCTCCTATATAAGACCCTTAAATGCGATATGCCTGACCATCGTATCCAGTGTATAATCTCCATCTCGATTTGGGTTTTACTTGACAGTGTACCTGTAAAGCAGTCCTGAGAGTTACGTTTTCCTTATTATGATAAATATCATAAATAAAGTAGTAGTGTTTTGTATAAGGTTTCTGTCTTATCTAATGATTATCCTATTTGATACGTTTCTTGATGTATAATGTAAAGTATTTTATTTTTACGATTCACACAATAAATTTCCACCAGAACGTTTACAATCACAACATATGTGTACATTAGTAATCCCTTCGGTTCATAATAAAAGGAGGTAAAAGACGTCCTCTTATGTAAGACCCTTAGATACGAGTTACCTGACGTCGTATCCAGTGTATGGTCTCTATACACTTCCGTATGTGGTTTCTTTAATGAGTGTTTTACATATATTAACAATAGTTTCAAAGTCCAGAAGAGTGTACTTAACATTCTCAGGTTCTGAAGAGACAAGTGATATCAGTCTCAACTCCAAAAGTCGTCAAAATTTTTAACATGACTCTACTTTTCTCGTAGTTACTCTGAGAAATCTTCTGAAATTGTACGATATGATTATTTAGACACCAGAAACTATTTCAATAGACAGAGATTCTTATGTCTTTTCTAGACTACTCCTACTAGTGTGGATAGACTGTTGTTGTAGTCTCTTCATCTTATCCTAGTCCTACTGACTCCATCTGAATATCTCTAATCCCATTTTCCCTCTTTATTTATCTCCGTCTGTAGTCACTGTATTAGACATAAATCATGAATAGGTCCTTCAGAGTCTAAAGTTTCAGAGAAGTAAAATAACTGTTCGTTTGAGTTTCTCTCCATCTACTATACGAGTCCCAATGCGTTATCTAATTACTGTCTCTATCCTGATCTTAGACCTAGATTTAGGTCCAAAAGAGATTGTGAGGTGTATGAAACTAAGGATAAGAAATGAGTAGTATGAAGTCGAACGACGGTGCAGAATAGTGAAGAAGGAAAGGAAAAGTAACGAAACAGTGGTAATGACAGTTATGGATCAGAAGGATTCTATAATTCCTTAACTAGGGACGGGATTCTCGTCGTTTAACGACTTGAGGAGACCACCTGGAGACGACCTGGAGTACGACCTGGAGACTACCCTGTCCAAGAAGGTAGTAGATCAGTCTTAACCCGACATAAACCACCAATATTGTGTCTTATAAAGAAAGTATTTATATTAAACCGAAGCTGATGTAATTTTGGGTAACGAAAACCGAAGAAATCGGGTTACTCAACTTGTTGTTTCGATTAATTAAACAAGTTTACGAAGTCTTTATATCAGAGGACGTATTTAAAGTTTACACCATTTAAAGAAAGATTTAAAAATACATTTGAAGATCTATACCAATTCTTTTGACAAGGTTATGTACCTTCCTACTCTTAAAGTTCGTGAATGACGTTCAAGGCGGTGACTTGTAACCTTATCAAAGTTTGTAGTAGAACACTTTGTTGTCACGGTGACCAGATATTAGGTCTACTAAGAAATTGTCCATCGATATTATTATGTGTATCGCGGAGACTGACCCTTATCAATGAGGGACCACCTGTCTTTTTTTTCTCTTCGGTTTAACTTTTTTTTACAAGGTAATATCAATAAAGTGATTTAACGATACCATTGACCCAGCATCGGTAAATTCTTGTATATATGTAATCTTTAAACTGGAATTTACTAATTATGAATTTAGGTCGAGTTATTATTTATTCTCGTTATAGTTATGTTTCCTATAGTCTTATTGAGAGGAGGGAATTTTGTTAATAGTATTGTTGGGTAAATAAGTTTCCAGTGTTGTCGCGAGACTGGGTACTTGGGGTATCCGTTTCCGGTGACGTATAGGTCTTATTCACAGTTTCCGGAGACGGGATGTCGATACGAGATATGTGGATCCCGAGGGGTGTTCCTAAATACCTGAGGAATTTGTGTGTCGAGGAGTGTTTGAACTAATGGATGAAAGGTCCCCTTTCTCATAGTCTTAGTCGTTTGATCTGTCTCCGTATAACGGAAATTCCGTCTTTGTCGTCATCGTTTTTCACTACGACCGTAATCCCGGGTTGTTTTTGTCCTGATACGTCAACTACATTTACACACTTTGTTAGAAGATTGTGTCCATTTCGATAGGAACATGATGTACGTAGAGAAACAACTTCTTTGGTCCCTTTTTACTTCACAAAATCTTTTACATTCATAATGTTTACTAATTTTACATAGATCAAGAGTTCTCAAATAATTTGTTATTTTGTATTTATTTTAAAACATTATGTACACCGTGAATTATCCCCTTCGACTCAATAGATTTCTCTTTTTAGATTATACATGTTGTTACGTAAGTGATTGCTTCTGCTTATTTACTCCATAAATTCCCAAAAAAAATAATCTGTACACTGAATTCTTTTTAGGTTGGATTTTTACATTCTGTTTGTTATTCGTTGTAATTCTTCAAATTGCCATTTTCATTGAATGTCTTGTTTTATTATTCTGCAACGGAAGAGATTTATGTCTAGTTAGTTTAAGTTTGAAGTAATTGAAAGATTTGGACGTGTAAATTTATGGTACAAAAGTAAGAAATAATGAAGGAGAAGTATGACTAAAGAGAGGATCAATTTTTTAATTAGTCATTTAGGTGTCTTCGATTTATCTTTTATTAGTTCAGAATTCTTTGCAATTCCGGTCCGTACTACCGCGTGTGGACATTAAGGTTGAGAAACCCTACGGTTTCGCACTCCTGACGAACACGGGTCCTCAAACTCTGGTCGGACCCGTTGTATCACTCTGGGACAGGGATGTTTTTATTTTTATTTTTTTTAATCGACCCACACCACCGTGTACGAACATCAGAATCGATGAGTCGGACCCGTTATCTTGTTCTGGGACAGAGATTGTTTTTCCTTTTTTTTTTTTTTCCTTTCTTTTTCTTTGTATTCGGTTTTACCTCTTTTTCACCAAACACAGTGATGTATTCTGGTGTCTTGTCTAGAGTAAAGATGGATATCTGGTTTTAAAAATTTTATAACCAGGGTACGATTAAAGAAGAGTCAATTGGTAGGAACAATTCTTTTTAAGGAGAGTACAATGTTACGGTATTCCGGAAAAGGAAGTTTGTCCTAATAAATGGGAATATTACAGAGTGGTTACGGTCTCATTCGTTTTGTGGACGTCTAGATTATCTTTTGTTTAATATCAAGGAATGTACAGTATTTTATTTTATATCGAAAATTAGACAGGAATAAAACCTATAAAGAGGGTTACTTTCATTTCATGTTTGGAAAAAATCGTAGAACAAGACAAACACCTTCTTGAGATGAAACTATAGTGGTGTGTGTCCATTGCCGACTCCCTTGAGTTTCATGTACTTGAACAGAAGGGCAGCACACCCAGGACTTAACCTCCTTATATAGAAGTGGAAATCGACCGTCTGGTGTTTGACTCCTAGACGTACCAATTTATGTATGGTCATAATAAAGTGTCCTTTACGGAAATTGACAGTTTGACAGTTTTTGCTAAAATTACTAATTATAGTCGTTATATGTGCTTTATACCTAAGACATAGACGTTAGAACTAGAGTTCGTTTAGTTGACTTTATTTACTTTATTTTTATATTTGTTACATTCTAAAAGAGGTCAAACTTGGAAGTTTTATTCCAGGATAATGAATATATTTTCAGTTAAGGATAAAGTACTTATCATTCAGGGTTTTAATCTGAAGATCACCGTCTCATTGAAGTTTTGAAATTGTAATTTTAGTATGATTTTTAGGATTATGTTTATTTTTGAAATTCGTAATTTTTGCTACTTTATTAATAGACCATGTAAACACTTGATGTAGTTTTCATTGAAAATTCTGTCTATAGTTGTCCCTCATCAGTGCTTTTTAAAAATTTACATTTCTTCTGTCTATAAACGATATCATAAGAATTCAGAGATCGTACGCCGTTTCTAGTGTTTTATGTTTAGTGATGTACAAGTGTTCTCTTTCTCCTATTTTGGATATTGTTACAATATTTTTTAAAGTTTTTGTGTTCAGATTTATAAATAATTTTTTAATTGGTAGTAAGTAAAAGGATATCGAGTGTAAAATTTCCATATATTACGGTGGTAGTATTGTCCTTTGTTCTCTAAACTTTAAAGACATTTCTTTACATTGTCTAAAGTTCATTTTTGACGTCGTGTTGGAAGGAAAGGAGGTTTTGTGGAGTAAAAGTAATTGTTCATAAGACCGAAACCGAGTACAGACAAAATTTATTGACCATTTTTTATTTCATTGACCATATACATCTTTATGTATATAGTGTGTATCCGTTTTTACTTTGTTTGGTTTATTAAGATTCTATGTTATATTCCTTTATCCTAAAAATTTTTTTCTTATTGCCCTCCTGTTAGTTTCCTGAAGTCTCTTATACTCTAACTTCGATTCCGACCTTTATACTTCTATCGATACCTTCCAGTCCCCTTTTCCGACTCTACTTTTCCATGTCCCTCTTCCTTTTATTGACCTTTCTGATCTTCTCCGTCTTCGAATCGTAAAACTTCTTGACTTCTTTCTGGTCATACTGACTTAGAGTTCTTTGTTCCTCTCTTCCACTGATCACGACTACATCCTCCATCGGGACACGATTTAATACGACCCGGAACATCCAGTACCATTTTTTTTTTTGTGTTCCAGGAATATTTCACATTTGTCTTCACTGTGTTAGTTCAGATAAAAATTCTAGTGAGACTCCCTAACTCTTATTTAACCTTCCGTCTGTCCTCACCTTCGTCATTTTTGTAAGGTATACTTAGTAAGGGTTTACTGACTCAAGGGTAGATAAAGAAAGGAGAGGGTAAGGATGAAGTATAGGGTCAGTAAATCGGGGGAGGGCGTGGAAACGGGGTCTAAAGTCGTTTGTTGCTTCTTAATCCTTTTCCTTTTTACGTCGAAAAAACTGCGACACATGTAACCCATAAAATAATCTTTGAAAGTACAATGACGATGCATTTGTGACGAAGCTTTATTATGTATTCAATTTTTGAACAGTTCGTTCAAGAAGTAGTCGACATGAGGATCTTAATTTGTGTGTAGTGTATGTATGTTCAGTTGTTGGGGGTGTTTTACAAATTAAATTGACTGGAATTTTAAACCTCTTTTCATAGCCAACCGAAACAGAAATAAACGAAACAGTTCTAGTAAAAAACAATTTCATTCATGATCTATAAGGAACAGTAATAGACGTGCGAGATATGACGTTTACGATAGCTAAAGAACTAGTGTATCTGAAGGTAAAAGATGAAAAAGACTCCAAAGGAGACCAGGACCATACTTCTTACATAAATGGGTTTTCACTTTGTAAAACAGGATTTTTTTTTTTTTTTCTTTTCTTTTTCTTTACTTTACTGTATAAATTAATTACTACAAAATAAAAAAATTTTTTCTTTTAGACAGTGGATACAATTTGTAAACGTTTTTCAGTTGTTTTATTTGATAGTAAACTATAAGACTTATTTCCATTTGTGTTTCTGATAATATTCCGTTAGACTCAATAGACAACGTAAAAGTAAGTGTACTAAAAAGAAGTGAGTTTAAGAGTTTAAAATTTGGTTTTTATGTTAGAGTGTTCTAGATTCTATTTGATGAAAACGGAATTTTAAAATTCATTTTTTTGGAGAAAAGAGTAGATTATGATCGAAATTTATGCAAAAATCAAATGCACATGTATGTATATTTGTTTTAAGTCTATACCTAAATTAAAAAAGATGTAAAGTTTACTCGATGGATAAGGTTCTAAATGAAATTGTTTTCAAGAACCTGCCACTCACGTTGAAGGGACTACTGCGTACCGTTTATGTACAAATGAAGATGTCGTTATGTTTGTACTCTTCGAGGTCAAAGAATGTACTGTTATATTACGAACTTATGAAAGTCTTATTTATACTCCCCCATCCTTTCTCATGATGACTAAAGAAAACTACAATATTTTACGAACAAGAATTTTTTTTAGTGAAGAATGATTATTCTATTATGGAAGAATTATTTTTTTGTGTTGTCTTCAAGTAGTGAAATTTGGAGATAACTGGTTGTTTCTTTAGACCGAGAAAAAGAAGACCGAAACTGTATCAATTGTTCGGGATCCTACAGACGTGACCTTTTTACCCTCTAGAGTAAATCAGGTTTGAGGAGGAGACAATTCTCTGGACCTTATTTCGGTGATAATTAGTTGATAATCAAACCACTGATAATCAGTTTCGGTCCTGGTCTCGGTCTTCGACCTGAAAGGAAAGGGGACCGGTTTGGAACACACGTGTGACAAAGAAGGGGAGGGGTGGGACAGTCCGGTAACTACACTACCGAGGGGTAAGTGTGGAAGTAAAGAGGAGAAATTGCACTGGTCCCGACAAGACTTGGAGGAATGAAACCGGAGGAGACGGGTCTTGTCCAGTCCGGGGAGACGTAGGTAGTTGGTCCACACGAGAGGACTGGTAAGAAACAGTCTACCCGTGGAAGTGATTGAGTCGAGAAACCTAACGAAACGTCTAATACAAACTCTGAAAGTTACAGGGTCGGTACATACACCGATAGGTCCGCCACGACAGAGAGATACGGAGACCTGCGTGTTGACCATCCACCGACCCGCCCTGTCGTTCGACCAACCTCGCGTGACGGTCTCTACCCTAACTTACCAGCAATTGTGCACCCCCACTGCCTGACCTCAACTCAATCTTACCTGTGCCGACTTGGGTCGGGATTTTCTAGAAGAAGATCACAAGTTTTATTCGGGAACTAGAGTATAAAGATCGTCTTGAAAAAAGATGACAAAAGGAGAAGGACAAGAAATGAAAAAAAGTAGAAGGGGCTCGGGACAGGGTGGAGTGGAGAGGATAGTGTACGGGACAAAAGAGAAAAATTTATTCTCCGAGCCTTTAAGGGAGAGGGGGTTCCGAAGGGAGATGAACAGGTCGTTCATTGGTGTACGGTCGACGGTACCACTGAATAGTGCGGGTTAACAGAGGGTCCGTAGCACGACCTGAGACCTCTACCACAGTGGGTGTTACAGGGGTAGATACTCCCGATACGGAACGGGGTACGGTAGTACGCAGACCTAGACCGACCGGCTCTAGAGTGACTGATGGAGTACTTCTAGGACTGACTCGCACCGATAAGGAAGCAATGATGACCACTCCGGACACCCTCTATTCCCCCTCTCCCCTCGTCACACAACGAGTCATTGAAGGTCCTGGTAGGAGTGATAGGTTCCTCTACTACCCTACTTCAAAACGTTTACCGTTCCGGACCGAGATTACGTGTCTCGTTTCGTGTAGAAAGAAACGACACACTTCAACGTTTTACTAATGTGATAAAGGAACTCCTCTTGTCAATATCTGTGGGTCACAATACGTAATCAGTCACAACATATTAACTAGAAAAAAATTAGGGGAGGTAATCGTTTATCTTCTTCTAACACGTCTCTGACTTCTACCGTACCACACCACTAACCGTCCTCTGTAACACTATCCTGAGCTCAGGGTTGAGACGATGAGTCATCGAGACACTCGAACCTGTTCAATTGGTTGGTATCAGAGAAATAAACATTTTACCCCTATTATTATCTGGGATATAGTGTACTAACAATAGTCATAATTTACCTTCTTGCGTACACCTTATGAACTGTATCTCATTCGTAAGTTATTAACAATCGATAATTGTCACTATGAATAATTATCGATTGTGTCACTGTATACACATAAGTCTAAGATTCGGCCACGTGGGTCAGGAGGGAAGTGTTCTCCTTTCACAGTCGTAACGGTCTTTGTAACATACAGGAGTCACGACCACCGAGGTCGATGGACAGGAGGGGAATCGTTAAACCATAACAGGTTTGTAAATCCAAAGACTTGTACGGACTCCGAATAAAATACGAGGTTTAAACTCCGAACTCTGAACTTGGGACGGTTACAATTTCAGAGGTGAACGTTATACTTCAACTTATTAACGTAAGGAGGAGACGAGGGATGTTTCTTAGGGTTCTACGGAGATTTTCCAAGGATCTCGGAGTCTATATTAATTATCGGATCTTGAAGTCTCTCGTCTTCAGTCGTATGATTATTGTGCCCCGGAAGTTTGTGACGAGAGGGACTTTCACTACTGGGAATTGATCGGGGTGGTTAGAACGGGACGGGGGATGGTAGTTAGATCATCCTCATCAGAAGTATTGATGTCGGAGTAAGAGAACTAGACTAGTATGGTAGTACGAATATTCCGAATTATATGATTAGCGTCGGGAAATGAGAGACATATACGATTATTGATGTGTTACTCCACATAAGTGTATAGTATAATTGTGACAATTTTGTAGAAAATGAGTTCTTTTTTGGCATTACGAATATGTAGAAGATTGGGAGAAAGATGATAATGATTTGGGATTCCAGTAAAACCCCAAATATATAACATCGATATCGAATTAATTTTGTAATCAAACACCTAGATTATTAACTTCAGATATTGAAGAATAGATGGCGAATAGACGAAAACGACCAGGATTTGGGTGTCGACGAAGGAAATGTTGTCCGTATTTAATAAAGAAGTCTCTTCAAGTTAAAAGTGCCGATAAGACTTATTTTGTGTACCGATTATATCATCTCCTGAATAAATTATTTTAGAGATTATTGTTTGTGAAGGGAATGACAAATGGGAGTCGGTTTTTAAGATCGTTTACCGATACTTTATTTCTTCCTTGTGTTGTAAAGTTTGATAACTGTCAAACAATAAGACTTAAATTGTACGTTTCTGGATTTAGAAAGAGATTATTGTTTTATATAATAAAGTAAGGTGATAAAGACTGTGACTGTCTGACCTTTTCCGTTGTTTTCGGAAAGTTTCATAAAATGAAATGTTACTAGAGAACATTGTAACATGGAGATCCCTATATGAAATAAATTTTTTATGTCCACTTAAATGAATGGAAAACGTTCGGTGACTTCCTCGTATGAATGTAACCAATTCCTAAACGACTGTAGGAATTATAGATAGACATCCTATAAAGGTTAGTGACCCTCTCCTCACCCCGGTCCTCCCTCAAAAGGAGAGGGTCTCGAGACAGAGGTCTAACTTTCCTCTTCGTTTGTACTCTCTGTCTCGTGTTCCTGGTGTTTTCCTAGGTAACTTCGGAAGAGGAGAACAATTCTGTTGGCACTCGAACGTGAGGTTCGAAAAATATTGTGAGGTACGATTAATTCACACACACGGAGAAACTACCTATTTCACCGGTTAGTGGATCCGGGTGATATACGAGGAAGACTTTCCTGAAACTGGGTGACTATCTCTATTTTTATTTTACAGGAAACCAGAACAAGAGGAAGCAGGGTCACGGGTGAGACATGTAAGACCAAAGTAACATGATCCAACTTCGGATCCATAACCATTATTTTTGTTTTTTTACAATTGGGTTCACCAAGGTTACGTGGCAGTATTAACTCTCGTGACTTCATTTGTTAGACTACGTTTTTGTTAATGAATTTTAAGACTTAAGAATCTAATTATTGGTCAACCCTTAAATACTAAATTGCCTTTACCGGTATAAGATACGGAACATATAAATTTTTCATACAGTTAGGATATAGCTTCTAATCCTCTGAAACAGGAAATATTACTTTAGGAGATAAATTATATCGGATGATTTTTATGTCGTCGGATTTGTACTTTATCGATTGTATTGAGTATATAGAAGTTATTGGTTTGTATATAGTTCATTTAATGGAATCGTCTATATTTGTGGAAATGGTAAATTGGGGGATTTTTTTGTGCACTTCCGTCCTTAACAATAAAAAATATAAAGTTTACCCTTTTCCCTCTGGGACCCTCTTGTCCTGTGGACAACCACGGTGTGTCGAGTATCGACCGTCTTGACCCTAAACTCGACTCCAGAAGACTACGGGTAGCACCGCGTAATAGAGAATGTAGTCTCTACGAAACTCTTGTCTTCTGTGTTTAAACTTTTTTTTTTAGCAAACGATTTTGAAACAAAATCGTTTTGTTTTGTTGAAGGTTTGTAATCAATAAGACTTATATATGGTGTAAGTAGGACAAGTATTTTGTTTAATATGAATTCCTTATTTTTAATGTCAATAATGATTATTAATTTTAGATCAATTTATTTAATAAAATATTTATCTGTAAACACATAAAGTGTCTTAATACAGTATCGTATACAAATGAGTTTTAGTTATCTCATTGTTCTTTATTAATTGTGATAAAAAATTTATTACGACATAAATGTCTCTTTATTTTCGACTACTCTTGATGTGATTCTATACGGATTCGTTATTTTTGACATCTTACAGTAATGACCGGTCTTACCGTTCGTACCCGGATTTTCTTTGGGATCTGTTCAGTCACTCCGACTGGTATGTTTGTATCAGGTTAATTTATTTTCGTGTACGGTAAACCAAGTACGAGGGATCCCCACACTATCCCGGTAAAGGTGGTACAGGTGAACAGTTCATAAGAGACCACTGTACAAGACCTTATCTATTACCCTTTTTGTGACGAGAAATTGAGAAAGTTTTTTACTTGAGTTTTAGATATAAGTAGTAAAGAATAAACTTTTGTTTCTTCGTTTCAAGTCCTCTTGTATCCTAATTTACTTGAAAATATGGGTGTGACATACGTGTTAGTACGGACATGTGTGTGTCGTGTTTGTACACGTTTAAGGGAACCGAGAGTCGAAGTTTGGGACGAAGTGTACTCGATTGTTGGTCCTGAGGTTTATTTTCTAGACCGGTGGGGACTTTACAAAGGTTCTTACAGTCATCTCTCCTCTCGTCAGGTCTTTCCAGTCACTATCTCTCATACAAGTGGGTGGGAACCAAAAAGAGTTGAGGAGGTGTTCCGTCGCCCGAAGGAGAACTTGTGCCAGGAGTTACGAGGAGAAGGGGTAGGGTTTTAAGGCGTCGCAGTACTCCCTCTTTGCGGCCTAGAGGAAGGTAGAGAAAGGTAACGACTTTTGCTAAGGATTGTCCTTCTCTTTGCTTTGATCCTCCCTCTAGGGTCCGTTCTTTCTCCTTCGACTGTGACCCGTCGGTACACCTACCCGGTTCGAGACGGGCTCTTCGAGACGATCAGACAAAAGGTAGGAGGGGTAGGGGTTCTGTCTACGACTTTGTCCGTGAACGTGTGGATGGTTTAGGAGACAATCGAGAAAGTCGGTCACCCTTTACCGGAGAAGGTCTTTTGAGGAGAGGTTCTAGTTAGTCCCGAAGGAAGTGGTGAAGTATAGGTACGTCGTGGTGGTACGCAAGGTCCGGTTTTATGTCTCACTTGTGTCCCGGTATCTAAAAACTCTCGATCTTTTCCTCTATGTCAATTGTCGTTTACTTCAGTGACAAAACAGGTAAATGATTCGGACTGAATCTAAGTATAAAAGTAACATAAACATACGAAAATAAGTCAGTGTGTCCGAGTTTATAAAGACTTAAAATATATATTTGTACTACTACTAATAATATGAACGGTGAGTCTACCGGATACTACAAGTTCCGTTACCAGTCTGTTAACGATGTGTCTAATGTTAATTGGGAGTGTGGTTGTATAAGTCGTCCAGATAAACGAGATAAAATTTGTTTGTTTGACTCGATTCTCTTACTGTTTAAGTAAAAGTCACAGGGTGTCGATTATATGTCTTCTGGGTTTAAACTTTGAAGTGAATAAGTTTGTGAGTACGAACTCTTTAAATAGTCGTGAGAACACAGATGGAATTCTGTTTATGGGTCGAAGTTCTTGATTGTTAAAGGACCAGGTTGTCAGAAAATACTAATCGTACGTAGTATCGTAAATATCATTTTCGTGGAGAGATACCTTAGGTGGATCTTGAGGGTTTTCGGGTACATCTCCAGGGCTAACGACCCGGTTATCAGAGGTGTCGTCATGAGGATTTTAATCCACCGATACCCTAATATTCTTAGTGGGATTAGGAATTGGGGAATTGTCTCAAATATCGAATAAGGAGGGAGTATGATAGGGATACTCCTTATTAGTATTGTTCGAGTTAAAAAGACACGGTTTGACTAGATTTTAGTGAGTAATGAATAAGGAGGTATCCGTTTGAAGGGATTAGACTATTTCTTAAAGATGGTTTTAGATGAAGATCGTAGTAAAAGTTATAACTTTACATTTTGAAGGTGACGAAGGACGTCTAATCTTTACTCTTTGTTCCTACGGGTGATAGTCGTTAAGATAAGTTGTGAGAGGATCTTTAAGATCGGTTACGTTATTACTTACGTTATTTCTCTTTAATTCGGGTGTTCTTAACCTTTCATTCTTTATTTTGTTATAATTGTGTCTATGTCACATGACAAGTGTCTTTAAGGTTACTTAGATCTCTATTTAATACTTATCACTAATCATTTAAATCGTTTCAACTATCTAATTCCAGTAGTCTTACTATTTTTGATTAATACAAAGTTGTATGGTTCATGTTTCTTTAGTTTTCCGTAAAACATTCAAATATTGTTGTTGTTTTTATAATTAATAGATCCTTTTTGGTTTCTGAACGTTCGGTACTGTTGTTTTAGTGTTGTAAGGACCCTTTTATTTCTTTCACGTTTATTTAACCTTCGTATTAATATAAGTGTTTGTCTTTCTGAGTTCCACAGTTCTACAGTCAAGAAAGGTTTGACTGGATATTTAAATTACAGTGGGACTGTCTTTAAGATCGGGTTACAAAACCCTTTAACTTTTTAATTGTGGAAGTTTTAAACAGACCTTTATATTGGTGAATTCTCATCGGTCTTGTTAGAACTTCTTTCTTATTTAGACTTTTTGTGTGTGACACTCTGTGATTCTGGACAATGTTTAGAAATATCAGGGTTTGACCTTAGTTGTCTTTCAGGTTAATTTGACGGTATGTATCCTCATTACGTGAAGAGAGTGGGTCACTACCATCTCCCATTCTTAGTATGACACTTAAACTCCTTATTTTCTTGTACCTCAACGTCACATCCTCTTTGTTTGAATGGAACCCTTACTCCATCAAAGACTTAAATTGCAGTGTCCAGTGACGTACCCCGTCCGACCACCCCTACTCCAGCTACATAGAGACCTGGAGCACGTGGTGTCGTAGACACATCCCGTACACCGGGGACAGGACGTACGTCCCCGAGGCCAAAGACGGTTACTGTGCAAGTTAGAGAAGGACCTGAAATCGACTGTTCTGTGTTCATTCTTGACTACCTTTTCCTCTCTTTACCTTGTAAACAAGATCGTTAAGTCCCCATGTACTTAGTACTACTTCCATAGGTTTGTAGTATTATTTAAATTTAATATCACGACCTTCATACACATTGAATTTCTCTCCTGACGATGTCTACGTGTTTACACATTGACACGGAATTCGATCCGTAATTCTTTTTAGACATGTGTATATACGTCTCTTTTAATAATAGTTATTTCCTTCCGTCCTTCTTTACTTTCTTCCTTCTCTTCGGGTGTTTTGTTGGTCATTTGTTTATTGTTTTTCCGTCTTCATTCAGGAATGAATTATTATTGTGACTTACATTTACCTGATTTTAAAGGTTAGTTTTCTGTTTGACTGATCTACTTCTTTGTTCTGGATAATTAGACAACGGATTTTTTTTTTTTTTTTTTTTGAAGTGAATTTTTTTGTGTGTATCTGACTTTCATTTCCTTACCTTACTCTGTCATGTAAGGTTTCCTTTATTTTTTTTCTCCTTCTCAATAATATAAATTTCGTCTGTTTTATCTAAAGTTCTGCTTTTGACATTCTTCTCTGTTTCTTATACTGTTAACTACTATTTCGTCAGTCGAACCGTTCTCCTACCTTGTTAAAATTCATATATACGTTGGTTTTTACCTCGTGGGTCTATACATTTTCTTTGTATTAATCTTGATCTCTCTCTATCCGGGGTTATGTTATTATCGACCTCTGAAGTTGTTGGGTGAAGTCGTAACCTGTCCAGTAGGTCTATCTTTTAGTTGTTCCTCTATAACTTGAAGTAGACGTGATATCTGGTTTACCCAGATTATCTATAAACGTCTTATAAAGTAGGTTGACGATGTCTATGTGTAAGAAAAGGTGTCGACGGTGTATATTTCGTCTGTAGTTTCCAGTGTCTTTTTCCTTCCTCTAAGATAGTGGTCTACGAGTCGTGTGTGTAAAGTGCACACCTCTAGTTTGTAGGTTTTTTGTAACGGTACTGATCCCTTTCTCGTACCACGAGACGTAGTGACGTCTCATAGGACGATGTAAGAATTACAGGGGGACTAGGGTAGGTACCAATAAACCGTTTCCAAAATTATAGGAAATAAATCTCGGTTATAGGACGAGGACACCGAGTAATAGAGGAAATTATCGGGACGGAAGAGAAGAAAAGTAGGAGAGACTGAGGAAACTACATCGAATTTACAGAAATGACGATAATCAATGAATACAGAGTAAAACCCAATATTCTATTGTTCTTCGTCTGTCGAAAAGGTAGATGGAGGGTTGGGTGTTGTCGGACAAGAAAAGATATAGTGTCGGAGTCAGGATAACTTGATGTTACTAGACAAATGAGACGAAAGGTTTGTGTCTTCACTCGGAGAATTCTGGGATAAGACACAAACTCCTATTAAAATAGGATGTTCGGGTCGGATCCCCCACTCCCTGTGGTACACCTTCTGTGAGTCACTTCAAGACCTCACTCTATTGAAGGAGTACCGATCACTCCTTTTACATTAATCAAAATAGAAGGTCCTCCTCAAGAACTCATGGAGTCACCACATAGATCTCCGTCTTAAGTTGGTTGGATATGAAGTCGAAAGAGTTAAACCTTCTTAACCTAATTAAGAGGTTTTGGGTGATTAGACCGGCTTATTACTCCTACATAGTGGTCGCCTCTTTTGTGTCCGTAAGTCTTGTCACGAGAACTAGTACATGTTTCTCATTGACATGGTGACGTCTCTTCCGTGTACATTCAAGGTTGACTAGTTTTTTCAATAGAACATGGGACTTTGTGTTTCCCTTTATTTAAATATAATGGACGACTCTTTCCGTACTTCATCAATGAAAAGAATTTTAAAGGTGGAAGTAGGTCTTTCACTGCTCCCAGTTTGTAGAGACCCAACCCTTTAAGAAACAACAGTACATCGTGTCTTCACTCCCTTCAATTATACCAACACGGGATCTTTGTTCTCTGTATCCACTTGACTCGACATTTCTTCAGTGCTTCCAAATTCTTTGTCACCATTAGTACGTCAATTTAGAAAACTACATGTCTACTACTTTGTGGTAAGGTTTCTTCTCGTCATGGTAAAGGTCTGTCTATCTGCTTCATTATTCTCCGTACTCGAATTCCGGTCACTGTTATTAGAACGATTTTACGGGTGTTAGTCCTTAACTTGTTACTCTTGTGTACCTGTGTCCTTCCCCTTGTAGTGTGAAGCCCCTGACAACACCCCACCCCCCTCCCCCCTCCCTATCGTAATCCTCTATATGGATTACGATTTACTACTCAATTACCCACGTCGTGTGGTTATACCGTGTACATATGTATACATTGTTTGGACGTGTAACACGTGTACATGGGATTTTGAATTTCATATTACTATTATTTTAAATTTTTTTTAGGGTTTCAGGATATCCTAAAGAACTAAGAAAAGAAAAAAAAAGAGAAACATGAGAAGACTGGTCGATTAAATTTTACTTGAACGAAAACTTAAAGGACAAAGAAGAAGAATTATTTTAGACGACTACTTTTTTTATTTATTTATTTATTTATTTTACGGGTGTTGGTGTAAACTTCATGACTCATGAACGCATGAACCCACGTTGGAAGACTTAGACAGGAAAAGTAGTTCGAACCCGAAATCACGGACAGGTGAGGACGACGAGATAAAGTAGTGAAGTCAAAAGTGTTTAGAATACACATCTGATACTGAATTTCCGTGTTCTGTCCCTACAAGAGAGAGTGGTGAGGATAAGTTGTATCACAACCTTCAAGACCTGTCCCGATAGTCCGTCCTCTTCCCTTATTTCCCGTAAGTTAATCCTTTTCTACTTCAGATTAACAGGGACAAACGTCTACTGTACTAACATGTAGATAAACCATAGGTTCGACTATTTGTCTAAGTAACATTTTGAAGTATCTACTCATCTCAACCGGTACCTTTTTTTTATTAATTGTATTTAAAGATTCGGTTTTAAAGTATTTATACCAACCTTTCTCTATTCGTTTTGACTTTGTCTCGGTTTAGTATGTATCCCTTACGTCTAATGTCTCAATAATGATTATTCATTTTAGAACAATTTATTTAGTAAAATATTTAACTGTAAACCCATAAAGTGTCTTAATACGATGTCCTACATAAATGACTTTTATATATTTAGTTATGTCATTGTTCTTTATTAATTATGATAAAAATTTTATTACGACACAAATGTCTCTTTATTATTAACTACTCTTGACGTGATTCTATACGGATTCGTTATTTTTGACATCTTACAGTAATGACCGGTCTTACCGTTCGTGCCCGGATTTTCTTTGGGGTCTCTTCAGTCACTCCGACTGGTATGTTTGTGTCAGGTTAATTTATTTTCGTGTACGGTAAACCAAGTACGAGGTATACCCATACTATCCCGGTAAGGGTGGTACAACTGAACAGTTCATAAGAGACCACTGTACAAGACCTTATCCATTACCCTTTTTGTGACGAGAAATTGAGAAAGTTTTTTACTTGAGTTTTAGATATAAGTAGTAAAGAATAAACTTTCGTTTTTTCGTTTCAAGTCCTCTTGTACCCTAATTTACTTGGAAAATATGGGTGTGACATGCGTGTTAGTACGGACATGTGTGTGTCGTGTTTATACACGTTTAAGGGAACCGAGAGTCGAAGTTTGGGGGCGAAGTGTACTCGATTGTTGGTCCTGAGTATTACTTTCTATACCGGTGGGGACTTTACAAAGGTTCTTACAGTCATCTCTTCTATCATCAGGTCATTCCAGTCACTATACCTCATCCCAGTGGGTGGGAACCAAAAAGAGTTGAGGAGGTGTTCCGTCGCCCGAAGGAGAACTTGTGCCAGGAGTTACGAGGAGAAGGGGTAGGGTTTTAAGGCGTCGCAGTACTCCCTCTTTGCGGCCTAGAGGAAGGTAAAGAAAGGTAACGACTTTTGTTAAGGATTGTCCTTCTCTTTGCTTTGATCCTCCCTCTAGGGTCCGTTCTTTCTCCTTCGACTGTGACCCGTCGGTACACCTACCCGGTTCGAGACGGGCTCCTCGAGACATTCAGAGACAAAAGGTAGGAGGGGTAGGGGTTCTGTCTACGACTTTGTCCGTGTACGTGTGGATGGTTTAGGAGACAATCGAGAAAGTCGGTCACCCTTTTACGGAGAAGGTCTTTTGAGGAGAGGTTCTAGTTAGTCCCGAAGGAAGTGACGAAGTATAGGTACGTCGTGGTGATACCCAAAGTCCGGTTTTATGTCTCACTTGTGTCCCGGTATCTGGAAACTCTCGATCCTTTCATCTGTCTCTATTGTCGTTTGCTTCAATGATAAAACAGGTAAACGATTCGGACTAAATCGTACTATAAAAGTAACATAAACATACGAAAATAAGTCGGTGTGTCCGAAGTTTATAAAGACTTAAAATTTATCTTTGTACTACTACTAATATGAACGGTGAGTCTACCGGACACTACAAGTTCCGTTACCAGTCTGTTAACGATACGTCTAATGTTAATTATGAGTGTAGTTGTATAAGTCGTCCAGATAAATGAGATAAAATTTGTTTGCCGGTCCACACCACCGAGGACGGACATTAGGGTTGTGAAACCCTCCGGTTCCGTCCACCTAGTGTTCCAGTCCTCAAGTTCTGGTCGGACCGGTTGTTCCACTATGGTGCAGAGATGATTTTTATGTTTTTAATCGACTCGTACCACCACGTACGGACATTACGATCGATGAACCCCCTGACTCCGTCCTCTTAAAGAACTTACCCCTGGACCCTCTACCTCCAACGTCACTCGGTTCTAACATGGTGACGTGAGGTCGGACTCGATGTCTCATTCTGAGACAGAGTTTTTTTTTTTTTTTTTTTTTTTTTTGACTCGAGTCTCTTACTGTTTAAGTAAAAGTCACAGAGTGTCGATTACATCTAAAATGTGTGTTAATACTGTATATATATATACTGTCGTTTGAAGAGATTAGACTATTTTTTATAGATGGTTTTAGATGAAGTTCGTAGTAAGAGTTATAACTTTACCTTTTGAAGGTGACGAAGGACGTCTAATCTTTACTCTTTGTTCCTAGGGGTGACAGTGGTTAAGATAAGTTACGAGAGGATCTTTAAGATCGATTACGTTATTACTTACACTATTTCTCTGTAATTCGGGTACTCTTTACCTTTTATTCTTTATTTTGTTATAATTGAGTCTATGTCATATTATATGTGTCTTTAATGTTACTTAGGTCTTTATTTAATGCTTATCACTGATCATTTAAATCGTTTCAACTGTCTAATTGTAGTAGTCTTACTATTTTTGATAAATACAAGATGTTGTTTTTATAATTAATAGATCCCTTTTGGTTTCTGAGCTTTCGGTACTGTTGTTTAAGTGTTGTAAGGACCAATTTATTTTCTTTGGGGTTTGTTTAACCTTCGTATTAATATAAGTCCTTACCTTTCGGAGTTGCACAGTTCTAAGTCAAGAAAGGTTTGATCGGATATTTAAATCACAGTGGGACGGTCTTTAAGGTCGGGTTCCAAAACCCTTTAACTGTTTGATTATGGAAATTTTTAATAAACCTTTATATTCGTGGATTCTCATCGGTTTGGTTAGAACTTCTTTCTATTATTTAGACCTCTTGTGTGTGACGGTCTGTGATCCTGGACAATGTTTGGAAATATCGGGGTTTGACCTTTGTTCTCTTTCAGGTCAATTTGACGGTATGTATACTCAATACGTGAAGAGAGTGGGCCACTACCATCTCCAAATTTTTACTATGATACTTAAACCCCTGAAGCTTTTGTACCTCAACGTCACATCCTCTTTGTTTGAATGGAACCCTTACTCTATCAAAGACTTAAATTACAGTGTCCAGTGACGTACCCCGTCCGACCACCCCTCTTCCAGTTACATAGAGACCTGGAGCACGTGGTGTCGTAGACACATCCCGTACACCGAGGACAGAACGTACGTCCCCGAGGCCAAAGACGGTTAGTGTGCAAGTTAGAGAAGGACCTGAAATCGACTATTCTGTGTTCATTTTTGACTACCTTTTCCTCTTTTTACCGTGTAAACAACATCGTTAAGTCCCCATATACTTAGTACTTCCATAGGTTTGTAGTAATATTTAAATTTAATATCACGACCTTCATATACGTTTGAATTTCTCTCCTACCAATGTCTACGTGTTTACACATTGACGGTATTTGGTCTATAATTCTTTTTAGACATGTGTATATTCACCTCTTTTAAGAGAAGTTATTTCCTTCTGTCCTTCTTTACTTTCTTCCTTCTCTTCAGGTGTTTTGTTGGTCTTTTGTTTATTGTTTCCCCGTACCCATTCAGGAATGAATAGTTATTATTGTGACTTACATTTACCTTATTTTAGAGGTTAGTTTTCTGTATGACTGGACAATGACTGGACCTACCTTTTTGTTCTGGATAATTAGACAACGGATTTTCTTTGTGTGAAGTGAATATTTCTGTGTGTATCCGACTTTTATTTCCTTAACTTACTCTGTCATGGACGGTTACCTTTACTTTTTTTCTCGTACTCAATGATATAAATTTTGTCTGTTTCATCTAAAGTTTTGTTTTTGGTATTCCTCTGTGTTTCTTCTAGTGATAACCACTATTTCACCAGTCGAACCGTTCTTCTACCTTGTTCAAATTTATATATACGTTGGTTATTACGTCGTGGGTCTATATATTTTCTGTATATTAATCTTGATCTCTCTCTATCCGGGGTTATATTATTATGGACCTCTGAAGTTGTGGGGTGAAAGTCGTAACCTGTCCAGTAGGTCTATCTTTTAGTTGTTCCTTTGTAACTTTAAGTAGACGTGATATCTAGTTTACCTAGAGTATCTATAAACGTCCTATAAAATAGGTTGACGATGTCTTATGTGTAAGAAAAGGTGTCGTGTACGAGTCAGTCTGTTGTATTCCGGGGTTTCTCCCGGAATTTCGACACATTTGTTTATTTATTTACTAGGTCACATCCAATATACGTATATCCACTGAAGAATCGAGAACAAGTTCTTCCAGTCGTTCGGGGATCACCGTCCACATATATTCTCGAGTAGAATGAAAAGGGTTAAATAAAAAAGTCAAAGAAGGAAATCAAATATGCAACAAAAATCTTTTTTATATCCCGATGTTCCACACATCTTTTTTTGTTTGATCAAAGGAAGATAAGAGTGTGGTGTTGTCAGTTATGTTCTTCTGAAGACAATGTATACCCTCTGAAGTAACTTATCCGCACTAACTTCGTCCCTGTCGGTACATCTTTACATTAACCTGTTTTTCTCATACTAGATTATGATTATCTGACTCACCCCTTTGGGTCGTTCCGGACAGACAAGTTTAAGAAGAACCGGAGACATATCGTAAGAAAAGAGAACTCATACCCCGTCCCAAGTAAAACTTAACCCTCAGAATTCGGTCCATGTCACTACGTGGGGACCGATGGACCCTCCGACTCCGGTCTCCTGGTGAACTCGGGTCCTCAATTTCTCTTCGTATCCGTTGTATCACTCTAGGACAGAATACTGGATATTAGTCTGTTCCATCCAGTCTCTTAAGAAATACCGGTCGAGGTTGTGTTTTTCGAACCCCTTCTAAAGACGGAACCCGTCTTTTCCATCGTCCACTTTCCTCCTGACCTATTCCAGTCTCACTCTCTCTAAGACAAAAGACTCTGGATTTCACGGGGTTGTAACATTATTCCCGATACCCTCAATAGTCGACCCTTCCTACCTACTTTTGGTTTGTATATATGTGTGTGTGTGTGTGTGTGTGTGTGTGTGTGTGTGTGTGTGTGTGTGTGTGTAGTATTATATGTTCCAAACGTTTTGGAAGGACATTTCTCCTAATCAAAAAATTTCATTTACTTACACGCTTGACGACATCGACCTGTGGCCATCACGACAGACGTTTGTCAGACTGTACTTAAGTACTATTTAGAATTTAAACTTTCAGTAAAAATTAAAGGGAAGGACCAAAAGGAGGATTAATGTCATAGACAAAGAGGGTCGAGAGAATCTTCTGTTTCATTCCTTCTTCGTAATGGTTGGACCAAAACAGATCCATTATTCACTAAAAATAATGAATCCTATGAATCAACATCACATTTCTTAAGGTCTATATTAACCATACTAGGGTATAACTTTGAAAGAACCTCCACCTTCACTCGAATAAACATAGTGTCAATTTCTTTTATGACCAAATGACAAACAGAATTACTGAGTTCTTCAGTTGTAAGATCGATCTAAAATTCTCTTTATACACAACCTAATCCCTTAAAAAATTCCTTCTAAGGGAGTTTTACGTCTCCTTAGACCCTTTCTTTCTTCTGTGTCACCACTTTTCGGTCCCTCCCTGATATCTCTTCCCTAACAAGATACACTGTCTGTAAACGAGAAACATCTTTCTTCTTTTCGTCTTCTTAGGTCCTTCACCGATGTCCTCTTCGTCCACAACCAATACCTTGTATAAAAGAACTCCTTACGGAAAGACCAAACACGACTTGTTTTTACACTTTAGAAAAGTGAAGTACTTTTGGACACTTCGTTCTCCAATTCCTATTCACTCTTCCCTCTGACAACTCCATAAGGTCTCTCTTTATCGTCGTAGGTGTCGTAGTGATTTTAAGTCTCCGGGGGAGAGACGAGTCGATCGGATTCCTATAATCAGGGGTTCGGTAACACCGCACAGGAAAGAATGTCGGGTGCCGACACAGAGGGAGGGAGGAGTACCGGGCACCGAGGGAGGAAGTGTATGTAGTCACATTTAAAACGTGTGTGTCAGTGAACATAACTAGAAGGAAAACACTTCGATTTTTTGACAAACGTTGTACCAAGAATAGGTACGGGTATAAAGTAAAAAAAAAATTTCCTTTGGGTCTAAAAAGGTATGACTTAATCGAACTCCACCTCCCGTGTACCCTTTCAGAACGGTGAATCCTCTTAGATTCTCTTCGATTGACGCTCGGGCGCATACACCTTGGACACGGTAAGAACGAACTTTAATGTCTCGCCTTCAAATACATTGAAAAGAATCCTACCCTTGACGTCACGGGAGACTCTTCGGTGATCTTCAGCGTCGGGAAATGGACGAGTCTTACGTGTACGTGTGTGCAAATACCGGGACAAATACCCCTTGGCAGACTTGGGTGGAGCCTTGCGAGATTCCCGGAGCTCCCCGACCCAATTCTTACGAACCAGCCCTCGTTCAGACATCACTAAACTTTACCGGGATGGGAGCCAGAGGAGCGACCAAAGTCCGTGGTACTTCAAACCACACCAAAAGACTCTGCGGAATCTATACCGTCTCCTACTCTAATAGAGTACCAGATCCTTTCTTAACCGTAATCACAGTCTTCGGGGACGAGAGCAGGACTGAGAACCGGGGTAACCGGGGGGTCACTCGAGAAACTGTGTCTCACTCCGTCAAGGGACACATCCGGAAACAGGGAAGGAGCTATTTTACTCCCTCTACTAAACCTTTTAGAAAAGACTAAGACTTTAAGTTAAAGTACGACAAAGTTGATTCAGAAACCGTTGATTGTCATCGACGGGTACTCAATCTCCTTTACTTGACTAAACACTTATACGGATGACAAGTATCTACTACGGTGTCTCTTTCTGGAAAGACTAGACCACAGTCTCTACCTCTACTACTTCTACTAACCCTTTGTGTTCTTATAGTATTTAGAAGAACCTCGGACGTGTGTCCTACCACTCATCCTCCTTTTTGACGTAAGCGGGTTTATGAGACGTCAAACTAACTTAGTAAAATCTTTACCGACCCGAAGGTCTAGGACGAGGGTCTCGTGGGACACACGTACAAATTTCAAGAAAAATTTTAGGGGTAACCTTCTACAAGGATCGGTACTTGTGTTTCTTCCCAGACACGGGCATGGACCCCCGGTCACCTTTCCTCCCACGTCCACTGAAACCTAAACTCCCGGATCTCCCGCGACGACAAAGATCCAGTATTGGACCTCCCCCAAAACCTTTTCCGTCGGAGGAATACAAAAACAAAACATTCACGATTCTCTCTAAACAGTCTTATTCTAGGATACAAAACCAACTCTTCAAGAAGGGAATTTTGTCCCTAACTTCTTAGGTGTAGAACGACACCCAGTGTCTACCGACTCGAGGGTTCTTATCGAATTTTCTCCTCTTTCGCCATACTTCCTTATGCAATAAAAGGGACCCCCTCTCTCTGGGACCGAAGAAGGTAACTTACAAATGACCGTGAAACTTTAGTTAAACGATTCATTAATCATTTGAACTTTTGCGGATAGAAACTGAATCGTTAAAGAGAACATCCAGATATATCATTAACCACTTGAAAAAGACATTTCCCTCCAGCATCTATAAAATCTGAAAACACCCGGCATACCAGAAACAGCGTTGAAGAGCACAGACGGTATCATCACTCTTTCGTCACGATCTTCATGTCTTTACTTACCTGGACCGACGTACGGTTATTTTAAATTAATGGGTTTGTCCGCCATCCGTCCTAAACCGAACGTCCGACATCAGACGGTTGGGGCTCGGATATGGTACCTCTTTAATAACGTGTGCACACATTCCCTTGTACATGTCTCTACAAGTAACGGATGACAAACAATACCGACTTTGGACCTTCGTTTACGGATACGTATATTCCCTTATGTTATTTCTCCACTTAGGGTAATAATTAGTTTAGACAAGTATTGAAACCCGAAATCCGAAATCAAATTAAAAATTTTGTTTCCAACCTTCAGAAGAGTCTCGTAGAATCTTTACATGACCTCGGCTCGCACCACCGAGTGCAGACATTAGGGTCGTTAAACCCTCCGGTTCCGTCCACCTAGCGAACTCGTATCCTCAAACTCTGGTCGGGTCCGTTGTACTACTTTAGGAGAAAGATATTTTGTAAACTTTCAGTCGACCCGCACCACCGCCAACGGACATCAGGGTCGATGAGTCCTCCGACTCCAACCTCTTAGTGGACTCGGACCCTCCGACTCCGACGTCACTCGGCACTAGTACGGTGACGTGAGGTCGGACCCGTTACTTCACTCTGGGGCAGACTCTTTTCTTTTTTTTTACATAACCCTCTGTACACGGATAACTTTGGTAAAAACCATAAGTCTCACAGAAATTTCAATCAGAACAGTAAACGGACACTACAATTCGAACACCAACTCCACTCAAAAACTCTAATAGAGTTTATCCTATTCACTTCTTCGAAGGGAGGGGATGGTAAACAGTGAATCTAACAGTCTCATCTTAAAGAAGGGCATAAGTAGTCCACCGTCACCTGTCGGTTATTGGACCCTACATTATTCAAGAAAAGAGTTAAAAGATTCATTCACAAGAAAAATGTTCCCAGCGCGAGGCCGTCAGAGGAAACTTCAGCAAAGACAATAAGTACCCCGGTGTCACAATAAAGTTTCCACAGTCGGTCGTCCGAACTCCGAAAAGACCGTACTCCAGTGACTGTCGGGAGACCTGTTGTGTCGAATAAATAACCAGAGAGTAAGAGGGTAGGGGTGAGGAGGAAAGAAGGGAGAGAGGTGGTCTCGCTAGCGGAGTGGCCGGGTAGGAGGTTCGGCCTGACGGCCGTTTACGGAGGTGTCACCAGCCTCCTCTGCATCTCAAACAGACGTTCCAAATGTCACTACGGGTCGGGGTGTAGGTCACCTAGTTCGTGCACCTTTTCTTGCCGTCATTTATGCCCGGGCTGCCCGACGGGATGGAGTTCCAAGAGTTCCACTCCTGAAAGACTTAGATTTCCATGGGTGTTGACCCCAGAGGAAGTACCCAAACCGGTGTCCAAGAAACTAAAGGACAACCTCAACTCTCTCCTACTAAGAGAAAAAACTGATCGGTCGTCTCTCACAAGATTCCTTAATTGTCTAGTAATGTGAACGATCATCTTAAAGTCTTCCCTTGATACCTCATCCCCTTCTTGATGATTTGAACCCCTTCTTGATGATTTGAACCTCTCTCTTATCAAGTCGATAAATAGTCGGGACTCTAGCGTCTGTAAATCCGAATCGACGCGGAGATATTTTCATCTCTAGCACTATGAGACAGGGGGTATCCCGCCAACACGTCTTATTTACCCTACCTCACCTACCTTTCTCGAAACATCCGAGTTCCGTAACACGGTCACAACTAACAATGAGACTACAACAAAAGATAATTATCCTGTAATCCTAGGTTAAAATCATCGGTGCAAAATCTTTGTTAAACCTAAAAAAAAAATTGTTTTTGTTTTGTTTTGTTTTGGGACTGGAAACTTTAGGTAAGTCTCCACTAAATCTGTTATTTGAGATCCAGTATAAAGACGTGGTCACTTTACAACTTGTTCCTTTTATAGAAAGGGAGGAATAAAGAATAAACGTTCGGGGGTAAAAGTATCGTAGACGGAGAAAAAATCTAGATCCAAACGAGAAGTCCTCTGACTCCTGTCCCCGTCGATCGTGATCGGACGGGCCCGTGCGGCACCGCGCGAGGCGGCACCGGTCTGGACAAGACCTCCTGCCATTGGAGTCGGGAGCCCGCGGAGGGAAATCGGAAAGACGGCTGGGTCGTCGAAGATTAAACCCACGCACCAACTCTCGCGAGTCGACAGTCGGGACGGAAACTCCCGACCCAGGGAAAAGGGTAGTGACCCAGTAATTCTCGTTCACCCCCGCTCCGCTGTCGGGAGGGCGTGCGACCCAACGTCGACGTGTCCATCCGTGCGACGTCAGGAACGACGGACCGCAACCCCGGGTCCCTGGCGACACCCAAACGGGAAGTCTACCGGGACGGTCGTCGACGGGACACCCCGGACCCCGACCCGGACCCGGACCGACTCGTCCCGGGAGGAACCGTCCACCCCGTCCTCTGGGACATCCTCCTGGGGCCCGGCGTCCGGGGACTCCTCGCTACTGCCTTATATTCGACCACCACCACCCGCGGCCGCCACACCCGTTCTCACGCGACTGGTAGGTCGACTAGGTCTTGGTAAAACACCTGCTTATGCTGGGGTGATATCTCCACTCGGACCGCGGCGGCAGGTCCACGGTCGTCGACGACGCCCGCTCGGGTCCTGTGTCGGTCCTATCCCGACCGACGTCGGGGACCAGGGGACGTACCACGACACCGGGACAGAGGACGAAGGAGATCTCCTCCCCTCAGGGAGCAGAGTCGTGGGGTCCTCTCCTCCCCCGTACTCCCCGTACTCTCCATGGTCCCTCTCCGACCGACACACTTGAGGGGGGTGCCTTCCAGGACTCCCCCAGGGACTCGGGACAGGAGGACGTCCTAAGGATGGCCTTCGTCCACCAGTAACTACCCCTCTGCACGGACAACCTGTAGGACCTATGGCGGCCGGTCCTCCTCATGTCGCGGTACGCCCTGGTCATGTACGCGTGGCCCCTCCCGAAGGACACACACAAACGGTAGTTGTTGTGGTTCAGAAAACTCCTGTAGGTGGTCATGTCCACTTGGGGCACTCCGACCGGGCCCTCGGGTGCGGCGTGTCCACCCCGGTCCGGCCGACGCAGGTCCGTCCCCGGAGGACAGGAGAGACGCGTACAGGACCTACGGCGACGCGGACGTCGGGGGCATCGGTCGAGAGCGAAAGGTGGAGAGTCCCTCGTCTAGTTTGCCCACTTCCTGAGCCTACTGCACGGGTACCACGACCACCCCTTGTTCACACTGGACCGACGTGCGTGACACCTTAGAGCCGTCCGAGTCCTGGAGCGGGCTTCGATGCCGTAGGGGATGTAGCTCTGGAGCCGGTTCTGGGCCGTCCACTCCGTCGAGAGGTGGGGTGTCGATCGGTCCCTGGGCGGGGCGGGGCGGGGTCGGTCCCTCGTCGTGAGTGACTGGGAGAGGGAACTGTGTCCCGTCGGCGAGACCGAGATCGAGGTCGAGGCCCTGGGAGACCCTGGGGGGCCCTGGGTACACTGGGTCGCCGGGGAGCGCGACATTCAGAGGGCCCTGCCGTCCCGTCACTCCCTCCGCTCCCGGCCCCAGACCCGAGTGCGGGACGTCAGGACCCGGCTGTGTCGAGGCCCCTTCCGCCTCCAGGAACCCCTCTCGACGGGACTCGGTCCGGCCTCGCCACTGGGACCCCGGGCCGGGGAGAACAGGGGTCTCACAGGGTGCCCGTGGACAACCAAGACTCAGAATCACCCCGATGACCCCTGTGCCCGGCATCGACTCAGCTCTCGACCCACGTCCCACCAGTTTGGGACCGGTCTGGACCTCAAGTCCTCCCGGGGCCCGGGGGCCTGCGGCGCACCAGGGAAATTCTCGGCCAGGGCCCCACTCCCGCCTTCCGCCGCCGCCGCGCTGGGTGGGCGTGGGACGTGGGGCGGGGGGGGGGCGCCGTCGGCGGAGTCGAAGTGGGGCTCGGGCCCGAGGCGACTGCAGTGGACGGGGGCTCGGCGCGCGCGACTAACCGACGTCCACTGCAGTCCCCGAAAAAAGCGAGCCGTACTGGAGTAGGGGCGGCCGCCGGGGCGGGAGGCGGGGCCCGGACAGTGAGCGCCGGCTCGCGCCGCCGGCTCGGCCGAGGGGGGTGCTGCGGGGCGGCCTGCGGCCTGCGGGCTCGGGCTCGGGCTCGGGCTCGGGCTCGGCGCGGCCTTGGAGGGCCGGCGCGGGCGGCTCGGCGCCCCGACCCTACGCGCGGCGCTCGCGCGCACGGGCGGGCGTCACGCGCGCGGGGCCGGGCTCGCTCGCGAGGGGCGCCGCAACCGCCGCCGCTGCCGCCGCTGCCGCTGCGCCGGGCGCGCGAGGGGGCCGGGGACGGGGCCGACGCGCCCGGGGGCGGCCCGGGTACCTGCCGCGCCGGCTCGCCCGCGGGACTCGCGCCGCGCCCAGGGGCCTCGCGGGGGCTCCGCTCGCGCTCGCTCCACTCGCCTCCGCGGCCGCCCCGCCCCCGCCCGCGGCCCCTACCCCAAGTGGCCGGGCCCGGCCCCCCGCCTCCCGCGGCGCAGCCCCCGCGACCCCGTCGCCGTGGGCCACCCGCGGGCCCTCCTCCTCCGCCGGGGCCTTACTCGCCGGTGCCGGCAGGTCCTGCGGTCCCTGTCCCTCCGGGGAAGGGGCGGGGGGCGTTGCGGGCCGCCTGGGCCCGGGTCGGGTGCGGGCGGGCGGCGCAACGGCGGGAAGAGGGGCGTCGAGGAAGAAACCCACACCTTACCCCCCCCCTGTTTTTAGGTCCTGGGTGGTCCCGGCGGACTCTAGGTCGCGCCTAGACGCGCTCGGGGGCTGCAGGGCTTGCAGTGGGGGCGCCCCCGGTCTTGGCCTCGTCCGCCTGGGACCGGGCCTCAGCCAGGCCCTCCACACCTCGGAGCCGGCACCCTCCCTGCGCTGCCGGAGACCGGACCCTGTGGGCCCTTCCCCGGAAGGGGACAGCCCCCCCTCCCGACGTCTAGGTAGGGGGGTCACAGGTCCGGCGTGACGGAGGGGTAGGGCCCCACGGGTCGGCCGGGGACTCCCTATTTCGGGGGCGCGGGAAGGCGGACGACGTCTCCGTCGGCGCCGCGACCCCCTCCCCGACCGTGTCGGTCCGACGACGTCGGTGGAGCGATCCGGGTCGACGGGTCGGACCCTACGCCTCGTCTGGTCCACCCCTATGGATTATCAGACCGGACCTCCCCTCCCCCGTTGTTATCCGGGTCGGGGTTGTCCCAGTGGGGAAGACCCTCTTAGACGGAGGCAGAGGGACGACGCCCCACATGGCCGGAGACGACTCCCCTTATCCCCGAGACCACGACGTCACTACCCCCCGCCCCTGTGACACCCTACCTCCTCCCCCACCGTCCTACATCGCACCGAGGCGTCACGAGAACGACACGTCGAACCCCACCCCCACCCCACGACGTCCGGTCCCTTCGAGGAAAACACGGGGTCGCCCCCCAGACTCCCCTCTAGGTTTGGGGCCGTGAGAGGGAACGGAGGGAAGACCGTGTCGGGTGGGTCTCTGTGACAACGTGGATCCCGCCAGATTGTGTGTGATTGTGATTGTATGTGATTGTATGTGTGTGTTTGTGTTTGATTGCGTGTGATTGTGTGTGTGATTGTGTCTTTGTGTTTGTGTTTGGGTGTGTGATTGTGTGTTTGTGTGATTGTATGTGATTTTGTATGTGATTGGGTGTGATTGTGTGTTTGTGATTGTGTTCGTGTATGATTGTGTACAGATGTACAGTACACGTGTGTGTATATGCGTGTATCTACATATCCTATGTATGGACACTGTGTCTATGTATTTATGTGTATACGTTTGTATGACTATATGTACATATTACGTATGTACACGTGTGTTGTGTCGTGTGTATGATTTATGTTGTATACGTGTATGTTATACATATGTGTCATACGTGCGTGTGTATGTCATGTATGTGTGGGTACACTATGTATATGTGTATGGGTATCATATGTCCATTGTATTTTAATATGTGTGTGTTGTGTTTGTGTATAATACGTGTATGCGTGTATTGTGTGTGTGTGTGTGGGTGTATGTCCGTAACACTTGATCTGTGTAGTGGAATGTTAGACACCAAAGACCTTTCCTGTACCTTGTTTTGGGGGGGTCGGTGTCGCACCTTCACGGGAGAGGTCCGTGTTCTAAGACGGAGGTACCCCGCACCATCGTCGTAACGGGTGGGTGGGTCCCGACTCACTCGTCCGGACGGGGTGTGACGCGGGTACGTGTCGGTGAGGTCCGACGGAGGGTGTGACGGACGTTCCTGGGGTCACCCCTGACGTTTGCCCTTCAGACGTAGGTCCCGGGGTCCCTCCCGTCCACCCCGAGACCTCATATCGTGGAAGATCTTCCCTTCGTGGGAGAACCAAGACTTGCATTCACCCAGACGAGTGTCCCTCCCCGCACGTCGGTGGGGTCCTGGGGTCGACAGGTTCCTCGGTCCCTTTTGCGTGGGTGCCCCGTGGATGGCGACCCTCGCGTTTCTTCCTCTACCGTTTCTGTCTCTTCGTCCTCCGCTACCAGAAGGGCTGGGTGCAGACCCCGTGGAACAGGGGTATCGGCTACCACCACTGACACTGGACGTCCCTCTCCCTGTCACCAGTCGGTGCCTACCCTGACCTCGGAGCCCTCCCGGTTGACGGATTGGGTTTGGGTGGTGAGACTACTCGCCTCTCCGGCCGTTCTCTGGGACTGGTGGTCCTGCTGGGGCACACTGAGCCGCTTTCGTGGTCCTTGTCTCGGCGCCCTACCGTGTACAGAGGGTCCGAGAGCCGCAGTGTGTGTTCCATACAGGGTGGTCGTGTACATTCCTCGGGTCGTGGGTGCTTCCCGGTCCGGACGACCGACCCTTGCACCCGGACCCTCGAGCGGGGTGTGGCCGACGGAGTAGACGGACGGACAGGGGTCCTCCGACCCGGGGACCCGGTGGCTGCAACGACACGCGGCCGGGGGTCCTCTGGCCCTCGAGGGTGACTCCGACCAGCAGTTGTTTCTCGTCCCCGACCCTACTGCGCGACGAAGGACTGCGGTGAGGTCCCGTGGTCTACAAAATAAAAGGAGAAAAGACTCTCATGTTCTACGTCGAGTTCGGAAGAAGAACCACCCTCTCGGTAGGCAGGTCCTGCACACCACCCTGTTATCTTCCGAGGGGGGTGGGAAAGGGGGCGCGACCGTAGACTCCAAACGAAGGACCCCTAAGGTCAGACTCGGACCTTTACAGTAAGACGTCCTGCATCCTCGGATGGGACCGACCCGGACCAGGCACGTCCGACGGACGACCCAAGAAGTCCTCGACCGCGACTCGGGTTGTTCCTCTGGGTCTCACCGGGAGTCCGTGTCGAGTGGGACACCTGTGTGTCCGAGGACGGACCCGAGTAGACCTGTCGTCCGTACCACCGGGTCTGGTACCGACACCGACGCCCTCCAGAAACGTCGGGACGAGACCCGTGGTGTGAGTCCTGTCGTGTCGTAAATGGCCGAACCCCGAAGACCAGTTCCAGTTCACTGCCGGTGGCGAACGTAAATAAGATAAAAATCTGTATTAAATAATCGTACGTACTCGTTTAATTCTTTTTGTTGTTGTTTACTTACGTATATATACATATACATACACACATATATATGTGTGTATATATATATATAAAAAAGAAAAGAATGGTCTTCCAAAATTAGGTTTATTCCTCTTCTATACGAATCTTGGCTCCATCTCAAAAGTAGGTAAGACAGGACATTCATAAAACGTATAAGACCTCTGCGTCCTTCTCTAGGTAGATGTATAGGGTTTCGACTTAATACCATCTGTTTTGAGAAGGTGAAAATCACGTAGTTGAAGAATAAACACATTATTCTTTTAACCCTTTTGCTAGAAGTTATACGAATGGTTCGACACTAAGGTTTATAATGCATTTATGTGAACGTTTCCTCCTACAAAAATCATCGTTAAACATGACTACCATACCCCGGTTCTCTATATAGAATCTCCCTCCCGACTCCCAAACTTCAGGTTGAGGATTCGGTCACGGTCTTCTCGGTTCCTGTCCATGCCGACAGTAGTGAATCTGGAGTGGGACACCTCGGTGTGGGATCCCAACCGGTTAGATGAGGGTCCTCGTCCCTCCCGTCCTCGGTCCCGACCCGTATTTTCAGTCCCGTCTCGGTAGATAACGAATGTAAACGAAGACTGTGTTGACACAAGTGATCGTTGGAGTTTGTCTGTGGTACCACGTAGACTGAGGACTCCTCTTCAGACGGCAATGACGGGACACCCCGTTCCACTTGCACCTACTTCAACCACCACTCCGGGACCCGTCCAACCATAGTTCCAATGTTCTGTCCAAATTCCTCTGGTTATCTTTGACCCGTACACCTCTGTCTCTTCTGAGAACCCAAAGACTATCCGTGACTGAGAGAGACGGATAACCAGATAAAAGGGTGGGAATCCGACGACCACCAGATGGGAACCTGGGTCTCCAAGAAACTCAGGAAACCCCTAGACAGGTGAGGACTACGACAATACCCGTTGGGATTCCACTTCCGAGTACCGTTCTTTCACGAGCCACGGAAATCACTACCGGACCGAGTGGACCTGTTGGAGTTCCCGTGGAAACGGTGTGACTCACTCGACGTGACACTGTTCGACGTGCACCTAGGACTCTTGAAGTCCCACTCAGATACCCTGCGAACTACAAAAGAAAGGGGAAGAAAAGATACCAATTCAAGTACAGTATCCTTCCCCTATTCATTGTCCCATGTCAAATCTTACCCTTTGTCTGCTTACTAACGTAGTCACACCTTCAGAGTCCTAGCAAAATCAAAGAAAATAAACGACAAGTATTGTTAACAAAAGAAAACAAATTAAGAACGAAAGAAAAAAAAAGAAGAGGCGTTAAAAATGATAATATGAATTACGGAATTGTAACACATATTGTTTTCCTTTATAGAGACTCTATGTAATTCATTGAATTTTTTTTTGAAATGTGTCAGACGGATCATGTAATGATAAACCTTATATACACACGAATAAACGTATAAGTATTAGAGGGATGAAATAAAAGAAAATAAAAATTAACTATGTATTAGTAATATGTATAAATACCCAATTTCACATTACAAAATTATACACATGTGTATAACTGGTTTAGTCCCATTAAAACGTAAACATTAAAATTTTTTACGAAAGAAGAAAATTATATGAAAAAACAAATAGAATAAAGATTATGAAAGGGATTAGAGAAAGAAAGTCCCGTTATTACTATGTTACATAGTACGGAGAAACGTGGTAAGATTTCTTATTGTCACTATTAAAGACCCAATTCCGTTATCGTTATAGAGACGTATATTTATAAAGACGTATATTTAACATTGACTACATTCTCCAAAGTATAACGATTATCGTCGATGTTAGGTCGATGGTAAGACGAAAATAAAATACCAACCCTATTCCGACCTAATAAGACTCAGGTTCGATCCGGGAAAACGATTAGTACAAGTATGGAGAATAGAAGGAGGGTGTCGAGGACCCGTTGCACGACCAGACACACGACCGGGTAGTGAAACCGTTTCTTAAGTGGGGTGGTCACGTCCGACGGATAGTCTTTCACCACCGACCACACCGATTACGGGACCGGGTGTTCATAGTGATTCGAGCGAAAGAACGACAGGTTAAAGATAATTTCCAAGGAAACAAGGGATTCAGGTTGATGATTTGACCCCCTATAATACTTCCCGGAACTCGTAGACCTAAGACGGATTATTTTTTGTAAATAAAAGTAACGTTACTACATAAATTTAATAAAGACTTATAAAATGATTTTTCCCTTACACCCTCCAGTCACGTAAATTTTGTATTTCTTTACTTCTCGATCAAGTTTGGAACCCTTTTATGTGATATAGAATTTGAGGTACTTTCTTCCACTCCGACGTTTGTCGATTACGTGTAACCGTTGTCGGGGACTACGTATACGGAATAAGTAGGGAGTCTTTTCCTAAGTTCATCTCCGAACTAAACCTCCAATTTCAAAACGATACGACATAAAATGTAATGAATAACAAAATCGACAGGAGTACTTACAGAAAAGTGATGGGTAAACGAATAGGACGTAGAGAGTCGGAACTGAGGTGAGTCAAGAGAACGAATCTCTATGGTGGAAAGGGGACTTCACAAGGAAGGTACAAAATGCCGCTCTACCAAAGAGGAGCGGACCGGTGAGTCGGAATCAACAGAGACAACAGAATATCTCCAGATGAACTTCTTCCTTTTTGTCCCCAGTACCAAACTGACAGGACACTCGGGAAGAAGGGACGGAGGGGGTGAGTGTCACTGGGCCTTAGACGTCACGATCAGAGGTATTATAAACTAAAATAGACAGTAATTTTACAATTGGAATTTTAAGTACAAAGGTCTTGGATAAAGTTATTGACCATTTATTTGTGATAAGTAAAAAATTTATAAGAAAATTACCTATAAATAAAGTTATATTATTTTTTAATCTCAAAATAATATCCTTCTTAAATGGTTTTCTTCCTCCTTCGTTCGTTCAAATTTGACGTCGTTATCTAAACAGGTAAGGTTGGAGAGTTTTAAGGGAACCTCTGTTTTTAGAGATCTCCGTTTCTTCTTGAAATATAACTCAGTTGAACAATTTTGTAGACGAAAATCTATTCAAAAGAATCATATTTCACTGTCTTTGTTTATTCAATTTGAGATTCTATGTAAGGTGATATAATCGGATTTTGTGAAGACGTTTTTACTTTGATCCTCCTATAAAAATCTTTGTTGACGACTTTCTCTACGCCACCCCTCTATACATCTCCTCTTGTCCCAAAGACTCAGTTCTGTGTGTACTGTCTTGTCGGTTAGAGTCCCGTTCAATTCCCTTATCACCTTACTTCCAAGTAAAAAGTAAGAGTGTTTGATTACTTTGGGACGAATAGAATTTGGTTGGACGAGTGACCTCGTCCCTCCTGTCCTGGTCGTATTTTCCGTCCCGTCTCAGCTGACAACGAATGTGAAAGAAGACTGTATTGTCACAAGTGATCGTTGGAGTTTGTCTGTGGTACCACGTAGACTGAGGACTCCTCTTCTGACGACAGTTACGGGACACCCCGTTTCACTTGCACCTACGTCAACCACCACTCCGGGACCCGTCCAACCATAGTTCCAATATTCTCTCCGAGTTCCTCCGTTTACCTTTGACCCGTACACATCTGTCTCTTCTGAGAACCCAAAGACTATCCGTGACTGAGAGACAGGGAACCCGACAAAAGGATGGGAGTCTAATGACCACCAGATGGGAACCTGGGTCTCCAAGAAACTCAGGAAACCCCTAGACAGGAGAGGACTACGACAATACCCGTTGGGATTCCACTTCCGAGTACCGTTCTTCCACGATCCACGGAAATCACTACCGGACCGAGTGGACCTGTTGGAGTTCCCGTGAAAAAGAGTCGACTCACTCGACGTGACACTGTTCGACGTGCACCTAGGACTCTTGAAGTCCCACTCAGGTCCTCTACGAAGTGAAAAGAGAAAAATGAAAGATTAGAATGTAAAACCAAGAAAATGGATGGACGAGAAGAGGGTGTAAAAACAGTAAAATGATATAAAATAGTAAATTACGAAGATTTTAAAACAATTAAAAAATAAATTTATAAGACGTAAAAAAGGAAGGAGTGTTAGAACGATAAAATTTAATAAATTATAGGACAGAAAGAGAGGGTTGGGGGAGGGAAGTAAAAAGGAAGAGATTGTTGTTGAGTTTAATACGTATGGTCGAGAGTGGACGATTAAGACGTGAATCTTATTAGGAAAACAGAGAGGTGTACCCATACCCTCTCCGAGGTTGAGTTTCTACTCTCCGTATCTTATGACAAAATCTCCGATATTTAGTAAAATGTTATTCCTTATTAACCTTAAAATATTTAAGACATCATTTACCTTACCTTTCCTTTCACTTATAAACTAATACTTTCTGATCCGTCAATGTGACCTCCACCCCGTCTTCAGCAACGATCCTCTGTCGGGTAGTAGTGTGACTAATTAGTTAATTAAACATAGATAATTAGACAAATATCATTAATTAAACATATACGATATATGTGTATGTTTTAATTTTGATTAAACCTTAATTAAACATATATCATAATATGTCGTATATATCGTATATACATGTATATATCTGATGTACGATCAATTCATGTATCTCCTACACACACATATCTATATACAATATACATACGTAAGTATATACATGAATAAATACGACTACCCTTATTGGACCCCTAGTCAAAACAGATTCTAAACCCGTCTTTTTTTACCCACAACCGAGTCAAAGAGTCTTCGGTCAGAAATAAAGAGACAATTGGTATACGTACATAGACGGATGGAGAAGAGGCGTCGAGAACCCGTTACACGACCACACACACGACCGGGCGTTGAAACCGTTCCTTAAGTGGGGTGTTTACGTCCGACGGATAGTCTTCCACCACCGACCACACCGATTACGGGACCGAGTGTTCATGGTAACTCTAGGACCTGACAAAGGACTATTGGTATTCTTCTGGGATAAAGGGATCTAAGATAAAAGACTTGAACCCTTGTGTTACGGATGAAGTTCCCATACCGAAGACGGATTATTTCTTACAAGTCGAGTTGAAGGACTAATTAAAGTGAATAAAGTAAAAAAACAGGTCCACACATTCTTCCAAGGACTCCGAGATGTCTATCCCTCGTGAACAAATAAAATGTTTCTCATGTACCCTTTTCTCTTTTCGTTCCCTTGGCATGTTCCGTAATTACCCACTGTGAAGATGGAGGTTTCTCGTCTTTAATAGTTCTTGAGAACTATGTTTCTATTATGACCGTGACGTCTCCAAGATCCCTTCTGGAGTTGGGATTCTGTATCGGAGTTCCCATTACGATGCTAATTTGAGGTTGTTAATGACTCTTTTATTACACGAGTTAATTTCCGTATTACTAATGAGTTCTGTTACAATACAACAGAAAGAAGGAGGAAGGAAACGGACGTGTAACATCGGGTATTATGATATGGGGTAGTTCACAAGGACGAGGTTCTTTATCGAAGGAGGAGAATGAACGGGGTCTTGTAGAGACATTTCTTAAAGGAGAATAGAAGGGTATAAAGTCAGTTCTAAGTAACGAGTGCATAATGAACACTGGAGAGAACTGGGGTCGGTGTAGATAATGACGCGACTTTGACACCGAAATATCTTTAACAAAAGTGACGTGATAACTCTTTAATTCTCTATTACCGTTTTCAGTGTTTCTCATATAAGTTTTTCTTCATATCGTGAAAAAGGAATCTTTGGTGACGATTGACTTTCTCTGATTCTAAACAGGGCAGTTTTTAGGACCTGGATACGGATTTTGTGTAAAGTGTTAGGGACTTGAAAAGTTTTTAACCATGTACGAAATCGAAATTTGATGTCCGGAGTGACCTCGATCTCTGTTCTTCCATTTTTTGCCGACTGTTTTCTTCAGGACCATAGGAGATACTACCCTCTTCCTTTGATCGATTTCCCTTCTTATTTAATCTCTTTTTGACCTTACTGACTTAGCCTTGTTCCGTTTCCGATATTTTTTTTAATCGTCATAGGAGAACCCCCGGGGAAGGGGTGTGATAGAGTTACGTTTATAGACAGACTTTGCCAGGGACCGATTTGAGGTGGGTACCCAACCGGTCGGAACGGAACTGGTTATCGGAACTGTTCCGTTTGAACTGGTTATCAGAATCTCATAGGTCACTCCGGTCCCCGGCCGCCGACCGATCCCTACTTCTTATTTTCCTTCGTGGGAAGTCGTCAAGGTGTGTGAGCGAAGACCTTGCAGACTCCAATAGTTATTCGAGGATCAGGTCTGCGGTACCCAGTAAAGTGTCTCCTCCTGTTCCGATGATAGTGTTCGGACACCCCGTTCCACTTACACCTTCTACGACCTCCTCTTTGGGACCCTTCCATCCGAGACCACTGGTCCTGTTCCCTCCCTTCCTTCCTGGGACACGGACCGTTTTCAGGTCCAGCGAAGAGTCCTAAACACCGTGGAAGACTGACAGTTTGACAAGAACAGTTAGAGTGTCCGAGGACCAACAGATGGGTACCTGGGTCTCCAAGAAACTGTCGAAACCGTTGGACAGGAGACGGAGACGGTAGTACCCGTTGGGGTTTCAGTTCCGTGTACCGTTCTTCCACGACTGAAGGAACCCTCTACGGTGTTTCGTGGACCTACTAGAGTTCCCGTGGAAACGGGTCGACTCACTTGACGTGACACTGTTCGACGTACACCTAGGACTCTTGAAGTTCCACTCAGGTCCTCTACAAAGTCGGGACAACGGAAATCAGAGCTCCGTTGAATCTGTTGCCTCATAACTAGACTCGTGTCGTCCCACACTCGACAAACTTCTATGACCCCAACCCCCACTTCTTTGACGTCTCCTGATTGACCCGACTCTGGGTCACCATTACAAAATCCCGGATTCCTCACGGAGATTTTTAGATCTACCTGTTAAAACTGAAACTCTTTTCTCTCCACCTTTACTCCTTTTACTGAAAAGAAATAATCTAAGGTCATCTTTCTTGAAAGTAGAAAGGGAGTAAAAACAACAAAATTTTGTAGATAGACCTCCGTCCTGTTCATACCAGCAATTTTTCTACGTCCGTCTTCCGTATATAACCGAGTCAGTTTCACCCCTTGAAACCACCGGTTTGTATGTAACGATTCCGATAAGGATATAGTCGACCTGTGTATATTTTACGACGATTACGAAGTAATGTTTGAATATAGGAAATTAAGGTCTACCCCCGTTTCATACAGGTCCCCACTCCTTGTTAACTTTGTAAACCCGACCTCATCTAAAACTTTCAGTCGAGACACACACACACACACACACGCGCGCGCGCACACACACACACACAGTCGCACACAAAGAAAATTGCAGAAGTCGGATGTTGTATGTCCCAAGTACCACCGTTCTTCTATCGTTCTAAATTTAATACCGGTCACTGATCACGAACTTCCCCTTGTTGATGGACGTAAATTACCCTTCCGTTTTAGAGTCCGAAACTCCCTTCAATTGTATCCGAACTAAGACCCACCTTCGAACCACACATCAATAGACCTCCGGTCCGACCTCGAGAGTCGAGTGATACCCAAGTAGAAATAACAGAGGAAAGTAGAGTTGTCGAGGACCCTTTACACGACCACTGGCAAAACCGTTAGGTAAAGCCGTTTCTTAAGTGGGGACTCCACGTCCGAAGGACCGTCTTCTACCACTGACGTCACCGGTCACGGGACAGGAGGTCTATGGTGACTCGAGTGACGGGTACTAAGTCTCGAAAGTTCCTATCCGAAATAAGACGTTCGTTATGTTTATTATTTAGATAAGACGACTCTCTAGTGTGTACTAAAAGAAGTCGAGAAAAAAAATGTAGAAAAATTTATATACTCGGTGTTTCCCAAATATAACTCCCTTCACACATACACATAAAGACGTACGGACAAACACAAACACCACACACGTACGAGGAGTAAATAAAAATATACTCTACACGTAAAACTACTCGTTTATTTTCGTCATTTCTGTGAACATGTGCCCTCAAGACGTTCACCCTCATTTACCACATCCTCTTTAGGCCACCCTTCTTTCTGGAGATATCCTGTCCTGAAGAGTCTTTGTCTACAAAACCTTCTCTACCCTTTTCCAAGTCACTTCTGGACCCCCGACCTAACTAACGTCGACTCATCGTTCCTACCAAGAATTCCTTCCCTTTCACAAGGTTCGAAATCCTTAAGTTCCAAATCAGTCCACATCGTTAAGATAAAATAATCCTCCTTATGATAAAGATTACCGTGAATCGAAAAGTGTCGGGAACACCTACGGATTCTTTCACTTTAATTAGGGTACGGGAGTTCACACGTCTAACCAGTGTCGTAAAGTTCCCTCTCTGGAGTAACATTCTGAGACCCCCTCCACCCCTGAATCCACATTCTTTACTTAGTCGTCTCCGAGTGTTCAGTCGTACTCGTACAATACAGACTCTTTGTCTGGTCGTGACACTCTAGTTTTACATCACCCTTCTTAAATAAGGACGTGACTTTGACAACGAAATATCCTAAAAAGTGATGTGATTACTCTTGAATTCTCTATTACCGGATTTTGGTGTCTCTCATATAAGTTTCTATTCATATCGTGAAGAATAAACCTTTGGTTACGAATGATTTACTCTGATTCTGCACAGGGTAGTTTTTAGGACCTGGATACGGATTTTGTGTAAAGTGTTAGGGACTTGAAAAGTTTTTAACCATGTACGAAATTGAAATTTGATGTCCGGAGTGACCTCGATGTCTGTTCTTCCACTTTTTGCCGACTGTTTTCTTCAGGACCATAGAAGATACCACCCTCTTCTTTTGATCGATTTCCCTTCTTATTTAATCTCTTTTTAACCTTACTGACTTAGCCTTGTTCCGTTTCCGATATTTTTTTTAATTCGTCGTCATAGGAGAACCCCCGGGGAAGGGGTGTGATAGAGTTACGTTTATAGACAGACTTTGCCAGGGACCGATTTGAGGTGGGTACCCAACCGGTCGGAACGGAACTGGTTATCGGAACTGTTCCGTTTGAACTGGTTATCAGAATCTCATAGGTCACTCCGGTCCCCGGCCGCCGACCGATCCCTACTTCTTATTTTCCTTCGTGGGAAGTCGTCAAGGTGTGTGAGCGAAGACCTTGCAGACTCCAATAGTTATTCGAGGATCAGGTCTGCGGTACCCAGTAAAGTGTCTCCTCCTGTTCCGATGATAGTGTTCGGACACCCCGTTCCACTTACACCTTCTACGACCTCCTCTTTGGGACCCTTCCATCCGAGACCACTGGTCCTGTTCCCTCCCTTCCTTCCTGGGACACGGACCGTTTTCAGGTCCAGCGAAGAGTCCTAAACACCGTGGAAGACTGACAGTTTGACAAGAACAGTTAGAGTGTCCGAGGACCAACAGATGGGTACCTGGGTCTCCAAGAAACTGTCGAAACCGTTGGACAGGAGACGGAGACGGTAGTACCCGTTGGGGTTTCAGTTCCGTGTACCGTTCTTCCACGACTGAAGGAACCCTCTACGGTATTTCGTGGACCTACTAGAGTTCCCGTGGAAACGGGTCGACTCACTTGACGTGACACTGTTCGACGTACACCTAGGACTCTTGAAGTTCCACTCAGGTCCTCTACAAAGTCGTGACAACGGAAATCAGAGCTCCGTTGAATCTGTTGACTCATAACTAGACTCGTGTCGTCCCACACTCGACAAACTTCTATGACCCCAACCCTCACTTCTTTGACGTCTCCTGATTGACCCGACTCTGGGTCACCGTTACAAAATCCCGGATTCCTCACGGAGACTTTTAGATCTACCTGTTGAAACTGAAACTCTTTTCTCTCCACCTTTACTCCTTTTACTGAAAAGAAATAATCTAAAGCCATCTTTCTTGAAAGTGGAAAGGGGATAAAAACAATAAGCAAAATTTTGTAGATAGACCTCCGTCCTGTTCATACCAGTAATTTTTCTACGTCCGTCTTCCGTATATAACCGAGTCAGTTTCACCCCTTGAAACCACCGGTTTGTATGTAACGATTCCGATAAGGATATAGTCGACCTGTGTATATTTTACGACGATTACGAAGTAATGTTTGAATATAGGAAATTAAGGTCTACCCCCGTTTCATACAGGTCCCCACTCCTTGTTAACTTTGTAAACCCGACCTCATCTAAAACTTTCAGTCGAGACACACACACACACACACACACGCGCGCACACAAACACACACACACTCTCGCACACAAAGAAAATTGCAAAAGTCGGATGTCGTATGTCCCAAGTACCACCGTTCTTCTATTGTTCTAAATTTAATACCGGTCACTGATCACGACGTTCTTCTTGTTGATGGACGTAAATTACCCTTTCGTTTTAGAGTCCGAAACTCCCTTCAATTGTATCCGAACTAAGACCCACCTTCGAACCACACATCAATAGACCTCCGGTCCGACCTCGAGAGTCGAGTGATACCCAAGTAGAAATAACAGAGGAAAGTAGAGTTGTCGAGGACCCTTTACACGACCACTGGCAAAACCGTTAGGTAAAGCCGTTTCTTAAGTGGGGACTCCACGTCCGAAGGACCGTCTTCTACCACTGACCTCACCGGTCACGGGACAGGAGGTCTATGGTGACTCGAGTGACGGGTACTACGTCTCGAAAGTTCCTATCCGAAATAAGACGTTCGTTAGTTTATTATTTAGATAAGACGATTCTCTAGTGTGTACCAACAGAAGTCAAGAAAAAAATACAGAAAAATTTATATACTCGGTGTTTCCCAAAATACAACTCCCTACACAAATACACATAAATATGTACCGATACACACAAACACAGTACACGTGTGAGGTGTGAAAAAACAAATGCAATCTACACCCAAAACTACTCGTTTATTTTCTTGATCCGTTATTTCTTTGAACATGTACCCTCAAGACGTTCACCCTCATTTTCCACGTCCTCTTTAGACCAACCTTCTTTCTGGAGATATCCTGTCCTGAGGAGTCTTTGTCTACAAAACCTTCTCTACCCCTTTCCAAGTCACTTCCCCCGACTTGGGGGAAGGGACCTAACGTCGTGTCGTCGCTCCTTCCCCGAGTTGCTTCTTTTTCACAAGGTTCGAAATCCTTCAGTTCCAAATCCGTCCCTATCGGTAAGATAAAATAATCCCCGTTATGATAAAGGTTGCCGTAGACCGAAAAGAGTCGGGAACACTCCGAGATGTCCCTCCAACTCCACAATCTCTAGTCTCGTCCTTTGTCCAAAAAGAAAGGTGCCATTCCGGTCCGGAGTAGGAGGACCTGGGTCGTCCCCGTCTTCCTCCTTCCCTGACCAGGTCCGTACCCAGGGAAGGGGGACGAGGTACCCGTGGAGACGACATAACTATAGTGATTATTTCAGACAGACGTGACGACACACGGAAGAATACGGACATGGTGTGGTAGTTGGGTAATCGGACACGGAGTCAATACTAGAACGAGGTTTCTAGAGGAACGGGACGAACGGACCTTTCTTCTTTAACCCTGTCAGTGTGTCCCCAGACCTCAGGTTCAGAGAATAGAAATAAAATTGTCTGACCGTCGTAGTCCAGCGTCGTCGTCATGTCCCAAGGACCGACCCGTCGTGTCCGGACCCCGCTGTCGAGGACAGAACAGACGGGTCCCGTCACAGTTGAATCCGGAGATGAGGTACCGACACTTTCCTGTCGTCGGAGTTCCGTCAGATCGAGGACCCGTGTCCGTCGGTTTGGGGGAGGGTATAGGTCGATTTGGTCGAGGTCCTTTCCTCTTCCAGGACAAAGGGGCCGTAGGAACCCCGGGTCCCTGACCAAGAAAGTGGCCTACTAGAACGGACCAACTTGGTGTCGTCGTAAACCCGAAAAAGTGGGAAAGGATGTAGTTCTTGAAAGGGTTTACACCCGGGACCCCGGGATCGTTTTGTCACCGGAACCGGTGTCCGAGACCCGGAGACCCTCCGAGGGTAGACCGTAGTCCACCGCCGTGTCTCGTCCCGACAGTCGTGCCCGTCTCTCGACCCGTGTTTCTCATCGGTCTGCCGTCCCGCACGGTGTCCCGAGGCTCCCACCCACCGGGAATACCATCTCTTTGGTCTTCCAGACCTTTTCAACGTACAGCGGGGCGTACGCTATATGGTCCAACACGGTCCGCCATCCGTCACACAACCCGTCGGGTATCCAAAGAGCTCGGGACATCTCTTCGACGGTCACGCCATACCGAGGGCCATACAAACGGACCCAGTCTAAGTCCTACATCCAGAGTACCAGGTCCTGGTGCACTCTCGAGGGCCTCATCAAAGGTAGATAAACCATGTGTGCCATTGGACGTTCCTACACCCCGACTGACCTCCCCGTTCCTCGTTCCCATTGAGGTCCCTCCCCGGTGTGTAGGACGGGTACGAAACGTCCGAGACCGAGGTTGGAGGAAGGGGATAGGGTGGTTGAGGTCCTATTCCCTCCGAGGGAAGACGGAGTGAGTGGTCCTAATTCCGGCTACATCCATCAACGTGACCCACGGTCCTTCCGATGTCGGTCGCCGGCCGAGTCTCAGAGAAGTAGTATCTTCTGGAGTTTAAGTAGGTGTACTCACACCGGTTTCTTGACTCGTCGGTCCCACAAGAGTATGGACCGGTCTTCCATGATGTAAGTCTTCTAAGATCCCTCCCCATCCTTCTGTAGACCCCTCTATCCTACGGGAGAAAGAGGTTGGACAAGATCACTCCTCGGAGGGGTGAGGTACCCTGTTGTCCCTACCACTCTACGAGTTCCCTTAAAAGTCGGAAGTCTGTGAGTGGGACAGGGATAAGGGTGGGAGTAGAGGCAGGATGGACCGATGTTAAGCCATTATTAAGGTCGAGGTCGAGAAGTCTGTCACGGGACCCCCTTACACCGGTTAATATACGTGGATCATCCCTCTTAATTCCTACCATTAGTCCCGTAGGTCCCCAGGTCCGTCGGGACCGATCTCTTTCCCCCTGACTTACTTCCGAAAGTTGTCACTGGTACTCGACTTAGGGGTCCCTTGTGAACAACCCTTACGGTCCTTTTATTTTGAAGACACGGGTCTCCACGAGGTCGAGTTGTCCTCGGACGAACAGGGGGTCGTGGTGGCACAAGGGTGATGACCGGGAGTGAAACAGAGGAGCTAGGAGTCGTCGGACTTCGAGGGGGTGGTCGGTGACCTCGACAGGACGCCCTAGGCACCTCAACTAGTTCTCGGTCTTCAAGAGTGCCCTTGTTTTTAAGTATAACTCTCTCTACTCCGCCTCTGGCCCCATACCCCTTTCTCGTATCTTGGGGGGTTAAGACTTTGTTTCATTTGTACTCTCCAGTTGTGAACAAGGTTAGGACCAGGAGGACACGACCCGTAAACCCACCTCCCATTTTCGTATGTACTGTAGAAGGGGTGGACGTTCCTCGAGTGTCAGATCGGTCTCTGGTTTGTCAAGATTAATAACCCAGACACACTGTGTTTTCTGAGACTCCCGTCTCCCGAGGTCCTCATACCCCCTCCCTATTCTCAATCGATCTTACCCTTCGTTCCTGGTGTGTCTCCCTTCTACTGTACCCTACCTATTCCACCCTTTTTGACCTCGTGAATTTTTTTTCCCCCTTTAGTAAAGGTCTCCCGGTTGTACTCGTTTCTGTGTCGACCCCGTATCTCTCCAATACGACGGTCTGGAAACTTCCTCCCACCGACCTCTATTCTCATCTTTCCCTCCCGACCTTTCGACCCACGTCACCAAGTACGGACATTAGGGTCGTGAAACCCTCCGGCTCCACCCGTCTAGTACTCCAGTCCTCTAGTTCTGGTAGAACCGGTTGTACCACTTTGGGGTAGAGATGATTTTTATGTTTTTAATCGACCCACACCACCGCACGTGGACATCAGGGTCCATGAACCCTCCGACTCCGTCTTAACGAACTTGGGTCCTCCACCTCCGACATCACTCGACTCTACCACGGTGACGTGAGGTCGGACCCGTTGTCTCGTTCTAAGGTAGAGTTTTTTTTTTTTTTTTTTTTTTTTTTTTTCCCTCCCGGTCCTCGTCATCGACTACGGACACCAGGGTCGTAAAACCCTCCGGCTCCGCCCTCCTAACGAACTCCAATCCACAAACTCTGGTCGGACCCGTTGTATCGTTCTAGAACAGAGATGTTTTTGATTTGATTTTTTTTTTTTTTTTTTTTTCGGACCACGCCGTTTTGTCATCTTTCCCTTCCTCCTCAGTCTAATCCCCTCGGTTTACTTCTCGTGATTCCTGAGTACGATCTCGTTAGTCTCTGTTACGGGGTCCAAGGGAAGAGGGAAGTGAAAGTAAGTGGAAAGAAAAGGGAAGGACCCAAAGGTGCCTGCTATTCATGGACTCCCACGCGTCCCGAAGCCGTCCGTCGGTCCCGAGGGTTCGGAACCGGTAGCGAAGTATCTCGGTCGCCCTCCTCACCAACGGGAGTTACTTCCCCCCTCCCTTCGATAACTGTCCACACGAAAGTACCAATGGGTGTCGTCCCATGTGACCGTGACCGGGGTCCTTGAAGGAGTGTTCACGACACTGCCACCAGTCCCGGGCGTCAACCAGGACTGCTCAGACCACGGTCTGTAGTACACGCCCCTACAGAGGACAGGTCATGTGGTATAGTTTTCCCGGCCGACCCGGGTCGGGTGAGTTGTCCGAGAGGTCCCAGGAGTCCCCGTCCAGTGTGAACGACATAAGCGGGGTCATAGGCCGTGGACCGGCCCTACGCCCGCCGTCCGGTCTTGGGGCCGCCGTCGTGTCACCCAGACGTGTCAGTCCCAGGCACGGGAGGTCCATCAGTACTAGGGTCACGTCCAGTCACTCCTTCTCCTACGCCGACTGTCCCCGTGGACCCCGACCCCCCGATCCCCCAAACCCCCCGCCGAAGCCGTGTCATCCGTTTCTCTACAAGGTTCTACTCTTTTACAGGGTCACGGGTGTCCACCTCGGGTCCTCGTCCGGTGTCCGGAGTCTACCCGAGTCGTGACTCGCAGAGGTGTGGAGGTGGTACAGTAGGAGTTTCTCCACCTGTTACCTAACCGTGTGCCGTCCACCACGATAGAAGTCGTCTAACGTGTCGAACTACCGGTGCCTCGGGTGCGCTCGGTGTAACCCAAGGAAGACGTCACCCTCCTCGCGTACCACTCTTTAGTCTCCGTCTCGTCTCCTTGGTCCGGTTGGGGACCGGTGGTGGGGAACCCGGAGGTAAAGGTTTGACCCCGACCCGTCCTGAGTCACGTGGTTCGAGTCACGTGTGGAAACGGAAGGTCTATAACGGGACATTGAGTCCGTCGTGGTCCGGTAGCGAAGAAGAAATCGAGTCGCCGGACACCGTACTCCGGAAACGAACCGTTCGACTGAAGGAGTCCGTGACAGACGTAATAAAAGAATGAAGTGTTTCCAGTGTTACCCCACTACCACCGTACATCGGTACCCACAGGGGTTTCCCCTCGTTTGAGTCACTACCTAACATCTACGGTGGGAGAGGTAGTCCCTACGTAAGACTCGGGTCGCGTGGTCGTAGTCGGGGTCGGGGGTCGGGGTCGTGAGGAAAGCCGGAGGAGGTGACGTCGGGGAAGTCACGAGTGGAAGTCGGGCTCCAACTACCGCCACTTATCTGGAAACGTCTAACCCGTCCACTCCAAGGGGGTGGGTTTCTGTAGAGCCTCGGCCCCGTGATACGCTACATTGGACCGTCCTACCGGAACCCCTCTTTCTCCCACTCGGAGACGGCCTCGGGTCTCTTGGGCTCTCAGTCTGTCTCGATAATGATGGACTCGAGACGGAGGACAGTCTAGTCACCGAATCTAAGAGTATCCTCGCGTTTGGGATAACACTTAACACGTACGTTCACTAGATCCAACACACGAGGAATACTCTTAAATTACGGATTACTAGACTCCACCTTGTCAAAGTAGGGCTTTGATTGGGGCTGGGTTGGGGTACAGGTACCTTTTTTGACAGAAGGTACTTTAACCAGGCACTACGGTTTTTCCAACCCCTGATGACCTAATTAGGTCCATCTCACGAGTACTCAGTTAGTGGAGAATTTCCGGGGTGGAAAGTTATGACGGTGTAACCCCTAATTCAAACTTGTACTCAAAGTCTCCGCTGTTTATAAGTTTGGGATTGTTCCTCATTTGGAATTACATTCGTTTAATTTTTTAGTAAATCTTCCAATCTCCTGGGTTCCTACCTTACGTCTAACACTGTTATCTTAGATTGACATAATGTTTACATACTCTACTGGAGTTACTTTCCCCACTACCCTTACCATGCTTGAATTCATAGAGACCTTTACTCTACTGAGATATTCTGGTTTCCGTTTTCCTTGACGTAAATCCGTGCCGTGAGATCAACTATTTCAACAAAGGGTATCCCATACCCAATTGTCACGACTATGACGATATACACATACGACCTTAACTTGTTAATTCATTTACGTACCACCTACCATCCTCGGTCAAAAGAGTGACCTCACCCTCCAATATCTATTTGTTCCCCTCTTTCGATCTTACCAGGTACACCATTACGTAACCTCAATCTCTGTAGTCATTTTTGAATACAAATTGAATTATATCTATGTCTACCAATGTTCTATACACATATAGAGAGATTCATAAAGATATTTAATCACGTGTGTGTATATAAAGGAATGACACAATTGACTCTCCCGGATCTACGTAGTCATGAGGTCATCGTTACTTACATGTATCTCGGGTCTACAAGCAAAGATCAGGACAAGAGGTTATTTTCATTGGTCCCGAGGAACCTTTTTACCGACTAAGATCCTGACGTCTCTTTTATATACTCTATTCGAACCTCGGTCTTTCCTTCCTTCATGAGTCCTTTTTTTTTTTTTTTTCCTCCCTACAGTCTCCGAGTGTCCTCGACTAACTTTCTCGACCGGTTTCAACGTTGGTAAACTTATTGTTTTATTTCATCATAACCTAATATTATTTCACCTAATAGTATATTTAACATAATATTGTTAGACTTCGGGTGTCTATTTTATTTACAGACACTTAGGTATCACTATATTTATTAACTTATTTAATTGTGTACCTTCTCTTCTTTGATTAGACACGTCTTAAAGTTTAAAAGTATCTAGGAGACAAGACTTTCTTACCTCGTATTGAGGGGTGAGAAATACACACCCGACGCAGATCACTGAAGGAAACTTTCTCATGACATATCCTTCCTCCTTTTTTCAATCCGAAATGTCACCTCTTTACACTGTTTGTGGTGGAGTCGGTCCTTTTGTTCTGGTTATAGGTGTCAGTATTTGGTACAACTACAATACATGGGAACTATACTACACTACTTTTACCGTGAAATGGAGACACTGGAAGGAAGGTCTTTGGGTATTGATATCGGATTCTTACTTTTTTACAGTTAAGATTGTCCTCCCGTAGGATTTTTTATGAACTGGTCATGAGGAGTTTTGACAGTTTCAGTATTTTTTTGGTTCAGACTCTTTGACAGTGTCGGTTCTCTTCGGATTCCTCTGTACTTCTGTTTTGCATTACACCTTGTCTATCTCATACAATTCATGTTCGATTTCTTTAGACTTATTTGATACCGAAATCTGTTTTATATCATTATAGTTATTATATTGTTTTCATTATATAGTGATTGACATTCAATCATTATTATATAGTGATGACAGGTAATTAAAATTCTTAACATGGTATGATTAAATTCTACAATTATTCTTTTTTTTCACCCGCACCCTATATGCTTTTGAGACATGAGGGAAACGTTAAAAAAAAAAACCATCTAGATTTTGATAGGATTTTTATATATCACAAGTACTTCCCAACCCCCACCTTTAGGTTCTAAAATACTCTGTGCTTACAAAGGAGGGTAGTGGTTCTTCTATCATCATTGAATAGACTGATTCGAGACATCTTCGTAAACCTGTCCTCCGTTTCGGGTTTCTACTGATGTCGTGGACTCTTGAGTTTCAACAACCAACAAAGGTCCCGACTCTACTCTTTTAAATCCTCTTCTGTCTCGAAGGAGGATTGAATCCCTACGGACCGTCCCAGTAAAGATGAAATAATTTTTCCCCAGACAGAGTGATCATGTTCACAGTGACTTTCAAGCCACCAGAAAAGTTACTGAAAAGAGACCTTAACGTAGATAGGTACCAGTGGATGCCTCCAGAAATATGGTACCCGAAAACATAATCAAGAGATAACGACATCATCGTTTAGTGTTTGAAACGCCGTATTGTGTTATGTTTACATAATAGGAACGTCTGGACATTCAATCTTCTGGTTGTACCCAGAGTGACCCGATTTCAGTTTCACAGTCGTCCCGACACAAGGAAAGATGACCGAATCGCCCATTAGGTAAAAGAAAGGAAAAGATCGTAGACCTCCGACGGGAGTAAGGAACCAGACACCAGGGAAAGGAGGTAGAGTTTCGGTCGTCACCCCCGTTCCGAGTTTAGGGAGAGTGACGTATGAGATTTAGAGGAGAAGATGAAAATTCAAAGGACACTAAAATAATTCGGGTGGACTTATTAGGTCCGGTTAGAGGGATAAAATCCTAGTCGACTAATCGTTGACTTTAAGGGGAAACGGTGTATTTCATTGTATAAATGTCTAGGATCCCTAATCCCGTACCTACCGAAACCCTCTCACTAATAAGACGGATGTTATCGAAAAAGACAATTCCCTTGTTCAAGACAAGAATTATGGGAAGAGATGTTGTATACCCAAGTGAAAAAAGGGTACACTCTAACGGTCTTCTTTTACGTTTTAGACGTGGGGGGTTGGGTCAGGGAATTTGTTCTCTTCAAAATGATGTAAATTGATTTTCCTATGAACAAAGTCACCAATATTATACACCGAAGTCCATTTGTACCCTTGGTCGAGAACCACCGGAGTCGTCTTACAACCCCAGAGTGGTGTGAGAGAACATGAACTGTGTCGATCAGATCAGTGGCTCCAACTGTATACCGGGAACCTCGTGTCGGTTTTTTCTCTTGAATCTCCGCCACAACACTACCCTCGACTGTCGTCCTAGATATCAGGGTTCAGGATGTCAAAGGTGGGTAGAAACAAAACCAGACAAAGTATCCGAGACGTCTCAACCTTCAGACGGTTCGTTTACCGGGGATCCGTGAATAAGTGACAAATCGGTTGGTACACTACGCCGACAGGAGGTTAACGAGCATCCGTACCTTCCTCTACCTTCGTGGTAACCTACCGAAGTCCGTCAGCTTTGTTAAACTCAACTTTGTAATAAACTCCAGAGTACATTCGGTACCCTCAATTTAAATTTGTGTTTTGTCCGTATGTCCCGGGTCCCTTGTTATAAGTAGTGACAAGAAACAGGAAACGGTACGGTATGGGACAATAGAAAAATCTAACTCTTACTCTTGGTAAAGGAACCAAATTTTCAGACGAGGATGAATCTCTTCTTCACGGTACGGAAACACGCACCCACACGTAGACACACACAGGTGTACGGGACTCGTAAACATTGCCGGAACCCCTCTTGTATCTTGAACTGGACCATTCGACCGATTAATGTATCCTTTACATCTATGTTATTCGGTGGATTTGGTTCCTGTCGGTCCCACCTCGACCGTAATGAATAGAGTGTCTAAGTATTCGTACATACCCGTAGAGACCACGATCCTCTACCCAGTCCTCGATACTTATGTTTCTGTTCCTGGACGGAAGGTCTCGATCAACCAAGGATTTCCCGTCGGTGGAACAACCGGGAGCCTCGGGTCGTGTCACGGTCCATGGACTATTCGTGAATAATTCATGGACCTCCTACAAAATTACACTCTCCCCCCCTGCGACGTAGGGCGTTTGACGTTACGTTATACTCCCGGGAGTGTGTCAGGACTTGGTTCAGGACTCTCGTCGCATGAGAAGGTCCCAACTCCGTCGTTATCTACTCGCAAAACCTCGGTGTCCGACAGTCGTCTTGGGATTCGTTTCCGTGGACCACTTCGGAACAGTAGAGTGACCGGAAGCAGAAGTACGTAGTGGACTCAATTCAAAGGAGAGAAGTAGAGTAAGAGACACCGAGAAACTGGAAGTACAGATATAGGAAGAATAAATACTTAGGACTTGTCGGTCAGTAAATAAAAACGTCACCGAGTCACGACGAATTTTTCACGGTGTAGTTGATGATCAGGTGACTTAAGGATTCTCCATTGGAACCTTTGTCGAGAGTCACCCCGATCATTCGTTTGTCTGTACGACACAAGACCAACCTAGCTAAACGACCACTCAATTAAGACCCAAACAGACTTCTCAGCCACCAAATGGGACTTCTCGTGACAAACACCTTTGAGAGAGGACAGTAGCTACTACTACTACCACTCCCGTGTGTGTAACATACAGGGAACATAGTCCACGTAGCTATATTGTGAACCAAAAAATGTACATAATTGAGTATATTAGAAACGTTGTTAGGTTACTCATCCATGATAATAATAGGAGTAAAATGTCTACTCCTTTTACTCCGGGTCTCTCCAATATATTAGACTTGTTCCGGTGTGTCGATCTTTCACCTCGGTTCCAAACTAGGACTCGGTCGACCGACGTCTCGAGAGTGTAGGAATTGTGATACGATATACAACAGGGTCAAAATACATCGTTGTAAACGAAAGATATGCTTTTACAAAGCAGGTAATCCAATCCGTCTCCTTCACGAGGGGTTTGTGTTACGTATAGAGATTTTTTCCGGACTTTTATGTATAGTGTGGTAAAAACGTTTGGTGTAAACAACACTTCCGTACCCTTGTGTCAGTGAAGACGTAAGGGTGCATTTCGGTCCTCTTTTAAATTACCTCTTATTAGAACGTATTCGATTCGGGATCCCCAACGGACCAGTAAGATACCTCCGAGTCGGGGACGTTCCTGTCTAATTTTTCCTCCACTATAAACTCGTCACAAAAACAAACAAAATTTATTACCAACTAAAAAAAAGACTGATATTTTCTTTTTGTACGAGAAATTCTATTGAACCTTTTATAAAAATTTTTCTCTTTTATTAGGATGACGAATTTGAGACAATGTACAATATAAAAGAGTGTTCACACAGATACAAAATATATATCAAAGTTTTGTATGACCCAAGATATCGGACGAAAAAAGTACAGTATATTAGAACAATATAAAGATATACGGTATTTTTATAGTGAAATTCACCGAAGAGTTAGACATAACTTCCATGTGTGGCATGTATTGGTAAGGCATTGACAACTTGCAAATCCATCAAAGGTCAAAAACCTTCCCCTGTCAACCCAGTAAAGGGTCGATACTTCCCACTCACCCACGAGTGTCCGTCTGGTCGTTCCTTACACCCCGGAGACCCTTGAGCACGTGTCAAGATATACTCTCAATCCCGTGTGCGATAAAAGAAAGAAGAAGAAAAAAGAAAGAAGAGAAAAAGAAAAAAAAAACTCTGTCCCAGAGAGAGACAATGGGTTCGACCGCACGTCATTATACTAGTGTCGAGTGACGTCGGAACTGGAGGACCCGAATTCACTAGAAGGGTGGAATTGGAGGACTCATCGACCCTGATATCCGTATAAGGTGGTACGGGTCGATTAAAAACATAAAAAACAACACCTCTGTCCCAAAGTGGTACAACGGGTCCGACCAGAGCTTGGGGACCCGGGTTTTTACGACCCTAATGTCCGAGTTCGGTGGTACGGGTCGACCGTGTCCGATATAGGAAAGAGAAAGTACCCATTCCTTCGGTTGATATTTTTTAAACGACATTGGTTCAATCTAACCAATAAAAAAGGATTCAGGGTCCTTGAACTGAACTTGATCGGTAATAGGATCAAACACAAAAGAGGAGGAGTAAAAGATACACAGATTATTGATAAAACTAACATCACTGACAAACGAAGACTTTCAAAAAACACTAGAGGGATAAATAAGATTATCCGTAGGGCAAGAGTTAACGGGGGTCAATTGGATAGTATGTATTTCAGATCTCCCATATTAAACAAAATTTACCTTTCTAAGTAAGAAATCTTTCGAGGTTTCACGAAAGGTGTCACCGATTTACCTTGTCCTTTGGTTTACTGTGCAACAGCACATATTCTCCCTCAATTTGTAACTTATGAGTATCTGTATTTCTATTCCTATTATCTATGGTCCCTGATAATCTATCCCCTCCTTCCCTCAATCTGTACCCGACTTTTTTTTTTTTTGATGACCCATGATACGAGTGGAAGTCGTAGTGTGTTATATGGGTATGTTGTGTAGACATGTTCATGGGAAATTAGATATTATTTTCAACTTTAATAGACCGGCCCGTGCCACCGAGTACGGACATTAGGGTTGTGAAACCCTCCGGCTCCGCCCACTTAGTGAACTCCAGTCCTTAAGCTATGGTCCGACTGATTGTACCACTTTAGGGTAGAGATGATTTTTATGTTTTTAATCGGCCCGCACCACCGTCCGTGGACATTCGGGTCGATGAGGCCTCCGACTCCTTCCTCTTAACGAACTTGGGCCCTCCGCCTCCAACATCACTCAGTTCTGGTACAGTAACGTGAGGTCGGACCCATTGTTCTTACTTTGAGGTAGTGTTTTTTTTTTTTTTTTACTTAATGAAATCTTTTCTAAGCAATTTTTATAAATAAATAAGTACGTATAAGATAAGTGAGTATCTATAAGTAACTGAAGAGACACGATCTGAGTCACAATCTAGAACTCTTATGTTTATATTTTGTCCTCAATAGACGAAAGTTTCTTGAGTGGAAGACTCAATCTCACCCGATGTCTATACTTTTATTTGTTAACTTTGTGTCTTACATGTTAGTTTTAATATATCGATGGTTTTTAGAGATGATTAACATTTCGTCCAAATATTAATCAGAGGACCTACCTACGAGTATAATTTAACAAGAATCTCCTTTTGTTAAACGTCCCTTTACAGATTTTGATACTAGTTTTAACATTTTTTATTATTTGGTACACGCACACACACACACACACACACACACACGCACACATAAACACGTACACAAACACACAGTCGTACTTTAACCTACCTTTACTTTTTTCATATACGGTCCGGAAATTTCTTCATAACATTATAATTGACTTTTATACCTTTTATTTTGCGAAAGGTATAAGACTCAGGTTTACACATTTCAAATTTACACATATAAATTTTGATCCTCTGTTCTATTCGTCTATTTTTGGAAGTACGATAATCCACTATATAATACACATCAGAAGAGGTTCCTAGAGACAACAATAAAATTATTTTAAATTATAGGGATTTCTCAAAAGATACGTTTTATCGTATTATTTTCACCATAATATCCCACACTTACATACACACATACACACGTACACATATCTTTATGAGATGTCTTAAAGACTCGTGACTCAAAACGATGAAAACAAAAAAAGACACACAAAACTAAAAAAAAAACGACAAATATAAGACAAGGAAGAAGAAGTAGATTTGTTTTTTAGCTTAGACAGACTAAAAAGACACACAGGTCACGACTTTTGTAATAAGTTGAACATCAATAATAAGATGTCCCAAGAATGTGTGTGTGTGTGTGTGTGTGTGTGTGTGTGTGTGTGTGTGTGTGCCATGGTTTCCTTTAAAGTAAGGCTATAGATTTCGTTTCTTCTCTTAGTGTCGATCCACGCCACCGCTTGTGGATATTAAAGTCGATGAGTCCTCCGACTCCGTCCTCCTAACGAACTCGGGTCCTCAAACTCAGTTCGGACCCGTTGTATCGGTCGGGAACAGAGAACCCCTTTTTTTTTTTTTTTCTTAATGTTGTGTAATGACCTTTTATTAATAAGGAAACACTACATACTTTGTTTACTGAACTCACAACGGTTAGTAAAATAATTTTTATCACAATTAGACAGTGTCCTCGTCACATTTTTTCATCAGACTCCTTATATTATTAAAACGGAGTACACTACCACAATTCCGTAAAAAGTCCTATTAACAAAAAACAGTGAATTTTTTATTCTAAGTAGTATATGGTACGAATTCGTATATGCATATAATTTTTCACAACTTTTCTTTGAATATAATTTTGGTTTTGGTTTTTCGTATTAATAAATTTATAATATGTTTTGTAGTAAAATTAAACGAACAAAAGATTCAAATTTTGTTTAAGACGAAAGGTTTATTTCGTTGATGACAAAACCTATTAGAGATAAGTTATTAATGGTAAATTTGAAAAAACTTATAAATGATATTTCGTCACAATATACTTAAGAAGACTAATCTTTTATTTACGAACACCCTTTTTACCCTCGTTAAAATAAAATCTTTACTACGTCTACGTGGGATATTATTTTTTCATCTGAATTACTAGTCTATTAATCAACCCTCCTCATTGCCTCATACTATTCTACTTACCTAGTATCTAAAATAACGGATTCAATTTTAAATCGTGTTTTAGGTCAGACTCATCGTGCTCAGTCACATATTCAATCTGTAAAAGTAAATTGACGAAAACCGTATTTCTTATATATATCAAATGATTCAATGAAAGTATCATGAGGGAGAATAAGTCTTTATGTACAGTGATCTAATATAATACGTCAAGTGGCCATCTTCAAAATATCAACTTTAAAATTTTTACACCTTAATATATTTGAAGTAAAACTGTCACAAGAAGTCCTACGAATAAAATCTACCACAATGGATTTAGAATGTACCGAGTGACCATTGATAATCAATTTTATTTTTATTGCATCTTTTATTATTTTAATTGCGTCTAATTCAAACAATTTTTATTTAATACAATGTAGGTTTTTATATTCTTACAAAGTGAGTAATATGATTCATTAGTGAAGACACTACAGTCCTCTAATTAAAGGTATTTGAAGGTTTTATTTCAACTACCAATAAACTGTAATCCACGAAATCTTTTTGAAACACATCTTACGTCATCACTAATATGATGACGAAGTATTCTAATATCTTTTATGAGGGATATGATTTTCCTTAGAAAGGTTCCCTTATTATTTGAAATTAATTTTCATTACCTATTACTCTTTATTTGAATAATTCACGAACGAGGTTACTATATTGTCTGAGATACCCGGTTGGAAGAGTCCGGTAGATTTGTAGAAGTCCACCCTAGTGTAAAGTTGTTCGGTCCTGTCTACGTTTATCTGACGTAAAATATTATTTGAATAGATATACACCAGATACTATTTCATAAAATTATAGGTTTTCGGAAACAAATTTATTGGAGTTAGAAAGGAAAATGTTAAACAGACAACGAGTGAACCAGGAGGTACGACCAACATTTTTGATGGGAATGATAATTTAGGAGGTGTATGATTGTGTAAAAACTTTTAATTTCCTTACTCCTCTTAAATCACCGGTGAGTCCGTGAACGAGTCGAGGGTAAATACTGAGGGACTGGGGTTCTTCTCCTTCCCCTCGAACGGAGAAACAAAAGGAGGTCAAGAATAAGAACCTTCTGACTGTTGTGTGTGTGACGTGAAGGTGTTCTATTTCCCCTCGTTGTCTACGGGACGTTTCCTGCACACGTCTCGTGTCTTCCGTCTACCTAAGGTCACGAAAGACCGGAGTGATAATTTCCAACACGACCGAAGTGGTACCGGAAGACCACCCAAAACGAAGGAAAGTGTCTACCCTAGGGGTTTAGGTCCCCGAAGAAGAAGGAACAATAAATGAATATGAACCTGCTAGACCAGTCAATCCCCGAGTAAGTAATAGGGTGAAAAAAGATTATTCCTACAGGGGTGGGTAACGTCTGACCGAGATCCAGTACACCAGTACTGAGGTTCACCCTCCCTCATCAATCTGAAACCCTGAAACCTGAACGTCTGTAGTGATGGAGTTCTCCTCTTCGACTCTCTATCTTACCTAACCCTCGAGAAGGTCCATGGTCGTAAAGAAAACGTCTCCGAGACCCTGTCGGTAAAGTACATCCAAAGTAGAGTTGTCGGTGAAGACCAACGAGTCATCACTACTAGAATCTCGTGACGTAACATCTTACAGGACTAGATCGTAGGTAATGACTACAGACGGTACCCCTAGACCTCACACTTACCCTCACCAAAATCCAGACGTGGACGGTGGGGAAGAAACCTATATGAGGTCACGAGTGAGAGGGAGTTCTGGATGCACTTACAAGTGTACACCGAATTTCGGAGGGAAGGAGAATGAGAGACGGACGTCCTACACGCTGCACACGGACCTCATCGGGGCTGAGAACATGCCAGCCGTAGACTCTGGTCACTCTTTGCGGGGAAGTACACACGAATGGGTCCGACGTTATTCTCTATAAAATTCGACAGGGTGAATGTCTACGTGTCGTCCTTCGTGTGACCATTCACACGGGCGACAGGTCAGAACCCGTTTGTACCAAGTTCTCGAGGAAAAGGTCCGAGAGTGTGACGATTCCTGGGTCCAATAAAGGTCCTACCTTTCATTCGTGACGAAACTTTCCAGACTAGGTCCACAACATTTCTCCGACACCCCGGTAAAACGTAAGACTAATAGATAGGAAATAATGTCTCCAGTCATTTGACAGAAGGTCTTTCCGTCTCGTCTCACCATCTCTCTTTCACGGTGTCTTAATTTCTCTGGACACATCCTTAGCACAACCACAATCTTATGATAATCGTAAAGATTCCTCTCTCCTCGACCGGACCCTTATATCAGTAGTCTACCAAAATCCTCCAGCTACCCGTTCTAGTAACACTTTAAAATCTTCTCTACCAGGTTTCTTTTTGAATGGACGAACCCAGTCATTATTAGTTGATCTGTCCTTCCCCTTTTAACTAACAATCAAACTAAAAAATCACTAGTGAATTTTTTTTTTCCAGTCAGTACCCCCGAGTGCGGACATTAGGGTCGTGAAACCCTCCGGCTTCACCCACCTAGTGGGTTCCAGTCCTCAACCTCTGGTCGGACCGGTTGTTCCACTTTGGGGCAGAGATGATTTTTATGTTTTTACTCGGCCCACACCACCGTGCGTGGACATGAACCCTCCGACCCCGTCCTCTTAACGAACTTGGATCCTCCGTCTCCAACGTCACTCGACTCTAGAATGGTGACATGAGGTCGGACCCGCTGTCTCGTTCTGAGACGGTTTTTTTTTTTTTTCCTCTCTCTCTCTACTGTTCCCACGTTTCGTTCCCATATGCGAAGAAACTTCGAACTGACTCAAGAAAGACGCGAAAGGACTTCAAGGGCGGGAGAACCTCGGATGGACGGGGAGGGAGGTTTGGTGAGAAAATCTAATTGTTGGGGTAGAGATGAGGGTGGCGTAAGCTGGGACGGGCCTGAGTGACGAATGGACTTGCCTGAGAGGTCACTCTGCTCCGAGGGTGTGACCGCTTCCGGTTCTTCCCCTCCACCCCCCTCCCAACACGGTGTGGCCGGTCGACTCTCGCGCACAACCCAACTTCTCCTCCCACAGAGGCTCTCCCTGCGAGGGAGCCTGGGCGGGAGTGGGGTCGACGCTCCCGCGGGGGTTCCTCGTCGCGCGCGACGGACCGGCCCGAACCCGACGACTCACTTACCTCGCCGGCTCGGAGGACCGAGGAGGAGAAGGGGCGCGGCGGCCGGGGAGAATAAACTCGAAACCCTTCGACTCCCGTCGGTCCGTCGACCCCATTCCTCAAGTTCCGTCGCGGGTGTGGGCCCCCGAGAGGCGTTGGGCTGGCGGACAGGCGAGGGGGTGAAGGGCGGGAGGGAGGGTGGATGAGTAAGTGGGTGGGTGGGTGGGTCTCGGCCCTGCCGTCGGGTCCGCGGGCCCGGGGCGGCAGAGGAGCGGCGCTAGGACCTGAAGGAGAACGACGTCCTGGGCCGAAGGTGCACACAGGGCCTCGGCCGCAGAGTCGTGTGCGAGGCGAGGCCCGGACCCACGGATGTCGTCGGTCTCGTCGTCCCTCAGGCCCTGGGCCCGCCGTAGACCCGGTTCAATCCGCGGCGGCTCCGGTCGCGACTTGCAGAGGTCCCGGCCTCCTCGGCGCCCCGCAGGCCCAGACTCGGCGTCGTTTACCCGAGGCTGCACGCCCTGGACTTGCGCGACGACGGGCGGCAGGGGAGGGACCCACCGCCGCCGCCGACACGGGACGGACACTCGCCGCGCCGCGTCACCCGCGGCCACGACCTGAAACGCGGGGGCCCGCGAAGCCGAATGCCCAGCAACCCGCCGGGGCGCGGCGGTGGCCGAGGCGGCGGTGGGGGCGGCGGCGGCGGAGTGAGGAAGTAGTTTGTCCTCGGCTCGACCCCGCCGCGCCTCGGCGTGCTCCTCGTCACGGACTCGCGGAAGTGACAGGTGAAAAGGCCGGTCAAGTGACCGTGTCGGCCTCGGACAGCGATGCCCGGGAAGCCAGGAGGAGGCGGGTCGGTCCGCAGTAGGCCGGTCCGGTCCTACAAAGGATTGCGCGGGATGGACGGGTCGACGGAGCTCTCGGTCGGGCGATAAGCGTTAGTCCCATTCATCCGGCCCCTCGCGGGGGATGCGCGCCCCGTCACCGCGGTCCCTGAGAGGCGAGATCCTGTGGGGGGAGAGGATGGGGAAAACTGGCGTCGAGAATGGGTCGACGAAGGGTTCCCGGCACTCCTATCGCCTTCGCCGCCGACCCCTCCTCCGGCCTCTCACCCTCACGTGCGTCCGTGACCGGGGGCTGTAGGAGGTTTCGGTCCGTCTCGATCCTCGGACTGACAAGCGTTCTCGGCCCTCCCGCAGACCCCGGGGAATCTCAGGCTCTCTAAGGCCCTGACGATCAGGGGTGCCCTCACCTTGGTCCTCTGGCCGCGTCACAGACCGAGACGGAACCCCTCTCAAAACAATTAATTCCTTTGCGGTTTAACAGTGGTTCGCATCGCGAAAAGTCTGCAGACCTGAGACCTAAGCCTCACCCTGGTCGCGCCCCCACTCGCGGACACGACACGACGGAGGCGTCGCGATTTTACAGGTCCTCGTGGAGGTCGGGAATATTATGCCACAACCGTGTGTGAATCCACGTGTAATTCATAGCATCTCTTGATCTTACTCGTGTACGTGGAGGTCATTGATTTACCGAAAGACCTTGTCGCAGCACAGGCACCTATCGAGGGCGCATACCATTATGTCTTCACCTAGAAGTGACCCGAAGCGAGTCCGCCGCCCTCTTCTTTTTTAAAATATACAAATTAGGTGACAATTATTTTATAAAGACGGACTATATGGACGGAAGGAACAACGGACGGAAGGGAAAGTATCGGGTCTAAGGTCTGGGTGACTCGATCCGAGAAATTATAAATGAAGAGATGAAGACGTGAAGACGAAGGTAGTCAGACAGACCGTCCCTACACGAAAGAGGAACTAGTGATCCGAAAGTCACATTCTATTTCATATTAAAAAGATACATTGATAAAACTGAGATATAAGTTAGGAGACAGAGATCCTAACTTTTACGAAAGAGGAAACCAAAAATAACATGGAACATCTAAAGAGATAACGTCTCGGATACCCTGGGTGTAAACAAATATACATGTAGAGAGACTTGAAAGTGATCGTGTTATAACGGAGTGGGATAGGGGGCAAAAACGTAATAACGAGAGGATTTTTCGGAAAAAACCTGTAAAGAGGATCAACGGGGGAAGAAAGGGTGATTTAAAATTATGGTAGTTATATAAAGTATGGTTAAATATGTAACATACGGATAGACATGAATTTGTATTGTTTCATTCTACAAAGGTAGAGGTCTTCTTGAGTAAAAACAGGTACAACTCGGTATAGTGGGGACAACTCTTACTCACGATGTCGTGTTACGGAATGAGTATCATTCGTAAAACATCTGTTAACAACTTAATTAATTCATTAAAACTGAAAGTCTTTGAATCGTGTTTTCATACAGACACATCCCATTTGTCTTCCATGTCTTTTCTTTTGAAAGAATTAAACAAAAACGTCGGACAAGGATTCGACAGTAACAGAAAAAGAAGATAATTATACACTCTGACAAAAGGATCAATCATAAGAAAGACAACTCTTAACATTCATCGGCTAGAAGTTTACCTATTTCGGTTTCCTTATAGCAATTGAATACACTACCTTTTCTAACCCATATTAAAACTAGACTCTGGGTGAAACTAGGTCTCGGAGTTTTTCATAATGGTCGTAAGATATGACAGTCATAAAACTCAGACGAGACAAGAGGATGAAATAAGAGTCTGAACGGGAAGGACCGATATTTTACCGGAGGTGACCGAGAGCGCAAGGTAGGAACATCTAAAGAGAAGTTCTCTGTCTTCAAATTCAGAAACGGGATGTTCCCGTTTAACATAAGGTAAAGTAAAGTAACAACTCCCGTACACGATTAAGAGTCCTGAGTGGGGGTATTTGACCTTCACGTTTTTGACGTGATTCAAAGTAGTGATCTACCACTTCGTCCCTACCCCTAACTCCTGACGCCCCTTCCTGTCAACTTACTTTTTTTATCCGACATTTCGTACTTAACCTTGGACATCTCCGTTACTTTGTCTTTTTATTTTTTTGACCCCAATAAAGTCACCCGTCACAATACCCGACTTGGTATAAAGAGTTTTAAGTACGACTTCGAGATGGGGGTCATGGAGTCTTACACTGATATATTACCTGTATCCCAATTTCTCCCCTGATTTCATTTTACTCCAACAAAATGAAGTAAAACTCTCACAGGAATTCTCCTCTAATCCTGTACACGTGTGTGTCTGACTTCCTACTAAGATACTTCTGTGTCGATCTTCTGTTGATGGATGTTCCGTTCCTCTCTCAGGAGCATTCCTAAGTTGGGTCCGTTGTAAAATTAGAACCTGAAGATCAGAGGTCTTAACTCTTTTTGATGTAAAGACAAATTCGATGGGTCAGCCACCATGAAACAATACCGTCGGGATCGTTTGATCATGTCCGACTCATGGAAATCTCTCCCCTCTGTCGTACGGGTGCTCTGTCCCAAAGTGGCACAAGTGGTCCTACCAGAGTTAGAGGACTGGAACACTAGGTAGGTGGAGTCGGAGGGTTTCACGACCCTAATGTCCGAACTCGGTGGCACGGGTCGGGACTAAAAATATTTGTCCCAAAGTGACAGTGGGTCCGACGTCACGTCCACATCACTGTACTAGTACCGAGTGACGTCGGAGTTGGAGGACCCGAGTTCACTAGGAGGGTTCATTGGAACTGATGTCCGTGTACGGTGGTGCGGATCGATTAAAATAAAAAACCCCAGAGTGGTGTAACGGGTCTGACTAGAGCGTAAGGATCGGAGTTGGAATCAGAGGATTTAACGACTCTAATGTCCACACTCGGTGGTACGGGATGGACTAGACTATAGTAAAATTACTATGTTCCCTTCTACATCCCTCAATTGATTTTTTCGTGGCAGGAGTGAGTTATAAAAGATATAAACTTCAGGATGAAACTCGAAAGAATCGGTACACTGAAACCTGTTCCATGAAGAGGTTTAGAGTCAAATGAGTGGATGGAGAACACTCCTAATTTACTCTATTAGGTAATTTTGGGTCTCCCACCTTGTAGAAATTACGGACATTTAAGTTGGACGGTAGAAAGGAGAGTGGACCGGGACGAGACTTCTATCTATCACCTAAGAAAACCCTGTCCCAGAGTGAGACAGTGGGTCCGACCCCACGTCACCGAGTGACGTCGGAGGTGGAGGACCCGAGTTCGCTAGGAGGGTGGAGTCGGAGGGCTCACGAGCCTGATGGTCGCACGTGGTCCACCACCTAAGAATTCAGAAGAAATAGGTCATCATAATGACCGAGAAGGACTCGGGTCTCTCGACGGGTACTTATCGTGACCCTCGTAACTCCGAGCGACTCTCAGTGAAAATAACCCTTGGTATCAAAATCTTTGTGTTTTTATTAAGAAAGTGCCCTAACCAAGGTCCTCGGGTCTTATACTCACCGGGGGATGAGAGGTTTGACTAGTTACTGGAAGACATAGGTGAAGAAGTCCGCCTTGTGTACACACATCTTCGGTATAAAGGGTAGGGCCAGTGTCGGAAGTGGGGTACTCTGCTACGGGTAAACTATGGTCGCCAACAATTTCCCCGAGACTTCTTCTTTCTACTCCAAAGGTTATCTCAGTTCAAGTTCCAGTGTAGTCATAAGGGGACGGTCCGTTGACAAAGATCTATGATCTCAAAGAGGGGTGGGGGTCTTCTACACAAGTGGTCCGGGACCCGAAATCTCTTCGAATGGAAGTACTGTTTCCCAGGGGGTGACAGTGGAAGTGTCCGTAGGGGAGCAAAGGGAAGTAGTCCGAACATTGGAACTTTCTCTTGTCGGCAGACACGAGTCCTCGTATCGAGTATCGGGTCGGTGCGGGGAAGTGCTCTGTGTCGACCACTCTCAGGTGAATGGGGAGGTCAGTAAGAACGACAGGGGTGAAGGAGTGGGATGGGTAGGTTAGGATCGTTTAGAACAGCCGAGATGGAAGTCGTATCTGGGGTTTAGGTTTGGGAAGAGTGGTGAAGATCGAGCTCGAGGACTTGGGTGATCAAAGGAAGTAAGAAACGGGTGGATGTCAGATAAGAGGTGGGTTGTCCGTCTTATTACGAAAATTTTTCAACCTGGTCTGGTCCCCTCCACCGAGTACGGGTTCGGCCCACCTAGTGAACTCGAGTCGTCAAGTTCTGGTCGGACCCGTTATACCGTTTTGGGAGAGAGATGTTTTTTAATCGACCCGTACCACCGTGTACGGACCTCAGGGTCGATGAGCCCTCCGATTCTCTCCTCCTAGTGAACGCGGACCCTCCAATTCCGACGTCACTCGGCACTAGTACAGTGGTGTGAGGTCGGACCCGTTGTCTCACTCTGGGACAGAGCTTTTTTAATTAATTACTATTTTCTGGTTCTTTTTTTAAATTTAATTTTTAATTTTTTAATTTTTCAATCTGGATGTTCAGACTACTCCTATTATTACTATCTACTCCCGCAGATGTGCCAGTGTCACTTCTTGGGACACCCGCTCCTGGTCCAGTTGGAGTGTCAGTTCCAGTAGCCACTCCGGCCGGCCCCAGGTTCGACCTCTTGTGTCTCCCCGTCGGGGTTCCTCCCGGGTAGGCAAGCGAGTAAGTCGGTGAGCTGTTTGTAGTGCCCGTACGAGGGACTCGGCTCGCCGTTGTCCTGTCCAAAAAGACGGGTTTTCCTCGGGGCGAGACCCCCTCTACCTCCGTCTACGTAGGTCGTCTAAAGGACGCTGTGACGACATGTACTCGGTACAGGTCTCACGGCACCCTCGTGACTCGTCTCTCGGTAGGGACACGGACCCCCACTACGGAAATCCTCCGACTCTTCTACCACTCCTTTCCGTAGGGTCCGTCTCCTTTGACACATGTTTCCCCACCTCCTCCCTTTCCCGGAAAACCCACACCTCTTACTTACTTTGTACAGTCCTCTCCTGACCCACCCCAACCCTCCTAGTCTCGGTCCTGTCCCCACTTATACCCGTCACTCTTCGGAATTTCCCAACTGCCTCCCGACCGCTGTACTAGTCTTTACGTAGGACAACTCTGGGTCGGACCTGTTGTGTCACTCTGAGGTATAGTGATTTTTTTTTTTTTTTTTTTCCTTTTCTTCTTTCTTTACGTAAGATCTTTCTAGAGAAACCTAGACCCCCACCACCCCCGTCGGACACCGCCAATCAACCTCACCCTTCCCCTGCTCGTTGCAATGAGTTCCGGGACTCGCCCCGTCCCGACTACACCCAGGTAGGGTGGGGTAGGTCTGCACGGTCTGCGTGGACGCCGGGGGTTCTAGTCGTTGCACCCTCTCCTGAGGACGTGTCATGTCACCCTCGGCGGACGGATGCTACCGCCCGTCGGGTAGGACCCACTCACGTTCCCGTGGCCTACCTCCACACTCCCGCGGTTTGTCTAGGCTCCCTTCCACCACACCCCTACGGACCCAAGGTCTGGTCTCGACGGTGGAGGGGACTCGGTCCGATGTAGGACCTCGCGTTCTTCTTCTTCTCGATGGCCACCTACGCCGACTTGAAGCTGGACTAAGTCCTCGACTCAGTACTTCGCGCCGCGTACTAGCTCCCGCACCACATGCTCTACGCGCAGATGCGCCAGTTGCGGTAGCCGTACAGGTCCGGGTCGGGACGGAGGGTCGGGAAGTACGGATAGCCACTCGGACGGACCGGACCAGGACGGGGGGCGGGGGAGGGGTCAATTTTTGGAGGTTATTATCGTCCACGAGACGTCCGTCGGTACGATCTGTGAGTGTAGGTGTCAGAGGAAAGTAGGAGCTGACCCCTATGAGTCGGCGTAAAATGTCTACTCCTTTGTCCGAGGTTCGTCAATTTACTGGACGAACTCTAGAGGGTCGACCAACCCCACCTCGACTGAGAGTGTGATGCGGCTGGGGATCAAGTGCAAAGTTCGGAGAGAAAGGTACAGATGTTTTACCCTTATTACTGTGACGGATAGAGTCTCTCGACAATCCTACTATACCCTACTGGTCCGTCCGGTAGACCGTAGATTGTCCACGAGTTATTTACAAGTAACAGGGGACAAGAGGTGTGGGAAGTTGGGTCCCAAAAGTGGATACCCTACCCCGTTCCCGACATCAATCACCTCCCCAGAGTCCCCGTAGACAGACACCTTTCTCAGGACCTGGTTCTGAGTCTCTACCGTCTCCGTCGAGGTACCAGGGGCCCCCCGGTTGACCTCAGTAGGGAGGGACTTCGGAGTCGAAGGAGTAGACATATTACCCCAGACTCACCCGTCTTGTCCACAACTCTGACACCGTCCCGAGTCCTCCTGTGGACAAGGGTGATCCCACCCACTCAGGCCCCCGTCGACGGACACCGTTCCCGTCCGGTTCCTGGGGACCCGGGTCCCTACCCCGTGTCGAACCCTTCTACCGTCCTTAGCCCCGGACACCCCTCTTCCCAGGTCCGGAGAGCAAAATCCCTGACTAATGTTGTTGTTGGACTGTTCGTTAGTCCCTTTCCTTCGAGTATGCACGGTCTCCTATTCACTAAGACCTCGGGTGTAAACCTCGTTTCCAGGTCTATCTCTCTACTCTGTTATACTTTACTAAAATGGTAAAACCTGTATCCACTGATACCTAAAATTTGTCCTTAAATTCAACCTCTGTCTAATAGTCTCAATCGGAAGAATGAATGTTTCAATATTGAAATTTTTCAATAAAACTTGTAGATGTTCAGAGTAACAAAGGGATTTTGTTTCTCTTATTGTACATTAAGTACTGTAATACTACTGTTATACTATATTCCGCACATTTCACGAATAAGTCACGGATTATGTGTTATCACTTGTTATATTAAAAACTAAATAAATTTTTTGTTACTCTCATGATTAATCCAAGTTGGATCGAAAGGAAGACTTTAGTCTCTAACCCAAAGAAGTCCTACCATCCGGTGTCTGTTTACTTGGTGTGCAAGTACCTATCTCTTTTTAGTTATAATAATTTTACAGGTATGGTAGGTTTCACTATATGTTTAAGTTACATTGGACATGGTAACATTAGTACATTTTTAAGGTCACTGAAAAAATTTCAAATCTGAAAAAATTATTTATGTATTTTAAGTTTACCTTGGTGTCTTCTGAAGTTCATCTGTTTCGTTAGAAATCCCCTTTTTTTCAACCTCCGTAGTTTAAAGGACTAATTTTTAATACACTGTTTCACCAACCCGCACCATCGAGTGTGGATATTAGGGTCGTGAAACCTTCAGACTCCGTCCACGTAGTGAACTCTGGTTCTCAAACTCTGGTCTGACCGATCATACCATTTTGGAGAAGAGATGATTTTTATGTTTTTAATCGGTCCACACCACCACGTGTAGACATTAGGATCGATGAACCCTCCGACTCTGTGCTCTTAGAGAACTTGGACCCTCCACGTCCGACGTCAGTCGGTACTAATGCAGTGACGTGAGGTCGGATCCACTGTCTCGTTCTGAGACAAAGTTTCTTTTATTTTATTTTATTTAATTTTTATTTTTAATACAGTGTTTCGATAATAGTAGTTTAGTCATACCAATATTTTTGTCATACCTGTATTTTTGTCTGTGTATCTGGTTTCCTTGTCGTATCTTTCGGTTCTTTATTCGGGTACGTATATGTAAAAAGAAGAAAAAAAAAATTCTGTCTCAGAGCGACACAGTGGGTCCGACCTCACGTCACCCGTTAGAGTCGAGTGACGTTGGAGGTGGAGGGTCCAAGTTCGTTAAGAGGTCGGAGTCGGAGGGCTCATCGACCCTAATGTCAACGGGTGCTGGTATGGATCGATTAAAAACATAAAAATCATCTCTGCCCCCAAAGTGGTACAACCGGTCCGACCAGAACTTGAGGGCTGGAGTCCACTAGATGGGTGGAACCGGAGGGTTACACGACCCTAATGTCCACACTCGGTGACGTGGACCGGGGTCCGTATATGATAATTAATTAGAAACTGTTTTCATGTTTCTTATTTTGTATCTCTTTTCAATGAGAGAAGTTAATCACCACAATTCTTTTGACCTATAGGTGTACGTTTTCTTATTTTAACTTGGGAATATGACATGGTATTTCTTTTTAGTTTAGTTTTACCTAATTTCTTGATTTGTGTTCTGATATTTGATATTTTGAGGATCTTCTTTTGTAGCACCTTTTCGACGTACTGTAACCAGAACGGTTATTAAAAAACCTGTCCTGTGGGTTCCGTGTTCCTTATTTTCGCTTTTGATTTGTTCACCCTCATGTAGTTTGGTTTTTGACAAAGCGACACAACCGGTCCGACGAGAGTTCGAGGATTGGAGTTCGCTAGGTAGGCGGAGTCGGAGGGTTTCACGAGTCTAATCTCCGTACTCGGTGACGCCGGCCGGTCTTACTTTGATAACTCCTCGAAACCGATACGTCTGAATCAACAGACTAAGGTGAGGTAAGGGTCTCACCAAGAAGAAGTTGGAAACTATGACACTCGAAGTATATGGGAAGGTGATTTAAGGAAAAACGAATTCACTCTGTTTGTTCAAAGGTGAGACAGAGCGTTTATTTCTTGAAATTGACTATTTAAAACATGTGAATTGTTTTTAAACTTGTCACAAACCCAACTCACAGATGAAGTACTTATTTTCTTTTTTTAATATTCGGTCCGTGTCACCGAGTACGGACATTAGGGTCCTAAAACCCTCCGGCTCCGCCCGCCTAGTGGACTCCAGTCCTCAAGCTCTGATCGGACTGGTTGTGTCTCTTTGGGACAGAGATAATTTTTATATTTTAATGGGCCCACACCACTGTGTACGGACATTAGGGTCCATGAGTCCTCCGACTCCGACCTCTTAGCGAACTTGGACCTTCCATCTCCAACGTCACTCGGCTCTAGTACGGTAACGTGAGGTCGGACCCGTTGCTCTCACTTTGAGTCAGAGTTTTTTTTTTTTCTTTCTTTTTTTAATAGATCCTATGTTAAGATCTGAGTTTAGTCGGATTTGACAGGATAAAAGTGTAATACGACGAATAGTATGGGTCATGGACACCGGGTCATCATTTATAGGGTCAGTAATGATCCGAGCAATTAGTCCGCCAGTATCTCCAAGTCGACGAAAAGACAGTACACGACGTCTACAAGAAATCGTTTTTCTGATTTTTGTTCTTTCTTTTTTTCTTTTTCTCCAACTCTTCCGACACAGATTATTTTCTCTTCACTGTGGTTCTGAGGATGAGGACCCTCAGAGAGACTTGGATGAGACCGAGTCCTTCGACGGGCTAAATTTTTTTTTCTGAGGATCAGGGTATGGATTCTTCTTACGTCAAAAGGTTGTAAGGGGAGAAAGACGAGAGTATCTCGTCCGCCCGAGAAAACCAAAGATACCTAAGTAGTCAAGAGAGGACGGTACCTCCGTTTCCCTAAAGTTAGTACAGGAAAACCCTTAGACAACCCGACAGTGGAGACATCTTCGCAGACTTACTACAGTGTGACTCGTTTCCTCTGTTATCCGACACGGAACTGTCTCGTTCGTAGACTTTACTTGTTTGGTGTTTGTAGAAATGTTATTACTGCTGATAGTAGCGATAGTAAATGAGTTACGAATGATCCACGACTTACGTAAGTTAGTGTAAATCAGTACTCCTTTAATGTGACGACCGGTCCGCACCACCGCGTGTGGACATTAGGGTCGTGAAACCCTCCAGTTGCGCTCGTACTAATGAACTCAAGTCCTCAAGCTCTGGTCGGACTCGTTGTATCGCTCTGGGACAGAGATGGTTTTTATGTTTTTAATCGGTCCGTATCACCCCATCAGGGTGGTACCACGGACACCAGGGTCGATGAGTCCTCCGACTTCACCCTTCTAGTAGACTCGGACCCTTCCAGTTGCGACGTCACTCGACACTAGCATGGTGACGTAAGGTCGGACCCGTTGCCTGGGATAGGGGGACTTTTTTCTTTTCTTTAATACGACTATAACAGGGGTGAAATATCGGTTCCTTTGTCTCCGAGTCCTTCCAAGTTATTGAGTGGGTTTTAGTAGGTTTATCATTGACGTTAATCTTAATTTTGTGTCAGGATTGACGTTTACACAGGGATTGGTCACGGAAAGGTCTTTGATAGGGTCGTCTTTATTAAAAAGGAAGGAAACGTGAGGGAATTTTAAGAATGTCACACCAAATATGAGATGAGTGAGTGGACACAGTTTAGGACTCGTGTGTCTCTGTCGTACTAGGGATTAGGGGGTTTCCGAGGGTTAGGTCTCTTCAACTGTTGAATAGTTCTATAGCTAGAGGACTGGAGCACTAGGCGGGCGGAACCGGAGGGTTTCACGACCCTAATGTCCGCACTCGGTGGCGTGGACCAGTTTTTACAAACTCTGTCTCTTCCCCGAACTGGAGTTTTCCGAATTCTCAGTCCCGAACGTTTCTCGAAACGTGGTTCGGGCCAACTGACCGTTAGGGTAGGACCACACGGTATAACTCTTCCTTAGTCTCCGACGAAGAGTCGAATCGTCCTTTTCTCACGTCTCTATTTACTCCCAATAAACAACCACCCACATATCGGTCTCTCACAACCGGTCGCAGGACAAAAACGGTAAGGACAAAATTGGATCATTCACGTCATTTTACCTTAGGGATTTAGGTATCTTATATATTATCTCAACGTCTCTTTCTGCTCCATCCCGGTTTCCGACCCAGTCGATGTCCTATAGGTCTTTCCATAGAACAACCTGTATCTCCCACATTTGTCCCTCTCTCAGAAACTTGTGCACCCTCCCTTCCCTACCTCCCTATCACCCGTCCTCTTAGACTCCAACCCAGTGTCCGAACCTTTCCCTCACCCTCCCTCACACCGGGTAGTGATGGACCGGGGGAAAGGGGTACAATTTCGTGTCTCCTGGGAGAAAGTAATGGAGGGGGAAGGTGTCCGTGGTTTAACCTGTCGAGGCCACACCGGAAACGACACCAACCCCGGACGGTCCGGGACCCAGAGGCCCTACAGGTGGAGCGGGACAGACTCCTAGTACGGACCCATCACAAACCCGGGTTACCCCTCGTCTGTCGACTCCAGTGGACCGTGCCGTTCCCGTTGCTCCTGGCGTCCCCGGTCTGTCAGTTACGGCCACACCGACTCGCCCATAACAAGGGAGGGGGGTCGGAACAGGGGAAGTATGACATCATCGGGTTCGGTGGGTTCCCTGAGGTAAAAGAACCCGGTGTGGGGAAAGAAGGGTAGTGGTGGGTGTATCCTTCCCTTCTGTCTTCTCGGGGAAAAGGACCGACAGTAAGGGACTTCGTCCGTGTCCCACCCGGTAGTACTCTGTATTACTAGAGTAGGGGGGGATTCTCGACCGACATGGACTTTCCTAGTATGTACGCGACACTGGCGTTCTACCTCCACCGCAAGTACCACACACGGTAGTTGGGAAGGTAACTGGACGTGTGGCTGAGCGACCTCGAAGACGTCGACGTCGTCCACTCCCGACTCGGTTACCCCGTCCTGACCCGATCCGGTCTGAACTGAACGACACCCTGGGACCCGTCCCCGTGAAAGGGAAGGACTCGAAGTCGAAGGGGAGGACCTTTTTACCCAATCATTAAGGACCGGACCGGAAAGGGTCCCGAGAACCCTCTCATCTTAACTCTACACTTTAACGAAACTGAGGTAATTTCCCGACCAGGGTCTTAAAACCGGGAAGGTGTACCACCCACCAGGGACAACCAAGACTGGGGGTGGAGACGGGCTATCCGATTCCTGGGCAAGAGGAGGGACAAGGCACCGAGTATTGAGAGAGGAAGCCGAGGATCTTCGACGAGACCGACGAGATACTGGACCCTGTAGACCTTTCCAGTCATCTCCCTTCACCGGTCCGACGCGGACCACTCCGGCCCCCCGACCCACCGTCGGACTTAATACTAGGAAAGGATCCATGGGGTACCGGAATCCCTTGGACCGTCTAGATCTCCTCGACCTCGGGTGGGGACCGGCCGGTCTGGGTGAGTGGGAGATGGTGTTCCACCCCCGTAGATTCCTCCCACGTCTTCCCTCTGGGATTGTCACCGACTCCGTCCCCGGGAGTAGACCCGTCTACTCTTCTCTTGAAACACACAACCCCCCATAGCGGGTAGGTCAGAGTGAAACACAGTTGACACACGTCTTAGTCAAGTCAGTCCCGACAGACTCCCCACAGGTCCCAAGGGGTCGGACCCTCACCGTCCCCGACGTAAACAGGGGAGTCGGGACGGAAAAGACGGTGACGAATGACAGGAAGGACCTCATATTGTCTCCAGTTTACACCGTCCTCGTGACTACTTCTCCCCCACAAGTGAACCACCCACATCCACCCCTCCTCCCGGTAACCCGACCCGAACTTTCAGAAACCACTACACATCTTCTCACAGACTCTTTCTCTTCCCGGGACTCGAGCCTCCCGTCCGGGGTGGGGACGTCAGACGGGGTCCGGAGTCGGTCGTCAGGACATCTGGGTCCCTCCTCTGGTCCATCTTCCCGACCGTCGCTCACCTCCACCCTCACCTCTACCTCTCCTGAGGGACCCTAGAAGGACACCGGGGAAGACCCACACGGGACCACCCCGTAAACACGGTCGTCCCGTCGACCCCGACGGAGGGACTCCTAGGAGACGGAGTGGAGGTAGGTCCCGTAACGGAGTCGGTTCTGGATGATAGCCCTACTTGTGTAGATGGGGATGTACATGGACCGACCGATGGTGACAGCGTTGGCGTTACACGCCCTTCGGGACGTCCGGACCCGCCTGTGCCGGTGACAGTAGGTCCTCACTCCTAGGGGGATGATCCCGGACGTCGGACAGGAAAGAAGGGGAGGTAGTCAAAGGTTGGTGGGAGCAGGTCCTGACTCCGGACCGAGGGTGCGGGGTAGGGGAAAGGTAGGTCAGGGATCCGTCGTTCCGGTGGTAATGGGTCCTCCATCCCTGGGACTAATTCCACAGTGTAGAAAGGGAGGGAGGGGAGAGGAGGATTAAAAAAAAAAGAGTCTTGTCAGAGTTTAGAGGTTACAAATTGGTGGTAGTAGGTCGTCACCCTGAAGGTGGGAGCCGGGGTACGGGGGGAGGAGTAAGAACGAAAGAAGGAGACCCGACTGGGTCTGTCGTAGTAAAACGTCACTCCTGGGGTGGATGAGGGGGTCGGGGACCCCCGAGGTAGGGGGCGGTCCAGGGACCCCGATGGGGGCTACCACTCTGGGGAAGTCTGGGATGTCTCTGGGGTGACGAGAGTGTCGATGTTGATGACGGCCCTTCTGCTCCTCTAGATGTTCCTCAAGAAACTTCATCGGTTACTACAGTAGGGGTTGGACGACTTCCTCCGTCGGTCGAACGACCTCCGCCCGCTCCTCGCCGGCCCCCTCGTTTCGGTCCACTTTCCGACCTCGAGGTCGGACACAGGTCGGAGGGTGGACCTGTCCCGAGGGAAGGTGTCCGGTACCCCCGACGTACATGCCCTAATCCCTACCGTCCTCCTTCCACCGGGACTCGTCTGTCGATACAAGGGAAAACGATATTGACTCCAGGACCCGGGTGCAACCTGCCCTGACTTCCATAAAATCTCCAAAGATGGGACACGGAAGTCAAAGTACCGGTCTGAGGGAGGGAGTCGACTCCCCACCTCCATCCCTACCATGCAGGACCGATACCTAACCGAAATATTTTCCTTTCTCCAAGATTCTTACAAGGGTTGGATACGAATGGAAAAGACCTCGGTCCCCAGAAACGGATCCACCCCCCGGACCGGACACGGGAGACGATTCCCCACTCATTCTCTGACTAGACACGGGAGGGAAGGGGGAGCAGGTCCCGTGGGTCTCGGTTCCAAGGCGGGAGGTCCTGGGACTCACGAAGCGGGTGGACGACGCTAAGATGCTGCCGTAGACGTTTACCCTCCTCCCGTCAGGGTGCGGACACGACGTACACCCGACCCGGTGGAAAGAACACGTCAGGGATCCGGCAAAACTCCCTGTCCACTCCCTGTCGACGTGTCTCCAGACCCGTGATGTCCACCACTGTCGTCGGTGCCCGAACAGTCTGAAAAGACCGGGTCCCCGTCGTAGACGGGTAGGGGAACCCACGGCTACCCTGACTCTGGGGGACCCACCCTACCCTACCGGTCTCGTCCCAGGACCTCAAGGTCGGTGACCGGCCGTTGGAACGAGAGTGGAACGAGAGGGGTGACCGGGTCCACGCCGTCTTCCACGCGTATCACTCGGCTCTCCGGCTCCGCCGGCTCCGGCTCCTCGGCACCCCGCTCCTTCGGGCCCTTCCGGCCGCCGCCCCGGGTGCCGCCCTCAGGTTCGGTCTCCTCGGGGGCGGCGGGTTCTTCGGTCGTGACCTGTTCCCGGACCCGTGGCCGGTCCCACGTCACAGTCCTGGGGGGGCCTTCGGAGGACCCTGACAGCGACCGTGTCGGGCTCCGGGACTTCCACCGTCGTGCCGAGTCCACGGTCGTGGGTGTCGTAGTGGTGGCGGCCTCCCAGGTCACGAGTGAAAGGTCTCACTCTTCTACTTCCCGTACTTCCTCGACGACCACCGGTGGTTCTAGTTGAGCTCGCGGTAGTTCGACGTTGAGTGCCGTGTCAGCGTTCACGTCTACTTCTTCGTCTTTCACAGGTGGGGATCACTGATGTGAGACAGAAAGGAGTTCGCCGTCGCGTTTCCGGAGACTTGATGACCCCTGAAGCCTGGCGAACACCCCTGGGTCCGAGGCGGGAATCAGGGGGTTGAGACTCGGGTACAAGACGGGGGTCGGGTTTCCCCTGTCCGGAGTGGAGATGGGTTTGGGATCCAAGGGCCAGGGCTCATGTCAGACATAGTTTGGGTGCTAAAAGAGGTCGAGTCTTGGGTCCCGAGACGGGGTCAGCAATCTTATATCCAGAGAAGAGGGTCTTAGGGTCGGCCGGTTACCTTTGGAGTGCGACCCAGGATTAATGGTCAGAAATTTCCGGGTCGGGGATCTTTGGGTTCGAGGAGGAGCCTTGGCGAGTGGATCTCGGTCTGGTTGCAATGAGTCCCGAGGAGGGTCGAACATCCTCGACTCCAAAGTGGGAATTGGGTTCCTCGTGTCCAGGGTGGAGGTCGGGCCCTCGGATCCTGGTGAGTCGGGGATCCTCATATAAAGGCGTGAAGTCTTAAGGTATAGAACGCTTAGGTTCGAGGGACGGGGTTTATTGAAGTCAGGACGAGGTCTTAAACCTTTAGGATCAAAGGAGAGGAAGCATAGGGCTCAGACCCTGTGTTTTGAGTCCCTCCCCGGAGACCCCGGTACGGTCCCCTTCACTCCTGACCCACGAAGACGACGGGTGCCACCGCCGGGTTCGACTCTCACGAGACTTCGCGGGGGAGTCCCGAGTCGACTCGGGCCGACCGACGGCCGTGGGGACCGTCCCGGAGTCCGTCGGCTCGAGGAGACGACCTGTGGGGACGTGAGCCGACGGGTCTCGTGCACCACGTCCGTCCGGCTGTCGAGAGGGGCGGGGACCTCCGCGGAGACCGTCCACCGGGTCGGACCCTCTCCGGTCCTCCCCCGGAGACGTCGAGTCCGAGGAATTCCTGTGTTCTTCCCGACCTCCACCCACCTCTTTCCTCCGCCGGGACACCGGTTCCATTTGGGGAAAGTCGTACCTCACCGGTGTCCGACGGACCGGACTTCCTGCTCCGGTCTCATTGCCCTGTGTCCGTCCGACTCGGCAGGTGTGGTTACGGGTTCCATGACGTACCACCGGCACTCCCTCGTTTAGAGGGAGGTAGGTCGCGCTGTTTGTTAGGTCCCGGAGACGAGTGGTCTCGACCTTCTCGCGAGAGGTCGCGTCCTCCCCCAGACCCCTGTAGAAGGGTCTGTCGTGGGTCCACCTCTCGTTCTTCGGCCGGTCCCAGTGGATTCCTCGGCCGAGAGTTCCCCTCCGGCCCCCGACGGCCCGGACGGGATGGACACCGTGTCTCCCGTTGCTTCCAGACGCGCACAAACGCCTACTAGACAAACAAGAGGAGGCGGAGACCGTAAAACCTCTCCTTCACAAGTTACTTTAGCACGCCCCAGTAACGCCGGTCCAAGGTGAACTCGAACAAGTGGTCCTCGTCGAGGTAAACGACGCTTGTGTCCCACTCGCCGGTAGTCCCCTCCACGCCCGGTCGGGCCCCCGCGCCCCTTCGGCCGTCGTGCCCCCGGCCCGGTGCGGCGTGGAGGCCGAGTCTCGTGACCGGGGACGCAGAGCACGCCAGGACCTACAACCTCCCCTCCCGACCGCTTACGACCCCTGAGTTCCCTCGACCCCGTTGTGCGTTAGGGTCTAGTTTTGTCTTTTCCGCGGGCGGCGCACTTTTCTGAGACGTTCACCTTTGTTTTTCTGGAGGGTGGTGGACCTTGACCTCCGAGTCGCGGCTCGCGCCGCGAGGAGCACGTCGGCGACCTCCCGCGCGCGGCGGGTGAAAAGCCGGTGTGGCGCCCCGCGCTTGCGCCACCCTCAGCGTCCGTTCGCGTGTGTCCCGCCGCCCTGCTCCCGCCGATCCTAGGGCGGGCGAGGGGCCTGTCCCTGCGGGCCGCCGCCCCGGCGGGAGGGAGCCTCCTCGTCTATACAGTCTCCGCCCGGCCGGCGGTGGCGGACGTGGAAGGGGCCGGGGCACCAGGACGCACGCCGAGCGCCCCCCGCCCCCCGCCGCCCCAGGTCACCAATGGTCGTCGAGGAGCCCGGCCTACCTCAACAGCCACATCTACGTGTCGAAGAGCCGGCAGTCCCCCTACCAGAGGAAGTAGAATCTCCGGTGCTTGTACGTTCACCGGGGGTCGTCGACGTCCGCCGAGAAAAAGTGCCCGAGGTCGCTGTCCTTCGCCAGGTCCATCAAGTACCGGTCGCCCTTCTGGAGGAGGAGCGTGAAGACAAGGAGCGTCTGGATGCCTCCGTGCCCCGGGCACTGGCGGCGGCGGTCCAGCGCGGCGGGGGGGCGTGCGGGGGCGTGGGGGGTAGCGCGAACCGTCCCGGCGGTCCAGACCTCCCGCGGCTCCCCAGCCCCGACCCCCGCCGTCCTCGAAGGGCACTACGCGGGGGAGGGGGCGCGCAGGGGTCATGGGTGGGAGGGGCTTTGACTTTCCCTTTCAGGGGCGCTCCGACCGTGCCACCCCCGCCCTCGCCCGTGTCGACCCGCCGCACGCGCCGCCGCGCCCGACGGCCGGGGGCCCTGGGACCGGGCGGGACCTCGAGGCACCAGGGAGACTGACCCCCAGCTGTGGTTGACCCCACGCCCCGGCGCCTTGCCCGGCGCCCCAACCCGCGGCGCGGACGCTCTGTGTTTCCACCGCAGGGTCCGGCGGCGCGGCGTAAAGGGGTCTGCAGTAGAAAAGTTTTTTATAAATTTTTATAATTTTTTTATTGATTCACGTATTTTTTTGGGACTTTTACTGGGAGCCCGCTGGGAAATGGGTCCGGCCCCCAACCCTCAAGCAATGTCCGAGGCCCCCCTCGGGGTCCTTAAGTTTGAGGCCCCGGGGGGGAAGGGGGACCCGCGCCCGCCGCAAAGGGAGAGCGTTCCCGTGGTGCGGCGTGAAAGTTTTTAATAAAATTTTATGAACGCCCGGGGAGTCCGCGGGTGGCTTCCAGACTTTTACACGAGGGTCCGGGGGCCTTTTGGTCGTAGAGTATTTGTCCAGTGATGTTTTTATCCTTCTCATATTTTTATCTTATATAATACAGTGATAAAGCAGAAGAGAAATATCATCGCATAGCATCCTCACCCTGTCCACCGGAAAGGGCTGGGACGATGCGACCGACCACGGGCTGTTTGGAGGTGACCTACCAAACAGTGACCTACCAAACAACCCCACCACCAGTGTCCGCGTTTCCTGTACGTGTGCCCGTGCGATGCGATGACATTGGTTCTCCACTGAAGTCGGTACTTATTCCACTTCTCCAATGTGTAGATGGATGCCTTATATTATTGTATGTTACTGAATATTTCACTGATGTACGTATACTCGTTCGTTTCATGTCTCTACGGATCTTGGGGTGATGTCGACACGAAATAGTCCTTTTCGTGTTCTTATACAAAAAGATGGATTTTGGGAGAAGATGAAATTTTTACCAAACGACTTAAAAAGATACAAAAATTTTACAAAAATACGAAAAAAAATTTGTGCATTTCCTACCTTGGATTAGGAGAGGGCTCTGCGGAGGAAACACAATTACGGATAAGAATGTTGTCTCTTTGTTCATGTAATTATATTTTTGCTCAACTAATAACCCCATATTTTAGGAGATAGTAGACATCGTGTTGGGAGGAGGGGGTGGCGAGTCCCAATACGTTTATGATAAAAAAAAAAGAGAGAGAGAGAAAATTTCTGTCAAAAACCCATTAGAAAAAGAAAACGAATTCAGTCTCTACCTTCCCCCTTTCTCGTTTCCTTTTTTGTTGGTTGTTGTTCCTCTTACTTCGAAAGGGAAGACCATAGTTTTACGAGGCCTCTCCTCCCTGACAGTCCCCTCGTGGACCCCGGCCGAGGCGGGAGCGACGCCCACCGCCACCGCGGGCGGACGGACCGCGGGAGTCTACAGGTGCAGGGCGTGCAGCCACCCACACGTTCGGTCCAGGTGGAGGAGGAGGAGGAGAAGGAGGAGGAGCCGCCGGAACCCCAGGTACAAGACGACCCGGACCGCGTCCGAACTGAGGTCGTCCCGAAGCTAGACGAGGACCGTCCGGGCCTCCGTCAGGACTCTCTCTCTCCCACCCCTCTCCACCCTTCTCCCCCAGGAATCTTCCCCGGACGTCGCTCCCGGGGAAGGGTCCACGGTACTGGGCCTTCGGAAATATTCTCGTTCTGATTCGGTTTTTGACAGGGAGCCGGGTACGACGGAGGAGACTTGGACTCGCTCTACACCCTCGACGGTAGTGGACAGTCCTGTGAGTCCTGGTTTACGGAGGTGGAGGGTGGACCAGAGACCTCGGTGTTCTGTGGTCTACGAACGGGCGGGTGGGACGTGTGGGGGACGGGCAGGGGTACAGGTTGTCGCGGAAGTGGCGGACAAGGGTGACCGGCACGGTCGAGGGACCCCTTAAGTCACGGTAGACTAGACCTGTCCTCCGGGAAACTTGGGACGGAAAAGTCGGAAAAGTCTGAATTGGAGAGGTACACCGTCGGGAACTCCACTTGGACCGGAAGGTACTAGTTACCGACAGCTTCGGAACCCGGCACGTACTGACTCCTACTTACGACCCACCGGTCCCCCTGGACCTGGTAACTAGGGAGGGGAGGTAGGAGAGGGCGAGTCCGGACACGGGGCCCCGGTCGGTAGTCGGACCGTGTCGTACGTAGGTGGGTGACGCCGGTGACTCCACGAGCGGGAGCCCACCTCACGCTGCCTGCGAGGACCTTCAGGACGTGGAGGTGGGAGACCCCGAGGTCTGAGGGAACCGTCGCAGGTGTGGTGTGACAGTCACCCTTTCTCGTCGGCACTTTAGACCTTGCGGTGCGGGTCGGTCCCCGGAGAGGATCCGAGGTGGTGCCCGTTCAGGGTGCGTCGGACTTCACCGACGAATGACGGGCCCCCGAAGACCTACCTCTTGGCCGAGGTACACAACCCCGACACACACAGGGTTGACGGTCCTTCGGTGCGATCCCGAAGTTCGGAGAAAAAAGAAAAGACGTTAAAGAAAAAAAAAGAAAAGAAAAAAAAAAAAAAAAACTCAGTCTCAAAACGAGAACAGCGGGTCTGACCTCACGTCACCGTGTTAGAGACGAGTGACGTTGGAGACGGAGGGCCCAAGTTCACTAAGAGGACGGATTCGGAGGGTTCATCGACCCTAACACCCGCGTGCGGTGGTGTGGGCCGATTAAAAAAACATAAAAATCATCTCTGCCCCAAAACGGTACAACGGGTCCGACCAGAGCTTGAGGACTGGAGTCCACTAAGTGGACGGAGCCGGAGGGTTTGACGACCCTAATGTCCGTACTCGGTGGCACGGGTCGGAGACGTTAAAGAAATTTTCTCTAGACCCACAACAGTAGAAGGAAACAGGTTTACGGGTCAGGAACGACTGGAGGTGTGACGGTCGTCTGACGGTCCCGTGGACCCAACCGGCCGGACCAGAGACGAGGTGTCTGTTGGGATGTGTAGGGAAACGACACAGTCGCGGGAGTCTACCCCCTGTCTCCGACCACCTTGGGTCTCTCGTCCTCGACCCTCAACAGACCGTGTCGAAACTCACTTCCACTGGAAATCCGTCTTCCGGTTCAAGTGGTCCGTGTGTCCCCTCCTTCCTGTACGACCCGTCTCCCGTCCCGGATCCGTTTCCACACTGACCGACTCTCACGCGACCCCAAACCGTGACCTGGCTTGTCGGAGTGTCCTCCCCTCCCTCCGTAGTCCGTTGGGACCCGGGACTGCGACGGTGTCAGAGGGGCCCCGTGACTGGTACTATAGAGTAGGGGCGTCCTCGTGATGTCGCGGCTCACGCTCAAACACCTCGCCTAGGTGCTCGACCCGATATTATGCATACGGAGGGCCGACATGGCCTGCCACAGATCATGCGGACCCCGGGCGGCCGTCGGGTCGCGGCTCTCTGACACCATGCACAGACACTTGCCGTTCCCGGCCGGGGCGTCCCCGAAGTTCTGGGCGGCGTGTGTCTTCAGGAGGGACAAGGACGGGGCGCACGACCTGGTGTCCCTGGTGCTCTACCACGCCGTCGATGTCTCACCCGACGGGTCTGGGGGACCATTCCCCCAGGTCGGGGCTGCCGCCGCCGTCTTCGTCTCGGGCCTATTGGACCTCGGGAGAGTGCAAGTCCGAAGCTCTGACCCGAGGGTCGACCTCCGGTCACGCGTGATCGACCCGGACCACCGGTGGCGGTCTCGAGGACCGCTGTAGAACCGCACCGTCGGAGAACTGAGACTGAGAGGAGGAACTCGGGAACGGGGACGCAGGGCGCAGACCCAAGAGTCGATAAAGGTCTCGGTCGAGTTTAGTCCCAGGTCACCCTTGACTTCTCCCGGGTTCAGCCTCGAGCCTCCCCCGACGGACGTTACGTCCCGTAAACACCCAGACACACCGTCCTTCGGCCGTCCCTTCCCGGACTCACGGTCGGGACCGTCTGACTCCTCGGAGGGTCCTCGTCGCCCCGTCACACCCCGAAACACAGTAGTGTTGTAATTTCATAAAATAAGATGAGACAGCAAACCATCTGGCACTACGTCCGACTCCTCGCGAACGGCGGAAATGACCTTGCACGAACGAAGGTCGTGTCGTCTTAGGCGCGACCGTAGTCGGACGCAGTCGACGACGAAATTCTCCTTCTGCCGTAAGGGTCTTTAGCCCGATTTCCACGTAAAGTCAAGGGACCAAAATCTTTCAATGCAAAAAAACCTACCAACCTTTGTTCGTTTCCGTACAAACACGTACACACACGTAGCACACACACACGCACCTCTCTTCCTAGCACATAAAGACTTTCGCACTCACACGTACACCCATACACACTAGAACACAATCACCATGGACACACTCCTGTACATACACACACACACAAAGACCCACACAGACTTACACACTACACACACACAGACACACACACACACACACACACACACACACACACACACACCTCTCTCTCTCTCTCTCAAATGAAAGAACTCGAGTCTGTCTGACTGAGGTCACAGGTTCGAGAAGTGACGATAAAACATGAGGAGAGGTTGGACCAAAACTCATCCTTTTGTTGAAGTGTTCCTGGATGCATGGTTGTACTTCCATTTTCAACATTGTAATATCTGTAAAGTGTTTCGTTTTAAACTTTTACGATACTCTAAAATCTTGTTTCTTCTACCGAACCCGATCTCATCAGTCTTGTCCGAGACACTTTTTCCACCCTCTCCTAAGTAAGAAGTCTCCCACCTACCATTCACTAATATATATCGTGTCATCTCACATCACTCCTTCGTGTCAGAAACATCATTTTATCTGGACCCAAGTTAAAGGTCATGGATCTATGTCCGATACCCTGAATGAAAAACCAAATCACGAATATGAAGAATTTCAAAATTTTGTAAAAATATCTAAATCCCCTATGTTCACGTCAAAACAATGTACTTATATAACACGTAACCAATTCAGATCCGAAAATTCATGGACAGTGGACTTACATGGCTCATCCAAAAAGTATAAAAGAAAGAAAGAGGTGTGCCAAAGAAAGAGGTTAATAGATGACTATTTGTGAATCCAACTAAGGTATAGACACCATAACACTTATCACGACGTCAGTTATATTCTCACATCCAGAAAAATAAATAAATAAATAAATAAATAAATAAATAAAAAATAATATGAAATTCAAGATCCCATGTACACGTGTTGTACGTCCAAACAATGTATACATATGTACACGGTACAACCACACGACGTGGGTAATTGAGCAGTAAATGTAATCCATATAGAGGATTACGATAGGGAGGGGAGAGGTGGGTGGGGTGCTGTCCGGGGCCACACACTACAAGGGGAAGGACACAGGTACACAAGAGTAACAAGTTAAGGGTGGATACTCACTCTTGTACGCCACAAACCAAAAAACAGGAACGCTATCAAACGACTCTTACTACCAAAGGTCGAAGTAGGTACAGGGATGTTTCCTGTACTTGAGTAGTAAAAAATACCGACGTATCATAAGGTACCACATATACACGGTGTAAAAGAATTAGGTCAGATAGTAACTACCTGTGAACCCAACCAAGGTTCAGAAACGATAACACTTATCACGGTGTTATTTGTATGCACACGTGCACAGAAATATCGTCGTACTAAATATTAGGAAACCCACACATGGGTCATTACCCTACCGACCCAGTTTACCATAAAGATCAAGATCTAGGGACTCCTTAGCGGTGTGACTGAAGGTGTTACCAATTTGATCAAATGTCAGGGTGGTTGTCACATTTTCACAAGGATAAAGAGGTGTAGGAGAGATCGTAGACAATAAAGGACTTAAAAATTACTAACGGTAAGATTGCCAACACTCTACCATAGAGTAACACCAAAACTAAACGTAAAGAGACTACCGGTCACTACTACTCGTAAAAAAGTACACAGAAAACCGACGTATTTACAGAAGGAAACTCTTCACAGACAAGTATAGGAAGCGGGTGAAAAACTACCCCAACAAACAAAAAAAGAACATTCAAACAAACTCAAGAACCATCTAAGACCTATAATCGGGAAACAGTCTACGCATCGAACGTTTTTAAAAGAGGGTAAGACATCCAACGGACAAGTGAGACTACCATCAAAGAAAACGACACGTCTTCGAGAAATCAAATTAGTCTAGGGTAAACAGTTAAAACCGAAGACAACGGTAACGAAAACCACAAAATCTGTACTTCAGGAACGGGTACGGATACAGGACTTACCATAACGGATCCAAAAGAAGATCCTAAAAATACCGTGATTGATCAAGAGGTAGGGTAGGAGGAGAAGACGGGGGTATAGATGGGTACTAACACTTGATGAACCTATTTAAAGAGTTCTGAAAACCGGATCACTACCACACTGGATTATTAAAACTTTAGATTAAAACTTAAAGTGGGATCAAATGAAAGACCAACAGTTAAGTCATAATAAAAATACATCCGACCTACAAGTGCGACCAGTCTAATTGGTCTATTAACGATTGTGTGAGATCCAATACAACAAATCTTCATTATCGTCAACCTCCTTTACCGGATTTTTGTTCGTTTTGGTCTTTTTTTTTTTTTCGGTTATTCTCAATAGGTCAAAACAAATTTTTGACTTTTTTGGATGTAAAGTAAAGTACGAGTATCTAAGTTAGTATTTGACATAAAGGTTCTGACGACTTAAGCACCATTCTTCAACTAGTTCAATACCGTTAATAGAAACCCTATTAAACGATTTCACTCGTAAAACTACGACACACGGTACACCCGAGTCAACCAACTTATCACTGAAAAATTAGTAAGTCTGGACCGGAACGAGTGTCTAGGTTGGGTTCTCTACCATATCATACTCCTTTTTCCGGACCCGAAACTTCCTTCTGTTTCGATCCAGGTGTAGAACCACGAAGACAGGTACTCAGTATACTAGAACCTGAAACGTGGAAGCCTCACAGTCGAGGGAAGAGACATTTTTACCACCACCCTCCCCTTTCTAATAAAAGTTCTGACTACACTTCTGTTTTTTAATTTACTATAAAATGTCTAGTCTGTACCTCGATATATTTCATGGTTTGTGTACCAACTATCAGTCTTATTCATGTCTCCGATTCCGTGCTCAGTGAACCTGGACACTCCGTCTTCAACGTCACTCGACTCTTACGTGGTGACGTGAGGTCGGACCTGTTGTCTCACTCTGAAACAGAGTTTTTTTTTTATTATTCATGTTTGAAGGGAAGAGATTATAATCGAATATTTATTAAAAATTTTTTAATAAAGTGTAGTGAAACTCTTGTTTATGTATTTATCTTTCCGATCATATATTCTCTTTGAGTTATTTAAGAACAGTTTATTTACCTATGTAAAACTCATAAAGAAAAGAAAAAAGAAAAATTCTCTATTCCAGAACGAGACAGTGAGTCGGAAGTCACGACACCGTACTAATATCGAGTGACATCGGAGTTTGAAGACCCAAGTTCGTTAGGTGGACGTAGCCGGAGGGCTTCACGACTCTAATGTCCGTACTCAGTTGTGCGGGTCGGAAAAACTTATAAAGTTTTGTCCCAGTGTTGTGTCTGTTTCTTCTCCACTAGTGAATGTACGAAACGTTCACCTTAACTTTCGAGTGCAGGTTTAAAGAGGAAAGTGAACTGAACTTTGAGGGTAATAATTCTAGTACTGTATTACTGGTAGTAAATAAATTGTGTGTACCTAACTTTTTGGATGACACATAGTTAACACCTCAATGTTTATGATTCAGTGTACAGGGAGGAAACTCTTCCAGAATTATACATCTTCTTTGATTTGTACTTTTGTTTACCAATTATATCATACACAGTAGACGTAACTACCTATTTTTATTCCTGTAAAACGAGTCTTCAAATATCAATCACACGTATTTACAATAAGTTGTCACCCAAAAGATTGCGAGAAGTTGAGTATATAATCATTTTTAATATGACTATTTAAGTTTCCGGAATCCAAAACCGAAATACGAAAAGGAGAAGGATCTTACGAGAAGAGAGAGACCTTTTGGTGTGTAGGAAGTCGTACGTTAAATTACGAGGTTGTTCTACTTCTGTAAAACTTAAGTCACTTTATACTATATAGGGGTTAAAAAGAGGTTAATCAGTAAAAAAAGAAAGATGTTAGGAAGATTATTCCTCTTGTTTTGTTAGATTTTAAAGAGAGGTTTATTTCTCTAAATGATCATTGTCCTGACCGATTGTGTAGAATTTTGGACCAAAGTTATAATTAATTTATTATCAATAAAGGGTATCTAGTAGTCCTTATACTAACGAATTCATATTACTATGATAATCTAGAATGTGTTAATTTATAAGATAAATTTTATTTATTAGTCTCTAATTACACAAACAAGTAAACCAGAAAACCTGAGTCAAAGTACGACAACTTCGTTGAGTTACAATTCAAAAAAATAAGATTATCATATGAACCGATCTTGTACCTTTACAGGAGACATTAATACCATCTGTTGTCCACGACGTTTTTCTCTGAGACGGGTTTGATGGTTATTGTTTTGACTTGAAGTAACGATATAAGTCCAATGAAAACCTTTTTGTCTTAGTACTATATATAAAGTAAGGGAAACAATTTTTAAAAGAATTCTATTAAATCTATACCGACATTTTATTCTGGAAAGTTTCTAAAATTTAAAAAACAGGGGGAGTTTCTTGATTGTAACATCTCAATAAGTTGAATAGTGGAGGACTTTTGTAAAAACTTGAAAACAAAAAGATTTACAAAGACTTCGGTTGTAGTTTAGATGAGACTATCACCTAAATAAAAAATTTTGTCAGTTTTCAATGGTCTACGGTAGACATCCGATTCTACCTATTAGTTTAACGTAGTTAAATCAAAACCAGTCTTTAATAAAGTACCTATCGTATGGAACTTGGTCTTAAATAGTACTGTTTTTTTTATTATTTAAATGGTAAAGTTGTCGTCTCTGGAACAGTTTTAAGTCTTAAAGAGTTAATACTAAATGATCGGTAATCATTTCTCCAAGACTCAGCTATTATGATCGTTACTGGTTATTCGTTCAGTGACACCGAAAAAAAAAAAAAAAAAAAAAAAAAATGGTCACCAAACGTTCGTACCAAAGGACCTAGAGTGTCTGCAACCCGAAAAGTTGACGTCTGAAGTTACGAAACAAAGGTCCACCGTCCTCTTTGTAGTGTAGAGTAATGGTTGTTAATAAAGGGAGTTTCCATTCATTAACATAGATTGAAGTTATAAGGAAAGGGACCGGTTTTTAAAATGTGTAACAATATTTTTAGAAGAAACATAAGTAGTGACAGAAATATAATTAAAAGATTCAAAGAAGTAAAGGATTTTACATTGGAAGTTGGTAGTAAGAGTAGGAGTAGTAAGAGTCGCCATTGTCGGGTAAATTTGTTTGAAAACCTGCAAATTTTATAGTCACCGGAACATTTATTGACCTATTAAAGAACTGGTTAGTAGTGTAAATAGAAAAATGAAGGAGATTTAAACAACGTGTATAGTTTTTCGAAACAAGAACTAAAAAGAAACAGTGACATCTTCATAAAATTACACAGTTTTGAAAGTAGACGTACAAAGAAATTAAACGTCACCTAACTAATAATCGAGAAACAAGGTTTATTGACAGTGAGTAAAATTTTAGAAAGGGTTTGTGTCCATGATAAAGATAAGATGTATTACCCTCTTACACGGTCATCCTCTGACGGACCGGTTGAGACTTTTTTTACGAAATTGTTATACGGGGTCGATCTTAGTGAAAAGGAAATAAAGGTGTTTAGTTTAAGTTTTAGTTTGAGTAATACCATATGGAATATATTGAGCTAGTACAAATATTTTAATCGTAAGAAACCTATCATTTTGTGGTCAATTATGAATTAAACAAATGGGTACGTGTTTTGATGGAGGGCTCTAATCTGATTCAGGGAAATTCCTAAAATCCAGAGGTAAAACTCTACAAAACTAAATATCTTCTTTGACTTTTTTTTTAGATCTTCTTCAGCAAAAGGAGGAAACATTTGGACAAGTTTTTGTTTGTTTTTCTGTCAAAATTTTGAGTTTGCTGAGTACCTACCTTGTGTAATCGTTCACGATAAAATGACCTTATTTACCTTCCCCCCCTTTACGTCTGTCGTTTATACCTGTTGAGAAAGTGTTTCAAACAGACACTCTCCTTCCTTCTCTCTCCCACTATGGATTTTCTCTTGTATCCCTTCTCCCTTTAATAAAACAGAAACACTCTTTCCCTTAAAAATTTGTCCTCTCCAAAATTTTACAAGTCTTGTATCAAGTCTCCCTCTTGTCGTATAATTTTTTATTTCGTGGACTCTTTCTCGTCTATTTTTTTGTTTCGTGTCCTTCTTAATCAGAGTTTATCTTCCTATTTGACAAAGACATTGTACTGCCTTCTAATAATTTCCTCCTCTACGGTCCTCTAAAGTTACAAACTCTCACCCTACACCGCTCTAAAGGAGAGATACGGAAGATAAAAGAGGTTCATCCTCCGTCCGACTTTCGTCGCCGTATCTTCTCTTCTACTCTCCAAATTCGTCTTACCTCTTCGACTTTAACAGTAACACCTCCTTACTCAACTGGTTTCTTTAAGCCGTTCGTAGGGTCTGTCATTGTACTCGGTTAAATTCTTACCTATAGTTCTTTAAATATCTTCTCCGTTAGACGAAGAAGACATTGTATGTTATTTGTTCGTTTGTTTATTTATATATTAATATTTGGGATTCACGATATTTCCTTTACTTGTCCCACGATACCGTCTTTTACGTACCGTATTTGAGACTCTGTCCACCAAAATGGAAGCAGAAAGTCTATTCCTTGAGTTCTTCACCGTCTCAGTCATAATCTTGAGTTCAGACAGATGAGATTCCGAATTCGAAGTCTGGTATTAAAATATATATACTACGAATCAGGTCATTCATTTAAGTCAAATTTTTAGTGTACCGTAGACATGTCACAGATATTGTTTTATTGGGTTTCATACTCTATTTATGACAGTATTTATTATCTCGGAGATTATAAATGGACATTTGAATAAGGTCAAAGAAGAAATGAAAAAAGTGAGTTCGATCTTTATCAACATGAGACCGAAGGAAGAAGTTTACGTTCTGAAGACAAACAGTGTTCTTGTGGAGAAAATTACTCTTGTATGATAAACCTTCGAGGACTTATGTATATGATATCTGAAACTGTCTTTTTTTGATTACTTCCACCGTTTGTTTTGTCTTATTTAGTGAATATGAAATTTTGTATTATGGTAAATATGGATCCTACCTTTTCCTTAAACACTTACTTTTAATATAAAATTCTTATTAGATGTATACCCTTCGGATATACGTTTTTATACTAATAAATATTTCTCTAACCTAACAAATTTTTATCTCGTCTACGGTAGGTTAAGTCCATGATATATGAGACAGTCACCAAAGTGGACTTTAAGTTGGGTTAGTTATTAATGTCTGTGTGTTTATTTCTGGTGTTATTCTGTCTTAAATTATGAATTGTCTATATTTAAATTCTGTAGACTATAATTGATAACTTTTCCTTCATCTAGTCATCCTAGGTGAATTTGGTTCTGATATTTTGATCTTTCAAACTGTCAGTCCTAATCTTGAGTCTAAACGGATGAAGTTCCGGAATTGAAATACGTAAAATATGTATATTGTAAGTCAAGACATTCATTGAAGTTAAGATTTTGGTACTGTCGACACCACAGATATTGTCATTATTAGATCATGTATTTTATTTATGATAGTATTCACTATGACGGAGATTATAAATGGATATATGTATAAGGTCAAAGAATTAAAAAAAAAAAAACAAATACTCTATCCCAGAGCGAGACAGCGGATCCGACCTCACGTCACCGTGTTAGTACCGAGTGACGTCGGAGAGGGAGGACCCGAGTTCGCTAGGAGGAGGGAGTCGGAGGACTCAACGACCCTGATGTACACGTCCGGTGATACGGGTCGACTAAATAAAAATAAAAATCATCTCGACTCCAGAGTGATACAACGGGTTCGACCAGAGTCAGAGGACCAGTGTTCATTAGGAGAGTGAAACCGGAGTCTAATATATGTAGACTGTTCTCTTAAGTACTTGATCTTCCGTTAGATACTTCAATAGTGTCTTTCTATTGTATGTACCTGTCATGTCTTCCCGAATTTTCTATTTCTCTTATCTTACTCTTCAAAATTATGTGTGAATTTTTTTATCATTGATGTGATTGACACAGAAACTTTAAACAAGAGGTATTGTTGAAGTAATAAATCATTGTGACTCACTAGAATGATCCTTTTTAGGTTTATGCAAAGACAAAAAAAAAAAAAAAAAAACTCTACCTCAAAGCGAGAACAGTGGGTCCGACCTCACGTTACCGTACTAAAACCGGGTGTCGTTGGAAGTGGAGGGTCCAAGTTCTCTAAGAGGACGGAGTCGGAGAGCTCATCGACCCTAATGTCCACGGGCGGTGGTACGAGCCGATTAAAAACATAAAAATCATCTCTGTCCCAAAGTGGTATGACCGGTCCGACCAGAGAACCGGTCCGACCAGAGCTTGAGGACTGGAACACTAGGCGAGTGGAGCCGGAGGGTTTCACGACCCTAATGTCCGCACTCGGCGACGCGGGTCGGGCTTACTGGTAATAAAGATTTCTCACTTTCGTCTCTACAAGGAATTCTGGTAGTTTTGTAAAAACTCACCACTAATTTAGTTCATAATTTTGGTTGTAAGTTTTTTTGGGTGTTATCAAGTGAATTTATAATTAGGGATGAATTTCATACAACCGTCCAATTTTTATTTCCGATTTTATATTAAAGATTTCCGACTTACTTTCCCATTAAGTATATGACTTCTAGTGTGGGTTCGAAAGGTAGGACCCTTTTCAGCCGACTCTAAAAACCCCAGATACCGGACGACATACTCGTTTAAGTGAACAGGTGGTTGTGACTCGTGTCACGGAAGAAGGTGAGGAAAGTCAAAGAGAACATCAGAGTAATTCTGTGCAAGTCGATGAAACAACTTTGAGACCAGTTATAGTGATTCCTGTTTTTGTGTTTCCAAAGTCACTCCACTTGTCAAATTTCCGGAACCCTTATTCTTTTAGACTTTTTGACTGTTGTCCTGGAAGAATTTTATGACGAGTGGACTCTAAAGCAAACGTAAGAACCAGTAGACGTAAGTCTCATCCCACTTCGAGTCAAAGTAGAAGGCCGGAGACGACATTTATGTTTCGAAAGTTTCCTAAGTACCAGGTCAGTTTCTCACCTAGTATATCTTCCTGGATTTGTCTCTCTTGTATACATAATTTTCTTGTTACATGTAAAATTAGTGTATGAATCTTTGTCATCTTGGTCATAGTATGTTTATTCGGTCAGTGTACCATCAACTACCCCCTCCCCTTGTTTGTAGTACGTGTGAAGTACAAAGGAACTCCTTTGATAGGATCGTATTACGAGGTTCGAAGAGTAAAGTAAGACTTAAGTAAGAAGGAGGTACCAATCCCCACTGTAGGGAACTGGGTACAAAGGACTGACCTACTTTGATTAGATAATTTTCCAATCAGTGAAAGAAAGGAAGAGAGAGATGAGAATTGGGACCCAATCACATAAACGAAACATCCCGGGTTAAGAAGGAGTCGGGTCCGACAGAGTTCCATATCTAACCCTACACCCTTGACCTCTCGTGGTCGTTCGGATAAACCTGGAGTGAGGATTCGGCAGAAGAGGTTATCAAAATAGTCATTGTTTAGACTTTAAGACTAGAGGTGGGATAAGGATACCGAGAAAAAGAGAGTCAAGATTTAGACCCACCTAGGTCTTTCCATATTAAACAACTTTGGAGGAGTTTTGGGTTCCAAACCACGACGCAAACCTTAGAACTCTATATATAATCCACATCTTAATCCTATGGTTTTGTTGACTGTACCGATCTCGTTCATCGAAATCCAGCATTTAAAATCTTTCACTCAAGTACTCCTTAAAGACTATAACCGTCAAGTCTTGTCGATTGACGAGACCATAAATATTTGTGTCTTGAAATTTTTTTTATCCGAAATCGTTTACGAATCAGAGTTTTTTTTTTTTTTTGGGTTAAAACAAAAGTACGACACCTACGTTACCTGTGGATTAAGATTACTTATTTTGATGACTATCGATTATATATTTTCGTATCTTCTGTGAAAATAATATATTGTAAAATAAATTTTTTTAATAAAAGTATCTTATGTAAAAGTGTAATCTCTAAGGGTAACACGCTTTTATTGTTAAATAATGAATATCAAAATATAAACACCTGTCTAACAAAATCTTGTTCATCTTATGTAAACCCTTAATTTAGAGTTAAATGTCAACCATCATAAAACTATGTAGATGTCCCTTTGAACGGGAATTTACCTTGAAGACATATAAGTCTTCGTGAGGTTCGCAAAGAAGGATCCTAAATCTTTAAATATTATACTCGATAGTCGTAAAGGATTAAAATTTTAAAGGGATCATATACATTGGTAGTCATCCACCATAGATGACAGATCTCTCCCTTCAAAAGCTTTTAATTTGTGACAGATTAAAAGACGTTTCAAAAATAAGTACTTAATTCTCATAAAGGGAAACAGGTAATAAGGGTTCCGTTTATACCTTCAAACTAGTATATGATTAGCATTATTTCAACCTAAGAGAAATTCTCTAACTATTTAACTTTCCGTTTTCGACTATATAGTACAAATCAATATGACACTCAGAATATTCTTCGACCCTCCGTTGGGGTAATTGAGTGGTCTTATATCTTGAGTCAGAGTGTTGAATCTATATTAAGGAGAGTTTGGAAAAGGAGTTTCTAATTTAAGACTTTTATTAGAACACTAATTCTCTTCTTCCGACAGGTGGTTACCTGAATAGACAATAAAGAAGGAATAACACTCGAATTACCGTACTGTTTCGTCTCCGTTTCTCCGTATGTAGTTAAGAAGTTTCATACTTCAGTTTTTCCAGTCTCGAAGGTGTCGTACCGTTGTCGAAACGTCTACGGGTGTAGCACTATCAACTTTATCGTTTCGGGTCGTTTCCAATTTCGACTTTCACGGTTTTCGGGACGGAACCGTCGAAAGACGTTCCGTAGGGGTACTTGTATCAGTCATTGTTGAACAGGTTCCGGGGATTTCTTTTTCTTTTTTAGTATTGTAGTTATTTTTTGGTGTCACTTTAATCTTCTGATATGTCTATTGAACCGACGTTTTTTTGTTAGACAGTTCAAGTTTACGTTACAGAGGTAAACGGTGAGGTGACAGTGACAAACGAAGAAATCCCCTAAGACATATCGGAAAACGCACACATACAGTCATTCAGATAAAGATCACTGAAAAGAAATCTCTGTTTCAGAATGAGACAACGGGTGCGACCTCACGTCACCGGACTAGTATCGAGTGATGTCGGAGCTTGAGGACTCGAGTTCACTAGGAGGACGGAGTCGGAGGGTTCATCGACCCTGATATCCTCGTACGGAGGTACGGGCCGATTAACAAAAAATAAAGGAAGATAAATAAATAAATAAATAAATAAATAACTCTGTCTCAGAGCGAGAAAACGGGTCCGACCTCACGTCACCGTGCTAGAGCCGAGTGATGTTGGAGGCGGAGGGCCCAAGTTCACTAAGAGGACGGGGTCGGAGGGTTCATCGACCCTGATGTCCGCGGGTGGTGGTGTGGGTCGATTAAAAACATAAAAATCATCTCTGTCCCAAAGTGGTATAACCGGTCCGACCAGAGCTTGAGGACTGGAACACTAGGCGGGTGGAGTCGGAGGGTTTCACAACCCTGATGTCCGCACTCGATGACGCGGACCGGACAAAAAATAAAGAAATTTCTACGCCAGAGTGGTACTACGGGTCCGACCAGAACTTGAGAACCGACGTTCACTAGGAAAGTGGGGTTATTGATTTTTATTGATTTTGAGATGTCATAAAAATTAATTAAGTTTTTCTTAAATAATTCATCTATAGTACACGGTCTTAGACAGTATTTACAACCCTCATATCATTCACTCTGTCGTAGGGATGGGAATACCTTATATGATCCGCCCCCTTCCCCCTCCCCTCACTTCATCAGAGGGACCTTACGACCACCACCCCCTCCGTCAGAGGAACCACCTCCTCAGGGTCGCAGGGAGGGGAGGGGAGGAGACGGTTGTGTTACCTGTTACCGTTGACGGGTGTGTGAGGGTACCTCCCCTTCCCCTACTCACGTCCCTTGGGGCTGGGGTGGGCCCTCTGGACGTTCGGACGTCTGTGAGGGGAGGGCGGGGGTGACTTGGGAACTGGGGACGGGACGTCGGGGGCGTCGAACGACAAACGGGTGAGATAAACGGGTCGGGGTCCCTGTCTCGACTAGGAACTTGAGAATTCAAGGTGTAACGGTCCTGGTCACTCGTCGTTGTCCCGGCCCCGACCCGAATAGTCGGAGGGTCGGGTCTGGGACCGACGTCTGTATTTATCCGGGACGTTCTCGACCGACGAATCTCTGACGCTCTTCCTCCACGCAGGACGACGGACGGGGCCAGTGAGACCGAGGGGTCGAGTTCCAAGTCCGGAACGGGGTCCGGCCCGGAGACCCATGGACTCCAGAAGAGGGCGAGACACGGGAAGAGGAGTGGACCGACGTTACTCACCCCCTCGTGCCCCGAAGACGTACGACTTCCGTGGGGTGAGTCGGTCCGGGAAGAAGAGGAGGTCCAGGGGGTGCCGGGAAGTCCTACTTTCGACGCCACGACTGGAACCGGCACGAGAAGGACTGCCCATCCACAGGGGATTGGATCCCTCGGTTGGTAGCCCCCCGAAAGAGGGATTTAGGGGCACCGGGTGGGAGGACCCGTCTCCGTCGTCCAAAGAGTGACCGGGGGAGAGGGGGTGGAGGTTCGAACCGGAAAGCCGAGTCTAGAGTCGGGTGTCGACCGGACTAGACCCAGAGGGGAGGGTGGGAGTCCCTCGGTCCGAGCCGTAAAGACCGTCGTTCTACTTGGGGGGGTCTCGGGGACCCTAGCTCACTTCCTGGACCGGTGACACATGCACCTACACGAGTTTCTGTCGCCGTCTCTGATACACAGGGTCAAACTTCCGAGGCGGAACCCTTTTGTCGATTTCATTCCTGGGTCGGACCCCAACTCCCGTCCCCATCCCCCGTCTCCGGACACCCTACTACAACTTCGGTCTGACCGGCTCAGGAGTGGATTATAGACTACTCGACCCGGGGTGTCTACCAGACCTACCTCTTTGACCTTACCCTAGAGGTCCGTCCCAGTGTCGGGTACAGGGGACGTTTCCTGTCTGGTCCCGACGGGCTACGCACTAGTGTCTCGGTGTAACACGGACGTTCACATCGTTCGGGGAAAGGGAAGAAGTGGTGGAGGAGACGAGGACGGGTCGTTCTGACACCCGACAGAAGCCTCTCCTCTTACGCGACCTCCGTATCTTCGCTCCAGGAAGTTCCCGGGTGAAACCTCTGGTTGCATTGACCCGTGATCAGGGTCGAGACAGAGGAAAAATCGAGGAGAGACACGGAGCCAGGTCGACGTGTTGCCCCGTACCGGACCGCCCCGTCCCCACAACCAACTCTCACATGACCTTTACGATCCGGTGACGTGGAGGCGCCTGTCCACAGTGGGTCCCGAGTGGGGACTATCCGACCCCGCGACCCTCCGGTCGGGAGTTGGGAAGACAGAGTGGGAGGTCGGATTTCGAGGAACTGTTGACCCTGTCGCACTGGAGGTGGAAGTCGTTCGACGCGCTTGTCGAGCCGGGACACTGGGTCCTCAAGACCCTATTGGACCTTTTCCTCTGTCTCCCGGACTCCGTCCTCTACTCGTTCCTAGACCTCCTCCACTTCCGGTTCCACGTCGGGATGGACCTGCTGAAGGTCTTCTTCACCGTCCTCCTCTACCTCGAGATGGCGGTCTTCCACCTCGGCGACGCGCGTCTCGAGGTTCTCCCGCGCGCGGTCTTCGACGTGCTCGACGTTCTCTTCGACTCGGGTGACCCGCTCCTCTACGCGCTGGCGCGCGCGCGGGTACACCTGCGCGACGCGTGCGTAGACCGGGGGATGTCGCTGCTCGACGCGGTCGCGAACCGGCGCGCGGAACTCCGAGAGTTCCTCTTGCCGCCGCGGTCTGACCGGCTCATGGTGCGGTTCCGGTGGCTCGTAGACTCGTGCGAGTCGCTCTTCCGGTTCGGGCGCGAGCTCCTGGAGGCGGTTCCGGACGACGGGCACGACCTCTCGAAGTTCCAGTCGAAGGACTCGCGAGAGCTCCTCATGTGATTCTTCGAGTTGTGGGTCACTCCGCGGGCGGCGGCGGGGGGAAGGGCCACGAGTCTTATTTGCAAAGGTTTCACCCTTCGTCGAAGAAAGAAAACCCTCTTATCTCCCCCCACGCCCCTGTAGGCCCCCTCGGGCCCACCCCGGAAACCGGGACCTCGTCCCTGAAGGACGGCCTAGAGTTGTTGAGGCACGGGTCTGACCTGCAGAATCCCGGTTCTAGCTGCAACCTCCTGGACGACCTGCGGACCGACGAATGCTCACTCCCTCATCTCAGACGGAATCGTTCCGAGTTCATCTTTCCTTCAGTGTCGCCTGGTCCGTTTCGGTGTCTGTTAGGTTCCGGTCCACGGGACTTTCCCCGAGTTTGTTCCGGACGTCGGGACAGACTCCGCCCGGTCCTTTGTCCCAACGAAATCGACCCTCGTCACCCAAGGGGCAGGGGTCTCCACACAGGCATATCTCGGAAGAGGTCGGGTCGGCGACAGTCGCCCCGCCCTGCCTCGCCCCGCCGGAGTCCCTCGGTCGGTGACCCTAACCCCAAACCAGGGCCCACGTTCACTTCGCGAACCTCAAACGCGGACAGGAGGAAATGATTAAGTTTTTGGAGAGTTTGTCTGTGAAGGGAAAAGAAGAGTGTTCCGTAGTAAATCGGAGATTGAGAACCCGAGTTCGTTAGGAGGGTGGAGTCGGAGGACTTATCGACCCCGATGTCCACACGTTGTGGTGTGGGTCGACAAAATTTTTTAAAAAACATCTCTGTCCCAGAATGATACAACGTGTCTGACTAGAACTTGAGGACTCGAGGTCGTTAGGAAGACGGAGTCGGAAGGTTTCACGACCCTAATGTCTGTACTCGGTGACACGAACCGAAAGTTACTATTTCAAAATTTTTTTCCTGAGACACCTAGATGTTCTCCCTCGAAACGGGAGTTCTATTCTTATTAGTAAGATCATATTCGGAGTCATTTTTTCTTTGTCCTTGTTTGTCGTTGTGACAAACTTTAGTCTCGTTTTTCACTAATCTACACCAAGATAAGTTCTCTGTTTGACGGGTACCTACCTTGATGTAAAACAATGTATTTAGTGGTGAGTCTCTCTTTTTTTCAGTTTTGGGCCTTTTGAGGGTCCATTACGTTGAACTTGTCTTCTCACAGAGAGGGCCTGATGGTGTAGTTGTCGGGGATTAAATGTTGTACTTTAGGGTGTCTGGGTCGGATCGATCATAAACCTAGAGAGTGGGACACGGACTCCAGTCCCTACAGCAAAGAACCAGACCTTACACACGAAGTCTTCTTGACCAGGCGTTTACCCTTTGAAACACGAAGAACGGTAAGGGAAACAGATCTCCGTCGACTTTGGCAAACCAAAAACCAAACCCAAATCACCCTGGGCCGTGACTTCCCGAACGACTGGCGACAGGTCTTCTACCTCTCCTACCTCTTGGGGGTCCTCTCCACCCCGACCGAACGTGTCGACTCCTATTTCGGAACAAGACGAGGTCAGGGTACGATAATCCTCGCAGATGGCAGACCCATTTCAACCTATGGACCCCGGGACTTCGTCTTAGTTCTAGTGCGACCCTTCTTACTTAGGGTCAAAACGACCGTTCCTCGACCAAGTGTACGACTTCGACTATCACAAGCAGACGAAGGGGTCTTCCACTTCGCCGACAATACGGGCATCAGACTCACCTCCCCTCGTGTGTCTACGATCTACGGCGACAATAACGTCGTCATCTCCCCCAGACACTACAGGGGTCAACACCTTTGTAAGGACTTGAACCGCCATTTCGGTGTCCGACCAGGACTTAGGGGTCCGAGACGACCGATCGAAACTAATTTTCTAACGAATAACTCGGTTATAGACCCCATGGTTCGTTGGAACCCAACCAATTCCACTGCACAGGACCTTGACTGCGTGATGAACATCCCCAACACCATCAAACGTACCTATGTTGTAAGTTCTGTCTCCTTGACCTACGGTTCGGTCTGTGTCTGGGACTACACTCCACCGATCATAGGACCGAATAACAACTACACGGACGGCGACACCGTCGTCAAGGAGGGTGTGAGACACCATTGTCCCCACGGCCAAGTTTTATGTACTACGATCTAAATCTAGAAAAATACTACAACCCCTGTCAAGCCACTCTACTTCATAATTCACTGGGGTTTAGATTGTCTGAACCTACTAATCCTTCGACCCTCCCACACTTCAATTAGTTACAGTATAATCTTTGGTGTAGTCTTCCCCGTTACAAACTTCCCCATGATCTCCCTCGTTCAAAAAATAAGAAAGCCCAGACATCTGCTCTATACCCAGAAAAGAACTCAGGTCTCCTACCTCACCGATGACACCATGACTCCAGACAGGAGACCGACCTAAGACTTTGGTTTTCAACCCCTAGGCCTCCTCCGACTTGGGGTTATTCGTCCGGACTTCCTCCTAACGACTACAAACCACCCTTTGATGAAACTCATCGACGTCCCTTCCTTACATTCACGACCACTACTCTGTACCCATCGTTAGGAAACGATCGTCTTCCCTTGTTTCTAACTCTTCAACCGTTCGAACCTAAATCAGGACACCATTCCCACTCTGGTGGAGGGTACCCAGGGTTATGACTTCATAAACAGAGGTAGTGTGACCCACATCTTGATTGTCTTCTCCAGTTAACCTAAAAAACCCAGTGAGGTAAACCTTCTCAAACCTCTTGTATTTCACCGACGTACAAGACCAATTGTTGATACTCAAAGAGTCACCGACCGAAGTCCACCCCACCTCACCAGACCTGTCGACGTAACCTTTAGACTCTGCCCGGTCCTGATAGTCATCTTAACCCGTGTATGAAGACCAAGACCTACCCTTGTCAACCCCTTTGTCCATGGACTTCCGGTCCCCACGATGACAAGGATCAATTTAGGACTAACAACGGTACTGGAACGAGATGACTTGGTGTTCCTCCCGATCTCTACACCAGACGTAGGTACACAGGAACCTATTTTACTAGTCCTCAGTACACCGGAAGTCCTCAACCTAGATGAGGACCCGAGTCGTCACGACCCAGTGAAAGTCTCCTCCGATGTCTAAAAAGACACTACCAATGAGAGAAGAGGGGACTCAGACTCTATTGTCGATCAGATGACCCTAAGACCGACCCCTGTCACCCTGAGGCCCACCAGTTCTGTCTGTCTAGTCTACCATCGAGATCTCCGTTGAGTTTGACAAGGAGACGACTCTATCTCCTTCTCTGTGATGATAGGTGTCCAAGACAACATCCGTCGACGACTCTTTTATGAAGTTTTTCTGGGTACAGAAAAAGTGCTAATGACAGTTCTGGGTTAGGAAGTGGTTCTAAGTCCTCAAGACTACTTCTACTGAGACCCGAGAGTGGGTTTCGGACGTACCTACCTCATAAGAAATCATGTTTCAGGTATTACAGACTTCCGTCCTATAAGGGTGTCAGTAGTGACAACAATAACAGACTTAGACTAAAGTCCTCGAGTCATAATATCCACAGGTCATTTAAAAACAGCCTCCCCCATGAACACACCTGAGACGCCGAACTGAGGTTACTCGACTCGACTCGAAGGTTCCTTAGAACAGGGACACAAAATTGAGACGAATGTCTTACCGTCAATAGGTAGAAACCGAGTAAAAACACCGGTTGTCTTGAGAATCACTGTACAAGAAAGAGGGGTCGTAGAAGTCCAGATAGTTAGAAATTCAAGAGACAAGGTAAAAGAAATGGTAAAGAAAAACCTTAGACCGACGAAAAGGAACAACACCGACACTGTGATCATAGTGAGAGACAGGGTAGTAGTTGTGGTAGGTTGACACTCTAAAAACCTTCTAGTGTGACAAGGAGGAGGGCTTTATTTAATACCCTACGGTCAGCAAGGAGAGGTGGACTTCTTTAGTGACAAGATCACTTCAACATTATCATATTCAGCAGAAGTAGACTTCACGAATTCAGTAGCCGGGGTAGGTGGACAGGAAGTCGACTAGAGAACGGAGCGAAGAAGGGTCAACTCGACGACATCTTACCTTACAGAAGAAGTGGTATCCTAGAATGAGGTATCTCACCCCATTCGGGTTTTTTGTACAATCTTGCACGTGCCCGTGACGCTGCCCCTATGGAGGAAAATTTTCTCGGTAGGAGGACTCCAAACCCCGGTAGACCTTCGTAATCCAAAGACAGGACATGACCTTCTAAGACTATCAACAATGAAACTCTTAGGACCGTACTCCATAATAACCCCGAACCAACCCGGTGACCTGGTAGAGGACCTAAAAGTCTCCGACTTTAACCAAGACACCCTCTACAACTGAGATAAACGTTTCCCCTTCGTCCTGATGAAAGAAAGTCCCGTAAAAACCTAACTGAGAGTAAAAGGTAAAAATCTCCACAGTCACAGTGAAACTGACACGCAAAGGCACCACGGACATTAAGGAACCGTCTAGGAAGATGAACGTACCCACCTCGAAACCCCTGAGGACCGTATCTTTCCGGAAATAGTGGTTAGAATAGTCTTCTTTGTAACAATGTACCAGCAACCGGGTATATGAGTCCTCAGTTTTGGAGTAGGTATTTGAGACCGAAGTTCAAAGGAAGGAGTGGTCAACAGTGGACTGGTCCAAGGTTTTTTCTAAATGACCTTACGAAAAGAAACTTTCAAAGAAATGTCCTAAAAAAGGGAAAGACAGAGGATAGAGACCTTGATCTAGGGTATACAAGCAACTATTACCTACTAGACAACGAGTAAGGTCTATCGAAGTTCCAAAACTGAAGTCATAGAAGTAGACCTCTCCTCAAACGACTAACCCATCTTAGACACACAACCAGAGCTAGTAAGGAAACGGGAGAGTTTACCTCCACACCCTTCCTCTCCCGGAGAAATCTTCTTTTGCTGTGACTTCTCCCAAGTCGTTTCCTCGGCTAAAATGATTGTAAGTCAAGAGATCTACAACACAATACTTGGACACCCCGGTCAAATCCTTAAGGTCCCATTCGGTGTAATACACGTCTAGGGAGACTCGAGAACCTTGAGTCGTGAAACCAGAAGAGAGGGAAATTTCTCCTCGAGAACCTGTGGTTCAGACTTCGTGACCTGACGAAGTAAAGACTTCTACTTCTAGGTAGGTTCACTGACAAAAATAACGGATGTCATTGGTGACAGGAAACGTTTAAACTTCTCCACCTTCACAAAACGGGATTTGATCATGAACTTAAGTCACCGGGATTCTGTACTAGTTGATGAAACCGTGAACTAAGTTCTAGTCATCGCCAGGGCCACCACCTCTGACTCCTTTGTAATAAGGATCTCATTCATAAGGGTCAAGAGTAACCTCTGTAATAGGCCTCAAACCTGGCGACCCCACTATTCCTTCTCCATGACACTGCGGACCTCGGTTACGAAGCTTCAGGTCTCCTCTCATTTCCTAGTGGATGACACTGATAAAGTACTCACCAACCCCATCCTGAAGGATTTGTTCTCTCTTTTTCATTATTTACGATAACATCTATCTTGTTTACACATCTTCAGTGACCAAAGTTACTAAACTGATATATATATATATAAATATCCATTGACCTTTAGATGTAAAAGATAAATAAATAATAATGAAAAAACTCTGTCACAGAGTGAGACAGTGGGTTCGACCTCACGTCACCACGCTAGAGCCGAATGACGTTGGAGGTGGAGGACCCAAGGTCGCTAAGAGGACGGAATCGGAGGACCCATCGACCCTAATGTCCGTACGTGGCGGTGTGGACCGATTAAAAACTTAAAAATCATCTCTATCCCAAAGTGGTACAACCGGTCCGACCAGAACTTGAGGACTGGAGTCCACTAGGTGGACGGGACCGGAGGGTTTCACGATCCTAATGTCCGTACTCGGTGGAGTGGGTGGGCCTTAGATGTAAAAGTTAGTCATTTTCAGTGGTTCTATTTCAACGGACTTTCTTAATGTTTAATCAGAAACCCGACTAGAAGAATCCAGTTCATCCAGTTATTTCAGAAAATGGACGTCTTCCGTTGCCAGCTGTCGGTCCCCTAGAGACACAACCTCTTATTGACCCACAAGCTTAGGACCCCTGGAAACTTCAGGATTTTTTATGTCTGTCATTCTTGTACCCGGAATTCGACCTTACGGACCAGTATCTACGTCGAGTGTCTACGAAGTTGGATGATCGACACACCAGAAGCCGTTTAAGGAATTGGAGAAACACGGAGTCAAAGAAGTAGACAATTTATTCCTATTATCATCATACATGAGTATCCCGACATCATTTCTAACTCATTTTTTGTTCATTTCACGAATTGTGTTATAGACAGTATATCATTTACGAGTTATTTATAATCGATAATTATGATGGATAGTAACATCAAACCTATAGCAATTCACAAAATGCCGAAATCTTCTGTTGAGTGTTACCTAAAACGGTCAGAGGATTTGACGGTAGAATGGAACCGTGGTCGGTTAAGGAAGTAGTACTTCTCTCATAGTAGTCGAGCAAGTAGTAGTAGTAGTAGTATTAAACCCCTCCCTCGAGGGAGACGAGGAACGGAGTTGTCCGACGGTGAGGGAGATCCTAGTTTGCCTAGATGGTGCTACCCAAGTCATGGAAATTAAAGTGTAGCCGTCTTTCCTGTCGGGACTGGAAGACTAAGGACGTCTTCTTCGTTTTCTATCATTGTCTACGTAGACTTTTATGAATTTTATAATTAGATGATCTTTTATGTAAAGGATCTCTAGTTTTTTTTCATTTTCAAATTTGGATTGGGGTTTTCGGTCCGGTGGGGAACATAGTCATTTCCGATATATTATGGCTTAAAAGGTTCCAATAATGTATCGACTTTTTTCAGCGACAAATCTAGGCATGGACGGTCCTACATTCTGTCCTACACGTGTACTCCACAGGTGTCCCGAGTTAGAAATGTAGGAATAGTAAAAGTCGTGTATAAAATGTATCAACCTTACACCTCGGGTAGAGTGTCATATTAAGTATAACAAGGAAACTAATTTTTTTTAATTTTCTGATAATCAACTTATTTATTGACGTTAATATTTACAATTGTCTTTTTCACTTCTGAACAAAGGATATGTTTAAAACGAATATATTTTTACAGTGTTGTCACCAAATAAAAAATAATTTGGTCTTTCGTAGATCAGACCCAGGATAAAATTCGAGGTCCCAAATTTCACTTTGGTGTATGTGTGTTTAAGTGATTAGATCAGTTACCCAAGGTTACTTAAGTTAATACGACAGTCAAGATATTTCTTATATGATTTCGAACACAGGTCACTATACCAATAGTACACTTTGTTTTGAGTGGACCCAGTGAAACTATACCAGAACCCCTCAACCAAGTGTATTCGGTCAGTCTAGTCCTAAGACTAAAGCAGGTAGTCCTTTGTTTATCGACATTTCTCATTGGTTGGGACCCAAAATAAATTCGGTTAAACGGTCACGAACGATTATATCTGTTTACCTTAGACCCTCAAAGAGGTAAGATTTTCCCGTTGCACCACATTCATATTTCTAGTTAGAATGAAGTTTTTTTTTTATGAAGGTTTTTTATTATGAAGTTTTTTTATTTTTTGTGTCTTGTCAAATTTCTATAAGAGGTTTTTGATAATAAGGAAGAGGTCCATTGTTACGGTATCCGAGATAGAAAATTAGTTCCCCAACCAATCGTTCGAAAAGACATTTCCCGGTCTATCTTTTAGTAAATCCTAAACATCCGGTGTAATCAGACACAGTGTATAAGAAGAGACTAACAAAAAAAGTTTTGCTGAGAATCCTTTTCGATAGAACCGAGGGGCCCCCTTGTTTGTCCACCGGGTACCCAGTGTCAAATGGTTGGGTAAAAATTAGTTACCTACCGGTGGTCTATCAAGGTCGGAGATTGGTGGTTGACCAGATTCCCGTCTTAAGGTTCTCTTCATCTCACCTTCGATGTTCGGAGGATTCCAATCCGAGATCTTGTTGTAGTGAAGACGGTGTGAAATAACCAGTTTCGTTCTGTGTCCCGGAGAGGTGTAAGTGCCTCACCCCTTTAACTGGGTTGAGAAATACTTTTCTCAACATTTTATTACCTTGTCACAAAAAGTTAAACGTAGTCTGTAGAAAAGTGATTTTGTACCTATCTAGATATCTTATTTAAGGATTTGCACTTGAACGACTAAGTTTACGTTTATACATAAACGTTAAAACACTACATAACGGTTCAGTGGGAAGTGTCTCCGACATGGTTAAAACTTAAAATGACGGTTACATACCCGCACGGTCTACTCCAAAGGGGTCTAGAGTGTTGTACCACACAATAGGTCTTATGTCTCAAAAAGGAGACGGGTATACTGTCCATTCTTACCGTAGAGGGACATCAAAATTCAACAGAAAGAGTACAATACTCACTCTAACCCGTAGAAAACAAATTAATTCTCGGTTAATGTATAAAAAAGAGTTTTGACCGATAAGTATTCAAACGGTAAAAGATAAATAAAATAACCGAACAATAGAAAGGCACGTGAGTTCTTGATCGTATACAATCCTCACCCGATAGACCTATGGTTAAGACCCTGTCCGAGAGAGATCTGAGACCTGATTTAAAAGGAATTTATTGGTTAAAACCAGAACGACTCCAGTTGTTTAAGAGAGAAGGGGGTCCTTTCCGGTAGTCATACTCCTCTTATATCATCGAATTAATTTATTTTATACCGGTTAAAGTGAGTAACATACGTTTCAAATGAATGAAGTCTGGTCGAGCGATGTTTTATCCTCCAAGGGTACTAATGAGTCCAAGTTATTAAAAGATCTTGCTGAGTGTCTTGAACCCCGACTGTTAATATCAAAATAATATTACTGTCCTATGTTTAATCTTGTTCGGTTTCTTTCTCTGTGTATACCGTCATAGGTCTCGATTCTCGTAGGAGTCCTTACACACCGTTGGGTTTTTCGAGTAGGATCAAAACCACAGGTCTGAGAGATAACTCCGAAGTCATCTATTATTGAGTTAATAATGTACCCATATTAACTCCCACCGACCTTAACCGATTTGTGTTAAAGGGTGGTGGAAGGGAGGGACCTCCAGTCCGACTAAAGTGAGGACATTGAGTCCTTTAAAGTTCCCTAAGCTCCCTTTGAAGGTCTTCGTCTTTGTTTCGAGTCTGAAAAGAAACGTATCACCATTAAGAAGTGATGTGTTTATGGTCATCAAAAAGAAACAAAAACAAAAATTTAGAATTAAATTTTACATAAAAAGATGTTTTTAATCGGGCCACACCATCACGTGGGTATCAGGGTCGATATTATGAAGTCTCTGACTCTGTGTTCGTAGCGAACTTGGACCCTCCGTCTCTAACGACACTCGGCTCTAGTACGGTGACGTAAGGCCGGACCCACTGCCTCACTCTGAGACAGAGTTTTTTTATTTTTATTTTTATTTTTATTCCGGCCCACACCACCGAGTGCGGACATTAAGGTCGTGAAACCTTCCGGCTCCACCCGCCTAGTGTTCCAGTCCTCTAACTCTGGTAGGATCGATTGTGCCACTTTGGGGCAGAGATGGTTTTTATGTTTTTTAATCGGCCCACACCACCGTCCACGGACATCAGGGTCGATGAACCCTCCGACTCCGTCCTCTTACCGCACTTGGGCCCTCCGCCTCGAACGTCACTCGGCTCTAGCGCGGTGCCGATTAAAAATAAAAAGTATCTTTGTTAGAGGAATACAACGGGTCCGAATTTTGAAAAATTCTTCAAAGAGGAGAAAAGAACGTCCGTCCGACCGTGACGAGAGATCCCTGGACAATGACCGTTACGAAGGGGAAAATTAAACATAGAATAAACCTTTCTCGAAGTTTTAATCCATCAACTTGAACCATTGTTATATGTTGTCGTTGTGTATCCGATTCTGATTCCCTTTTTCTTCGAGTGGAAACTTGTTGGTGTTCTCAAAACTCATTTCCCAGTAAGGACACAGTACTTATTCACTCTCATGACTTTTCGAGGTAAAGTTTAACTATACATACTAATATAAATTCGACTAAGTTTTTGTGGATGACTGGTAGTTCGAGATATACATTACGACCTTCTCAAAGAAGGAGAGGTAACTATTTGGTTATTAAAGTGACAAACAGAACTCAGAAGTTTTGACGACTAAATATTTCAGTTTCTCGCAGATTCCTATTTTCTGTAACTCTTGTCTCTGTATCATCGGGTCTTTCCGTGAGAAGATCGTGAGAAGACCAGGGTGTAAATAAGTAAGTTATTTTTAAATAACTCGGTGCGACAAAGGTTCCTTAACATGATCCACGACGTTACGTTTCCCAATACTGTTTTGACAGACATTTACATCCTAGACTTAACCAGAAACTATCAAAAGGACTAAACTCTTTCTTCAGAGATAAACCGATTAAATCCCTCGATTCTCTTACCTGTTCCAGACGAATACAGGAAGACCGTCGGATCGTATCGAAAACGGAGGGAGTTTAGTCAATATTCAGTTTTGTTTATTCCGTGTAAAAAATTTTTTTAAGGGGGGAAATTAACTGGTTTCATTTCGGTACTGTAAAGTAAACCATTGGACAAATCTTAATATTTTTAGTAAAGTAAACCGGGTCGGGTATGACGGGTTCTGTTTTGAAGGTCTGTTAAGACTACGGTAGGTCAAAACAAGAATGTTTGACGTATAATTTTTTTTTTTTTTTTTTTTTAGAAGTTGCAGGATTTACACTACACGAGTCACGCTTCGTATAGTCTCGACCTGCACTGTAAATACAGGAACTGTTCGGAGCTAATAGGTCCAGGAAATGGACGTTGTATTTCTACAGTCAAATTATAAATGTTAGTCTAGTTGAAACCTCTTTAAAAGATGATTTTACCTAAGTGGGTCTCACCCGTCCTAATACAACCCAAGACGTCGGACCAAATCCCGACACTTATGTGTTCGTGACTGATCTCTGATCTAAGAGAGACGAATCGGAAAACCTTATGGAGACACTCCTGGTTATAATGACTAGATGGGAGGTGTATCTAGTTCCCAAGAGTTAGAAAAGAATATACTCTCTATATGAGGATACACCAAGATATACTGAGATATATGGAATTCAAGAAGTCTCTCTCTTCTTTTACATCGATTTATATTTGTACACTTGAAAAAGAGATAAAGGACGTGAGAGGGGTGGGCACTCGGACTATTAGTGTCTTTGACCAAATCAGTTCGGGGTCGACCTTTTCATAGTGACGTTGTTGGCGGTTTTACTACCGTCTGACCCTAGTAGATGAGAGATTCTTGTTAGATTTTATTCATTTTAAAAGTCACTCAAACGTTCGATGAAAAGTTCGTGTCCACAGTACTCTTTAAAGGGATAAACTCTTTATATACAGGGTAAAATATTCGTAACTTTGGTTAGAGGTTTTTATTTTCAACGAAAGACTCTGCATATCGTAGACGAATGGAACATATAGGACTGGTCGGTTACAAGACACCATATACGAAGGAGGTCCTGTAGTTCGAGTTTCAGAAATAAGGGTTAGAGTCGTAAAGCCTGTGCCAGTTTCGGACCTCCTGCGAGATCTCTCCCTACTTTTTCTTGTGTGAAGAAAGATGTCACGATTAAAGGATCTCTCTGTCATATACCTAAGTCCTTTGGTAGATGATTAACTACTAATAAGGAGTCGGACGTTAAACAACTCTCATCTCGGACGTTTTTGTTTTACACAATATGAAAATATTATCTTATAATAATGTGTTATTCTTCCTTTTACTTTTTGTACTTTTCTTCAGTCTACGTTTTTTGTTGTATAACGTACTAAGATAAATATATTCACAGGTCTTTTCCTAATATCTATGTCTTTAGTATAGTCACCAACGGATTCCGACCCCAATCTTTACCTCCAATTGACACCCATCGGTGTTCCCTTGAAAGACCCCACTACCTTTACAAGGATTCGACCCAACACCACTACGAATGTGTTGAGATATGTAAGTGAAATTTTTTAGTAACTAACAAGTTGTATGCTATAGTTGTTTACGTTATATAGTGTAGTTGTTTTGTTTCTTGTTTTTGGTATACTAGTAAAGTTATTACGTCTTTTTCGTAAACTATTTTAAGTTGTGGGAACGCACTTTTTTTTTTTGAGAGTTGTTGTCCGTCTCTTCTTTGTGTCGCTTCTGGTATATACTGTTTGGATGTAGATTGTAGTATGACTTACTCTTTTCGACTGTCGGAAAGGAGAGTCTTGACCTTGTTCTGATCCTATGGGTGAAAGTGATGAGGATAAGTTGTATCACGACGTTCAGGATCGGTCTCGTTAGTTCGTTCTCTTTCTTTATTTTCCGTAGATTTAACCTTACCTCCTTCAGTTTGACAGGGAGAAACGTTTGCTATACTAGAACATAAATCTTTTTGGATTTCTACGGTGGTTTTTTGGATAATCTAGACTAAATTTTTAAGTCATTTCAACGTATTATGTTTTAGTTGTATGTTTTTAGTCATCGTAAAGATATGTGGTCCTTACGTGATCGACTTTTACTTTAGTTCTTTTGTTAGTGTGAATGTAATCGACGTATTTTATTTTATTTTATTTTATTTTATTTTATTTTATAGATTCTTATTTAAAATGAAGTCTCCATTTTCTGCAGATGTTCCTTTTGATGTTTTGTGACTGTTTTTTTTCAATTTCTACAGTCTTTGTTTACCTTTTCATAGGGTACGGATACTTAACCTACTTAATTTTGACAATTTTGGTGGTATGATGGGTTTCGTTAGATGTCTAAGTTACGTTAGGGACGCTTTTGTGGTTACCGTAAAAAGTGTCTTTATCTTTTTTTTTAGGATTTTAAACATACCTTGAAATTTTTTCTATAACTTATCGGTTCCGTTAGGACTCGTTTTTCTTGTTTCGTCTCCGTAATGCGATGACCTGAGTTTTATATAATTTTCCGATATCATTGTTTTTGTCGTACCATAACCGTATTTTAGTCTGTGTATTAAGTTACCTCGTAATATGTCTTGAGTCTTTATTTAGGTGGGTAAATACCGGTTGACTAAAAACTGTTTCAACGGTGTTTGTATGTAACCTCTTTCTGGTGTGACAAGTTATTAACCACGACTTTTTTTGACCTATAAGGATACGTCTTCTTACTTTGATCTGGGGTAGTGAGTAGTATAGTTTTTTGGTAGAGTTTTACCTAATTTCTGAATTTACATTCTTGATTTTGATATTTTGATGATCTTCTTTTGTACCCCCTTTGTGAGGTCCTGTCACCAGATCTGTTCTTAATATACCGATTCTAGAGTTTTCGTGTCTGTTGTTTTTGTTTTTATCTGTTTACCCTGGTATAATTCGGTTTTTCGAAGACGTGATGGTTTCTTTGTTAGTTGTCTCACTTCTCTGTGGACACCTTACCCTCTTTCATAAACGTTTGATAAATAGGTTATTCCTTTATTAGATCTTATGTGTTCCTTGAATTGAGTTGTCGTTTTTTTTTTTTTTTTTTTTGTTACTTGGTCTGTACGGTTAGTCGTGGTTTTTAATCAAAAAAAGATTCTTCTTTACGGTTCCGGTGTAATGGGAAAATTTATGTTATTGTCTTTTCTGAGGTAAGACCTAGGGTGGGAACCAGAGGTAGACGGAGGCAAAGTACACTCAAAACCAATACCGGGTATCGATGTAAAGGGGTAATCTATCGTTATACCACCACAGACGTTACTTGACGTAAACCTTCTTCTTCGTCCTACAGTGTCTTGTACTTTGGGTCCTCGGTTAGTGGACACAGGTTGACCGTTTTATTTTGTAGAAAAAAATCCATCGTCGATGACATCTGTCGTTCTCCTGTAATTACATCTCTAGGTTGATGTGAGGACTGAATCATTGTCCACCGACTCTCGTTTCCACGAAGAGGTAGGGTTTACCAAGTTAGTACAACTCTCTAACAAAACATGAGGAAGGGGTAGTACAGGGAGGAATAAAGTTAAGGAAGAACTCAAGTAACGAAACGTTAGATTAGTACGGTATTTACCGCATGTGTCAAGGAACTTTAATATGATGTTCCCCCACATACACGATCGAGTATTGTACTTTTTTTTTTCAGAGGAGATTAAACAAGGGTATAACGTCCGTATGTATAAGAGATTGATGAGACGTCCAAAAGGACATTCGTAAAATGATAATGAAAATGTATTAGTTTGTTATTGACAAGCGTATATGTTCCCTAAGGGAATACGACATGAAGTTTATCCGTGGTTTACGAAAAATAATAAGGCAAAAGCATCCTGGAAAAAGAGAGTGAAGATTTTCTAGAAATTTATACTAGATCCACCCCCGTCTTAAAAAAAAAATTCAAAGTGGGATTTTGTGTTTCTTGTTTTTGTTGGTCTTTCTTCTTCTCTGGTCTAATACCTGCGCAGAGAGAGAAAGCCGGGTTGACCGTAGGAGTGTCCAGCTATAGGGCGTGCAGACATCCCCACGACCGAACCAGGTCAAGTAGGAGGCTGAACCTAGGCAGTGCAACCAGGACTGCCATGACGACGTCCGATAACTCCTCGTGGCGGAGTTAGACGAGGACCGTTCGAAACTCTGTTAGGATCTTGTTACCAGGTCTGGTCTCAACAATCATTCTCCTTGTCCTGTATCTCGTAGGATGCCTCTTTTGTACGCATTAAATCGAACGTATTCAGACACGATCAAAGGTCATCTTTATTTACACTTCATTTCCTCCCTACAAGAATTTCACGGTTCCTTGGAGTGATGAGGTCCACCCCAGGTACCCGACCGTCGTAGTCGTAGTGGACGCTCGAACAACCTTGGCGTCTTAGAGTCAGTTGGGTCCGGCTCGATAAGTCTTGGACGGAAAATCACCTCGGGTCCACTAACCGTAAGACTCTTCGTGACCGGATTTACTACCAGTGAATACCTACGGACCATTAGTTCCCCGGCTGGTCTACGAAAGACGGACCCCTTCGACCCTTCACCGTCTCTTTTCCCCTTCCGATGATCTTCACGATACTGTAATCGTTTGAGTCGGGCTCTTGATCTATTCTTCCTTCGGTTACTTGGTTGCATGACTGGGAGTGTATTTGACATTTATGAAAAAGAGTGAGACAGGGGGTCCGACCTCACGTGACCGTGTTAGAGCCGAGTGACGTTGGAGGTGGAAGGCCCAAGTTCGCTAAGAGGACGGAGTCGGAGGGTTCATCGACCCTGATGTCCGTGGGCGGTGGCGCGGACCGATTAAAAACATAAAAATCATGTCTGTCCCAAAGTGGTATAACCGGTCCGACCGGAGCTTGAGGACTGGAACACTAGGCGGGCGTAGCCGGAGGGTTTCACGACCCTAATGTCCGTACTCGGTGGCGCGGAGTGACATTTATGAATTTTTTTTTTTAGGGGTTGAAAAAGACGAAGAAATGGTAAAGGAATTGAGAGTATTTCTATATTACGTCTTACAGATGTTGTAAGACCTTGGAACTCGGTAGGTTAAACCCTTATTCGTTCTTATACGTGAATTTGTATTCCGTTTTATTTCGGTGAACTTTAAAACTCCCCTCGACCTAAAGTCAATCCGTAAAAGAAGAAGAAAAAAAAAAAAAAAAGAAAAACTCTGTGTCAGAGCGGGACAGTGGGTCCGACCTCACGTCACCACACTAGAGCCGAGCCGAGTGACATTGGAGGTGGAGGACCCAAGTTCGCTAAGAGGACGGAGTCGGAGGGTTCATCCACCCTAATGTCCACGTACAACGGTACGGGTCGTTGAAAAACATAAAAATCATCTGTACCCCAAAGTGGTACAACGGGTCCGACCAGAGTTTGAGGACTGGAGTTCACTAGGTGGATGGAGTCGGAGGGTTTCATGACCCTAATGTCCACACTCGGTGGCGTGGACCGGGTCAATCTATAAAAGGTACTCTGAGGTCTTTTCCAACATTTCAACAAAGTAAGTCCCCAGAAACTTTTTTTATCGTCGAGTAAGGAAACGGTCAACTTACAACTCACTGAAGATTTCCAAGGAGAGAAAAAAAAGAGTCATCACTCGGTGACTTTCACGATGAACTCAAAACGAGTCAGAACCGAGGTCTTTTGGTCATATTTCGAATGAGACGAATGTCGTCTTAGTCTCGGACCCCACGATCAATGTTCATTAGAGAAAAGGAAGGAGAAATAGGGAGTTGAAGAAAAATGGTAGAGGGAGTCCTTTGTATGGAATACTTTGTATACGCGTTTGTGTTGGGCGGACTAGAAGTCGTTGTCCACGTCCGTCGTCGTCGTCGCCGTCGTCACCGGGTCCGGGTCCGAGTTCGAGTTCGGGTCCGAGTCCGAGTCCGAGTTCGGGTCCGGGTCCGGGTCCGGAGGGTCCGTAGTGTCGTCGTCGTCGTCGTCGTCGTCGTCGTCGTCGTCGTCGTCGTTGTCGGTGGTGGTGTGAAGGTCAGAGGACCCCGTCGGGGGGTCCCACCCCCACCACCCCTGTCGTTAGGGTTGGGAGGTGGGGTCACAAGGAAACTGGACTGGGGCATATTCTGCCGCCTCGTAGTATTCCTGTAGACGGAGTGACAGTGGTGGTCGTGGTAGGTCCACCTCGTGGACCGGTCGAGAATCTCTAGGCACGACGGTGGGTGACCCTTCTCCTTCTTCATCAGGACCACAGAAGAAAGAGGTTGAGAACCACCCTTTTCAGGAAAAGAAGGAACTGTCCGGAACCGAGGTAGAGGAACCCGGAGACAGTGCCGAAAGGAAGTGTCCTATGGTAGGAAAAAGACTTGAGAAGAAGTTTTCCTTGTAGTCGGGAGGACTAACGTTTCCTTATGACTCGACTACCACAGTAGGTCGTCGGAGGGGAGGGTTCGTTTCGAAGATTTTGACCCCCAGCCACGAGTTCCCTTCCTAAACGATACTGGAGTATCTTGGAACAGGTCACACCGGTGAATGGGATAGGAATGGGAGGAATAGGAGTTTCAAACCCGACTACATTCTGATCTCCGACCGGGAGGGTCTATTGTCTCTTTTCCCTCGGGGTTTACGTTGGTCGGAGAACAAGATAAGAACGGACGTTTTCTTGTCTCCAAAGAGTTTACGGAGTCAGGGACTCTCGGTAAAGAAGGGGATGTAGCAGAGTGAAACGAAGGATAACTGACGACCATCTTCCTCTAAACCCCATCCCCGATCTGGAGGAAAATAAACTTCCCCCGTTCCCGACTCTACACCAGGGGTTCCCCGGTCTTTAAGGGTTCAACCAGTGTCCACCGAATCTTCACACACAATACCAAAATGCCTAAAGGAACTTCGGAGAGAGGAAGAGACGGATGTTTGAACCGGTCGAACCTCGGGAGGTCACCGTGCTTCATGTCCAGCGACGCGCGCGTGCTCAACTTCGGCGCTAGGTCCACAAACAACTTGGACGGCCCGCACCTTCGTCGCCCGCGAGTCCGCCACGCTCGACGGGCTACCTCGGGCGTCGCGGCGCCGGGGCCGCTCACGAACATCGGGGGCGGAGTTTTGGTGGGGACGTCCGACACTCGACGACGCCCGGAGTGACCGGTGATCCGGACCTGCCTCCTCTCCCCGCACGAAAAGATTTTGTGATGTGGTCGCGTTCCGGGGAGGGACGATGAGGGAGAGAGCAGCGGCGGAACAGCAGCAGGGGAAAGGTCCGGGTGGAGGCGGGGTGGACCGGCGAGTGGACCGTCTGACTGACCGTACCGACCCATGTAGATGGTGGAACCCTCCCCCGCTCCCCGACGCCCGACCCCCGTGGCCCGAGAGCCCCCAGAGTATGAGGAGTCGGCCGAGGACAAACTAGACGCACCGCGAGTCCCCGCCGGGACTCCGTCCCCGGCGTCCACCACCACCGTCGCTACCGTCCGGACTCCCGGGGCGTCCACCGTCCCCGGGTCCAGGGTGCCACCCGCTCGGGCCGAACTTCCAGGGACCCGGACGTCCACCGCTCCAAGGAGCTATCGGGCCACCCCAGGGGCAAGCCTTCCTCCCTCCGCTGGGCCCAAACATAGGCCCACCCCACCGACAGAACATCCGGGGGCCCCTGCCCCGAGAGAAAGGCATGCCACCCCCGGGTCCACCCCTCCGGCAAAACATCGGACGACCGCTCCTTCGGTGCCACCGTTACTGGCACCTTTCCCATCGGCTTCTCCACCACTGGCATCCGTGGCCACCCTTTCCCATCCCGCGGGGAACTCCCGGGACCCTTCCCCTCCCCACACTTGTACCCATCCTGGGAACTCTTCACCTTCTCCTTCTCAACCTTCTCCTTCTCTGACCTCCCGGTAACCCCGGACGAACCGACATCCTGTGGACCGACACTCCACCCCCGTCCACACGACCGGGACCACCCATCCCGGAGTCTCTGGGGTCCCTCCCTCTGTACCGCATTCCCACACGCACCACCCTCGATGGCGGGAGGTCACCCACCCCTTTACGAGGTCCTCCTCCCCCGGGTCTCAAAGGCACTACGACGACGACGACGACGACGACGACGACGACGACGACGACGACGACAACGACAACGACCACCACTACCACTACACAACTCTGACCACCCACCCGCCACCTGACCCGGGGTCATCTCCCTCCCTTCCCCGGACCTACCCGTAACGACAACCGATTCTCCGCCGGTATCCCTCCTCCACCACCCCCTGGGACCGAGGTGTGTCGGACCCTACCCTCTCTTCCGACTCATATGAACCCCCCGACTAACCTCTGTCTCTCCGAACAACCCCCTCCCTTTCTCACCCCCATCGACCCGTTACGGACCCTTCGACCCTTCCCCCTCCGTCTCCTTCTCCTCCTTCTTGACCTTCTCCTCCGACGACGTCTCGATGATGATCTCCTACTTATTCCTTTGGAGTACCCCCCGCGACCTCGTCTTCTCCTTCGTCCTCCGTCTCTCACCCCACTTCCTCGGTCTCAACCCGGGAAGAGACCCGGTCCTCCTTCAGGTGGGTATGGGACAGGGTACCGCACCCCTCTCCCGTCTACTGGTCCATCACCAACCCGGGGGTCCGGTCCCCCTCTCCGACTACGTAACAACTCCCCAGAGTCCCGTCCACCCCCTCCGTCCAAGCCACAGTGTACCCCCTTCAACCGACCACCACCTCGTCTTCCATCCAAGGGTGGTGGGTGACCTCACCATCCGCCGAAACAACCCCCTCGTGGTGATCGGGGTCTCGAACTATGACTTTACCCTCATCACCCACCCCCCACGACGAATGGGGGTAATCCCGGGGGGTGACTACTCCGTCGGGGAGGGGGGAACCCTGGGTAACCCCCAGGTCTGTTTTGAGGTGGTCACGGGGGTCCTATCTCGACACCCACTCCCCCTCCCCGGGGTCCTCCTCGGACCTTGTAAGCTCTACACCCCCCGAGGTACCCTCGTACTATAGGTCACCCACAGTGTCTTCCTACCCCAAGTTTCGATCGGAGACCGACAGCTCCCCACGACAGACCGCCAACTCCCCTTCCTCCTTTCTCACCTCCACCCACCATCCCCGCCCGACCCGGGACCCTGTCCGGTCTTCTACTCAGTCTCAGTAAGAGGTGTGAAGGTCCCGACATCTATGACCCCCTGCACGAAGCCAACAGGACCAGCTATATCTTTAAGACATCTTTGAAATCATTGAAAAAATAGAAAGGTAAACCAAAAACGTTTATGACCAAGGAAGAGAGAGGTTTGAATCCTCTGTTGTCCCTTTCACTGTCAAATAATTTTACAGTTTCTTGTGTTGTATGGTAGGATAAGTGTAGAGATTAGGGAACGTATTGGTTTCTACTCGTTAAAGATGGTTTGTAAGGGGGAGTTTTAACTTTGAATTAGTACATAAACGGTAAAAAGGTACATACCGAGTTTTAGACAATGGCTGAGTTCGACTTGGAGATCCTTTAATTAAGAGTAATTAAGCCTGACTCCCTCATGGGATCAAGAACAAGCCTACCCGTTTCTTGGATAACGAGGGTTGTGCAAAATCACCCTGAGTGTCCCTTTGCTGGAAGGATGGGCTACCCCGGACCCAATGTTCATCGACGAGACCAGTTGTCAAACTTCTCTTTCATAGAGACCCGTATCTTTGAGACTCCTTAATGGCATAGGGGTCGGAAGGGGTAACGATGAAAAAACTGGAGTGCTTCATATTTGTTTTGTTTTGGGGTATTCGAAAATTAAACGGTCGTTGGTCATTCTAGTCCATAGCACTCCAGACTTCCGGGGCCCAAGGTCACGCACGAGGAAATCACTAGTTGGGTGGCTCGACAAATGCAAACTGCAGAAGACTCCGGTCCGAAGAACCCGCAGACGAGGTGTCTTGGCCGTAAACCCCTTGGCAGACTTTGTAAAAGAAGACAAGACAACCGAGAAAACAAAACTCATCTTCTTAGATTCGCGTCCCCTTTAAAAATTTTTCTTGTGTGTTAGAAATAATCTTTTTTGTTACCGACCGTCTTCAACCGGGGTATCAGTCCCCTACTTTTTGGGTGATGGAGGTGGGTGTTAGGACCTAGGCAGTAGGGGTCACCGAAAATTCCCGTGTTTTACTCCAACAAAAGTTTTTTGTCTTTCACGTAAGAGGCGGGGTCTCGAGAAAGGGATCGGTCCTCCGCCTGGCAACTATTTGTAGGGTTGAAACAGTGTATGGATCCTCAACGATCACTCTCCCTGGCGCTACATAATTCAATCCCTTTAATAGCCTAGAATGGTAGAGGTCAAAGACTGAATTTTCAGTGTTTGTCTGTTCGTCACCCGGTCCATCGTGACTTGTGGATTCTGGTTATTTCAATCGAGAGGGTTTCGATTTAGTCTTATGCGGCTTTTCGTTCGATTCCAATTGTGGGAGGTCGTCCGTTTCGCCCCGGGGTTTGTGTAAGATACCAACCCTTTCCCAGTAATGGCAGCCAACGTCCAGCGAAGGAATAAGGACGCGTAACGAGGCGATTGGGGCAGACCGACAGGCTGCCTAGTCAGAAACCCAGGTGGTTTACGCACAGGAGTCTCAATCGGCCTCGGGGTTAATTTCCGCGGCGGCCCGCCGAGGGCGACTGTAGGACCGAGAGGACGCGGCCGTGGAACGTCCGTGGAAACCCCCCGGCGCCCCCAGACATCATCTTGAGCCCGTTCGACGGGAAGAGGTGGAGAACGGTGAGCATGAACGGGAGATCCCCAAACACTAAGACTTTTAGCTTTAAGGTGAACGCGACCGAGCGGAGAAGGTACAGAGACGTCACGAAGAGGTTCAGGGCCCAATTGAGAAGCACCAGGTGGCCCGGCTTCTCCAAGGACGTCCGGCTCCCGAACCCCACGAGGCGGACGGACCGCAGGTAGGCGAGGTCCGATCCCGAGGGCAATCTGTGAGCGTGCAAACTGTAGAAAGAGGGCCCAGACGTGCTGGCGGAGAGAGCGTGAGAGTTTTTTTGTTTTGGCTTGTTTTGTTTCGCGGGGATGCGTCGGGCTTGGGGAGAGCCTTCGGGTCGCTGACGGGAGCCTCGGTTTTCTGTGTCTGGGGCTGCTCGGTGCCGGGCTCGAGATCCTCGCGCGTCCCCGACGCCCCTTCGGGGCCGGGCCGGCGGCTCAGAGGCGACTAGTTTACCTGACCGCTCGCCCTCCCGCCTCTCCTCTCCCCTGGTCCGTTCGCCTCTCCCACCGTTTCGGGCAGGCTCAGACCCGCCCACGTTCGGGCGCCCAGGGCGCTTGGGTCGGCGAGAGGTTTGGAACGGCCGCAGCCTCAGCGTCTCGGCACTCGTTCGCCCCTGTCCCCTCCCCCTCTTTTTGTGGGGCTTTTCTGCTCGGGGGAAAAAAATCACCGGGTTATACCGCCACCTTCCCTCCGACTGCTTCTTCTTTTACTAACTGTGCCGCTCAGATAAATTTGTCTCCTCCTCTAGGTAACCAACGCCGCCGCCCTCGGCGGGGCGGCTCCGACCGCTCGCGCCGGAATTCCACCGGGGCCGCGCCAAGGCGGTGGAGGGGAGCAAGGGCTCGCGCGGCGGAGGGGCTCGCGGCGGCCCTCTAACCGACCAGCGCACTGACGAAGTGTGATATTTGACATCTGTTAGGTGCAACGTTATTTTTGACCCAACCCCGGCCCGTGTTACCGAGTACGGACATTAAGTCGTGAAACCCTCCGACTCCGTCCTCATGACGAACTCCAGTCCTCAAGTTCTGGTCGGATCTGTTGTATTGTTATGGAACAGAGATGTTTTTTTCTTTTTACAAGATTTAATCGACCCACACCACCGTGTACGGACATCGGAGTCGATGAGTCCTCCGACTTTACCCTCCTAGTGAACTCGGGTCCTCAAACTCTGACATCACTGGATACTACCACGGTGACGGGAGGTCGGTCCCGCTGTCTCGTTCTGGGATAGAGATTTTACAAAGTTCAAGCATTTTTTTCATACTGTCAAACGTTGTCTATCAGGTCCAATGTTGGACTACAAGTCAGAGAACGTAAGATCCCATGAAAAAGGTTTACCCCTCCCTTTCCATCCCTCTATGTTAAAAAAAAAAGAACCATTCTCCATGTTTTTTCAATGTTTTCCATGTTCCTGAAACTCTCTGTATTAATTACCCAAACAAAAAAAGGGTCCATTGGAGACGATTTAAGGACAAAGTAGTACCGATAAATTTATGTACCAATAACTCATTAACCGTAAGACTAAAGGTCCATTATGACTTATCGGAGGACGGAGTCGGAGGGTTTCACGACCCTAATGTCCGCACTCGGTGGCACGGGTCGGCGTTGAGTTAAAATTATCATTATATACCTAACAGAGGTCAGACATCACCCTTTTAATATTTTTTTCTAAGGTTTATAATGCAAAACTCCGTTTTGGATCATTCTTAAAAGTCCATTATGACCCGTGTAAGGAAAGGTACACATCTCCCTTCCGACTTTCAGTGACGGACCTCCCTGGAACTTTAAACAGTAACGTAATTCCGAATATTAATAGACAGGTTGGTCCAAACTTTCCTTGAAATCTTAACGGTTGGGTAAAAATCCCTTTGTCTCTCTAACCCTATAATCCAAGTGGATCAAGTCTTCTGTCAGTTGATGACCCCAAGTCTAAAGGATTTCCAATCCTGTTACGTCTTTTCCTTCCATTTTTACAACTTACCCCGTCGACCCTGGAGTCCCGACTTCGTTTCATCCCACAGGTATCTTTTATTCTAGACTCCCGGCCCATGTCACCGAGTACGGACATTAGGGTCGTGGAACCCTCCGGTTCCGGTCGTCTAGTGGACTCCAGTCCTCAAGTTCTGGTCGGACCGGTTATACCACTTTGGGGCAGAGACGATTTTTATGTTTTTAATCCGACCCACACCACCGAGTGTGGACATTAGGGTCGTGAAACCCTCCGACTCCGTCCGCCTAGTGCTCCAGTCCTCTAGTTCTGGTAGGACCGATTGTGCCACTTTGGGGTAGAGATGATTTGTATGTTTTTTAATCGGTCCGCATCACCGTGCGTGGACATCAGGGTTGATGAGTCCTCCGACTACGTCCTCTTAGCGAACTTGGACCCTCCGTCTCCAACGTCACTGGACTCTAGTGTGGTGACATGAGACCGGACCCGTTGTCTCACTCAGAGGTAGGGTTTTTTTTTTTTTTTTAATCGGCCTACACCGTCACGTGTGGACATCAGGGTCGATGTGTCCTCCGACTCCGACCTCTTGACGAACTTGGACCCTCCGTCTCCAATGTCATTCGGTTCTATCGTGGTGACGTGAGGTCGGATCCACTGTCTCACTCTGAGACAGAGTTTTTTTTTTTTTTTTTTCATCCTAGACCATCCTAGACTCTTTATATGAGGAATTACTTTCTACTTTGTATTTCATGGGTTCGAATATTATAAGTCAATACCGATATCCTAGTATAAAAATTCTGGGTACATTAATTTCCATATTTTAATGGACGGGTTGGATTTTACTTTTCAAGTGATCCTTTTTTTATCGGTAATGAGTTACACTAATATACTTGTAATTTCAATTATTTTTTCCAAAAAGAGGAAAATCTTTAAAATCGTATACTTTAATAGAAATGAGACGTTCAGTGAGACTCTATATAAAAAATTTATAACAAATGTCAACGATAGGTCATTTCCTATGTAAAGTTTACATAGAACTAATCTGTTAGTGGACATTGTTTGTAAGGAAAGGAACTTTTACGAACGTCCTCAAGTCTTTTGTATCATTGAAGTGAAGTGACATTGTGACTATGAGAAAGGGCAAGGTCGAAAACGGACGAAGAAAAATTTCGTGTTTCTTGTGAGTAGAAGAGCTAGAGGGACCGAAAGTCCGGTGAACTGCTATCGTCTTATGTTTAAGGAGTTATTGGTGTATAAATTTATTGGTGCCATTTTTATCCTCAAATCGTCTCCACAGGACCCTTTTTCTTTGTTTTAAGTCACTGGACACGTTCTACACATAAGAGGCGTAAGTCAGAGGGGATGATAGACAGGGGTGGATGGTTCGGTTGAAATAGAGAATCCTAAGAGGTCTTGTGGGGGGAGGGGTTTAGACAGGGAACGTCTCGGTGGTCAAAATGTCAGTCAAGGAACGAGTTTTTAGGAGTTCCTGAAGACATAGACAATTCTAAACGTAAACCGTCGATCATTGTCTCGGGTCTTTAGTATCACCGAATTTGTTCTATTTTCACATGAAAAGAAAAGACATGTCCTTAAGACCTCTATTCACCGTGTCTCAACCACACCGTAGCGGATATCAAGGACATAGAAAGATGAGGTGTTACGTGGAAGATAGGAGTCCTTGTTTCCTACGGAGGAGTTTAACGTCGGTAGAATGTGTGGAGTATCCGTCGGTTTTCCCCTGTCTGTCCGTCTACAGTTTGAAGAAAAGTTTACGACAGTCTTGGATCGTGTCAGGTCGTATGAAGTATTCGTGAGTAATTTAAAGTCTATGTTCTTAGTTAATTAAGATACCGTGATGACTTCATCCCTTTAAATAGTAAGTGTTTTGAAATTTATAGTTGTCATATGGGTCACGTGGTATAATCTTTGATATTTCGTAGTAAACTTTAAGAATTTTCCTGTGGCAAAATTCTATCATCTATACATTTATAGATACATTAATTGGTCCGTGTCACCAAGTACGAAGAGTAGGGTTACTAAACCCTCCGATTCAACCCTCCTGACGAACTCGTTTCCTCAAGTTCTGGTCGGTCCCGTTGTATCACTCTGGGGTAGAGATTTTTTAAATTTTAATCGGTCCACACCACCGTATGTGGACGTCAGGGTCGATGAGTCCTCCGACTCCGTCCTCCTGACGGACTCGGGTTCTCCAGCTCCGACGTCACTCGGTACTAGTACGGTGACGTGACGTCGGACCCGTTATCTCGTTCTGAGGTACACAGAATTTTTTTTTTTTTTTTTTTTCCTGAACGAACGAGACCACTCATACCCCTCTCGGAGAGGAGTACACATCCTCACCGTCGTATAAGGTCTCATTTTTGTATTATTATTTTATCACTTGTGTACGTATCGATGATGAAATACGTCCGGAACAACATTCAAGAAATGTATATAAGTTACAAAAAGAGTATCTTTCTGTAAGAATTCTGACACTTCTCTCTTCTTTTCGTCCTTTGTCTTAATTCCATAAATTCCATGAATCAGGTCCCGGACCGTGTATCATCCGTGAGTAATAACAACAACGGTTGTTTTCCAGAGTTCTCTTGTAAGTCAGGGGAAGGAGGGGGATCTATTGCTGGGAGGTATAAGACTTCGTAAGTGACTTAGAACGAGGTGATAGCACGTCGGTGTAAGGGTGCCAACTTGTTTAGGGTGCCTTCTGTAGTCATCCTTGATGTCGAGATGAGTCCATCAATTGTGGTTGGGACCCGGGGGGTCGAACCTAGGAGTCGACTCCTATACGGTTTCTATTCGCGGGTCGAGGGAGGAAGAGTGAAAGATAGTCATGAGAGAGAACTCACATCTAAACAAAATAAAACAAAATGACCTCTTCCCCTCCTCCTCTCCACCTCCGTTTTTTCCCCTTTCCTTTGTCTCTTCCATTCTACGTCCTTAATAAAGTCCAGAGTCAAACCGTCCCCGAGTATACATTTCGATAATACAAGCTCTTTATATTTTCTGATTATGAAAAGGATTTCTAACTTTGTCTTTGTCACCACTAACCTGACCCTTAATATGGAGTGAAGTTACTTGAGGTTTTCTTGAACTCAACTAACGACTTCTTCACTTGTTTATCACTAGTTAAACGACTGTTGACATTTTCGCATACCCCACCCAGTGTCGGTAATATCGAAGGACACCTCAGTCACCGGTTGAGATCCAACAATGGGGTGACATCGGTCGTCTCCAGAGAGAAAATAATTAGAAGTTAAATTTTTTTTTTGGAGACCCAACAAATAAAGATAATAGGAAAACTTCAGAGAAAGATTTCGGTTTATTTATTACTTAGTAAACCGGTTTTGTAGAAGCTTATGACTTAGATCAGTGAATCATTTTTACTTTCTGTTTTTACGACTCGATGAACTTCGTTTTCTAAGTCATAAGTGGAGATTCGATAAGTAAACGAATCTTCTAAGTGCGGTTAGCGTGTCGGTTTCTCGTTTTGTACCCGGTCTGAGATTTTGTCGTTACTCGTTGACCGACTCATACTGTTTCTTTTCCCTCGAGGTCGATTCTGACCATCGCCCCACCTCGTCCTCCGACCGCTCCAGGTGAAGAAGCCTAGAGACCAAGTCATCGACTGTGGTTCGTCCCGAGAAGGAACTTACGTGAGGAAGTTTTCGGAGTCTATATGGTGAACACTGGTGTAGGGGAGATTGCCGGGTTCGTGATGTGTAATGTGGGAGGAATGAATTACTTTAGTTCTCAAAACCAAAAACTTTTGAGCTAACAAATACAATTCGTCGTAGTACCTCTTGATAGTTCCGCTTTCGAACTTGAAAGAAAGGGTGCAGGATAACCCTATTGGGGTTGTATTCTGATTCCTAAAGTTAATTATAATCTATTTCACTCCTTTGTTATTTTAAATAAACTTCGACGAGTTCAGTGAGAGAATAAAATAAAATAAATAAATAAGAAAACTCTGTCCCAGAGTCAGACAGTGGGTCCGACCTCACGTCACCGCACTAGTACCGAGTGATATCGGAACTGGAGGGTCCGAGTCCACTAAGAGGGTGGAGTCGGAGGGTTCATCGACCCTGATGTCCACGTGTGGTGGTACGGGTCGATCAAAAAAACAAAACAAAACAAAAAAAACTCTGTCTGAGAGTGAGAATAACGGGTCCGACCTCACGTCACCGCACTAGAACCGAGTGGCGTTGGAGGAGGAGGACCCAAGTTCGTCAAGAGGACGGAGTCGGAGAGCTCATCGACCCTAATGTCCGTGTGTGGTGGTGCGAGTGGATTAAAAAACATAAAAATCATCTCTGCCCCAAAGTGGTCCGACCGGTCCGGTCAGAACTTGAGGACTCACTAGGTGGGCGGAGTCGGAGGGTTTTACGACCCTAATGTCCGTACTTGGTGACGAGGGTCGGATCAACAAACATAAAAATCATCTCTACCCCAAAACGGTACCATGGGTCCGACCCAAGTTCACTAGGTGGACGGAGTCGAAGAGTTTCACGACTGTAATGTCCACACTCGAATAAAATAAAATCAAATCTCTGTTCTAGAGTGAGACAGTGGGTCCGGACTCACCGTCACCACCTAATATCGAGTGATTTTGACACTTAAGGACCCGGGTTCGCTAGGAGGACGAAGTCGAAGGGTTCATCCATACTGATGTCCACGAGTGGTGGTACGGACCGAATAAATAAATAAATAAATAAATAACATCTTTACTCCGGAGTGTAACAGGTCCGTCCAGAAGCTACGGATTGGAGCTTACTAGGAGAAGCCGGAGGGTTCGTTAGGTGAAACCGGAGGGTTTCGTGACTCTAACGTCCGTAGTCGGTGACACGGACGGTTCAGTGGAAATTTAATAGGTCACCGAAGGGTAACGTGAATTTCAGGTTTTAAGGATCGTTTCGTTTGAAATTCAACATGTGTAGTTGTAGGTTCGGTGGTAGTTGACTTTTTATTTTAAATGAACTGACCTGTCAGTCAAACCCTCCCTCTGTAAAATGTAAACCAATAAAACCTGGTTCGAGTACTTTTATTTAAACAAATGTAAGAGAGTAAAATGTGAATCAATATTTCTATCATATTTATCCTCGACCTAAAATATAAATAAGACTAATCATTATGTAAATAAAGGATGAACATTGAAAGATTAATATAATTCGTTTCCTGATAACTTTCTCACTTAAGTCAATAAACTTTTTTACAAAAAGCGTACACACGAATCTTTCTGCAATAGTACCATGGAACAAGACCAACATGAATGAATCTAGATGTATAGGTTATAGGTGCATGTAAAATCTTTTGTCTCTAGGGTCCCATTTCGGTTACTAACCTGGTTAGTAACGATAACGTAAGTTATATGGACTTTTATAATATTTCGTTAAAATGATCTACGGTTCTTACGTACCAAGAATAAGTGGTACAAAAATTTTCTTTATACTATGTTATGTATATGGGTTTATATACAAGATTATCCATTTTATTATTCAAATCATTGAGATGATAAAGTTTTCATCTGTTTCCCTTTCACTAGTATGTTAAATTATAAAACACATGTAATGGATTTATGTTTCTTCTTACAGGAAGAAATCGCTTTAGTAGTTACATTCTTTCGGGGTTACCATGATACCCTCAGAGGGGATAAGGTGCTTCGTATAATGGGTACTTGTGTATATAGGTGTACATACTGGGTCTAAGGAAATTTGTTGGATACATCTATTCTCTCACAAAGTAAAATTTGTAATTAAAATCGTAAAGATAATGTTTAAATTGATGAACATTTGAGAATTAATAAGATGAATAAAAAAAAATTAAATGTTCATGTTCATTAAATATAAGTGAAACGTTTGAAACTGTTATACCACATAATCAGGTAAGAATACGACGATTATTTATGTATGGACTCTGACCCATTAAATATTTCCTTTTCCCAGATTACCTGAGTATCAAGGAGTACCGACCCCCCGGAGTGTTAGTACCGCCTTCTACTTCCTTCTCGTTTCGGTACAGAATGTACCACCGTCCGTTCTCTCGAAAACGTCCCCTTGAGAGTAAATATTTTAGTAGTCTAGAACACTCTGAAGAAGTAATGGTGCTCTTGTCATACCCCCTTTGGCGGGGGTTTTAAGTTAATAGAGATGGACCGGGGTGAGAACCGTACACCTCTAATAATGTTAGTTCCACTATAAACTCACCCCTGTGTCAGTTCGGTATAGTATGTCTTTTCGTGTTTGTTCATTTTTAATAGACATTAGTGTAATGTGTGTCTTCTAGTGGAGTTCGAAAAAATATATAGAAGATCTAAACGTGTTTTGTATATGTAATATAAGTAATATAGGTAATATATAAATTTTTAGATCAAGTATAACAATTTACCATATGTGTCAATTGTGGTATAATATTGTTAACAAGGTACAACAATTCTAAAGAAATTATAGTTTTGAAATTACTGACCTGTCATTACACGACTTATTCAAAGGTTTACACAAATAAGTCATAGAATACAAAATTAAAGAAAAAACAACAAAATAAGATAATCCAAATAGTACTGATATTGACATTTATTCAGGAAAACGTCAAAGGACCAATAAAGGAATTCTAATTAGTTATTATCGTCTTAAAGTCTGATTCATCCATTCATATAAAAACAAGAATTGTATATAACTATTACTTAGAGGTCTTTCTAAATGTTTGCATATGTGAAGGTCGTTATATATGTTACACTTTAGGAAAAAACGGAGATGGAGCAGAGATACATAAAAATCAGAAAAAGATAAATTATCCAATTTTTTTAGAAATCGTCATGTTAAACGTTAATATTAAATATTAAACACAATATTATCCGTTTTTCAGAAATTTACTATATTATCAAACGGAAAACGTTACTTTCGTTTCAATATAATAAATGTATAAATATGGTAAAGGAAGACAAAATGAAATTACGTATATAAGAAACAGTTAAAGGATAACTTTTATAAGAGAAAAGACTAGATGAAGATTTACGAAAATGTATATTATGTCAGTAGGGAACCATATAATTCCTTAAACAATGTCCCGACGGACACACAAGAGTTTAAGTACGTGTGAATTCAAGACGTCAACCGGGACAAGTTAGGTTTATATCTTTTACAGTCTATAAGAATGGCCGTCCAAATAGTAGGTCAAGTCTACCTGTTTTAAACGTATCTTCACTTTTGCGCATCAAATTTGGACACAACAATTACCCGCTTGACACATATAATTGTGATATTAATACAGACATTCTCAGTTTACAAAAAGGATAAGTAAGAATTAATTTAAAACGATTACTTATAGTGTTGTTAAAAATCTCTACATTAATTTACATATGTAAAATCTTCTGAAAAATGACAGTTATAATTAAGAATGGAAAAGGGTGATAGAGTCCACTACGAGATAACTCACTATTTTAAACTAATTAATTTGTTCACCTATTCCAGCTACAACTTAAAAGACTACTTAACTATAATCAAAGAAATCTTATGGACATTGACATTCTTGTAGTGACTTAATTTGTAAAACGAATAGATGACTTATAAAAGTGAAAAGGATCTTTATGTCTCTTTATAAGGGGAAATAAACGTGGTAATAGAAGGGGTTTAATGGTCTCATGAAAGACAGTTAAAGGGTCGTACACAAAATTCTCTACACTACCCATTTTCACTTTACCTTCACAGGTCGTTCTTTCTATTAAGTTATGTGGGGTCCGATTCACCCAATAGTGGAACGATAATAGGATCCTCACCAATATAGAACCAGTTCTATACTTTATAGGATCAAAGTGGAAAAATTTTTCATTAATAATTAACACACATTGGTAAGTAGGAAAACTTAATAGAAGTTTCTACTAGTCAGACAGTCTAAAAGAAAGTACCTGTGTATAAGTGTGTGTGCGAGATTACATACTGAGAAGTTTTACATCATTTTTATTTTAGATTAGGTAAAGTTGATCTACTCTCTTTTGAACTATCCTTATTGTCTCTACAATTATAGGTATTTATTAATCCATGGTGCACTCGAGATTTCCGTCGGATGACATAAGGTCCGTAATACGATTCGAAGTTTCTCGATCTTTATTTTGTGTGTCAAAAACATGAATCCCTTAAAGTGTGATCATATTTGTATCTACTATTTTCAATATTCAAATTATATATTCCAGGACTCAACAGTGTTTCTGTTTCCTATACTAGTTGAAACGAACCTCCAACGCCCTTATCTAGTCTCTTCTGTAGTTGTACTCTTACTGTCCATTTTGCTTAGACCTTCTACTTATCTTCCCATCTGTTTCTTTGTTTCCATAAGTTCCGACATCTTTATGGTCCACGTTTTCACAGTGTATAATACCGTATAAATCTCGTTACGACTAGATCTAACACCAGGAATTAAAATCCCATCTTACCTTCTACTTCGACACTATGAACGGAAATTCCAAATAAAAGGTATGTTGAGTACTTCTTAGTATTTATTTCTAATTTTTCCTTTAATCTCCTGAGACTGCCATACCACGGTTTTCGTCTACTTTTTTTTACCTGTACTACTTCTTCTGTGTTTCTATCTTTTACTTAGTTCTCTCACGTCATACTACTTTTGTTCGATCTCGTCATGGTGATTCTTCTTTGAAGGATATTCCCGGTTTATACCACCCACTTACCTAAATTATACCACTCGTTTACTACAGTAACGACCTAAACCGTTACTCATTCATTAACCACAGAGATTGTCTTTGACGAGTAACAGAGGATTATAGGAGAGAAGAAAGGAAGGTGTCATTAATATGAACCCTAAAAATTGGCCCTTGAACCATTGAACCTTATTACAGATAAAAAAAGTCGTAAATATATAGATACACACTTTACATTGATTGTAGACCATTTACATTTCAGTCATCTCTATAAAACGAAGACTTTTACGAAGAATTCGGAGTCGGACACACCTGACAAACAACGAAGAATAAGAAAAGAAGAAGATAGAACAACGGACCTTTATGCAACGGTGTTAAACCTAGTACTTCGGTTCTGGTACGTTCCGTATCGTGATACTACCTTTCTCCATCTTAGTATAGTAGGAACTTGACCGATGTAATTGACATTACACTTTTTATTCAAAGAGGGGGTACACGGTAAAATTGAAAAGAGAGTCCTCGTAGACTGACATTAATATTGATGTGTCACTGGAATCCTTATTGTCGAAGTCACTTTACTACCCTTGTTGATATGAAGTCACCCATATCCACATTCACAACTCCAGAATATTTTTTATTAGTTTTAGAATATCCGTTTCTGCATGTCATATATGCAATATGATTTTTAAGTATTTTTCGGATAAATAAAGTAAACTTTGAGATGTCAAATCAGAAAAACAATAAAGTTTCATATACTTTCGATGCTATTTATTTTACTAATACATCTGTTTATCTGTGATAAAGTAAAGACATGTGTGAATCACCCATAGAAGAGTTTTCCATTGACGGATAAATTTCCCTATTATTATTTTAAGATGAGGATTAAATGTTCCATGACTATCACCGTGTCTCCAAAAAAAAAAAAAATTGTGAATGATAGGGTACTTCTTTACACCGTTTCGTCAGTTTTGTGGAGGTTAAGGGTATTACTTTGTTGGCTAAGGTTAATTGAAACCAGATACATCAAACCTAGGTTTCATTGAGTGTTTATGTTAGTGTTCGTTTAAAGGATCTTTCCCTTGTTTTAATACAACTATGTCGAATCAAGTTAAAACGCAGATCTTAACTTTTGGGGTCTTACCTACGTTTATCTCAGGTTCTGTATCACGGAAGGGAGTTTCTGTTACACTAAATTAACTCTTCCACTTAAGTGGATGTAATCTGGTGAGTAACTTTTCAACAAAATTTATGTTTTTTTTTCGTGAACTTAATGAACCGTTATAATCACTTCATTTTAAAATAACTTTTTAAACCTCAACTGACCTAATATGACCTTACTTCTTTTTACCTCTACTTAGAAGGACTACTCCCATTCCACGAGGAAGTACGCAAAGAAATAAATAAGAATTATAATAAATTTAAAGATTGTACTTGGACTGTACTTCGAGTCTCGGTCTTTATTCTTTCAATGAACTTTTTCTTATTTGGTACCGTAGACAGAAGTTCTTCAAAGTATGATTGCTATTTTTATCTACCTGTCTCCACGATAATTTGGTGTCTTTCCGCCTTGAATTAATTCTTGAAGGTCTCCGGTCCGTACCACCGAGTGTGGACATTAGGGTCGTGAAATCCTCCGACTCCACCCACCTAGTGCTCCAGTCCTTTAGCTCTGGTAGAACCGATTGTGTCACTTTAGGGCAGAGATGATTTTTCGTTCGAAAACTTATGTTGTCTTTAATTTTGAAATACCCTATCTTTCTTAGAGGAGGTTTAACCATTTGATATTCTGGAAAGTTTACTAAATCGATTAAAGAGGTGTTTAGACTCCATAATCACAAAAAAAATTTCACCATAAGAGGACACAACCCCAGTGAAATTTGGAAAAAGAATTACTATTTATATACTTAACTTTGATTAGGGAATTATATATAGTAAACTTTTGACTTTATTATACAAATCTATGACAAATGAACAACTATTTAATAACCTTATCCTACAAGCTTATGACAAATGAAGAACCATTTAAAAATTTAGGTTACCTAAAATGCATTCATATCTTGACCTCGAGTTTATGACAATGACACACACTTCTATATACTTGTATCAAATGTCAACGTACCGAATATAGATTTCAGGTCTTTGTATTCCTGTTAATTCACATGTGTGTGTGTGTACGTAAACCTAAAACTACTGAATCCAAACGGTTACACCTTTTTTATCATCGTTTAATTCAAGAGGACACTTTTTCAGCAATGGAATAAATTTTAAGACACGGTAACCAATAGGAACAGAAAACACTTTTAATCACAAGGACAAATATTATAACTGTTTTGTGGATACGCCTACTGTAAATTCTTAAGATTTTCAGGATTATATACATTATATATAAGTCAACGGACTTCTCTTTGTATTTCTTAGGAAAGAATTATAAAAAAGGTAATTACTTTAAACAATGGACATGTGTACTTCGGTAGCATATATAAGTGTAAAATTATGAAAAATACATAAAGTCCCACAACTACTACGGAAGATATGTAATCAAGCTCTTTAAGCTTTTGTATTTCTTTTCTACTCGTTTCTACCATTTTTCTTCTTTTTCTTCAGTTTCTGTTTCACACATTAATACATTTATGTTAAACATGAAAAAAGAATTCCGTATGATCATGTTCACCATTAAAAACATGTAATGTGATTTAATAATCGTAAACAAAATCGTAATGGATTAAAAAAAGGACGAGGTACGTCTGACAATCGAAAATGGAATTTACGAATAAAATTTTACTGTCACCTTCAAAAAAAAAGGAGATTCACGGTCATAAGGGTCTCAAAACCAAAAACTTGATCGTTACGGACACTTTTTCTTTGACTTATGGATTCTAAAGACAGAACCCCGAAAACCACGTACGTCAACTAATGAAGAATAAAAAGAATGGTTAACACTTACAACCACACTTTGTTTAATTACTTCGAAAACTTAGTAGGGATAAGACACAAAATAGATCAGTGTATTTACCTAATTAATGATTAAAGTCAACTCTGGAAGATTAACCAAAAATGACTTTGTAACTCCCTTGTGTTTAAATACCCGAAGGACTACTACTAAGAAGATCCGTAGTACAGGATATCAAACAGTAGGGACTACTTACATTTCAATGTGACAAGTGTTTCCAAAACAGAGGAAAGGTGACGATAATCAGTACCAGTGAGAGGGGTTTTATAATATAAAAAAGATATTTTTCTTTTTTTACCTTTTTTTAATGTTCCGTTACCTTTGATAATATTCCGGTAAAGGAAAAGTGTAATCTATTTAATGATATTTCTGAGGATTATCGAAAAGGACAATTCCGTCTGGGTCATACTTTACCCCTAATAATATCGTTGGTAAAACCCCGATATAAATGTACGATGATTTAAAAATATTATTAACTTTTCTAAAATTGTTCATATTTTTTAAGAGTATCCTTAATTTACATCAGAGGGACACAGTCTGACGAGAAAGTATCATATTGAAATTTAGAAAAGAAGTTGAACTCAGAAACTTCTATCAAAATTAAGACGAACACTGTAATTTTCTAATAAACCCGGTCAATATCGAATAATCCACAACTTCTCTGGTTCCAACGTTCCGGTCCGGGACACACTTGGAAACTCGAAAGTATCTCTCAAAGTGTCGTACCTGACACAGGGGTGCCAGTAGGTCACAACAGTACGGTCGCCACTATGTCCTAATACATAACATGACTTGTCAATTAAGCCTCAAGAGAACCAAAAATCGAAATAAAAGGGGTCTCTAAAAAAAAAAAAAAAAAAAAAAACTCTGCCTCAGAACGAGATAGCGGTCCGACCTCACGTCACCGCGGTAGAGCCGAGTAACGTTGGAGCCTGAGGATAAAAGGGGTCTCTATAAAGTGTGTAATTTTACAGCAGTTTATAACAAGAAGAAACGGAGTCACAAATTTAAAAATAAAGGGGTACTGTGTTAGGTCGAAATAAACTGTGAGTAAGAGAGTTGAGAGTAGACTAAGAATGACAATTATAAATAGGTTCTCTTGATGACGGTACTACGAAATTTTCAAAAAGACATCGACAACGTATAACTGAAGATTGTGAATCTCCACCCCCAGGTGATCCTTTTGACATTGTTATTCTCACCTCTATCGACAGTCGTTGAAAACACTCCCACACGATGTCCCACATCTCGTGACACTTCAGAGATGTACTCACTTCAGTACTATACTAGGAAACTCTCGGAAATCGGCGGCGTCTTGTCGTCAGACCGATAAATCTATCTTGTTGAACTAAAATTCTATTTTCTTGACAGATACATCGTAAATACGTAAAAAGAATTCGCAGCTACCTCCTCAAACATTTACTTCATGTCAAGTAATGCTATGTGCAGACGTCAGTTGACCTTAAAAGTACTAACTTAAAACATTCCATAAAACTTTATTAAAAAGTATATTTCCACTCAAACATAATTTTCCATGACCACCTCATAAACTATCACATAATTGGAATACACACTGTACAAGATTATATCAGTGTAAAAGTAATAAAAATAATATTCCGGACGACTTTTACTGACTTATATTTGAACACCATCAACCTCGACCACCGCATCCGTTCTCACGGAACTGCTATGTCGATTAAGTCTTAGTAAAACACCTGCTTATACTAGGTTGTTATCTCCATTTAGAACAAAATTATACGTATAATGACCACGTCCTGGTAAGAAACTATGTCTATTTCCAAAGAGACTGGTAAAAGTACTCATGAATAATGTTCTATTAATACGACTTTCAATTCAATAGACTTTACATGGAACCCAAAGTTCAATATACATTGGTAATTATACCCTTGAAATGAAAGGAACCCTCATACAGTCCCAGGTACTACAAGTGAGAGACACGTAAAACTAACCTTCACATAAAGTCTCAAAGCACTCTCCCATCTTTAAACATAGGATAGACCTGGATTTTCTGTTAGAAAAATAACATTGAAAATAAAAATACCCAAAGAACCATAACACTGTAGTATACATTTCCAATCTAAATTAACATGATCACTTTATATTAACAAACTACCAACTAAAAAAATTTGAAGTAGTCGTCATAAAAGGATAGAAGAAGAGTTGTAATCTCTTGGATGTTGATGGCCTATTTAAAATGTTTTACTTAATAAACGGATTCCACACCAAATATATTTCCATGATAATGGTTGAAATGGAAACGAAACAACAGTAAAAATTTAAATGAGTTCCTTTATGATCCTAAATTTTTTTTTAAGGAACTCATTTAAATTTAACAATAGTACAAAAACTCCTAATAAAAGTCTAAAAAAATCAAATTACTTTTAAATGGTTTCATTTCTGGTCGTCGTCTTACTATTCATTTCTGGACATTCTGTGGAACTTCCAGTACCTCATCTTGAAGGTAGGGTTCGTCTACTCCTAAATAAATTAGAGTTTCTGGAGGTCCTCCCCTGTAAGGGGTTGACAGGAACAATTGACTTTTCCTTTTCCCTTTAGGTAAAATAAATATTTGTGTCTACCTTTTTTACAATTATTGGATTAATTTAGGTTGTAACGTAACGTAAACAAACAAACAAACAAACAAACAAATCTGTGACAGTGAGACAGTGGGTCCGACTCGCGTCACCGTACTAGAACCGAGAGACGTTGGAGACAGAGGGTCCAAGTTCGCTAAGAGGACGGGGTCGGAGAACTCATCGACCCTGATGTCCGTGCACGGTGGTGCGGACCGATTATAAAAACATAAAAAATCATTTCTGTCCCAAAGTGGTACAACCGGTCCGACCAGAACTTGAGGACCGGAGTCCACTAGTCGGTCGAAACCGGAGGGTTTCACGACCCTAATGTCCACACTCGGTGGTGTGGGCCGGGGTTCTAACGTAAATTTTCATGACTTATTTGTCCAAAAATAGATCATTAACTGAACTTTTGAATTATTCTCAAATTTCTTTTATGGAAATCTGATCAAGGTAGTGTCAAGATTAAAAATTTTGTAGAAGCCGACCCGTACCACCAAGTGCGGACATTAGGGTTGTGAAATCCTCCGACTCCGTCCACCTAGTGGACTCAGTCCTCAAGCTCTGGTCGGACCGGTTGTACCACTTTGTGGTAGAGATGATTTTAAGGTTTTTTAATCGACCCGCACCACCGTGTGTGGACATTAGGGTCGATCAGACCTCCGACTCCGTCCTCTTAGTGAACTTGGACCCTCCACCTCCAACACCACTCGACTCTAGTGTGGTGACGTGAGGTCGGACTTACTGTCTCTCTCTGAAACAGAGTTTTATTTATTTATTCTATTTTTATTTTGTAGAAGTAGTTGGAGACCATTAGATGTCTTTTGAATTACAATAGCACTTTAGTTTATGTTATCGTGAATATCCTATACAGAGTGTTTTGTCTACGGCTGTAGTCACCGAGTCTGTCAACAGGTCTTCCTTTCACCGGACGTCGTGTGGGCTTTCTACGACGTACAACCACTGGGTTCACACTTTTTCTGTCGGTAGAGCGACGACTCCTTAGACAGGGCCTTAGAAAGAGACGTCTTACTTTAACCACTCAGCCATATTCATAGATACACATTATACATGTACGACTTCTATGTTACGTTACTTTACAACAGACATAGTGGAGGGCAAGTGTTTCTACGTGACCTTTACCCTCATTCCTCATCCACTATTTGGCCGGACGGAAAACACGGTGGTCTATAGTGTTTGTCCGAAAGAGTCACCTAGAGTGGTCTCTAAAAAAAATTTATAGGTTGTAAATTTTTTTTTTAATGATGTTTTCTCTTTAAAATCTCGTATGATTATTAATTGTTCTATTCATTATAACAACTATAAAAAGTGACCCACCGTGGGAGTCAGTGTGGTAGGTTACTTCAGAAAGATTAGGTATATCAACAGAAAGTCTTACAAGAGAGACACCGAGAGAATTCGTGGTGTTAAGATCTTGTAAACTTTTTGTGTATATCACCACCAAATGAAATCATCAAACCGTCACACAACCTGATAATTTTTTTACCTATTTGTCTATTAGTGTTATTTTTCTGTTCCTCAGTGACTTATATCGTTTAAACCGTACCTAAAAAAAACTCATTGACACTACTCTGTATAAAACGGAAACTGACATAATAACTGTCTCTACTATTGCCATGAAAAAATAAACAAACGAATATGGTTCTTCATACACTATTTACAAACAACATAGATCATCTTTTAATGTTTTACTCTACTATCTTTCTATTACGATTTTAATTTGTACGAAGTATTACGAGACATTAGCCAGCAAAGATTGTTGAGTTTAAGCCAAAAAGTGTAAAGTGTTTTTAATATTTGTTATAAAACGGACAAAATTACCTAATCTAAAAATTTATACGTGTATATATCGGGGTCTCTATAATTTCCGACGTCAATACAAAATCATTACAGTAAAAGTTTCGGTCGGTCGTCGTGTAAACTGTCCTCCAAAATACGTTGAACCGAATACCGTTGGAGACGGAGCGCCCAAGTTCGCTAAGAGGACGGAGTCGGAGGACTTATCAACCCTAATGTCCGTGGTAGGTGGTACGGACCGATTAAAAAACATAAAAATCAACTCTGCCCCTAAGTGACACAGTCGGTCCTACCAGAACTAGACGACTGGAGTACTAGGTGGGCGGAACCGGAAGGTTTAACGAACCTAATGTCCGTACTCGGTGGCGTGGACCGGAATAAATAGAAAAACTCTGTCCCAAATCGAGACAGTGAGTCCGACCTCATGTCACCACGTTAGTACCGAGTTACGTCGGGGTTTGAGGTCCCGAGTTCATTGGGAGGGTGGGGTCGGAGGACTCATCGACCCTGGTGTCCGTACACAGTGGTACGGGTCGTGTAAAGAATCTGGAGACTTTTCTACGAGTTGTGGTATACAGTGATTCCCTAAGTTTAATTTTGTTGCTACACTATGGTAATGTGTAGAGAATCTGACCGAACTTACGTTTGTGGTTGTGGTTTACGACTACTTCTATACCTCGCTGTCCTTGAGTAGAGAGAAAGACGACTCTTGCGTTTCACCCTGTCGGTGACACCTTCCGTCAAAACATTCAAGGACGGTCTGATTTGTATGCGAATGGTATGCTAGACCGCTTTTTTACTTTAAAATTTTTATATAAAATATATGAATTTTGTATATGTAAATTTTATATATAAAATATATATAAAATTTTCATATATATAAAGATAAAAAACATCTCTGTCAGAGATGTCTGATATCGGAAGTCTTAGATAATTAAAATTTTCGTAAAATTTGATAACTTGTTCTATAATAAACTTCTCACTTTTTTACTATCTCATAACTAACAATTTAAGATTTACAATATATAATGTATTAAACCTAATTAAAATTTAAGGTTTTTCACTTTGAAATTTTGTATAAAATTTTTAAAGGATTAGACTTTAGTTAGGATCAAGTTGTGTAAGTTCTCGACTAAAGTCTCCTCTCTATTCACAAGTTGTTCAAGAATCCAAAACTGAAACAAAAGGCTGATAAACACAAACACTTACCACTTAAAAATCTATAACAAAGAAAGAAGAATCCCATAACTGATTATAAAATAATTCGGTCTCTCTGTCATGTAATCTTAATAGACAAACAGGAAAAATAGACAATATTTATAAAGGAGGTTTAAGTGAATAGATTTCAAAAACCAAATAAATCAGCCCGCACCACAGAATGCGGACATTATAGTCGTGAAAACCTCCGATTCCACCCTCTAGTGAACTCCAGTCCTCAAGTTCTGGTCGGACCTTTTGTACTGTTTTGGGACACGGATGATGGTATGTTTTTAATCAACCCACCGACCCACAAAACCGAGTGAGGATATTAGGATCGTGAAACCCTCCGGTTCCACCCGTCTAGTGGACTACAACCCTCATTTCTTTGTCTCTCATTTCTTAAAGACTCTGGTTTTTCAGACTCTTGTCAACGAGTTATATAAGTAAGTTGTTTATAAACAGAGAAATGGGGCACGTACCATGTCAAGATCCGAGACCCCTATTTATCGTCACTTGTTTTAACTGTTATAGAGGACGAGAGTAGTTCAAATGTAAGATCACCTGTATTATATTCTTGTCTCTACTAAACAGGTTTTCGTCAGGCCCGTGTCACCGAGTACGGAGATTAGGGTTGTGAAACCCTCCGGCTCCGTCCCTCTAGTGAACTCCAGTCCTCAAGCTCTAGTCGGACCGGTTATACCACTTTGGGACAGAGGTGATTTTTATGTTTTTAATCGGTCCTGAGACACTCGACTTAGGGGTGTAATGTTTCGTCAAAGAGTGTATCGAAGAAAAATTAATAATAGAACCCTATAAGATAAAACGTGATATCCGGTATTATACGAGACTTTATAGGTAAACGTATAAGATGTTTCTCACAAAGGTTGGAAAACTTAGTTTTCTGTCCAAATTAAGACACTCGACTCAGGTGTGTAGTGTTTCGTCAAAGTGTCTATCGAAGAAAAATCGAAAAGACCACTCTATAAGCCAAAAAGTTATGTCCGTAATGACGTGAGACTTTAAAGGGAATCGACTAGGATGTTTTTCTCAAAAAGGTTTGACGACTCAGTTTTATTTCTATATTACACTAGACTGAGGTGTGTAGTGTTTCGTCAAAGTGTCTATCGAAGAAAAATCAAAAATAACATTCTATAAGACAAAAAGTGATATCCCGAGTGACACGAGACATTACAAAAGAGCGTATAAGATGTTTTTTATCACAAAGGTTAGAGGACTTAGTTTTCTTTCTAAATTGAGACGTTCGACTCAGAAGAGTAGTGGTTCGTCAAAGTGTGTATCGAAGAAAGATCAAAAAGTAACGTTCTATAAACCAAAAAGTGATATTTGAAGTGACACCAGACTTTGTAGAGAAGATGTTTTTTTCACAAAGGTTAGACGACTTAGTTTTCTTTCCAAATGGAAACACTCGATTTACGTCTTTGGTGTATCGCCAAAATGTATTGAATAAAGATCAATAATAGATCCGTATAAACCAGAAAATGATATCCGGAATGACGTGAGACTTTACAGGAAAATGTCAAAGATGTTTATCTCACAAAGGTTAGACGACTTAGTTTTCTTTCAAAATTGAGTCACTTGACTTAGATATGTAGTGTCTCGTCAAAGTGTCTATCGAAGAAGGATCAAAATTAGTGTTCTATAAATCTAAAAGTGATATCTGAATCATCCGAGGTTTAATAAGGAACGTCTAGGATGTTTTTAAATAAAAAGGTTTGACGACTTAGTTTTCTTCCAAATTGAAACACTCTGTTTACGTCTATAATGTTTCGTCAAAGTGTCTGTCGAAGAAAGATCAAAAATAGTGCTCGATAAGACAAAAAGTGATATCCGGAGTGACGTGAGGTTTTACAGAGAAACGTCTAGGATCTTTTTCACACAAAGTTTTGACCACTCAGTTTTCTTTCTAAACCGAGACACTCCACTTACGTCTGTAGTATTTCGTCAAAGTGTCTATTGAAAACAAACCAAAAATAGTCGCTATAAGTCAAAAAGTGATTTTAGGAATAACACCAGACTTTACAGAGAAGAGTCCAAGGGGTTTTTCTCACAAACTTTGGAGGACTTAGTTTTCTTTTCAAATTGAGAAACTCGACTTAGGTGGGTAGTGTTTCGTCAAAGTCTATGGAAGAAAGATCTAAAATAACACTCTATAATCCAAAAAATGATATCCGGATCAACAGAGACTTTATAGGGAAATGTCTAAAATGTTTTCTCACAAAGGTTTGACGACTTAGTTTTGTTTCCAAATTAAGACACTCAACTTACGTCTATAGTGTTTCGTCGAAGTGTCTATCACATAAAAATCGAAGACAGTACCCTATAAGCCAAAAAGTGACATACAGAATGACATGAGGTTTTATAGAAAGTCGTCTAAAGTGTTTTCCTCACAAAGGTTATACACTTAGTTTCCTTTCCAAATTAAGACACTCGACTCAACTCTGTAGTGTTTTCTTTATAGTGTCTATCGAAGAAATTCTAAAATACCACTCTGTCAGCTAAAATGTGATAGCCGGACCAACGCGAGAACAACGGGTCCGACCTCACGTTACCACGTTAGAACCGAGTGGTGTTGGAGGCGGAGGGCCCAAGTTCGTCAAGAGTACGGAGCCGGAGGGTTCATCGACCCTAATGTCCTTACTCGGTGGTACGGGTCGATTAAAACATAAAAATTATCTCTGCCTCAAAGAGGTACAACCAGTCCGACCAGAGCTTGAGGGCTCGAGTCCCCCAGACTGGTGGAGTCGGAGGGTTTCACGACCCTAATGTCCACACTCGTTGGTACGGACCGGTTATATAGGAACTCTAGGATTAAAGTGAAGAAAACCGACCCATAAAAACGGTTTTCTTAACTTTAATCCTAAAGTTTCTATATAATCGTGCGGATACAAGTGACGTCGTGATAAGTGTTATGGGTACTACACCTTTGTCGGATTTACAAATAACTGTCTACTTACCTATTTCTTTTACACCATATATATGTGTTACCTTTTGATAAGTTAGATATTTATTTCCTTTAAGTTGTTACACTTTGTTGTACCCATTCGGAATTTCTATAATACGAGTCACTTTATTCGGTCGGTGTCTTTTTGTTTGTGACGTACTAAGGTAAATATACTCCATAGATTTTTATCAGTTTAAGTATCTTAGTCTCTCGTCTTAACACCACGGTTCCTGACCCCCAACACCCTTTATCCCTCAATGATTAGTTACCCGTACTTCACAGTCAGTTCGTACTACTTATTCGAGATCTTTAGACGACATGTTATAAAATGAATAGCAGTTGTCATTACATAACGTGTGTGAATTTTTACAAAATTCTCCCATCAAGAGTATAATTCACAAGAATGGTACTATTTTATTTTACTTTTACTTTCTTTCTATTTAGTTAAGTCACTTATTTAATTGTTCATGAGAACTCAGGGGTACCCACTTCGGTTCCTGTGTATATCTAACCCCAAAACAACAGTGCCCCGTAAAACTGAACATATACACAAATGGATGAGTTATACACAATGTCATATACGATAAAGAGTAAAGGATGTAAAGATAAGGTTACTGAAGTACCATTCGAAGACTGCTTTACCGCACCGATACGATCACTTCTATTATAAGGAACTTTGATGAATGAACTATAACGTTATTAAAGAGGGATGTTTGTACGATTGATATCGAGGACTTACATATTCTTTGGTACTCCAAAAAAATAATACATACACACGTACACATATTTGTAAAGTACATCTTGAACCTTCGATATTAAAGATTTAAGTAATTGTACCACCGACGGGTCGATATCATTTAATATACGGAAGAAGGAGAAGCCCGGTTCGGGTGTTACCATACACGATGTACTAGCAATCACGGGGAGAGTGGTATCGAGAAACTAGGTTTCACTGGGTGTAACCGAGTTAGTCTGAAAGAGGATCTTCTTAACCCTTAGACGACGATTTTCTGGGTCGTGGGGATCTCGACTCAGTAAACTGTACCAGACATGTAAAGGTACCGTAGAGTGCAAGGGTTCTGGATGGATAAGTTGAGAAAGAATCTAGGATACTCTCAGAAGGTCTAGTAAAATTATTTAAGGGATAAAAATTCCAGTGAAAGACACTGAAGAGTGGTTTTCTTTGAGAAATTGATTGCATCGTCGTCACAATATCTTTTGATAGTCATAATATGAAAGGAATAACCAAGTTTAAAGAGTTTCCATTTCCTTCTGTTATGTGGAACTTTGGTCGCCTCAGAAGTCGCGACCCTCTTCCTACTCCTCAACCCGGTCGACAGGTGGTAGAGTGGACACGAGATACGGTTGTAATTAAAAGGATTAGAGTTCGTTCTGATGGGTCCATGGACACCCTACTCCCGTTCCCTCTGTCGGACCGTTGTACCGTCCACCTCCTCAGCGGACGGTTCAGAAGAGACTGAGTGAGAGAGACGGGAGGTCTGACCAGTTCGGCAACGTTTGTTTAGTACTTCGAGACCTCTTTCCAAGGTCGTCGACTGTTTCGGGGGATGGACCACTCCGTCTTTCCTCGTACCTAATCGCACCCTTGACTCTCCCTCCCTCCCTAGAAACCCATTAAATGGAGTCAAGAAAGGCGAGGGGTGAGGATTTCGTCGACCCGGTCTTCCCTAGACGAAGACCCATCCCTCACACTTTTGTGATGTCATACCCCCGCCCCGTACTCTGGTTCGTGATCCGGGATTCCGACACAGGGTATAGGGAGTCGTTTTCCGGTTTCTATTGGCCCGTCGAGTGGCGTAGTTGTTCCACGTCTTCCACTCACCCCGACCCGACCCCACATCGTCAGGAGATCACCCACCGGAGAGAACTCCCACCTCCCGGTACCCCGGACGGACGTCGTCGGACTGACGGGATACGGACCAGAGGGGGACATCGTCCGACTCTCGGTCTAGTTGTTCGTCTGGTTCCACCCGCTGTATCGGGCATTCTGACTGGCTGGCCGGGATGTAGAGGCGTAAGGGGGCGTCGGTCCCCGTGACCCGTCGGGCGGGGGGCGACGACGGGGGTGGTAAAAGTAACCGTCGGGGTGATGGGGGCGGCCGAACAGATGGAGACGCCTGCCCAAGGACTTCGGCGGCCGCCCGAGCCACGGACCGGGACTGAGCGGACCACTCGAGAAGGAGTTCGAGGGTGGGGTCCACGGGCGGGTTCACGGAAGCGTCCTGGGGAAACCTGACCGGGGACGGATAGGGGACCTCGGGGCGAAGGGGTGCCGTGGCGGGTGGATAGGGGGGATAGGATCAGGATGCCCCCGGGGACGCGTCGGGGGCTACGACCCGCGGAGTAGAGCAGGACCCCGACCGGTCGGTCCCCTTAAGGTGTGATGGGGTGGACCGTGGGGGTCTGTGGTCGGGAGGTGTGGACTGGGTAAGGAGTTTGGGGCGACGGGGAGCGACCTATTGAACCGACACGGACTCTCGGGACCCCATCCCCCTCCGTTTCGAAGGCTCGGGGACGAGAGCGGGGGTGGAAAACCCCTCAGGGCCTTCCGGGATCTCCACTTCTTCCTTCTCGAACCCCGTAGGAGAGGATCGATACCCGGGGGTTTGGACCCGAAACAACTGAGTGGGAGGAGTCCGTGGGTGGACCCACCGGACCTCAATTTCTGTGGACTACAGAAGTTTCGGGGGGACTGGGGAGCCCGTAGAGTCCATCTCGGGGTCTCGGGCCCGAACCCGGATTCCGGGGTCCTCGGTGGGGGACGGGTCCGAAACCGTGGAAGAGGAGGTTCAGTGGGTCTGTAGAAAGCGGGACCGAGGATGTGACTGGGTATACGAGTCGGGGGTAACTGAGGAGCCGGGGTTGGAGGCGGGGGACTCTCGACGACACGAGACGGGGGAGCGAGTGACGGGAGGCTGGGAAAGAGGGCTCACGGACGGTCAGGAGTCAGGGTCAGGTCGAGGGTCAGAGGTGACTGTGGGGCCGGAGACAGACGACTTCGAAAAACGGGTAGTGGGCAATGGGGAGCGAAGGTCAGGGGACTGGGAATAAGAGCGGGTGGGAGTGCGGGAGTCAGGGCACTGGGTAAACGGGGTAACGTATTCGGTGGGGCTGGGGTCGGGGGACTTCAACGGAAATTCCGACCCAGAGATCGGGTGTGAAGCGACCCCCGACCCCCCAAGGGTCGTCGGGACGGGCGCCCCGGTCGTCCACTCGAGGTACGGTTCCAGGGTTCACCCGTCGGGGGGTTAAAACAGGCCAGGGGACCCTGCCCACGTAAACACCCGTGGGGGAGAGGGTACGCAAAGTGAAAGGGAGTCCGTCATCCCCTCGGAAGGGATTTCGGGGGACAGGGAGTCGGACCAGAGGGCGGTGGGGTACCCTAGTTGTCGGTAAAACCCGGGCCGGGGTGGAACCCGTTCGGAGTTTCGTGTTTGATGTGTCATCGGTGTCCCTTGAAGGTGGGTAGCCCGTCGGGGGACCCCGGGTCGTCGCCCAGGTGTCCCCTCTCGATACCCGACAGGGGTGATGCGGGAGGCAGCCAAGACGGTGGTGGACGTGGGCTGCCTAGGGAGGGGATGGACAGGGTACCTCGGAGTGTCGCTAGTCCGTAGTGGAGAGGACAGCTTTTCGCTCTTCTGGGTCCCTGACCTTACCCATCGAGAAACCGCTGTCGACTTGAGGGTCCATGGGTCCTGGGTCCGTACAGGCCGGAATCGGTTTGTCTCGACCTCTTCGTTGCCGTCCATTCAACTGTGGGACCTCGATTCGGGGGATATAGCGAGGACAGAGACCCCGTCGGGATACTAACCTCATCTTACCCGAATAAGGAGAAGAGAAAAAAAACGTATCGCGGTCGCTGATGCTCTCGACGACTAAGCCGTCGTCTAGGTCGCGTTGTGGGACGCCGTCCTCTTCCTTTGTCGACGTCGTCGACGTCCTCGTCACCCCGGAGGTCCGTCGACCCCACGACTCGGGTCGTCGGGACGGAAACTCGTCGACTCAGCTCCGGTCTGGGGGAAACGACCCTGTGTCCATCCATCTCACCGTTCCCTATCACCCCGGTCCTATAACTTCCAACGAGGTGGAAGTAGATGGAACAGAGAAGATCCTGTTCTCGTCGGAACACCCCAACGGGGGTTCGTTCGACTCACCGGGGTAGGACCCCGGTCCCAGGAAGGGATCGCTACTGGCTGAGAGGGCCGGTGGAGGTGGTCGGTGCGGAAGGAGATACCTACACTTGTCGGCCACTCCGAGGTCCTCCAAGGGACCCCCATTTGGTTCCCCCTACCTAAAATAGTGACAACCTTCGAGAACACTAAAAGGACATAGTGATTAGGAAAAGGTCATAGTGAAAGAGAAGAAGGAGTAAGGAAAAGAGGGAGTGACGTAATTAAGATAGGAAGGAGTGACGGGATTCGGGTACAAGAACGAGGAAAAGTAGACTAAAGTAGGATGACTGATGACATATAAGAAGGTCCGTTGACCATCCTCCGAGGGTTCGAAAGATAGTCGCTCGTGGGATAGGACCCAGGGACGGGAATGTCGTCGTTGTCGTTGTTGACACCGTCGTTGTTGTCCGTTGTCGTCGTTGGAGGTACGCTAAACGGTACAGTCGAGCGAAAGGTAGTTGAGGACCTGGACTTGAACCGGCGGTTCGGGATCCAAGGGGCAACCGCCCTTAAAGGTGGGCAGACGGTCCGGGACCACTCGGTCACGGACCAGGTCGACCAGGACGGGTCAAGTAACTCGACGCCGTGTTACATGTCTTTCCTGACCCTGGACCCCCGTGAGGCAAAGGACCAGTCCCGGGTGGAGTCTCTGGGGCAAAAATGGGACATTCACTCCTGGGGGTGGCTGACCGAGGACTTCCCGAAGCCCCGGACCGCCATAGTCCAGAAGGGGGTGTCTTTGGGAGTCGGGGTGGCCGGGGACTTAACTTGTTGTCAGAAGTAGGTTGTGGGGTGTGGTTCCCAGGATGGGACGGTTGACCAAACCTCGACCAGTTGGCCGGGGGCAGCTCGTGACTCGAACCGGCGGGGTTAGGAGACCGGGACCTTCGACCCTTCAACGGGACACTCCTAGGGCTCGACCTACTGCTAAAACTACGGGTGTTCCGGGATCTCCTACTACTTCTCGAACGAGTGGACCCAGACCCACACCTACACCGGTTCCCACTACTACTTGAACCGTGGAATCTTTTGGACCTCTGGTTACTGGGGGTGAACCTACTGGACGAGTTACCTCTGCTCAAACTGGACGACCGTATATGACTAGGACTCGACCTGTGACCCCTGTTCTTCCTATAGAAGTTACTCGTGGACTCCGACCATCTTAGCCGATTACTCTTCCGACTTGCCCTCCGGGACGACGCCCCCCACCTCGGTCCTGGGAACCCGGGACTCCTCGCGGGAGGGGGACGACGACTACGGAGACTTGGGGCGGACCGTAGACACGAGGGACTCCACTTCGGGTTCCACCTCCTCCCACCTGCGGTGGGAAGAGGAACGGTTAAGTGGTAACGATGGGGGTTCCATCTCGGGCGTGGACGACGGTTAAGGGAACCGGACCCCGATTTCGGTCCTGTCTCGTACTACCCGTCGGCCCTATGGGCCTACCCGTGTCCCGGTAAAAGATCGTCACCCGTGTGTCGACTCTTCCGGAGGAAACCCCGGTGCCCTCCTGGTGGTCGAGTGGACGACTGGGGGTCGGGTGACTCACCGGGTCCTCCTAGGAGGGACGACCTTTTCAAACTCGAGCTCTCACCCCGAAACTGGAACGGACCACCTGGACGTCGTAGACCCCTACTCGATCTGTTCTACCTCTCGAGTGACCATCGGTCGCTCAATGGGGACGAGTAACTCCTGGACAACCTCGTACTCTTCTTCCTCGACGTCTTCTTCGTCGTCGAAAGTCGTGTCAACGTCGGACGGGTCGTCGTCGTCGTTGTCGTCGTCGTCGTAAGGGATGACAGACGTGGTCCGGGACGGGTCCGGTACAGAAACGGTGTACTCCCGAGAAGAGGGTCAAACCGACCCAGGGTTGTCGTCGAAAGGGACCCAGAACGTCCACGGGCTGTCGGTCCAAACGGGGTCGGTGACTACGGGTGGGTCGGTGGTCGAGTACGGGAGGTCGTTGCGGACCGAGGTAGGTACCGATACCACAGGTTAGTTCCCGTATACGATTCACCCGTCGTACCTCCCGTCCGTCCGAACCATGGGGTCGTCTCGAGTGTCGGTCACGATAGTGTCTTCGGGTACCCGTGGTACGGTGGAAGGTACACGTACTTCGGCGTCGTTAACCGTTACGTCGTCGTCGACCGTTTGTCGAAGAAGGGTCTATGTCCATTGGAGTCGACCATTGTATCGGTTCAATGAGTCCCACTAATAACAATAGGGATTTACCCGTGACTCCGATCTCTGGAGTCTATTAGGGATGAATTCTACCCTGTGTTTCTTGAAACCGATTTATAGTATGATCACCATCTCCGTCTTTGTGACATCGAAAATTCTTCTCTCTCTTGTCAAGGACCGTATATCATCCGTACATCGTCTACAAACTTATTTACCTTACTTACATACTTACTTCGGATTAATCGTCTCGGAAACATCGACATCACTTCAACTTTCGAATTCTGAACTTCTCTTCACCACGTTTTTTTTCGTCAACTCCGGTCCGTGTTACCGAGTACGGACATTAGGGTCGTGAAACCCTCTGGTTCCGTCCACCTAGTGAATTCTAGTCCTCAAGTTCTGGTCGGACCGGTTCTACTACTTTGGGGTAGAGATGATTTGTATGTTTTTAATCGACCCACACTCGGCCCGCGCCACCACGTAGGGACATTAGGGTCGATGAGCCCTCCGACTCCGTCCTCTCAACTAACTTGGGTACTCCGTCTCCAACACCACTCGGCTCTAGCGGAGTAACGTGAGGTCGGACCCGTTGTTCTCGCTTTGAGGTAGAGTTTTTTTTTTTTTTTTTTTTTTTTTTTAATCGACCCACACCACCACGTGCGGACATCCCCAAGTGCGGTAAGAGGACGGAGTCGGAGGGCTCATCGAGCCTGATGTCCGCGGGCGGTGGTGTGGACCGATTAAAAAACATAAAAATCATCTCTGCCCCAAAGTGGCACAATCGGTCCTACCAGAGCTAGAGGACTGGAACACTAGGTGGACGGAACCGGAGGGTTTCACGACCCTAATGTCCGCACTCGGTGGCGCGGGTCCGAAAAAAAAAAAAAAAAAAAAAAAAAACTCTGCCTCAGAGTGACAGTGAATGCGATCTCACGTCACCACGTTAGAGTCGAGTGACGTTGGAGGTGGAGGGTCCAAGTTCGCTCAGAGGACGGAGTCGGAGTACTTGTCGACCCTAATGTCCACGCGTGGTGATATCGGTCGATTAAAAAATAAAATAAAATAAAAAAACATAAAAATCATCTCTGTCCCAAAGCGGTACAACCGGTCCGACCAGAGTTTGAGGACTAGAGTTCACTAGACGGGAGGAACCGGAGGGTTTTACGACCCTAATGTCCACATTCGGTAGTCCGGACCGGAGGCCATGTGACATGAAACTTTAATCTTTTTGCCAATTGTCTAGGTCGAGACTGAGGTCGGGGTGTTCCTGTGTCCCAAGGAAAGGGACCTCGTCTACGGGGATCGAGGGGGATGACCCCCGGGAGATAACGAATCCCTCGTTACCTGGAAATCTGTCGCCGGTTCCACTGTCCGTGGAACCTTCTCCGTGAATCTCACTCGTCAGAACCCAGTAGTAGTTCCTCCATGGTCAGAACCCGACCGACTCCCCACTCCGGTCTTCCTTGGTAGCCCTTGACTGGCCACTCGACTCAGTTCGCCTCGACCGCGTCTCGCACCGACCTCAACCACAATATCAAGTTGTACTGCTTCTACCGTTTGAAGGGTAGCATCTGGACCCAGGGAGCGTGGTGCGCCTCCAACCCGTTACCATCTCATCTCTTAAGTAAGTACCGGTGCTCCTGTATCGGACAGTGAAGAGCTTAGGTGACACTGTCTCGTCTAATACATTTACTCTCTCTGTTGTCCCGTTTTATTAGAGTTAGAGGAGAGGAGGAAGTCCGTAATTTCTGAGAAATTGACAAAATTAAGAAGGAAGAAAGAAAGGAAAGAAAAAAAGAAAAAAAATTTTAAACTCTGCCTCAATGCGAGAACAACGGGTCCGACCTCATGTTATCACGCTAGAACCGAGTGGTGTTGGAGGTGGAGGGCCCAAGTTCGTTAAGAGGACGGCGTCGGAGGGTTCATCGACCCTAATGTCCGTACACGGTGATGTGGACCGATTAAAACATAAAAATCATCTCTACACCAAAAAGGTACAACCAGTCCGACCAGAGCTTGAGGACTGGAGTCCACTAGGCTCGAACCGGAAAAAAAAAAAAAAACCACTCTGTCCCAGAGCGAGACAATGCTCACCGTGTTAGAGCGAGTGACGTCGCAGTTTGAGGACCCGAGTTCGTTAGGAGGGTGGAGTCGGGAGGTTCATCGACCCTGATGTCCACGTACGGTGGTATGGGTCGATTAAAAACATAAAAACATCTCTGTCGCAAAGTGGTGTAACGGGTCCGACCAGAACTTGAGGACTGGAGTTCACTAGACGGAAGGAACCGGAGGGTTTCACGACCCTAATGTCCGTACTCGGTGACGTGGACCGGAATTGAGAACGATTAAGGATAAACCCTCATCCCTCATCTGACACAGTGTGACGACACAGTGAAGACCCTCACTTCTGTCCGTCGAAAGAGGAGTTTCACGGAGTATGGTCATCCCGGGGAAGGAGTAGAGGGGTCCATTGGAGAACCAGGAGTCCAAAGAGAGACGTGATCAGGGACGACTGGAACGTGATAGGTGTCTTGTGGTGGACGGGGACTGGGACGGGGGATATATAGGGACCGATGTTGTCACTCTGGTATCCAGGGTCTACTGTCGGTGACAGGGGTATTTATGTGCCAAAACTTAGAATCCTTGAGGACTCAGAATCCTTCCCACCTTAATCCTTGAAGTATAGGGAAATAAGAGAAATAAAAAATAAATAAATAAATAAATAAATAAATAAATAAATAAATAAATAACTCTATTCCAAAGTGAGACAGTGGGTCCGACCTCACGTCACCGGGTTAATGTCGAGTGACATCGGAGATGGAGGACCCGATTTCGTTAGGAGGGTAGAGTCGGAGAACTCATCGACTCTGATGTCCACGTGCGGTGGTACTGACCGAAAAAAAAAAAAATCTACCTCAGAACGAGACAGCGGTCCGACCTCACGTCATCACGCTAGAGACGAGTGACGTTGGAGGTGGAGGGTCTAAGTTCGTTAAGAGAACTGAGTCGGAGGGTTCATCGACCCTGGTGTCCACGTGCGGTGGTACGAGTCGATTAAAAACATGAAAATCATTACTGTCCCAAAGTGGTACAACCGGTCCTACCAGAGCTAGAGAACTGGAGTACTAGGTGGGTGTAGTCTGAGGGTTTCACGATCCTAATGTCCGCACTCGGCGACGTGGACCGTAAAGAAAAAAAAATTTTTTTCTCTGTTCCAGAACGAACGGGTCCGACTAGATCTTGAGGACCCGAGTTCGTCAGGAGAGTGGAGTCGTAGGGTTTCACGACCTTAACAACCGGAAATAAGGGATATGAAGGATAAAACTCGGTGATTCGTCATTGGTAAGTTGATTCTATAGAAACTTTTACTGACGATGGAATATAGGGAAGAGTGGAATCCGGAGAGAAGACACCTTTGAGACTTCGGCTGGTCAACCCGTTTTAGAAACTCATTCACTGGTTGTACCCTCTTTTTCTAAAAGATAAGACTCAGGAGAAAGACGACTTGGGTCCTACCGTTGACCGAGACGGGTACCCCTACCCTTGACCTCCTGGGAGGACTGGTCTCAAGAGGACAGGGGGTGTCGGACTAACCCGACGGAGGTCTCCTACTGACCGGAGCTCTACATAGGGACGGGGCACCTCGGAAAGGGGGGTCTCCCGGGGCGGGTCACGTCAGCCACCATGGACTCTACCTCCTCAGCCCTCGTGTCGACGACGACCATGACCTCTACCGACACCCGTGTCCCTTTCTTTATCTCTGACCCCTTTCTTTATCTCGTCATACGTCCCGGGACCGGTGACACCAATTACTTTGAACCAACCATCTACCCGACATCAAAAATAATGTCGACGTTTATCGGTGGGTGTCTCTTCCTATATCTTCTCTTGGGTAGGACCGACCCGTGCCACCGAGTGCGGACATTAGGGTCGTGAAACCCTCCGGTTCCACCCGCATAGTGGACTCCAGTCCTCAAGCTCTGGTCGGACCGGTTGTACCACTTTGGAGCAGAGATGATTTTCATGTTTTTATTCGGCCCCCACCACCGTGTGCGGACATTAGAGTCGATGAACCCTCCGACTCTATCCTCTTAGTGAAGTTGAGTCCTCCGCCTCCAACGTCACTCGACTCTAGTATGGTAACGTGAGGTCGGACCCACTATCTCGCTCTGAGGCAGAGTTTTTTTTTTTTTTTCTTTTTTCTTCTTTCGAGTAGGGTCCATAACAACACCCACCCGTCTTCAGACAAAAGAAGTACCAAAAGACTGGAAACGGAGAGGGGAGTCCTTTACGACTGAAAATTGGGTGTGTTCGCTTAGAGACGGAAAGCTCGAGACGTCGTGAGAATAGATGTATTCCTACTTCCATTAGGCCTCACTCGTTACCTCACCGACGGTACCTTCCTTCTTTTCGACGGTAAAGGGAAGACCTGTGACTCTCCCGTTAGAAACGGAAATAGAGACTCCGATACCTCCCAGGAGGAGGTAGAAAGATGTCTCTAATGAAACGACGGAATTACTGTAAGGGGAGGGTGGAGAGGAAAACTCCGAAGAGGAAGAGGAAGGGTAAAGAGATGTGATTCCCCATACAAGGGAGAACAGGGAAAGGGATGGAAATATAAACCCCAGGAAAAAATATGTCCTTTTTGTTTTGTTTCTTTATTACCAGAAAAAAAAAAAAAATTACAAAGAAGGAGACAAACCGAAACGGTAACACGCTAAACCTTTTTGGTGAACCTTCTTCCCTGAAAGGACGTTTTGGAATTTCTGACCAATTTAATGTCCCGGATCCTTCAGTCACCTCGGGGAACTGACTGTTTCGAATCTTTCCTTGACTTTAACGAAGAAACTTATACCTAAAATCCGCCCCGCACCACCGAGTGCGGATATTAGGGTCGTGCAACCCTCCGGTTGCGCCCACCTAGTGGACTCCAGTCCTCAAGCTCTGGTCGGACTGATTGTACCACTTTGGGACAGAGATGATTTTTATGTTTTAATCAGTCCGCACCACCACGTGTGGACATTAGGGTCGATGAACCCTCTGACTCCGTCCTCCTAGCGAACTTGGGCCCTCCGTCTCCAACGCCACTCGGCTCTAGTACGGTAACGTGAGGGAGTCTCGTTACAGTTCGCCAGTGCACACTATCGTTGTCTAGTGCACCGACGGTAGCGGGGAGGCGGGGGAATGTGAGAAGCGGGAGGAGGGTCAGCTTCGTGGAGGACAGGCGGGGAGTCGCGTACCCACCGCCAGTGCACGGGTCTTGCAGGCCGCAAGCGGGGCGGGAGGGTCAAAGGCGCGCGGAGAAACCGTCGACCAGTGTACCACTCCCACCCCCACTCCCCCGGAGAGATCGAACGCCGGACACAGATACCAGCCCGGGAGACGCAGGTCGACGAGGCCTGGCTCGAGCCCACATACCCCGGCATCCTTGGCCGAGGCCCCGGGGCTATTGCCCGGCGGGGGTGTCGTGGGGCCCGACCGCACTCCATTCACGTCAGGGAAGGGTCCTTACTCTTGGTCACGGGCGGGGGGAGTGTCGAAAGGTGCGCAAGCAAAGCGCTCGACCAATACCTTCCCAGCGAGTTCCCGCCCTTCACCCCGGAAACACCAGTACCCTTTCATATTAAAATCCCTGACTCCACATCCTAGAAGCTACGTTCCGTACACAGTACACACTAGAAACACGCCCCGCGCTAACAGGGTTTCCTTTTTCGCAAAAGATAACGTCCCGGAGTGCACCGACCTCCCCAACCATAACTCAGTAACACAATAGAGACCCCGGCCGGGGTTCCTTCTGACCCTCGCCCCCTACCCTACGACCACCACAAGAAACGCGAAAAAAAAACCCTCAGGGAAACAACGACGTCCGAGTATGGTAGGATTGAGACATTCGCTGAAAACCACTATCCTCAGACACTAACATCCCAGAGGGAACTAGACTCTTACCGATGGAGAGCTATACTCGGTCACCGACTTTAACCACAGCCACGGATACCCTGTCACATGTTCCGGGCACTAGGGGTGTCACCGGTGAAACACCGGGAGTTCTCACACTCTCAGGGGTTACCTCCTCCTCCACCTCCTCCGGAAGGGTAGTCGTGTCAAGCACTCCACCGAAATGACTCCGCTGACCTCCGAAAACTCGTAGGGTTACAACAGGCCACTCTTCCACCACCTCCCAACCCGCACCCCTCATTTCCCTTTTCTGTCGGATATCCACCCCACACTACTAGACATCTCTTCACCCCTGGGACTCCTTTATTACTCTCCGGTACAACCCAATTTCCCCTAACTTTTCACTCGTAAATGAGACCAGTCCGACTACCTGCAGACACGGTGTAGGGCTTGACTGGCCCTCTAGTTCCATTGGGACCACAAACTCGTACATCTGGTCCTGGATTCCTGTATAGACCTGTTCCGTGGGGGTGGTCCGAACGGTCGGCTTTGCTAGTTCCACTCACCCCAACCATCCGTAACTCTCCACCTAACCCTGGAAACATCATCTTGGAAGACCCTAAAGTCCATACCACGGATCAAAGGTCACGTAGACATGGAGGGGAAACTTTGATCCTAGACTACGCGGTCAAAGATTCTCCGGATCTAAAGGAAGTACGGTTAACGTAGCAAGTGGCTCTAGACTTCGGTCTCTTGTAAGACCACTGTTCACCACCTTGTCAGTTCGACCGACTGAAACCGGACCGGTCTTAGATGTCGATGGTCTACCGTGAATGTGGGCACCAGTCATCTTTCTACCATGGTTTTACCCAAGACCAACCCTCATCCTCTCACTAACGGGCATCGTTAACTCTTCAGTACACGAAGTACACAAGTCAGTTCGTTCAACACAAAGTACCATTGGGTACCCCAGGGGTAGGTAAGAAGGATAAGGGAAATCCAACAATGTGAGACCCGGACCCGCTGTCTCTCTGAGTAGAGTTTTGTTTGTTTGTTTGTTTGTTTGTTTTTTTGTTTTTTGATTTAGAAAGTGTGTAAAAGAGAAATATAGTTTCCATGATTCACTGTAAATCCGGCCTGCGCCACCGAGTACGGACATTAGGGTCGTGAAACCCTCCGGCTCCACCCGCCTAGTGCTCCAGTCCTCTAGCTCTGGTAGGACCGATTGTGCCACTTTGGGACAGAGATGATTTTCATGTTTTTTAATCGGTCCACACCACCGTCTACTGACATCCGGTTCGATTAACCCTCCGACTCCGTCCTCTTACCACGCTTGGGCCCTCCGTCTCGAACGTCACTCGGTTCTAGTGCGGTGACGTGAGGTCGGACCCATTGTCTCGTTCTGAGCCAGAGTTTTTTTTATTATTCAATGTAAATTTACAGTATATGTATAAATTCTTTTTTTTTTTGGTTCATGAAGAGTAAATTCTGTCTCATCTTTAATAAATTTTAATCCTCAACCACATTTCCTACTCGATGTATAAGTTCAGTTTAATATCATTCATAAGTGATAAGGTGATGGTTTCATCCAGTTAATATGATTTCTCTTCTTTAGATACACTTAACTCCGTAAAAGAGTGAAACTATATACACTTATTTAAAGTCCAACAGATTTAAGGATCCCAATATATCAATCTTTATATATTAAGAGAATATCTGTCCAGTTGATCCCCTTTATTCAATCGTGTTAGTAAACTTAACCAACAGATGTATGACCCGTCCCGAATAAGGAAAAGAAATCGAAGAAACGTGTACATTTCGTCCGGTATTCTACAGGACAAAACGGTACCTGTTACGTTGGTAAAAATCCAGCTGGAACTGTTTAGTGTGTTCCAAGTTACCGTAATTCCCCGTTTGATCTAAGGTGTGAGAGAAGAAACAGAACCCAAAGAAGGGAAAGTTTGAGAAAGTGTAGAAGAACCGACGATATTTATTACGATGATCTTCAACTACCGACTCTTATCAGAAGTGAAAGAACACTAACACTTCGAACACATTAAAATAGTAGTAAAAGGAGTTGTGTACTGAGAGACCTTAGTAAGTGATATCAAAAAAATGTTAGTCCTTGTAGTTTCGGGAGAAGTCGAACACAACTCAAAAGGTCAAACCGAAAGAGTCTCTAAAGGGGAAATAGAAAGGGAAATAGAAGTCCTTCGGTTAAGAGTGCTTCCCGGGTTGTAGACAACGTTACACTACCTTCCCCCCCTAAGTAAAGTAACGTACTTCACGTAAAGGTTATCAGGAAGTTACTTTATTCTGTGTGTCAGTCAAAGACATTGGGAAATTGACGAGTCAGTGTCCTTACGATCGTTGAAACGATACAGATTCCATTTCATATAGTATCCCGAGTTATAAGTCACAAAGTACAAAATATATTTTATCAGTGACATTTGTCGTACTCCTGATATCAATCAATATATAACCATATGACCTTTAAATGATTTTCTTATCTAAAATCCATAAAATTGGTATGTGTGTTCTTTCCAATTGATAAGTTCTATTACCTAATGTAATTAAACGAACTGACATCACTAGTAAAGTGATAAATGTACACACAGTTTTGTAGTGCAATATACAGAGTTAATATGTGTTTTGTCTAAAAATTTCCAGTTATACATTGTCAGAGAGGATTTCATCTCATTCATGTGGGTAAAAAAAGTGGGAATGGTAGGACTTTTTAAGATTTGATTTTTATATAATTGACACTACACTATAATTAGTACATGGATATTTCAATAGACAAAGTCCTATGTTTACGTCAACGAAGGAAATCAACTTCGTTCAGATACCCTAGAAAATGAGACAGTACGTCGGATATAGGTGAGGGAATTTCCGAGTTGGGATCCGCGATAAGGTTCTCAGGTAGGGTAGTTAGATCTACTTTGGACGGAGGAGCTCTTTCTGAAGGATTAGGTGGTCACTGATCTTGATGGAATCTTCATGAGATTTTGGTACCAATTAAACAATAAATGTTATTATTAAGATGTCCTTGACATAAAAAACTTCTACATTTGATTTCTTAAATCTTTACCTTATAGTAGTACAAGGATTAAGTGAATTTTCAGAGAGTCGTCATCGGTCCATGTCACCGATTGCGGACATTAAGGTCGTGAATTCCTCCGACTCCACCCTTCTAACGAACTTGAGTCCTCAAGTTCTGGTCGGACCCGTTGTGTCTTAAACGGACATGATTTTTAAAGTTTTTAAACGGTCCGTACCACCACGTGTGGACATCAGGGTCGATGAACCCTCCGACACCACCCTACTAGTGAACTCCGACGTCACTCGACACTACCACGGTGACGTGATGTCGGACCCCTGTCCCTCTGGGACAGAGTTTTATTTTGTTTTGTTTTGGTTTGTTTTTTGAGAGTCGTTTTTTTTTTTTTTTTTTTTTTTTTTTTTTTTCCGTATCTTCTTCGTTGATACCGTTTTACAATTGTTGAAAATTTCACGTATTACCCGTATACCGACAAATAATATGATTACAGAGATTAAAAGATATGTAAATCTTGTAAAGTATTTTTTTTTTCATTTTGTTAACTTTTTCCTGGTATGTTGATTTAATAGGGTTTTGGAGGGGTTTCATTCGTCCTCGTTACCGTAACAAGACCTGTTTCGTAGTCATTCCGGTAACTGTCATTTAATTATCCAGTAAGGTCTTTGAAGACATATAATTTTTTGTAGTTGGAAAATACTATGGTGAAGAAATTAAAGAATGAGTCCCTTAATACTCCTTTTATTATTACTGAAAGACCTTCAACTCTACATCAAAAAGATCCAGGGAGTACTTGGAAAGTTCCGAAAAAGTAAACATAACTCAGAGTTAAGAACATTCATATTGGTCTAACCAGTTTATAATCGAACAGAATGGTGACGTCCTATTTACTGTCCGTAATTGACGAGGACCCCAAAACGGTAGTAATGTGGTCATCGCCGATAACTAGACTTTATAGGGTATTAGTCACGAAGACAGAGGTCGTAACATCAAACATCGAGCACACAACATTGGTGAGAGGGTAAACCGGTTTGTGTAGGGACTTTTCTTGAATAAAAATCATTATTTGTCGTTGTGATTCACTGAATATGAGATATCGTTTTAGTCAAGATGAATCGATGAAGATAAAATGACTAAACAAAATATTCATATTTCTAAATGAATATTTTATAGAATCGTGAAATCACAATTCTATTCCCTGAACATTCTCTTAGGAAAACATTACGTTTAGTAGAACATTGTGGTTGCTTGTTATATTGTATGAAAATTTTATAATTTTATGTACAAACAAGGTAACGAAAATGGGAAGGGCACGAGGGTAGGGAGTCCGTTGTAAGTCGGTTCTTGTCTTTTTAGTTGTCTCGACAACTCATCTAAAACATTTAAGTATCGTCTATGTATCCGACTACCTTTTTACGAAAAAAATTAGTCTTTTTGTATTCCTAAAAGACTATCTTTAAAAGAATATTATAGATTTCCACTTAAACCTATAGTTCAATCTTAGAACTTTTGTTCTGATAAGGCACTAAAGTAGGGAAGTGAGTAAGTAAGTTTTTATCGATAACTCCCCTTTACAGACTTAAGTTAGACTTTTGATGTCTCTAATAATGTAGCTGTTGATACATGATTTGATATTTTATTGAAAAGGAGTACCGTGTAGAACTTAACACACCCTCTTTTACTTTCTATCAATTAGTTCATCTCATCTATTTTTATTATTTTGTAAAGTACGACTCAAAGACCCTAGGATATGTTTCTCACTGACTTCCCTTGATCCAAGGATGACGAGAACACATCCCTTAAGTTATATAAGAAATTTTTGTAGTGACAATTTTTAGGGTACAGCCGACCCACGTCACCAAGTGTGGACATTAGGATGGTGAAACCCTCCGACTCCACCCGTCTAGTAAACTCCGGTCCTCAAGTTCTGGTCGAACCGGTTGTACCACTTTGGGGTACGCTCTTTTGCAATCAAGTCGATTAAGTAATGAAACTTTATCGGATAATACATTTTAGTTAGTCTAGACAGGAACTAAAATAGGTTGTATTTCCTTTGGAAATTTATATAGGTGTACAAGTGTTGCAAGCTTTTCTTTCCTGTCACCATATACTATAATAGTTAACAAATTGAGACAAACTAGGGGAACAGATTAAGGTACATACTATTACTTGTACGAGGATGACCATACGTCGGACGAAGGACTCTTGTATACGGGTTAGTTTGAGTGTACATTTGATCCCCATCCAAAAGAAAATTTTGGTCCTTATTTTAATTACTCTTTTTTTATTGTTTTATGAACTTTAACGTACTAGAAGGACGAGTAAACACACGAAATAAATTAAGACGGTTTATAATGGAAGTAAAGGTCTGCACCTATGAAGGTATACGGGTTACACTACCTAGAAAAAGACCAGAACAATCTTGAAGTGAAAATCCTAAAAATTGGTAGATAGTACAGGTACACAAGCATGAATTTACCGTCCCGTGTCTGTTTGAACCCGACACGAGGTTTTACTACTTCACGATTGTCCAAGGAAAAAACGTTTCGACGAAGGGGGTTCAGGACGTCGATCTCATACATATCTGGGTTTTAGGAAGTAGACGTCAAAACTTTAGGATTCTCAAGACTTTTCCCTTCCAAAAAAACTTTGTATAAACCACCGTAGTAAATTTGACTTGACTACACTTAGATAAATATTCGAAAGAGAGTACAGTACATTTATAAGTAACTTCAACGACGTCTTTATACCTACACAAACTAACATCCCATAAAGGGGTTTGGGTTGACTTCTAAAATACATTATATATCCTATAGTGAGAATTATATAAGATAAAGATTTTAGGAGGTTTTAAGGCTTAAGACATTGTAGACAGTGGGACTACAAAAACCGATTCCTTGACATCTAGACATTTGTAGTGGGTTGGTACCTTATGGATAGGTTATTTGATAAAAAACTTCTTTTTCTTCTGTCTTTTCGTTGTCTTGAGTAACATACTCCTTTTCCACCTTTCACAGTAACTCTCCTTTTGGATCTCTCTCTTCTTTCCTTCATCGGTCGAGTCTACTCTACTCGTCGGTAATGACCCGTGTCAGGGGAAACGTCTCATGTCCATGTCCCGTGTCAGGGGAAACGTCTTGAGGGACATAAGGGTGAGAACTGTTTGTAAACACTTTTCCGATCATATTTCGTAAGATATACAATCCCGAATTGAGAGAGTTTGCGATCTCTTATTTATGTCACCCATTCGTATAAAGTCTTATCTCTTTTAGTCTTCACAACTCGTCTTTATCATTTTCATTCCTCTACCTTACTATTTCGAGTGGATCTTCTTATTTAAAACACCTAAAATAGGGTTCCTGTACGTCCTAAATATTTCATTTATTCATTTTTGTACGATAAAGGGTTTTACAACATAAAACTATTCAGACCACATAAAATTAACTCATACATATCATCGTAAAGTGACGTTAATGTTAGAGTATTTCGTCCCATTTTGTATAACGTATTTGTGACGCCGAGATCAGTTACTCAGTATCATTTTGTGACAGGTCTAATGGCGTTAATTTTAAATGTCTTTGGAAAACAGCTCATAATAATACCAACACCTAATTGTTTTACTGGGACGAACGAAAGTAACAAGAAATTATTCTTTATTGTAAAACTAAAATTCAAAGTAACTAAAAAAACGAACCTAAAATCTACCCGTCAAACGGTTCTATTTAGAGTAACGACAAAAATTTTTTCAGACTTATGAATAACTAAGTTAAGTAAATTTATTACATACGAATAAGTCTAACATATAAAAAGGAACCTATTACTATACCACACAGACACAGGGGTGGGTTTAGAGTAAAAGTTAACATTAGGGGTATTAGGGGTACATAGATCCCTCTCTTGACCACCCTCCACCAACTTAGTACCCCTGTCAAAGGGTTTACGGCAAGAATACTATCACTCACTCAAGAGTTCTCTAGACTACCAAAATATTTCCCGAGAAGAGGGAAACGAGAAGTGTGAAGAGAGAGAACGGACGACGGTATATTTTACAAGGAGAAGAGAAAGGTGGTCGTAACATTTAAAGGACTCCGAAGAAGTCGGTACTCCTTGACACTTAGTCAATTAGGAGAAAAGAAATATTTAATGGGTAAGAAGTCATCATAGAAATAGCGTCACACTCTTGCTTGATTATGTCTATTTAAAACCATCGAGTACAGAAAGTTTTAAATCAAGTAAGGTAGATTCGATTTTTTAAATTGACGTATCTCGATAAATATTATAAACTTATAATCGGAAATATACAGGTACCCTACCTTAGTCACCACTACTGGGAAGAAAATAAATACTATGATCATTAAAAGTAGTTAAAATTAAAAAATAAAATTGATCTCCTAATAGTTGAGATAATTATAAAATTTCTTAATCACAAACTAAAACAATTAAAAGAAATAATAAAAATACATAATTTATAACTATAAACGAAATTAAAAGTAATAAAGAAAAATACATACGAATGAAATCAAATTTAACAAAAAGAAATGTATCAACAGTTTAATCTTCAAATCCAATAACTAAAATCCAAAAAGAAAGAAATAATATATACGCAAATTACAATATTTGATTGTTAACGAAAAGGACATAGAGTGTTTAAATTATAATATAAAGAAAAATAAATAAAATATTTAAAATTTTTAAGTAGAAGACTGAAAAAGTGAGGTACACAATAAAATATTACACGACAGATTAATAGTTCATAAAATCCTAAAAAGGTCGGTCGTCAGAAAGACAATAACTAAAGATCAAATTAAGGTAACATCTCAGACTTTTATATGGAACAGATTAAAGATAAATCTTTTTTTACAAATCCACAGAGAATACTGGATCTTACACGAGAAAGAACCACTTACGTGGTCCTTTACAACTCTCTTTACAAACGAAACGACATCAACCTACCTTATAAGATGTTTTCGGTCATGTAGTTGAATTGTCTATTAAAACAAATCCAGTTGATATAGGAATAGCTAAAAGACGGACGAACTGGATAGTTAATGACTTTCTCCGTACGACTCCAAAGGTTTATATTATCATCTAAACAGATAAAAGGGTACAAGATAGTCTAAAAACGGAGTACATAAAACTGTGAGAGTAAAAATTCACGCATGTACTACCATACCAAACTTACAAACGGAGGAGGTTTATAGTACAACTTTAAATTAGGAGTAAAACATTGTCGTAATTCTCCATCTTAGAAATTTTTCTCTAATCTAATACTCTTGACACGAGAGTACCTACCCTATTTACGGTATTATTTTATTGTATAAACCGGGAGAAAACAGAGAAACAGGAAGATGGAAGGTGGTACACTACTACATCGTTCTTCCGGGAATGGTCTACGGTCGTGGAACTTTAACCAGAAAGATCGGAGGTCTAGACACTCAATTATGTAAAAAGAAGTAATATTTAATGGGTCAGACACTATAAAATAAAATGGTCACGTTTCTCTCGTTTCTGTGTACAATTACTACCAATATAGAAAAACCTATTATCCGTCCCAAAGTCGGGTCCGTCGAACTGAACCTTGAACCCCTCGGTGAGAACGGTTTGAACCTCCAGGGATGACAGAGGGCATTGTAACATAAAAGTCATGTCGTCGAATATCCAAGTGGTCTCCGGTTGAATCTTTAGACACTAATGAAACGTTGTAGAACAATTACCATAACGTACTACAGGGAGTATCTCCGGGAGTACCACCTAAAGAGGGTCTAGGTCCTCATTCCGTGACCCTTCCGTCCTTTCGTTTCCCAGGTCCGGTCACAGTCTGACGGACCCAAGGAAGGGTCGACGTATTGAATGACTGTCATACCGGAATCATCAGTGCGTCGGAAGGGTTCGGACAAAGGAGTAGGTATTTTACCCATATCGTTACCACGGAAAGAGGATTCCAAAAACACTTCCAATTTATTCCTTCCTATAAACATTTCTCGTAACCTGTCAATCTTGAATTGTATCAAGAACCTTGTATCTTCCATGAGGTAGTTACAATTTAAAGTAATAATTGTATCACGAAAGAAGTGGTGAACTCTCGATAAAGGGAGACGTAACTAACAGTTGGTAAAGTCTCGAAAAAAGGGAGATATATCGTAAGAAATCGATCTAAAATGAATGAGAACTAAAATAAATTACTATCCTCAAACACCGAAATAACATAAGTCATCAAAGTAACATTCGATAGAGACAGAAGAACCTCGGTCCCCTGATTTATTTGTACACATATATACACAAACATGTATGTGTATGTGTGTATGTCTCCGAAGGGTTCTTCTGAGTAATTTTGAGGTAAGGGGGGCGGAGTCGGGACCGACAACTTCTGGGACGAGATCCCTCCACAGGCACAAGGATTTTTTCTTCATTTTACGGTGACTCTTGAGAGAATTCTGATGGAAAGAGGTTTACCACGGGAAGTGAGTTCGGACACCAAAACCAGAATCCTTGAAACGACGGTGTTATGGAGCCGGGAAGAGTCAAGCGATGCTGGGTATGTGGGTTTCCTAACTCCAGAACCTGTTATGGGTCGTCGAATTCTAAAACCGACTAAGGTAATTGTCATTCATTAAATGTGGAATGCTCCGGTGAGCCAAAGAGTCATTAGCTTCTGACAGAAAGGGATGGTAGCGGTATCCTTTTTATTATTTAAATAACTTTATAAATTAATTCCTCTTTTCGTGGAGGTACATTCGGTACCCAAGTAACTACCTCTTCTTGAACTGTTTTTCCAGTCTTAATGGGAACACAGGAAAAAGGAAACTGGAAGGATCTAAGGTGAGGTGGAGGATGGTAGTAAGGTGGAAAGGTGTGAACCAGACAGTGACGGTACAAGGAAAAAGAGGGAGCGGAGAGGTAGGGAAGATGCGATTCACAGGTCAACAATAGTGAGACGGACCAAGATAGGTGAAATATTCGACAGGTCACCGAGTAGACAACCGGAAGGTGAGAAGGAAGTATTACTCTTATAATATTATTAACGGGAATTCTTATAGTGTCCCAATGGAGTAAATAGTGGACTAATAGAGAGATCGGGAAGTATGAGAGAAGGTCGTTGTGACTAGTTAAAAATCAAGAGTACGAGAAAGGTCTGAGGATTGGGAACGGGTACGTCAACAAATACAAATTTTACAAGAGGAAAGGTTAGAGTAAATGGACCATACACTTCTGTATCGTATTTACCTTCCGACGTAGTGTGGAAGTAGGTCACTAGAACGGTAGATCTGACTCAATAGACGAATCTGGTACCTAAGATTTTAAACTTACACGTAGTCTTAGTTTACTTTTCGGTCGATTTTTAATTATCGAAACTCAGTATCGGTTCCGATTTAAATGGTTTAAACACTATTGAAAACCCTCAAATATCTGGAGTCCACTAAGACTGTGATCTCAAAACACACTTGGTATGATAATCCAAGTTACTAAAGCGAAGAACATCGTATACGTCTACCATTACATTTTCTCTTTACCTTGTCGATTACTAAACGGACCCCTCTCTGGACATATATGGAGAGACTATACACTGATATATAAATTAATATCTAATATGGTTTGGATATTGACTTATATATCATATTATAATCTCTGTATATGTATCGTATATATTGTAACATATATTATATGACGACATGATGGTATATTATATCCAGTAATATTTTATATGTATTTCATATATTTATGATTTTCCTACTCTTTTTACAAGATTTTGTAAGGAGAACGGGAAAGCACGTGTAAGTGCGTACATGGGACAAAATCTCTGATAACACTGTCTTACCGTCGAGTCGAGTCCCAATTTTTCTTTTTACGTCTGTTTCTTTGTTTCGGTGAGGGACTAGGAACGATTAATGTGAGTCGTCCGTGGGGTTTTATTAAACAGTTTACTGAGCCGTACCCCAAGTCATCTACGATCCATTTAGTCGGAATCTGTCCAGTAAAGGATTAAGAACCACAGTCAAAGGGGTAGACATTTATGTCCCGCACCAGGAGAAAGTCTGGTGTGTCTTTGTTTTTGGATCCAAGTCCAAGTGAGTCGGACAAGGGACTGGTTCTTCCCCGGTTGAGTCAGTACAACCCTGTGCGTCGGTTCAAGACCACACCCGCCCCGAAAGTAGACGACCGAAAAATAACTAAAAATGACCAAATGTACCTTCCTTTTCTTACGTTTGTTTCTTTGTTTCCGTGAGGCAGGGATTAGGGTCGTTTAATATGTCTCTAAGTCCTCTCATTACTTTTGGTATTTCGTACGAGACTTTATTCTCGAGGGTTAGAAGGTATTAGAAGCCACTATTTTGCGTTTCGTCGTCCGGTCACTGTGGGTAAGCATTTGTGACCAAGACAAATGGTCGCGAGTCAAGTCTTGTGCAAACGACCACGACTCTTGGAGATGACGACATGACGTGGGGCCCTCAATTCCCGTCCAGAAAATTCCCAGTGTCTGCTTAGTGTCGTAGCGCGTTACGGTCCCGACGTTCCCCGGACTCTTAGACAAGGCGACCTTCCACCTATCTACCGACGTCCAGACGAAAGGAAGACTTGACGTCGGTCTGTGTTGTGACACTCCACAACCCCACTTATATTCGGGTAGCAAGTCAATTCCTTGAACTCGGGTCTATTTAGTTGGACTAGGTTCCTGTACCTCGTTCCTCACCTCGGCTCTAAGTTTCGATTCCGAAGGACCGTCGAACAGGTTGACTGGGAACAAGAAGATCTCCCGAGACATTCGAGGAGTTCCGACTCAGTCAGAAACAGTAGAGAGACAAAGGTTGACAGGGTCGTGATCCGAAACGACCATCACCCATTACTAATTATAACTCCTTCCTTCTTTTCCTTACTCTCTCCTACCCTACACCCCCTATGAGTTAAACACCGACCACATAACCAGGTAAAAGTATGACGATACTTCTTTATGGACTCTGACCCATTAAATATTTCTTTTCCTCCAAATTACCTAAGTGTCAAGGTGTACCGATCCCTTCGGAGTGTTAGTACCACCTTCCATTTCCTCCTCGTTTCCGTGCAGAATGTGCCGCCGTCCGTTCTCTCACACACGTCCCTTTGACGGGAAATATTTTGGTAGTCTAGAGCACTCTGAAGAAGAGATAGTGTTCTTGTCGTGTCCTTTTTGGGTGGGGGTACTAAGTTAATGGAGGGTGGTCCAGGGAGGGTACTGTGCACCCCTAATACCCTCGATGTTAAGATCTATTCTAAATCCACCCCTGTGTCTGTTTGGGATAGTTGACCAGATGATTGTGGTTCTCGTTACGGTTGTTGGTCCTGGTAAATACCTCGGGAATGAGACGTGGAGTGGAAAACTTGAACGTTTAAATTTTGGAAAGAAAGACACGACAACCCAATCCACAGGGGGAGGACTTCACCCGTCAGGGGTTTAGTCCCAGTCGTGTCCTCCCTCTCACCAATCTCCGTCCTTGAGACCTCAGTCTTACGGGTTCAAGTTGAGGGGTTCAAGTTGCGGGTTCAAGTTGAGGCCGAGACGGAAGACACACACACCGACACACTAGAACCCGTTCACTGGGTTGGAGAGACTCGGAGTCAACGGAGAGGACATTTTACCCCTACTATTATTATCATAGGTGAACTGTCTCACCAATACTCTTAATTTATTATGTATACATCTCATGGCTTAGTAAACGACAATAACTTTCAGTCTCTCTTCACCCCACCCCTTCTTTCCAGTTGAGCGAGAAGAGACGGGATAACTACACCACGTTCCTGCCTCGTAAGTCTCTCCTCCAAAACGACGGTAAACCTCGTTCCCTTTTAACACCCCACACCCCGCGTCAACCCAAAATTGTGGAACTTCTTGACAGTAAAGTAGAACCGTAAGTAGTACCGAATCACTCGGACTGAAAAAGAAAGGGAGGTTAGTTAAGAGGAAGACACGTAATGACTCGAAAAACACTTTACGTAGTCTTGTTTTCACCGACCTAGGACGTCCCCGCTAGACTTCCACACCGGAGGTAGGGGTCCCTGTGTGGACACCGAAGAGGATCAACCACTTCCTCGGTGACGTTCTACGTGTTTGCGAATACTAGGTGACCATGGTCTCCCGAGACCTCTTTGAAGTACAGTACAGGAAACGAGGGAGGTCGTAGTGGCAAACCTCTGGACTCACACCTACGACATGGGTGTAAAGTGTCTACCCGTCGACTCGGGACGTTGTCTCTACTTGTGTGGGTCTCATCCCCGGACTGGATCAAAAAACTGAGGGTCGGAGAGTGAGAAAATTAGCTACGAAAAAAGGGGGTCCGTGGATTCTTTCGTTTCTTCTCTCGGCCCCCGCGGTTGAGGTTGCACAAGAGGTACAAGCTTGTCTGGGTTTAGGTCCTTAAATTCCTCCACCCACGTCGATAACTTAGTAGGCGGACCTACCTTTAGGGTGGGTGCTCCCTCTTGGAAGAAAAACAAGGTATAAGGGTCGTCCCTGGAAAGTAATCTACGGAGATAGGAGGTTTGTTAGGGTTTAAGCCGGACTTGCCTACACACTTAAAAATTTTCTTTGATAAAAATTATAAAAGTGACTAATAGTTTCATTTTGTATAAGGTACAACTTTTTACAACCTTTTAAAAAGTCTTTTCGTGTCTTTTCCTTTATTTTTGATGGATGTTAAGATAATGGGTCTCTATTAGTCAAGTGTAAAATCATATATGGGAAGTTTGGTAAAAACAATAGATACATATATAAATAATTTGTTTTAATATTAGAAGACACGGGTGACTAATGTGGACGTAAAAAAAGCAACTCTTTAAGTGGTAATTGTAAAGGATAGTACATAAATTTGGTAAAGGATACCAATTTATACTGTAAACAAATATTACAAAATGATGATATTTATTGTGGAGAAACGAACATAGAGACCAATAAAGAACCCCCATTTAAGGATTTTCGTCTTGACGACCCAGTTTCCTTGAATTTTGTTGTTGTTGTTTTCTTGATTTTTGTCCGTCTTGACGACCAGGCTTAACGGGGGGTTTTAGTGTCGTGATTAAGGATACGGGTCGTCGGAGCACGGAAAGGGGTGTAAAGGTAGTTGCGACCCATAATTATCAGTGTTAAAAAAAAACGGTCAGACTCTCCACTTTTCGTCATAGAAGACCCAAAATGTAAAATGTCAGAAACTAATAATTGGTGATCGGGGTAAACTTTGGGGTAGCGTAAACTACCGTTACCTGGAATACTTCTCTTGGTTTCATGGTTAATCCGGTTTGACGTGTGCCCGAACCTACCTGTCCGAGTCTTAAGTAAAAGGTCGGCAACGCTCCCGAGTGTGACTGAGTAGGTGTACATGTGTCGTCGCATTCTACACTTGGAAGCCACTTCGACCCATGGTACACATTTCCTTGTGATGATAGAAACGTTGAAAGGACATTCAGATTTGTAAAAAAAAAAAAAACTCTGTCTCAGAGTGAGACAGTGGTTCCGACCTTATGTCACCACGTTAGAATCAAGTGACATTGAAAGGGAGGGTCCAAGTTCACTAAGAGGACTGAGTCGGAGGGTTCATCGGCCCTAATGTCCGCACGCGGTGACACGAGTCGATTAAAAAATATAAAAATCATCTCTGTCCCAAAGTGATACAACCGGTCTGACCAGAACTTGGGGACCGGAGTTTACTAGACGGGTGGAACCGGAGGGTTTCACGACCCCAATGTCCGCACTGGGTGACGTGGACCGGACATTTAGATTTTAAGATTTTATTTTTCAAGAAAAAATAACATAAATAAATCTCTGTCCCAGAATGAGGCAGTGGGTCCGGACCTCACACAACCGTACTAGTGCCGAGTGACATCGGAGGTGGAGGACCCGAGTTCAGTAGGAGGGAAGAGTCAGAGGGCTTGTCGACCCTGGTGTCCGTGCATGGTGGTGTGGACCGATTAAAAAATATCTCTATCCCAGAGCGATTCAACGGGTTCGACCAGAGCTTCAGGACCCGAGTTCGCTAGGAGGACGGAGCCGGAGGGTTTCACGACCCTAATGTCCGTATTCGGTAACGTGAGCCGGATTTTCAAGAAAAAATTCTCCCGGATCAAGGGAGACCTGTGAGACACCGGTGGTCGACCTTTCGGTAGTGTGGAGGGGTCGGGCGCGAGAGGGGTCCCACTTCCGCTTCCCGCGTCACGTCACGCGTTGGGGCGCCCGTCCCGAATGAATGGAACCCACCCAGCTTCTCGAGGTCGTGCGCCAGCCCCGGTAGCCCCGGGCCCCGGGCCGCGTCGCGGTCGGAGGGCGCGACGGTCGCACGGGGCGACAGGTACCTCCGGAGCAGCCGGTCCGACATCGCGTCGTGGCGGAGGAAGTCGCGGAGCCCACCGCCGAGGGCCCGGTCCGAGGTCCCGTCCTTGAAGAACCGGTCCGGTCCGGCCCGCCCCCAGAGTCGTCGGAGAGGCCCCCAGGGCCCCCGCCGTCGCCACACCCGGCGACCGTCGAGGGGCCGGCTCGCCGCCGCCTTCTACACCGCCTCCGACGCCGCTTTCACGACCTTCCTCGTCCCGGGCCCGCCGGCGCCGCCCCGGTCGAGGAGTCTCGACGCCCGGAACCCGTCCGGTCCCCGCCGCCCCGGCCCCGGACCGAGGCCCCTGCGGAGCCGGAACCGACCCCCGGGTGCCGGACACAGGGCCATCAGCGCCGGGCCGCGGGCAGGCAGCGCGTGGAGCGCCGTCTTCATCGCGACCTTCTCCAGCCACTTGACGTCGCTGTGGTCGAGCCGCGCGTCGCCGCGCACGACGCCTACGAGGGCCCGCTTGTCGGTCATGACCGCCCGGTCGAGGGCCCGGCGGCGATGCCGCACGTTGAGTGTCTTGAGCGAGGTCGGGGCGCCCCGGCGGCGGCCCCTCCGACTCCCGCGCCTTCTCCCGCTCCTCCCGACGTCCCGTCCGGGCAAGTACCGCCTCTGGGTCCACCACGCCGGCCCGACTTTCTGTGCACCCACCCCCCCGCTGTTCCTCATTCGTCCACCCGTTCGTCCACATCCGGGGTAATGTGTGGCCCGTGGTGTCGTCTTTAGGTTGCGCTGGTATTGTGGGTCACGACCACTTCTACGTCCCTTTGTACGTGAGGGGATGGTTCACCGTAAGACATTCCCAAAGACTGATGTTTTTATCGTACCCACAATCAACTTTGTCACGTGACTTTATTCGTCACCAATTCAAAACTTGGACTTAGGAAATTTCTTTAATCAGACTCCATTTTACAAAATTTAGTAAAAACTGGAAGTCGAACACGGAGACTGTCTCGAAAACAGGATTTCGACTCTCATCTTCGTCCTAATCTACACCAGTAGACACCACACCTGTGTCGTCTGGACGGTACACCTGACTGCCATCTACCCTCTTGGCGAACAATCACAAGACCCGAAGGACTACTAGGGGGGGAGGAGGGGCATCTTTCAGACAGTAGGCGACACTGTCACAGTCACTTTTTCTCTTGTTCAAAGGTGACGGTCGAGACCGGGAGTGGGGTTGAGGAAAGAGATTCTCATTGCCCCTGACCCGTATCCCTGGGGCCCGTCCTCGATCGCCGTAGGAGATTGTTCTTGATGTAGACATTTGTTATTCCTCTTTCGGTCCACCTATCTACTTTGGATGTCCTCCCGGGAAGTTGTCCGGATTATCTTCCCAGTGAAGGTTTGACCGTGCTCGTCAATTGTCACAGGGAATTTAGAAAGAGACCTTCCTTCCTTTCTAGTTAATGTAAGTGTTCAAGTGTGAAGACGGACACGAGGAGTTCCCGTCGACAACTCCGGACCTTAAGGAGTGACCAGTCTCTCCACACATGACTAACAGATACCGGGCGTCCACCGAGGCCCTCCTACTCAGGTAAAGCATCAGGCTCAGGGCCCGAGCTAAGTGTCCGAGTACGAGGTCCACGACGTCCGACAACCGGTCAAGAAGCCCGCTTCCGTGGTCCACCTTCTAGACGAGCCCCCCACTCCTAGCGGGACCCTCTGGGAGACCCGACTCGGGGGCCCCTGTCGGTCTTCTTGATTCCACCCCTTCCGGGTTGAGACTTGGGGTCACTCCTTCCCTGAGACTTAGGGTCACTCCTTCCCTCTTTCCCTTCTCCTGGCACAACGTCCTTGGATCCTGTTCACTGGTTCTCTCTGGTGTGGTAGTCAGAACTCCGTTCACGACTGTCCTGTGTCTTGTTCTATGGACATGGGGACCCAGACGTCGTTCGGAGATGGGAGATGGGTCACAGTCGGTGGGGGAAGTCGTTTCCCGTCATCCCAGTCTGGACCACCAACCCTCTGCTGATGGTGCATCGACCTCTCGGCCTGTAGTGTCCGCCGCGGCGTGAGCTCACCCTACCCGCTCGCGACCTTCACCACCTCGTACAGGTGCTGGCTCCCTTTCACCTCCACGACGTGTGCCGTGACCGGGGCGAGACAGTCGCTGTCCGCGTCCACGACACCCTCCTCTCCTACCACCCGAGCCCGACAGGGAGATCCTGGGACTTGAGGTCACCTCTCCCCACCGTGCCAGGACGGACGGGGTGGGGTGGGGTGGGGTGGGGTATGGAACCGATAGGGGACTTTCAACTTTCACTCGTGCATAAGGGGTGCGGCGCAGAGCGAGACGGCGTGGTCCTTGTGAGGTACTCGTAGTCCCGGGACGTCGACTTGGTCGACTCGACGAAAGTGAGACCTCTACCCCGGCACCTTGGTCCCCATCGTCCTGTCCTTTACCAGGCAGAAGACCGTCCGGCCCAGGTCGTCGGGGGGTCCTCTTCGTGGACAATCTATTCTACCCACTACCACCAGCGTCCCCCGATGGAATACAGGACCCGACTCAGACCCAAGGTCGCATGGGTCTTCTGTTACCGGATCGATAACCAAATGGGTGGAACCAATTCCCTTAGACACGACGGGGAACCCCTCGACCTGCACGATCCGAGATCCCGACTCCCTTATACGTAGAGACGAAGACACGAGAGGTCGGACGACCTCTTCTCCGACTCCAATTCCTAGACCCGTCCAGTCCCCACCATCGTCGTTTCCACCACGGTCCCTGCTCCCGGGTCCTGGAGTGGGAGCCGGACACGTGAGGCTCTCGAGTCGGTAGGTACTTAAGTCGACGACGAGCAGAGGGTGGAGTTTCTACTACAGACAGGCCAGGAAGTGGACCGTCCCTCCTTCCCTTGTCCCAACCCAGACGACATACACATACATAAACATAACGGGGTCCCACACTTTTCGGAACAGTGAGTGGAAGTCGTGTTTCCACATTTCCAACAGTCCGTAGAGTTCGGCACACGTGGTGGCCTGGAGGACCTACGACCTCGTTCGACGAACATCGAACCCGGAACTTGAGATGCTCTGGTTCAACCCCATGAGTTCCGAACAAGGACTACGAGAAAGAAGGTCGGTCCGGACTCAAACAGATATCAGAGGGGTCCTCAGGGGGAAAATCTCTCTCATAGGTACCACAACGACCCGTCCGAGACTCGGACATCACTCCAGGTCCCACGGAAGGGGATCGGAGGACTTGTGGTAAGTGTGACTCTAGGGTTCTTCGTACACGACCGTCTTCCGGTCGGGAGGGTCGGGTAACCTGGACCTGAACCTCTGTAAGGGTGAGACGGTACACAGACTGTAGGCAAAGAGAAGGGTGACCACTCGTTTGTCGAGGGACGGGTCGGTCCACTATCGTCGACGACTGCCAGAGTAGTGTGGTTCGGGTTTCCCCGTCTCGGATCGTACCGATCGGATTCAATATCGGTGACATTTTGGTGTTTTAGAACCGGGACCTGGAAGGGTCCTGTGGGCCGTGTATCCCGACGTCCCACCTATCCTCAATCGGTGACAAGGAAACGGTCGTCCTTTGGACGAGGGTCCAGAGTTGACTGGGACGTCTACGAAGGACACGACCCCGTGAGACGTCGGTTCCTCGGTCGACGAAGGCCAACCCTTAGACGAGTCCTCCCCCAAACGGGGAGGGGAAGGAGAACACTATTCTGACTTTTCTACCGGCTTTCTTCTTTTCCAACCGACTGTCGGAAAACGGACTTCGATGCCACCATCGATCTCTTTGTTTAATAGTCGTGTATTATCGTGACTGTATTTCCATATTCGACTTTTTTAGTATGGACTTCTGTGTTTTATATGTTTGATTGATTCTCTAGGACTTAAACGTGGTTCAGTCTCTCCTCTAACCCTTACATGTTTTGCTTATGTTAGTTATTTATTCAGTTCGGGTACGAAAGTAGTCGGATCAAGGTTGTGTCCCCCTTTCTAGAGCTTTTATTGTATTAAAAGAGATTCGTTCCAGTAAGAGTGTATTAACACCACTATTGTAATTTTCTTGACTACTTTTTCGACTGGGAGACTCGAGAGACGAAAAGGTGAAGACTCGAATTTGACTGTAGACAACCACTGTAACGACTTATTGACCAGCTCTCGGTGGTATCTTTTGACGACGATAAAACCACAGAGGTAATAGTAAACAAAAGGAGATTATTGAGAGTTTCTAATAGACGACTTCAAGTTATTCAGAATTTTGATTATGTGCATGGTTCATATACGTCCTTACCATACGTTGGGGATATCCTACTCACATTCATTGTGACTAATTTTGAAAACGTCCTTTTTCCATGAGACTTTTATTAAACTACGATAATCAGAGTGAAATCATTAAGAAATTTCTAATGTCGAGTTTTTTGTCAGTGTTCGGAAACCTCAGTCTCTCAGTATGTGTCTGGCAGTACGTAAAGACTGTGAGTCCCGTGTTCCCTCGTCGTCTGAAACACCAGTGATTTTACAATGACTGGAAAGTCTCCATCCTAGACGTGTCAAGTCTCCTATAAATTCGAGTTACTGTAGAGGTAAGAAGAGAAAATTAACGGGCACTACAAGGTACATTATGACCTGGTTGAGTCGGTTTCACCGTTTAAAGAGGGGAGGTATGTCCAGTATCATTAGTGGTCACAAGACTTAGAACTACACCCACTGTCGAGGTAAAGAAGATTTTATCAGGTAACCTTTCCCTCCGTTCCCCTGTTTATTTCTCAATGTGGTCATTTTAGTCTAGAGTAGAAGGTGCAGCCTAAAATGGATTCACAACTTTCTTTGGGTTCCTTGCTTAAATGGATAAGGGATATTCTTTATGCTACCCACTTTATTGGTGTACAGTTGGTTGAGTTGTGTTTCCAGAAATAATCATAGAAATGGAACGTATAGAAAAAAAAAAAAAAAACTCTACCTCAAAGCGAGAATAACGGGTCCGACCTCACGTTACTGCACTAGAGCCAAGTGGCGTTGGAAGCGCCACCTAAATGTATGTAATATTTAGGTCCAAGTTCACTAAGAGGATGGAGTCGGAGGGTTCTTCGACCCTAATGTCCTTACGCGGTGGTGCGAGTCGATGAAAACATAAAAATCATCTCTACTCCAAAGAGGTACAACCAGTCCGACCAGACTTTGAGGATTGGTGTCCACTAGGTGGGTGGAGCCGGAGGGTTTCACGACTCTAATGTCCGCACTCGGTGGTGCGGGCCGGATGGAACATATAGAAGATAAAACTTACTGACCGGATAGCTTAACGTATATAATTCACTGTTATTGACATATCGATGGTTTTGTGAACATGTTTTTATAAGTAACGGTGAAATAAGTATTATCTTTTTGTAAAACAAAAAATTAGTATTTTTACATATTTGTTTATCACGATGTAATGATAAGTATGTTACCTTATGATACGTAATATTTTTAACAACACAATGATGAGTATGTTACCTTATGATACGTCGTTAAAAAAACAAACAAACAAACAAAAACTCTGTCTTATGTAAGTTTTCCATTCCTTTTACGATGTGTACAATTTTCCTTTCGATATCTACTGTAATTGTGAAGATCTCTACTTTTTATGTTACAGACACTACTTTTTATGAGACCTATCCTAATTCTCGCCTACTGTATAACGTCTTCTAATTGAACCTCTGTATCGTTTTCTTCGATAAGCTTTACTTTGTGCCCCTCTTTTTTGACTTATTTTATTTGGTTCATAGTCACCCGATACTCTGTTGAAGTTCATCAGATTATGTGCATACTGACGACAGGATCCTGTTCCAACACGTCCCATGTAAAAAAAAAAAATTCTCTACCCCAGAATGATGTAACGGGTCCGACCAGAGTTTGAGGACTGGAGTTCACTAGGCGGGTGGAGTTGTGGGGTGTCACGACCCTGATGTCCGTACTCGGTGGTACGGGTCGGGTCCTATACATAGACTTCTTTGATTCTGACTTGTAATAGGTTTAAATTCCTTTTGATGTTTAGGTACCTCGGTTCTTCGAGTTGTTTAGGGTTCGTCTTCTTTGTATTTCTTTTGATGTGGTTCCTTATTGTATTAGTTTAAAGAGGATCAGGGAAAAAAGGTCTCTTAGTCAATGTCATTCGAATTAAGTAAATAAGTTAAGGATTTGTACCGGTTAGACTGTACAGACTATGAAATTTTTGTCAAATCGTCTTTTCTTCAAAGACACTAAATGGAAAGGAGAGAGGTGAAGAAAGCAACAGTACTGTTAGTGAGCCCTCAAAAGAACCTTGTGGTAGGCGGTTTTCAGTAAGTGGCACAAAACGTCCGTCGGAACACACCGTTACATTGAGAAAAACCCGAAACTTAACAACGTGAACCAAAGTTTAAGTCCGATCTTTAAATCCTTCTTTTAGGAAGTTTGTGGAATTTCAATGAAAGTCCTGTACTCCTTCCTAAATTTTATGTTTTTATCCGATCTTTACATACCAGTCTTTTGTGACACTTTTCGTTTCGAATGGTACTACTATAAACGTAACTACATTAGACTTTGTCCGAGTAACCCTAGTGGTAGCACATCCTGTTGGGACCATACTAGTTGATCTTCTTTTTCTCTGGTGCCAGTGTATTCAGGACCTGACGAAGTCCTTTTTTGTCAAGTTTAGTCAATGAGGGGTCGGATCAGGTTCAAAACAAGTAAGTTACTAACTTTTTTTTTGTGTATTTTTAATTTCGGGTCCATTCGTTTTGTCATTGCACTTGTGACGGACTACAGAGTTTTACGGTAGAAGTGTTAAAGGATCAAAACTAGTATATGATACCCATATATCCTACAATAGTAACCCATATATCCTTCGAGTCTCTTCCATGTTCTTTTAAGAGAGATGATATACACATTGAAGAATACTCAAGGTTTTAATAAAGTTTGGTTCTTTAAAACCCGACCCGCGTCACCGGATATTAAAGTCGTGAAACCCTCCGGTTCCGTCCACCTAGTATACTCCAGTCCTCCAGTTCTGGTCGGACCGGTTGTACTGTTTTGGGACAGAGATAATTTTTATGTTTTTAATCGGTCCGTACAACCAGGTGTAGACATTAGGATCGATGATCCCTCCGACTCCATGTTTTTAGCGAACTTGGGCTCTCCGCCTGTAACGTCACTCGGTTCTAGTGAGGTCGGACCTACTGTCTCACTCTGTGTCAGAGTTCTTTTTTCTTTTCCCCTCCCCCTCAAAATTTTTTTTTCTTCTAACTTCATATGTATATACTGTACTACAGACTCTACCCGAAGTTTTATTAAGTTCCTCTCTCCTCTACACCTAGTCTCATATCTACTTTGGTTCTGACCCGTACTCAACTATTAACAACTTCGACCCACTACCCATGTACACCCAAGAAATACGAGAACTTATATAAACTTTTAAAGGTATTATTTCTCCCCAAAAACAACAACAACAACAACAACAAAATTTAAATAAAAAACTCTGTCCCAAAAGGAGACAGTGGGTCCAACCTCACGTTATCGTGATAGCCTCACCTACCTCATCTCAACTTACATCATCTACCTCACCTCACCTACCTCGGTCCATACCTCACCTACCTCACCTCAACTTACATCACCTACCCTACTTCAACCTACCTTACCTACCTCACCTTACTTACCTCACCTCAACTTACATCATCTACCCTACTTCAACCTACCTTACCTACCTCCCCTCACCTACCTCATCTCAACTTACATCATCTACCTCATGTCACCTACCTCACCTCAACTTACATGACCTACCCTACTTCAACCTCCCTTACCTACCTCACCTCACCTACCTCACCTCAACTTACATCATCTACCCTACTTCAACCTACGTTACCTACCTCACCTCACCTACCTCATCTCAACTTACATCATCTACCCTACTTCAACCTACCTTACCTACCTCACCTCACCTACCTACCCCATCTCAACTTCCATCATCTACCTCATCTCACCTACCTCACCTCAACTTACATCACCTACCCTACTTCAACCTGCCTCACCTCACCTACCTCACCTCAACTCACCTCACTTACCTCATCTCACCTACCTCACCTCAGCTTCCATCACCTACCTCACCTACCTTACCCCAATTAACACCACCTACCTCACTTATCTCACCTTTCCTCATCTCACTTACCTTACTCTATCTCACCTTACCTACTTACTTGTCTCACTTCATCTCACTATTCCTCACCGTACTTACCTTACCTTGGTTTGACTTCACGTTTCTCCAAATCCACTGACGACAGTGACCCTGTCAGGAGGGGTTGGGAGGGTGGAAGGGTGCACAGGGAACAGGGGTGTATGGTGAATGGCACCTGGAATGACCCCCTCTCCCGTCCACCTCCGTCCGGTCCCCTCGACACTCGCCCGTCGCGTCCAGGGCCCGGACCGGGACCCCCCCCGGGCGACATGCACAGGTACCGGTCGAACACGGCCTTCCGAAGAAGAAACGCGGCCAACCGTTTGGTCAACATCTGTGCGTGGAGGCACTGCTCCAACCTCGGGTCGGGGACACGGACACTACCCCTGTGGGGAGAGACCTACGTAAGGCGGGACGTCTTTATCGGTGGGTACTCGGAGGTCCGGTCCGAGTCTCCTTGGGACAGGACCCGTACTTCCCCTCCCAAGACTCTTCGACTCGAGACGGCCTCCCAAACTCCGACCGTCTAGACCCAAGGTTACGGTCCAGACGACACACTGGAACCCGTTAACTGTCAGACAGACTGGAGTCAGAGAGGTAAGTATTTCACTCGTTTTCTCGGTATCCTAACATCTCTCTTAGCTTAACCCACTCGTAGGTACCTTCCCCAACGAACCACAGGTCCCACGTCCCCCCGACGCTCCTTACCCGAATCCAAGTTCATAAGAGTTAAAAGACCCGGTCCGATTCGGTTATAGTCCTCAAGAGCCGTTGACCTGTCGGAAAATGTCCTGGATCTCAGTGGAAGGGGAAGGGACCGGAACGGCGTCGGGTCTGGTTTGGTCGTGACAAAGGGCGGGCGGCAACATGGATAACGTGAGGAGGTGATCGCAGAGAGCGAGGAGGAACGATCCCAAGAAGACGGAGAGTATCCGGACCTTGTCCTAGACGACCCTACGACCCGGGGTGAACTTTGCCAAGGAGGCGGGGAAGAACCAACCATCGAGTAGTGGACACCCGAGAAGTTAGTCGGGAGGGACGGGACGTACCCACTTGAGACGTCCGTGTCTTTCGGCACTCACCCCATGACCGGTGAGAGTGGAAGGGTGCAGGTAAGGGGACTGGAACGGGAACTAAGAAAGAGTAACGGTAGGAGGGAGGGATGGAGAGAACAAGAAAGGAAGGAAGGAAGAAAGAAAGGAAGGAGGGAGGGAGGGAAGGAAGGAAGAAAGAAAGAATAGGTCAAAAGAGTGGTGATAAATAGTTTCTCTAATAAAAAGGGGGTAACACATAGGTACAGTGGGAACAGTTATTAATCAAGTAAGATATACGAACCAAATAAAGACCCATGAGGTAAGACAAGGTAACAAGATACATAGACAAAATTACGGTCATGGTGTGACAATACTAAACATATCGGAACATTATATAATACAATATTTAATGCTTCACATTACGGAAATCTAAGTAAAAAGAAAGATTTCTAACGACACCGATAAACCCTATAAAACACCGAGGTACTTTTAAAATTCTAAAAAAAATGAAGACATTTTTTTTCGGACATTAAAACCATCCGTAGTGTAACTCAGACGTCAAAACCATCATACTTGTAAAATTGTTATAAAAAGTAAGGATAGGTACTTACATCATACAGAAAAATAAATAAACACAGAAGAAGATAAAGAAAGTAGTTATAGAATGTCAAAATTCACATGTATACAAAGTCAAAGAACTAATTTAAATAAGAATTCGTAAAATGATAAAAACTATAATATGTACTTTAATAAAATAAATAAAAACCTATCAAACATCAATCGTAGATCTTTACGTTTATTAAAATCCATAATTAAAACATAGGACCATGAAATGATTTAAACAAATAATGAACATTGTCAAAAAATCACCTTAGAAGTCTTAAAAGATACATATTCTAATACAGTAGACTTTGTCTCTGTTAAATTAAAGAGATAAAAGTTAAACCTACGGAGAAGAGAAGAAAAGGAAAAATAAAAATAAAAAGAACGGATTAACGAGACCGGTTTTGAAGGTCCTGATACAAAACTTCAAGAATTTACCCCTACTAAAACGGGGCCCTAGTAAATGTTACAGACCTCCGTAGAAACTATCAGTACTGATTCCCATACGATACTTGTAGATCACTTATCTCCCGTCCCTATTACGATTTGTAGAATACTAAGTGTCTTCTCGGAGACTGTGGTGTTTTTCGTAGACCAGGTTTTATGGATGTCACAACTCCAACTCTCCGGGATTGCATCAATTAGAAAGGATTGGGAACATGTTAAATATCTACCGGTCCAGTCACACTTTCCTTTTCGTTATGGATTTGTACCAGGACACGAATAACACCACTGTGGAGTCACAGTTGAGAGATCTGTCGTGTTCGTAGATGGGTCTGGGTCCTTACAAGGAAGAAGAAACAAAATATATCTATTCATTGATACGAGTAACCTTAAGACCCATAGTTAGCACAACTTCGTTCCTTTTACGTCCGGTCTATAAAGTGAGAGATCAGACAATCATTCTTGGAGTGTTATCTGAACCGTAAAAGTAGTTCTTTTTTTAGAAGAGTTTGTCTATTTTATTTTAGTACTTCTTATCTTCTCAGTGACCGTAATAATTACTGTTCTCGTTCATTCGGAATAAACTCGTATTTATCCTCCTATTGGTACTTATTCTTCTCTTTGTGGACTACTCTAAATAAATAGTGTTCTTTATTCATCGTGTTAAAAAAGATTCCCCCTATTTTTAATAGAATATAATTGAAAGTAAACTAAAAATTTGGTAAAGAGGGGTAGACGACTACCTTCATAAAGTGTAAAGAGAATCTTTCAATTATAAAAGAATGGACAAAGTCGAGTCCCTGAGGAAGATTAAGGTCAAGTCATTTGGAGAGGTTTGAGTAAAAATCGAAAAACAAAAAGGCTAATAAAGGGAGCTATAATGAGGTAAATAAGGATTTCGATAAAAGGTCAGTCTTTTCTCTACGACCGGTCCGCGCCACCGAGTGCGGACGTTAGGGTCGTAAAACCCTCCGGCTCCACCCACCTAGTGGACTCCAGTCCTCAAGCTCTGGTCGGACTGGTTGTACCGCTTTGCGGCAGAGATGATTTTTGTGTTTTAATCGACCCGGACCACCGCGCACGGACATTAGGGTCGTTGAGCCCTCCGACTCCGTCCTCTTAACGAACTTGGACCCTGCGTCTCCAACGTCACTCGGCTCTAGTGCGGTAACGTGAGGTCGGACCCCTTGTTCTCACTTTGAGGCAGAGTTTTTTTTTTTTTTTTCTTTTCTCTACGATAAAGAGTGTGGGTGTTATTCTCATGACCTCCTGTCGAGACTCTAAGGGAGACTTCCGAGTCCCCTCCCGGGGACAACCCCTCGGAGAGTGAAAACGAGCCTTAGACGTTTTCTAGACGAGGAGAAACCGGAGACCCCTACGAAGTCTTCGGCGTGTTTCTTGACGTCGGTGGTATCGACGTCTTAATCCAGAGGATATAAGTGAAACAAACAACGTGTAGTAGTACCGGCGAGTGCCGTGTCGGGTCATTTCTATTCTCCGGAAGGTAGTGGCCATGGAGGATGACTTCAACTCAGATCTTCTTTCTAACGTGAGGTCCTATTATGTGTAGTGTCATTTATTGTGAGACCACAGTAAGAACTGTCACACAAGTGTCTCTGGACCGGCGGTCCTTGCACGAACAGTGGGTGCCCTTTCACCACTTCTATACACTGAAACCTAACCGAGCTCTATAGTACTCACTAAGGTTGATACAACAGTCCCCGTTACACTCCGACGATAAAGGATGAATAAAAATATGCCGATAAAACACAACACAGCAATAGTACCATTTGTTGACGTGAGTGACACCACGTAAAAACTAAATACCATTGTAGTTTTTTGGGAGTGTCGTCAGACGAATGAATACGAATTTTCCAAAAAGACGTCGAAGTCCCTTAGAAGGTAGATATTATTTTCGACTCGTTTTATCGTAGTGTAGACAGGAACCCGATCGATCAGTCTCATCTAGTCAATCCCCGGAAACTCACGTTAGGAGTGAAATTTTTTGGGTTTTAGAGTTATGAACGTGAATCAAGTCAATAGGATCGATATTTCACTACTAACTCAATACAAAAGTTAATACACTTTTCGATTATCAGTGTTATTTCGTGAAATTTTGTATATATCGTGTATGGATATTTTACAATTTCGATTTATGAATTTATACTTAATTACTTATAAATAGTAGGAAAATGACAATTGTGTCCTTCTAGATTTTGTACTCACTTAACCGACCCACGTCACCGAGTACGGACATTAGGGTCGTGAAACCCTCCGGCTCCTCCCGTCTAGTACTCCAGTCCTCAAGCTATGGTCGGACTGATTATACCACTTTGAGACAGAGATGACTTTTATGTTTTTTAATCGACCCGCACCACCGCACACGGACATTAGGGTTGATAAGCCCTCCGACTCCGTCCTCTTAACGAACTTGGGTCCTCCACCTCCAACGTCACTCGACTCTAGCGCGGTGACGTGAGGTCGGACCCGTTGTTCTCGTTTCGAGACAGAGTTTTTTTTTTTTTTTTGTTGTTGTTTTTTTTGTCACACTTAACTGAACCATTACTTTTTGATTCCTGTCTACACAAAATCTTGAGAACGGAGTAAATCGTGTGATTAGTAGTTTTCAGAGATAAAAGTTATCTTCGTTTCGTATTAAAGAGTTATTTCTCCGTGAAGTTTATCCCCTAAATGTTTGTAATGTGTAACAGAAAGGACAACGTCGATACTTTGTATGGAAGATCTCTTTTAGTGTGTCTAAAACAAATGAAACGAATTCTTAACGTCTGATCTCAGTACTAAACAATCAGAGTAAACGAAAAGTGTTCTTTTTCGTAATATATTACAGGCTCCCAGAGTCCAAGGTATTGCCCCTGAAAGGGTTCCAGAAAGTATTGCTTTCAAAGACACGTCGGGTACCCTCTAATGTGTCCCTCCCTCAGACCTCTGAGAGTGCTCCTGAATAAAAACAGATAAGATTAAACTTAGAGTATGTTCATAAAGATATCCGGATAATAAATGTGGATATATAGTCAGGTTGAATGACTTACGGTTGTTTAAACTCTGTGTTGAGGACAGGAGTTCCTTGAGTACAGGACCATCTCTTTCGGTACTTCGTCAGTATCCTATGACACACACCAATATTGTCGTACGTGGACTCTTTACCAGACCTCCTCCACTCCAGTCGGTGCACGACTTCGTTCGTCTCCACAAACGGTCCACCGATTCCTCCCTTATAATTGGGTCCCCACCCACTACCAGGGGTGGAAGGCCTACTAAATGACATATCAACGCAAACGGGGAATCGTACTAAAGAAACTGTCGACAACTACCTCTCGAGACACTCCTGCTCCTCGCGAGAGTAACAACGGAGGAGGTGTCCCAAAACGTTCAACATCCACGAGTTTAGGGGCTACCCTTTACTCTTGGAATCGTATGTTTTTTTTTTTTTTTTTTTTTTTTGGAGGAAAGAAGTGATCCTGGGACATACGTTTCGTCAAGGCTTCTCGTGACTATCCTTTTTGACTTAAGTGACGTACTACTGTTGTCTCGACCCTAAGTTTTAGTCGAGGATTCGTCATTAGACCTCGTTTCAGTAACAGATCAGACACCTGTACTAGTTCTACGTATGTTTTAAGTTAAAAGAAAGTATAAAACATCGAACTTCCACGGAATATAACTAAAGACAAAAAACGAAACGAAACAAAACAAAACAAAATAAAACAAAACTCTACCTCAGAGTGAGACAACGGGTCCGACCTCACGCTACCACGCTAGAGTCGAGTGACGTTGGAGACGGAGGGACAAAACTCGCTAAGAGGGCGGAGTCGGAGGGCTCATCGATCCTAATGTCCGTGGGTGGTAGTGTGTGCCGATTAAAAACATCTCTACCCCAAAGTGGTGCAACCGGTCCGACCAGAGTTTGAGGACTGGAGCCCACTAGACGTACGGAACCGGAGGGTTTCACGACCCCAACGTCCGCACTCGGTGACGTGGGCCGACTAAAGACAAATGACTCAGGGACTATTTTGACGAAACGAACGAAAGAGTTCTCCCTTCCACCGACGGGGTGTCGTCGTCCAGGACGTCGGTACGACTGAACCGTTTTCGTAAGGAGAGTCACGAAATTATAAATGGACGGCACCTACTACTATGTCGACGGCCAGTGTTATAGAAAAGTCACGATGTAAAGGGAGGTAAAAAGGTCCGGGTGTAGACCAGAATCGGGTAGAACTTCAACAGATACTCCATCTTAAACAAGGTGAACACTTGACTCGGATAAAACTTTGAGTTTTCCACGAAGGATTAAACGCGTGTCTGTACCTTAGTTGGGTTTACGGGTAGTTACTATCTGACCTATTTATTTTACACCTTGATATGTGGTACCTTATGGTACATCGGTATTTTTCCTTGTTCTAGTGCAGGAAACGTCCCTGTGTCTACCTCGACCTTCGGTAATAGGATTCGTTTGATTACGTCCTTGTCTTTTGATTTGTAGTGTACAAGAGTGAGTATTCACCCTCGACTTGTTACTCTTGTGTGCCTGTGTCCCTCCCCTTGTTGTGTGTGATCCCAGACAGTCCTCCACCCCCACACACCCCCCTTCCTCTCGTGGTCCTTTTTATCGATTACGTACGACCCGAATTATGAGTCCACTTCCCAACTGTCCACGTCGTTTGGTTGTACCGTATGCAAATGAATACATTGTTTGGACGTGTAGGACGTGTACATGGGGCCTTGAATTTTATTTTGACAGAGTTCTCACTACCTATATGTGTTTGATACGTTTGAATAGATGGTACAAACTCACTGGACTAAGATTTGTGACCATTAATTTCTGGATTTGTTAGTACATATGTCTACTACGGATTCTAATTTATATTCTATACTTCTAAAATTTTTCGTCTTTTTTTGTGTCTTCCTTAGCAGTAGATATTTTGATATACATGATAAATGTTTTTTTTTTTCTGTCTCCATGGACTTAGTCGTAAACGTTTACATTCACCACGAAGTTTTCGTAAACGAAGTTTGACCCGACTTGTCAATTAATCAAGACTAAAAACCAGAAAGCCATAAAAAAAAGGAAATATTCTACAAAGTAGTACATATCGTATTTATTTGAATAAACAAAAGAAAAAGTTTCACCTATAATTTGGACGTAAGAAGTTTCGATGTCTTAAGACACACCACCACCGACCGGTCGAAGGTAATAGTTAATTTAAACCTGTATTCCTCAGGAGGAAGACACTCGTTTGTCATACATAAAGGTCAGGTGAAAGTCTCCGAAGTCAAAGAAAAAATTTCAAACCTAGTCAGTATACTGGACTTTTTGAACGTAACTTTCAGAGAAATCCACTAAGAGAATAAGACTTATATCTGAAAAACTATGGGACTTTACTTCTTCGGTGACCTCTTCAAGGTCTATAACGGACGAAATGACGTTCTTACGTCAGACATACTCTAAGTTCTACGACGAGAAGTAGAGAGAATAAATGGTGACAAAGGAGTAAATTACCGAAGAGACTAAAACCATCCGATCTTTATGCACCGTTTCTTAAGAGACTTCATTCTTTTAGAAAGAAAGAAAACAAGAGACACAGATTATCCAGAAAAAGACTTTATAAAACCAGTGTACTTCTTTATACGTTATCCCCATAAAAGAGGTAGACCCGAGGTAAATCTGGACTTTCCCAATCAACTCTGGTAAGTGTCCGGTTTCTGCCATGTTGAAGGAACCTCTAAAACAGTGAAGGTGAGAGTTTCCCGAAGACTAAACGATGTAAACTTAGATTACCTAGTCATAGTAAACCAAGGTGAAGTCTATGTTTACTCATAAAAAGAAAGTGAACCAAAAATCTAAAAAGTGTAAGTAGTCGCAAACGAAGTACCTTTTAAAAAAAGGATCAGAACGATCAAGAATGAAAAACATCTAAAAAACAAGATGTAAATCTTTTTGTATTACTTTTTGATAGAAGAAGTCTCCATAGATGTTGACAAAGTATATGAAGTAGAAGATCCTGTAAACCGTAACTGAAAGGTTACACCAGAAACGTCGATAAATGAAATTTACTTAAGGGACTACAAAAAGGTTTAGGACAATTTCATATTTTGTCTTCGTGTAATTATAAAATATTCGGTATATTAAATATAATAAGAGTGTTGGAAAGAGTATCTTTGTCAAATACATCTTACACGATTTATAATGTATAGTCATAAATTTCCCAATAAGACTCATGAACCGTAAAATAAAAAGCCAGTCAGTGGGGAAGAGGACAAGAAGATCATTTCGGACTAAGGGGACTAAGGTTACTTGGATTTCGGAAAATAAGTATGTTGTTAGGGATTTTTGGAAAGAAATCGTCAAGATGTGTTAATTTTGAGTGGATTAGAATGATATATATGTTAATTTATAAGATTCTGGATAGTTTTGTCTACAAGGTTTAGTTAAGACACCGGGATATTGTTCCCATTTAGACTAAAATGTATACGTATATGTATGCATGTACTATGGTGTGTCTGTTTTTGTCTATAGTTTAGGATGTGTCAATATGTCTGTATGTGTGTATGATTCTTTTTACGTTATAAGGTACTGGACTAATCCATTTGATACCATATAGATTTGGTGTAAATGAAAGATTAATCTTTTTTTTTTTCGAGTCTAAAACAATTAATATATAGAATAACAGAGACTTTTAAAAGTTATCCGAAACAAAAACACAGTGTTGGTGTATAATTTATCATGACAGAATGTGAACGACACGATTTTTAGGGTGTTCATAAACGTCTACTCTGACTGAATACTTCGAAGGGATATGATGTAAATGTATATAGACTTCAAAGGTTTGATTGTAGTGTTCCACTATAAAATCTTTGAAAGAGGTTAGGTCTGTATAAAACCAATACAACATTTTAAAGAAGTGAGACTTACAGTCGTTTTTGGAATACACTTACGCACGATGTAAGTAGTAATAGATCTCTCAATACTTCTTATAGGAGACTTAGTAGGTTACGGAGCATTGTTGGACGGTATTAAAAGCAAACCGTTTAAAAACTAAATAAGAGCAACAAAAGGAATTAATGAAATGACTTTGACAGACATTTATACAGAAAGTGAAAAAATTAACAAAGTACACTTTGTGTTTGCTAAAATGGTGACCGATAGGATTTACGTCCACCGGGATGGAGTTTTAATAATGATAATCTATACCTGTTAAATTACCGACGTAAAAATAAAAACGTCCCACTTCTCGATCAGTGTTCAAGGAGTTGCGTTTATAGAAGTAAATGTCAAACACCCATACGTAAACGTAGAAAATGTAACCTATAATGAAACCTTTTTGATCACAAAAAAACTAGAAGTTGTAAGAAGTTATGACCGAGTTATGGTCTTAGTTCAAATAAAAAACTCTCTATAGGACTTAGTAATATATGGAGTAGTCTTACCATCCTTATCGACAATCTGTACGATGACAATGAATTTATTCATAGAACAAAAAGCCTCTCTACTAAAAACAGTAAAAGTCGATATCATGACAAACTTAATAAAAGTATGTTTATTAAAGGATGTATTAGACGTCATAAATAAGAAAGACCAACTGGTAGTTTATAAGGAAGAGATTCGGTAAAAAAACGAAGTTCATTACTTCAGACTGAGTGTCTTCAAAAAGATGATGTTGAACACATTTTTCGATTCCGACTTAAAAGTTACTGACTTATTCCCCTGACTAAACACATTGTTCAACGTCCTGAAAAACGACAAAGAAAAAGATGTAAAAGTACATGAAATTGAAAGTTTTTCTATGAAAAACTACAAAACTCTAAAAGTCAAACAGATGTATTTAATAGTGAATTCTCGAATCCACCGTGGTGTCAGAGTTATCTTTGTTCCAAAAATAGTAATAACTCTCTTAAGACGTAAAGAAATGTGAAACCCCGTCGACACTAGAGTTACCAGAGTGTACGATTAAGTTCCAGAAATGTCCGGAGAGACATGAAATCCCAGAAACGGGTAACTACCGATTTTGACCACTAAAGTGATCATGGAACGAGAAAAAGTAGTTTTTCCAAAAAGTGAAACAGGTTTCTAAGGAAACGTTAAAATTGAAAAAAGGGCGATCGACATACTTTTGGGTTATCTCATCCAAGAAACTAGAAAAGTAGTGCAAGCCCAACAGGGACCTTCCAGTGATCAACTAAAGGTCATGGTTGACCCTGTGAAAGAAAGTCATAAAACACAAATTGATACAGACAAAGGAGTATTGAATCTTACAGGTAAAACAAGAAAGAATACAGTCTTACATTAAGTCTTAAATTCCTTTTCAATACGTTAAGAAGACCAAAGACTAGTTTCTTTAAATGTTAAAATAATTTACTGAGAAACCGCTGTGATTATAAAAAGGGTGAACGTCAGACTTTTTTACATAGTCTTCAGAGTTTTAGAAAATATAAAACGAGGCAAAATCATCGTCAATTGACAAGAAATAAACTTCATAATGGTACTGTACGAAGAACTCGAAAGCGTTGAAGGTTTTTTCAATTTAGACTGTTTAGAATTACGAAAGTCATTTTTCGTTAGTTAGGTTGTACCTTGATTACGGTTTGTTTTATATAGAAATGGAATTTTTACAAATTAAATATTTTGTAAGAGAAATCTCACTAGGTCTTATGGTGTCTTCATTTAAGAGACGTTCCAATGGAGAATTCACTTAGACTTACATGTTATAATAGCCATTAAAGTCTATCGTTATGACGTCTGGTAAGTTATACTGTTTCTCAGGACAATACATCAAATTTTAGATGTATCTCTATTTTTCACATAGATAATGTATAAACTTTTCATGATTTTACATTAAGAGATTAGGTCTCACCTTATCCCTAGACTAGTTTCGTTTCGATACTCTTGTTCTCCCGTCGTTCGATGTCTATGGTTTTAGTTTACCACGTTTAAATAAAACGAAAAATTAACCTTTACGTAATAAATTCGAGTTCTTTCTAGAGACCTGGAGGGTTTTTGACGTGTTTTTGAAATTGACAGACTTCTTATACGAAAAATATGATTTTAATAGTCATGTAGATTCTTTAACTCGTAGGAATCATTCGTAAATTTTAAATTTACATTTTGAAGATCTTAAATTGACTTAGTTACTGACTAAAAATGGTTCTCACGTTTAATTAAATGGAAATTGTATTCTCTAAGACCCCGAAGTTCTCCACATGTCCGTAGTCCTCTCGGGTGGTCAAGACGAGGTACTTCTTATTAGAAGACTGGTTGACAGTCAGACGGTAAGAAATTCTGTCGATTCTCCCCTCCTAGATTGACCCGGAATTGTCGTATGGTGGGTAGACATTCAAGTTATTACCGGTGAAAAACCCATAGACGTGATGATCAAAATAACGATCTTCAAAGTCTATATAAACGCGAGTTACTTTAATACAGTCTTTGTGTCTCTTGTTCACAAAAACGTCGACACAGTAGGGAAAGGTAATAGAAAAAATATCGGCTAGAAGACGAAGATAGTTAAAGGCATAGTATAGATTTTCACTTTTGTTTTTACGTATAAAATCCTTCACACTGAGATCTTAAGGTGACAAATTTGTTCAGTGACTTATTGACTCTTATTTTTGACTTAAATAGATTCTTTATGACTCTTAATTTTTAAAACATCGATCCTTATATAACAAAGTATAACAATTTTATAGTTAATAAAAATTTTTCGTTTTTTATTTTACGTTTTTACGAAATAATCGTTAGGGGTTTATCACCTAGTTTAATCATTGAGTATAAGAAGAGTATGTAGTTCTCCAATTCCTCCCCCACCCCTTTCTCCCTTCGTTCGTTACGTACTTACACACTAGAGAGAATTTACCCCCGATCCCTACTGTCCTCTTGTCGTCACACCCTACCGTTGACAGTGACTGTTGACCGAACACGTTGTAAAACTGTACCTTCAGTGTCTGATGTGTCTTTGGAATTGGTATGACGGCATATACTAATGCATTACATTACGAAATTTGAACGGACATAAAATCAACTTCTTCGTGGGAAAGACCCGAATCCGTAGATAATCGTTTAAGGAATCCTTTCCGTGTAAGGTATCGACGGTCAAAGGTATACTAGGTAGATATCACTAATATTTGGGTTTAAGATCTTTATTCGAAACCTAGGTGTGGACCTCACAGTGTGTCTCGGGACTTGTTTATTTTCATCTTATAATAGTATTTTTGGTGTATCCTACTATGACTTAAGTTGTTGATGTTGATAAGAGACATGTTTTTGATGTAACAAGTTCTAGTAATTCAAAAATACTCAAGTATACTAGATGTTATATTAAAGTCTTTTAATAAACTGTACATAGTTTCATAGTATGACTATTTTTGAAGTAACGACTCGTACCACCGAGTACGGATATGAGGGTCGTAAAACCCTTCGACTCCGTCCTCCTAACGAACTCCGGTCTTCAAACTCTGGTCGGATCCGTTGTATCACTCTGGGGGTGTAGAGATGTTTTTTATTATTTTTTTTAGTCGGTTCTCACCATCGAGTGTAGACACCAGGGTCGATGAATCCTCCGACACCACCCTCCTAACGAACTCGGGTCCTCCAACTCCGACGTCACTCGGTACTATCACGGTGACGTGAGGTCGGACCTGTTCTCACTCTGGGATAGAGTTTTATATTTTTGTTTTGTTTTTTAAGGTGAATTGTCAGTTGTCTTACTAAAGTTGAGTATAAACAAGGACTTTTTACTCTAGGAACTAAAATTTATTAATATAAAATCTAATAAAAAGAATACTTTCTCTAAAAAAATCTTTAGTGCGGACTCTTGACGGAAAGAATCAGAACCACGAGAGAAACTAGGACAGGGGAGACAAGGAAGTGGTTGATGGTGAGACTAGTGAGTCGTCCGTAGTTGTAACTCCTTTCTAGGAGGTGGTCGTTTTTATAATGTTGAGTGACTTCCGAGTCTACTAGTAACCGTAAAAAATCGTTATTTCACATAATTCCATACACGTAACAAAAAAAATCTATGTTACGATGATGTGTAAATTCTCTAATACGATATCACATTTGTAATGAAAACATACGAGACCCTTTGGTTTTATAAGCACACTAAACGAGATGACATTATAAACGAAATAACGCCACCAGATCTTAGTTTAGGTGTCATAGAGACTCCATACGGACACTTACTAAAGTATAAGTAAATAAATACTTTTATCATACTAGATCACTATTAAAATTCGTTTATTTCGTATTCCTCGTTATAAAGACGTCTATTGATATCTTGACATTCAAGATATCCTGTACATTGAATATCAAGATATCCTGTACATTTAATGTACAGGATATCTTGTACAATGTAGATATATTTAGTACTCCTTTACGTCTTTTTGTATTTTAGAAGTCGTTGTTGTTTTCCCTCTATGCTTTTTTATTTTAAATACAGTATATTTGTAGTTTTGTGGTACTAAAAATTATAATTTTAACTGTGGTGTTATCCAGGATCAAGGTCCGTATTATTGTGTACTTTCGATTATTGATGGTACTGTTTTTACGTTTTCGGTGTAGTATATCCATTCTTAAGTCCTTTTTATAATGTTTACCGAATCTGGACTATAAAGACAGGGAACAACGATAAGAAACAGATTGTGGTTTTTTCTTATGGGATCTATGATTTTTTATTTCAGTTAAATGATGAGTTTTATTTTTGTTAAATGAGTAATTTTTACAATTTAAGTTTCAGAGATTCTGAAACAAGAGTATAATCTTTATTGTTACACATGGTATATTGATTAAAATGGAAGTACAAGAAGTTTAAGGAGGACTTAAAATCACTTATTCCGAAGATCAGAGAAAACAACCCGGAGGTGTATAAAACGACGAAGGAAAAGAAGGAGAGAAAGTAACGCTTTATACATATTAGGTCTACTACAGAAGAGGTAGGTGACATTATTACACAATGTGTGTGGTTTTTTCAGTGTATATATTGTAAGTTCAATTAACATAGTCCGGTCCGTGTCACCGAGTGTAGACATTAGGGTCTTGAAACCCTCCGACTCTAATCACCTAGTGGACTCCAGTCCTCAAGCTCTAGTCGGACTGGTTGTACTACTTTGGGGAAGAGATGGTTTTTATGTTTTAATCGGTCCACACCACCGAGTCGATGAACTCTCCGACTCCGTCCTCTTAGTGAACTTGGGCCCTCCACCTCCGACGTCACTTGGTTCTAGTGCGGTAACGTGAGGTCGGACCCGTTCTCTGGCTTTGAGGTAGAGTTTGTTTGTTTGTTTAATTAACATAGTTTTCTTTCTTTATATACCATTCAAAGTTCTTATGTAGTATGGACATATCCCATACGAGAAACTTATTAATGTAGTTGTGTTGGTTGTAAAGGAGGTAGTGACTTTTCGCTACTATTCCCGTCTCCTTTTCCAGATCCCAGTCCTTTCTTAGGTTCAAACCATATGGTCGCTCGTCCGGCTCATGACAATCGTCTTTAGACCTGTTTAATTATTTATATAACTAAATCATCAATTTATACATAAGTTAAGATAATGTCTATAGTATTCTCAAAAGTAAGAAGATCTTGACGGAATTTTTATAAGTGAAATTTTTCAGAATCCTTCTAATCATTCTGTCATTTATTCATTTTTTGACATATTTTCACTTTTATAAAAGTGTTATATCATGAAGAGTTTGTATAACAAATATGACGATGTTCAAGAATTACGATAAATTTACAAAGATAATCTTTTGTCTATTTTCCTTGAAGCTAAATTTGTATTATCAAATTTTATGTGAATAAATGGGTTCGAAGGAGTTTTTTAGATGTACCTGTTTCCGTTGATCTCTCTTATCCTTTACTCCATAGTGGTTTTAAAACCTTCGATTCTTAAACACCTTGTTCATTTACTGTTTCGTCGGACTCTTACTAATACCGATTATGTTTTTCGTTTATAAGTAGCTTGTGAATGATTCCATGGACCGTACCACAATTCGCGAAATACATATAATTGTTAATTAGAAACCGGTCCGTTCCACCGAGTACGGACATTAGGGTTGTGAAACCCTCCGGCTCCGTCCGCATAGTGGACTCCAGTCCTCAAGCTCTGGTGGGCCCGGTTGTACCACTTTGGGGCAGAGATGATTTTCGAACTGAGACCGGTCCGTGCCACCGAGTGCGGACATTAGGGTCGTGAAACCCTCCGGCTCCGACCATCTAGTGCTCCAGTCCTCTAAATCTGATAGGACCAATTGTGCCACTTTGGGGCTGAGATGATTTTTATGTTTTTTAACCGGTCCGAGCCACCGCCCATATACATCAGGGTCGATGAGCCCTCCGACTCCGTCCTCTTACCACACTTGGACCCTCCGTCTTGAACGTCACCCGACTCTATCGCGGTGACGTGAGGTCGGACCCGTTGTCTCACTCTGAGGTAGAGCCCCTTTTTTTTTTTTTTTTTTTTCGAACTGAGACTCTATTATTTATCGGGACATGTTACTTTTCATCTCACATACCGATTCCTTTATTTAACTCCTGTGGTTATATTGTAGTGTTACCCTATTTGTGTATGTGGTCTTTATCATTCTTTTGTATTTAACGTCTTTTATTTTAATTCCTGTTAAAGATATTTTAATTCATGTGTCTGATCCTACATTGAACAATGGGAACTTTATTATATCTTAACTCTCTTAACGAAAAGTACTTTTTAGTCTCCAAGTTTCTCCGAATGAAAGTCTAGTGATCAATCGATCGTTTAAACGGTTGACCATCGAGGTTGATTAGTATTCTCTAAAATTTTCTGTTACAAAAAATTTTCTTAGTTATTTTTTTTAATTGATATAACACGTAATGGACAAAAAAAGTGTTGTCTTTGCTGTTTAGGATAATCCAGGTGGAGTCTTGTTCTACCGACTTTCAGACCTAGATTTTTAAACGACTTCACTTCCCCGAGGGCACCGACCATTTAGACTTTATTTTAAAGTAGACTTTGGATGTCTTTTGTTTTGTTTTTAAGTTGTATACCTCTAAGGTATTTGATTGTTCGTGAATAGTTTTGACTTTTTAATGTTACTTTCCAAACATGGCCATCAACAACTATGACTCAAAAAAAACAGCGACGATTGACATACAATCGAGAAAGTCTAAATGAAAATCTAAAACTTCAACGTTCTACTATTTAAGACATAGAGAAAGGAAGACAATTGTCTCTTATATTTAGACTACTACCTGCGGTTTATGAGTCATATTGACAAACCTCTTTCTACTCTTTCTACGTTACCTTCTTCACTAATAGTAAATTTACAAACAAAGTTTTATTTATGTCTAGGAGAAAATATAATAGAGAAACACCCGTAATCATCACCTAAAACGAAGAGACTATATTTGATTGAAATATGAAATAGACCTAAATATTAGTAAAACAATCATTCCAGTAAAAAATTCAATTATTTTGACTATTTTTGTTTCGTAAATGTATGAATGGACTTAGAAAAAGAAAAAAACTTATCGAATGTTATGCGTTGAAGGTGTGCCAACACTGTAGGGAACTATTTGGAACAAGGAAAACAAGTCGTCTAAGGTACCGGAAGGATTAAAGGTTGACCTAGACTCGAACAAAGAATAGTAAGTTGTAAACGGACACTAATAAGTTCCGAGAATTGACGAGAAGTGACTTTATTGGGACACTGGTAAATTCTATAACCTTATTTTTCGTTAGTCTTGTTTTTTCAAGGTAGATAACATTGATCTACCGAAATTTGTCCTGTTTATGTTGTTTTAATCTCGAGTAGAATTCCCACACCAATTACATTAGTCAAAGAGTGTATTATAAGAGTCCACGGAGTTTGATAATTATTAAGATAAAGGGATGCCGTTTTTACTAGGAGGTTAATATTTACATGAGATTATTAGTATTAGTAGTGGTTGATGTAATGTCTACCGATTATAGACTTACGAGTAATAAAACTCTTTATCTAGATACACATCATTTACATGATTAAGTAAATTAGAAGTGTTGTCAGGTACCCCATCCATTATAGTAACAAAGACACAACATCCATTTTGACTCCGTGTTTCCCCTGTTGATTAAACGTGTTCGGTGTATCCATCATCTCCAACCGGGATCTTGGGAGTAAGAATCGGGGTCCTCATATTAAGGTAATTGAAACTTTATCATCTATGTTAAATTTTGTCTATACATGATTTGTATGAAAATACAAACGGAGATGTGAAGACAGGATGAGTGAAATCGTTTAAAGATGAACATGGAGAACCCTTAGAATGGGTCACATTGTTTTTATTTGTCTATTTAGTTATTTGTTTATTTTATCCTTTACCTTAAATCTGTACATTGTATGGTCTGACGACGATGTGAAATCCTATAGTGTACCTCCCGATCTTTTAGAAATAAGACTCCAACACTAACTCTGTTCCTCAAGGACCGGTCAAAACGTCCATACACATGTTTTATGGTCGTACTTGACTTTCCCTTCTGAATTTTTACTAGACTTAAAAATTACACGAGAGGATGGTTGTATGTCTAGTTGTCTTCCTTATTTAGCACAGAACACAACCAACTCGTATGGGAGATATCGCAGTAACCTACTGTAACCTTCGTGTCGTCACTGGAGATTCTTGGGTCCAGATTTTTATTTTTGTTCTTATATATGTATTTAACTCGTCTCTATTATAATCACCGACGTATGGTGTCACCTTTGTCTAAAGTTCCTTAATTAGATCCGTTTATTATTTTGTTTTTTGTTCTTTTGTATTTTTGATTTTTCGTTTTTTCTTTTTGTTTTTGTCCTTGTTGTTAGAAATACTCTTTTCTAATCTTTGACCTTAACGTTCTCATATTACAAATTTTATAGATCAAAAATTGTTTTGGTTTTTCTCTACGTTTTTTTTTGTGTGTCTTTTCACACTTGTTATAGTTTTCTTTTTTCAGTTAATTTTTTTTAAAAAATGTGACAGTACTCTTTCATCTTTTTCAGTTATATTTGATGTAAAATTACAAGATAAATTTCTACAATCTAAATCATCCTTTTCTCGAATTTTACCGACAAAATTTGTACAAGTTTCTTTATTTTCTTAGTACGAATTTCTTAATTTCTTTTTGTTCTATTGTTATTTACCTCTAAGTGTACATCGTCTATTCGTAATACATTCTCTTTTTTACTTTTACAGTCTAAACTTTTAATGTTATTGGTTTTATTTTATAAGTGATCTCCTTAAGTCACGTCGAAACTAAACCCCTTTCTTTTCTCATTTTAATAAGTCAGTTTTCTTGATTTACTTTTGATAATTTCTTGTTATTTGTCTCAGAGTTTCTAGAAACTCTATTGTAATTTGAACGGTTGTGTACACATTACTCTATGAGTTTTCTTCTCTCTTACTTTTTTATAAACTCCTCACTACCTACTTCTGAAAGGTTTCAAGTACCTTCGTAGTTAAATGCATAGGTGTTTCGCAATTCTTTGGGTTCATCTAATATGCGTTTCTGTACATGTGGATCTATATAATGTTAGTAAGACAACTTTAGGTTTCTGTCTTTTGAATTTTCGTCGTTTTTTTTTTTTTTTTTCATAGTACTGTATGTCCGTTCGCAGTTATACTAATCACGGACTGAAGAGTAGTCATTGTTACCTCCGGTTTTCGGTCACTGTACTGTATTAGTTTCACGACTTTCTTTTTTTTTGACGTACAAACTAGTAGAGACTATACGTACAAGATTAAGAACCTAGGAACACAAATTACAATATACTGTTTTGTATTGATTTTCATGTTTAATTCAAATAGTCGACCGGAATTTTATCACTTTAATAGAACCTAAATTTGTCACTCGAATACATTGGCGATCCCAGGAATTTTCACCTTTTCTACCGGCCCACACCACCGAGTGCGGACATTAGAGTCGTGAAACCCTACGACTCCACCCGTCTAATACTCCAGTCCTCAAGTTCTGGTCGGACCGGTTGTATCACTTTGGAACAGAGATGATTTTTATGTTTTTAATCGACCCGTACCTCCGTGCACGGACATCAGGGTTGATGAGTCCTCCGACTCCGTCCTCTTAGCGAACTCGGACCCTCTACCTCCAACACCACTCGGTTAGTACGGTGACGTGAGGTCGGACCCGTTGTCGCACTCTGAGGTAGAGTTTTTTTTCCGTTACTTACTTAACAATTGTTCATGTTTTTCGTGTCAACGACTTTATTCGGTTTAAAATTATTCAGAGGACTGGGATACAGGTTAAAATCACCTACTCGTAAAGTCACCCAGGGTTAGGAGTAGACTCAAATTCATTCCTCACTTCCTCGTTCGTTCGTTATATCTACTATCAAAGTAAGAGAGAGAAAGAAAGAGGAACAGAAATCCCCTCTCTCCCATAGTCTACGGAAGTCTATAATTTGAATAACAGATAGTCCTCAACGTTTGATATTACGATTGTCCCGGTCCATTCTTAACATTTATTTTTACCCAATTTATAACCTACTTTTTCTAACATCCCCATACCCCTTACAATTCAGGATAGATTATGATGTAAGTTTCTTTTCTAGAATTTTCATCGGTCTCTCTTTTTCTGTCTAATTGATGTTTCCTTGTTGTCAATCTAACTCACCGTATTCTGAAGAATTAATCGTTTTTACCCTAGGTCCATTACATAATAGAAGTTTGAATATTCTCAGATTTTTCATTTACAGTTGGACCTTAACTTCTAGCTCGTTTCGATAGAGTGTTTTTTTATTCCCATTTCTTTTAAAGTCTAGTTTTTTGTTTTATTTTGGAGTTTTTCAAGTAGGGTTTAATTATGGTGATTTCATTAATAGTTTCCTATATAGACTTCTTCTTTTTTTAATAGAGTCTTCACTCCGTATTCAACGTTCCTTCTTACCACTCGTTCCGTTTATCCATTTGTATTTTTACAAAATTTATTGTGACATATTTATTTTGTTATGATGATTATTATATATTAAACATTCTAATTTTTTCGTTCTTTTCTAATACCTATTGATGTACAATCTATCCTCTAATCATAAAATTTTTCTTGAGTCATGAAATTGAAAATTAAAGTTCAAAGAAACGGTTCTATAATGTTATTTATTACAAAGTATATACCGAATGCAATTTTATCCTTTAGTCTAAAAGACTTCCAACTAGTGAACGACTTAAATTTTAGTAGTAATTAACAACCTATCACAAGTATTGTCAGGATCTCCCCTATTTTTATCCTTTTACACAATTCGTTACTTCCCTCTTTTTTTCTTTTTTACTTTACAAAAGGTAGAGGGTTCAATTTACATAGAAGTTTATGTGACGGAGGGTGAACAGAGATGTAAGGGAGTTTATTCTGACACCAAATATTCTTTAATGTAAAATGAATTTAGAAATTCTTTTATACATAAGTGTTAGTTATTCAAATATCAATATCTTGTCTATATGAATAAATGATTATTTTGATGTATAGTTATTTTATCACCGTAATAAAAATCCTCTTTGATATATTTGACCGTTGTTTTACCATAACAAAATTCTTTTGTAATAATGTTGGTTTATAATTTGTAAAAGTTTAATTTCTGTTATTCTATGAATCGTTGAGTTCATTTCTTAGTCTACTAAAAAGAAATGTCTCTGGAAGTTCTTCTTTCCTATGATTCTAGGACCTATGTAAATTTTTAGTGGTGAAAGTGTCGTATTTTAATCCAGTTAGAGAATTCTAGAACAATTAAGATATTAAAATACACACACATAATACTTCCCCCGTCATATACCATTTATAGTTACAATGTTAAAACCTCATCGACTTGTAAACCCTGTGAAATTAATACGTTTCTTGACATCTTACAAATCCCGACTTTTCTAGGAGTTGATAATAAATCATTTTATACGAGTCACAAGAGTCGATTCGTACAGATTTGGTCATAAATGTGAAGGAGTAGAAAGAAAAGAAAAAGAAAAAAAAAAAACTCTTCCTCGGAACGAGACAGCGGGTCCGACCTCACGTCACCGCGTTAGAACCGAGTGACGTTGGAGGTGAAGGGCCCAAGTTCACTAAGAGGACGGAGTCGGAGGACTAATAGACCCTAATGTCCACGGGTCGACCCGATTAAAAACATAAAAATCATCTCTGCCCCAAAACGGTACAACGGGTCCGACCAAAGCTTGAGAGTCCTTGTCCAAATCATAGAATAGTCGGTAACCGTATAGATAAAATTAAGAGTAATTAGGAACCATTCTCCTATCTGTCTAAGAAGTTCTAAGACGATTAAAGTAATCAATGTTTTACCATAGAGTAATTTTATACGTAAAGAACCAATATTTACTCCTAAGTGTCAAAAGGAATAGACAAATGATTATTCCTTTGATTTTCAAGGAGAAAAAGACACAAAACGTAGGAATATGTTTACAAGGAAAACAAAGACGTTCGTTTTGAAAGAAAATTGTAAACGTTGTATTAAACGTTTCACTATATGTAAATACAAAAATTTTTGTAACATTAACCGGAAACAAGACAAATAGGTCACCTAAGATCGAAGTTAGAAATCAAAGTATTGGTACCTCCAATGTCGTCACGAAGGTATAGTCATCTCCGGTGAGAACTTATGAGGAAACCGTGAGATGTTAGAGTTTCCAGAAGCCTCCCTAAAGTTTTTCATGGAAAAAACCTAAGTCATATGGTCATATGAGTCTTCTCTTCGGATCACTTTATAATAGGGGTTCTACCGGAGTTTATTGAGTTTATTCGGAGAATTTACCGAATATTACTGGTTAATGTAAGAAGTCATATATCACTAGATTTTATTCGTAAGGAAGAGGAATTGGAGTGTGATAGGGAGAGGGGGCTGGTTTCTTTGTGTGGTGTAAAATTGAAATTTAACTTGTTTTCACAAATAAATACTTTTAAATTGAATGACGATATACACCGGTAATGTTGGAGTTCTCGCGTGCGGTTATTTCTGTATACTTTTTACAACAGTAAGTCTTCAAACGATTTCCTTTTTTTTTTTCTAATATTTTATGAATGAAGATATTTTTCTTTTTTTAAAAAATGATTTTCATTTTTTAAATGGATTTTAAAACTTACCTATTAGCAAGAAGAAGGACTTTGTCTATTAAATTTTTTTTTTTTTCTTCAACAAATTAACTTTGGAATAAACACAGTCGTAACTTAAAAAAAAAAAAAAAAAAAAAAAAAATCTACCACAGAACGAGACAACGGTCCGACCCCACTTTACCGTGTTAGAACCGAGTGACGTTGGAGGTGGAGGGACCAAGTTCCCTAAGAGGACGGAGTCGGACGGTTCATCGACCCTGATGTCCAGATGTGGTGGTGCGGGTCGATTAAAAACATGAAAATCATCTCTGTCCCAAAGTGGTAAAACCGGTCCTACTAGAACTACGGAACTGGAGGACTAGACGGGTGGAGCCGGAGGGTTTCACGACCCTAACGTCCGCACTCGGTGGCGCGGGCCGACTTTAAAAAAATATAACAAAAATTGAATGACTAAATTCGTACCTAAGGTAATGAGCCATTATGTTCGCTTGAGGTTCAAACATAGCGATGTTTGTTTGTTTTTCTTTTTATTCTCGGACGATAAAATCTTTTAGTGTTAATACTTTAAAAAAAAAAAAAACTCTACCTCAGAGTGACAAAACGGGTCCGACCGGAAGTGTGAGGACCCGAGTTCTCTAGGAGGACGAAACCGGAGGGTTCTCCGACCCTAATATCCGTACATGGTGATATGGGTCGACTGTTAATGATTTTAAAAAATTTTTCGGAAAAGAATTTTGTATGAAGAGTGGGAAGAATGTTTATACCGGCGGTTCTGTTGTGTTTTCGATCGAACAGATTTTGAGTGTTGAATTCATAATTCACCACTAATTGTAAGGGTTCATTTAATTGTTCTCCCATCCAGGTCATGGACCTAAAGGAATTGAGGTAAAGTCAAATATAGTAAGTATGATTTCGGTAACGGGTCGTGTGTCAATCACTAACGAAAACACTTTCCTTTTATTTGTGAACCCTGGGGTTAAGTGATACGGTTTTCCTTTTTTAATTCGACTTTAGACTCAGTACGTTCTTTGACGGAAAGGAAAACAAGGGTGTGTTTATTTATGTCTATTTTCCAATTTATGGAGGTGTCTGTCACTGAGATACAAGTGGAATAGAATACATTTTACAGCTAAGTGAGTCGTACTCTACCTATCTATTAACTGCTAAGGAGATGGACGAGAAAAAGAGAACGTTGTACACCTAATGGTATGGGAAAAAGAAAGGGGAGGTCTGACTGAAAGGGTAAATTTATAACCTCGGGAGTTTTAGTAGTGACCTCTTTCCGTGTCTAGAGAGAGGACCCGTGCAGGAATTGAAACCGTTTTATTTGATGATGTAACTAACTCTGGACAAAGTCTATGTAAACCCAAATGTAAAAGAAAAGGGTAGCAGTAGTGGTCGTGTGTGATTAGTTGACACACAATCAGGTGTAGGGTATGAAGAGGGATGTGAATAGGATACGAAGTGAGGTTTACCTGACTGGACGTGTGAGACTTTTTACAAAAGACGAAGGAAACTGTAAAAACTCAATTACGGTAAGACTGAGAACCTTGTGTGAGGAGACAGAGGAGATAAGAGAGGTCAAAGGTGTAACTTTAGGATAAGGTGGATTTGACGGTTGAGACGGTACTTTTGACGAGAGTAATACGTTTAGGATCCACTAAGTCATCGTGAGACATGAGAAAATATACTGAAATAAACCCAGTACATGGAAAATAATGATTAAAGAATTTTTGTCTTTGATAAGAATAAGTTTTAAGATAAGGGATGTCAAAGAAATATCTTACAATGTAACGTGAATACGAATTTTAGATAAACGTCAAACTTACCAGTTGTATTGTATATAAAACGAATGTATAGACGACGTCACACTAATAAGACCTCTCCTTCTAATTCTCCTGTTCGTCTAAGTTCCACTAGTCAACCAGGAAGAGCCAGGAAACTAACAAATTATTCTAGTTTATTTCCACTTAGGATATACTTTGTACTACTTTAATTTTGGTGTAATCATTCGTATTAAAAGGGTCCATGTATAGTTTTAGTATAACAAACTGTACCATTCATGATACTTAAAATCCGTGTTAACTGTCACCGTTAAATTTTCAGTCTTACTTTATAAAAAGAGATGAAGCTTTAAGGGTTAACTGTTAAAAACATGAAGGGTGTGTGTTTTTTCATCTTTTTACATATTGGAAGTTGCGAATATAATCTTTTATTCAATCTTCAATCCTCCTTTCTGTCTTTTTTTTGCTTCTTTCACCTCTCTTTCTTTACTTCTGTACTCGTCTTGAATTACTTTGACTTTTGTTTCTATTTTGTGTCAAACCAGTTGTTTCGGTTTTTACCTAAGAAACTTTATTGATTGTTTAGAGGTCAGTCTAACTAGTTCTATTTCTTTTCTCTATCTATCCGTCATAATCCATACTTTTTACCCTGTTTTAGTGTTTCTAATTTTTCTATTATCCCTTAATAATACTTATTAAAATATAGTTATTTAACCTTTTGCATCTGGTTCACCTTTTAATGATGTTTTTATGTTTAATGGTTTTGAGTTATTTTTTCTTTATTTTATTGAATGTATCAGGACGTTGATAATTTATTAAACTTAGTTATTAAATTTTAGAAGGGTATTTATTTTGTAGTTCGAGTAAACCAAAATGGTCATTTAAGATGGTTTGTAAGTTCCCTGTCTATTAAGGTGAAAATGAGTCTAAAAGAAGGACCTTACCTTTTTGATCTTTGTAAGGAGTAGAGTAAAATACTTCGATCATGTTATAACTATGATTTTGGTCAAGTTTCTCGTTTGTTTGGGGTTTCGATCGTCTTCTGTTTTTTATTGGTTCTAGTCTCGTCTTGACTTCCTCTGTCTCTGTGTTTTTTGGGAATTTTTTAGTTACTTAGGTCCTCGAATAATATGGGTGCACTACACTGACCTAGCACACAACCCTTCTAGTAAGGCCGACGTCACAATTCCAACGCGACTTTCGACCGTTCTTAGGGACCTCCTTCTACTCAATTCACACAACTTCCTTCCTTCCGGTGGCGAGTCGTAGTCTTTGTTTTTCGACTTAATAACAAACGAACATTCCCTCTTGGGACGAACACCCTGTACCAGACTCTTCTCGTTGGACGACCGGAATTTACCCATTTTAATATGTGAAGTCCTTAATGACCTGAAAGTCTTCGTCCCGAGTCCCGAGCTGACCGGGACCAGTACCTTCACGTCCATGGACTTACATCGACGACGGGTATAGACTCGGGTCTCCACACCCCTGAGACGTCTGACGGTAACTGATTCACACTGGTTGAATTTTGACCGAGACCCCCAAACAAACAGTAATACCGGTATCTTATCAGGAAAGGAAAGAACTTGAGTCTCACACTCCTGAGATAAGGGTCATCGAAAACGTGAATCCGTCCGTTTTCCTTCGACTCCAACCCGAGCCGCCTACCGTCACCTGTCCCTCCGTCCACAGGGAGTCCCAGGACTGAGGACTGGACTACACCCCCTCATACACCTACCACAGTGACAGACCCCCTGTCACGACACGGTAGAGGACATGTCGGCTGACTCCCAAAGACCGAAACGGACCAGTTCCAGTTCGGAGTCACACCGACCAAACTGACCTGTGTATCCCTTTGTCAAAGAAACGTCACCCTCAACAACTTGGGACTCTAACTTGCTGTCTCCTAGTGCAATCCTTCGACACGTCCACAGAACAAAGGACAGACTCCGTCCAACCCACTTCAAGACGGAGTCCTCACACTGATACCTTCGGGGAGGTAGACATAACACCAGTCACTCAACACCAACAAAAACCGTCTATTTCTGACACTACAAACTGTTCTGACCGTGGTAATGGGTACCGCAGGGGTCCCAGTACGCCCACGAGGACGACCCCCTACACCGGTGTGACGGGGAGTCCTTCCAAGACCGACACCACCCCTGACGCCTCCGGTCGTCACTTGTGGGGAACCCGCACCGTCAGTGGTTTATGACATTTCTCCATGCACCTGAACCCGCACCGGGACGGGAGGGGCGGTTACGAGAAAATAAGGAGTGGTACAGGAAGAGAGGATCGACGGGAGCTCCTCGGAAGAGACACACCAGACCTTTTGGTGAATCTCCCGGGAAGACGTCGTCCGCCTCTATATCCCGAGTGTCAGTCGGGAACGGTGTCAAGGTCCAATAGTGTTTCCCTCAAGTCACAGTGTCCGTAAACGACTTGTAGTGGTCCGCGGTCCGAGTCCTCTTGTTGTCCTCACCCTATACTTGAGATGGGAAACCCTCGAGTGCCAGAACCCCTCATGCCCGTCAGACCTTTGAGTCACGAAACTGTCACGAATCACGTTCCCCTGTGTTTGTACTTTACCCTCATGACCCCACCTTCCCTCTTTAGATGAGGGGACCCTCGTGGACCCTGTCTCTCCTTGGTCGTCTCCACTCGGTCTCACGGGTCGTCCAAGGACCGTGAAGCACCTCTTCGTAACGGAAGAAAACCAGAGAGGTGTCCTTTCCAAGATAAAACAAAAGAGAATTAAAGTCAGACTTATATCCCCGTCGTCTTGCGCAGTGTGTCTTATAACGGGACTGTTGAAAATTTGTCGGACTCGTTATGACAATCGTCATTTACATCTTTCCACTGTAGTAACGGAACTTTTTGTTAACTGTTGAGAAGGACTAGTCCCCGAGAAGGTCTTTGGAGTAAAGATCAAAACAGGAAGTACATCCCAGTCTGTCGGGTGAGAAAGAGTGGAGTGGGAAGACTGTAAAGTCCCTCTTAGAACGAGTGGGAGTCAGTAGGAAATAAACAACACACCAGACCTTTTGGCGAATCTTCCCAGGAGACGTCGTTCACCTCTACTCCCCGAGTGTCAGTCGGGAACGGTGTCAAGATCCAACAGTATTTCACAGTTCGCTAGGAGGGTGGAGTCGGAGGACTCATCGATCCTGGTGTTCGCGGACGGTGGTACGGACCGATCTATCCCAGAACGATACACGGGTCCAACCAGAGTTTGAGGACCGGAAGTTGTCAGGAGGTTCGAGTCAGAGGGTTTCGAGACTCTACTGTCCACACTCGGTGACGTGGGTCGGACTTAAACACAAAAAGATATAAAACAAACTAATATTCACATTACATGTGAATAATAATTGTTAAGTTTGGCATGACTTCATATTCTTCTTTTCTCCTTCTACGGGAAAGTGACTAGTGTAAGACGGAGGGCGGGTTAGAGTAAGGGGTCACAACGATACCACTATAATTATCAACCCGTAATTAGAGAGGTTTAGAAATATATCTCTTTTACGTGTGAACGCACATACACATACATATACAAGTGCATTATGTCTATGTCTGAAAAAATTGACTTTACCCTAGTATGTTCTATCTGACTACACGTCGACCGAAAAAGTGAATTGATACATAATCTGTAGAAAATACGGTCACCCAATATCTATCTCGGGTAAGAGAAATCCCTTACCTTACGGAACACGACAGATGTCATGTTTACTCAGCACTAAAAAAAGGGGTTGAAAAGTGGTAAGAGAATAATCTCCTGTAAACACAACATTCGTGACCCAAAATTTCCAGAGTGTACGAGAACCAGTAGGTAAGGACACCTGTCATCAGGAGACTTACCCTTTCATATAAAGTATTTGCGGGTAGTGTCTCCTTCTTCATGACAGTGCTGACACGTGTTTCGATCTCCGAAACGGTAGGGGTCCCGGGAACCGGGACACAGCGAGTAACTTGAGAGGAGGGATGAACGACCGTCGGAAGTGACAGGAACAGAAAGTCGAGGAGCCACCCACCATGAAGATGCAAGTCCGGATGTTTAGAGACTCTGTGTCCAGTCGGTTGTACCTGCACGAGTAGCAGGACCGGTGTTCGTAACGAATACAAATAAGAGACCAGTAGGACCACCAACGACACCGACTCTTCCGCCTCTCCTCGGGACACTGTAAGAAGCTGTGCGGGGGGTACGAGAAACACAAGTAACGGGACCCGGCCACCGACCTTGTGAACCGTTTCCATTGTCGTCGAAGTCCAAGTCTTTTCTCGACGAGGAAGTCATTTGTTTAGAGTGAAGGAGACTTGTGGTACAAATCTTAATGATTAATATGTGTCGTATCTCTGTCTGAATTTCTTTATCCTTTGGAGGTATATTAATTCCACGAGATCAGTGATTAGAGGTTTAACCAGTGATGAAGACTTTAGGGTCGATTAGACCAATTAATAATTTTGGTAGTAAGTCCACATAACACATTTGATTTCTTTGGACCGGAAGTCCCGTCTCGGATGTAACAGAGAACCACGTTTTGACTTATACATCAACCAGATCTGTAGGTATGTAGGAGGAGTTCCAGTACGGTAAAAATTGTGGGAAGTAACAGGGGTTGTGACTTTACATAGAATGTTCTCTTACCTTGAGTCCGGGATTTTCTTTAATCTAACTTGGATTTTCTTTTACCAGTCACCCTTCTGACTACAAACAAAGGTCAGACTTTACATTAAGGGCCTGAAATCACCGTGTCCGTGACACGTAGTGACACCTTCACTGTACACCGGTACACACCACCTATCGTTCATTGCGGGTGGACGTCTCGGAAAATAGCACGGCACGCCGACAAAGAGAGCGTGGTCGACAGAGATTGTGGTGCGAACACTGAGAGTCCGACCCAAACCTGTCCAGACGAAAGCTATCGAGAGTAAAGTGTAAGACCAATAAAGGATCTCGTTTTGGAGTCTTCGGGACCGATTTGAGTACAGAGAGGTTCGGTGTCTTCGGTGGCAACACTGGGAACCACTCCTGTTAAATTAGTAGTCCACTCAATACCAATAGTTTACAGAAACACCAACCATAGATAGTTAGACACACTCGACGTAGTCTACGGGTACAACATAACTGTAACCTCTCTTTTTGACGTTTCTGTCTTTCTTACGGAACTTGTACATAGAGTATTTTTATAGAAAAGAAGTTTCTCAAGTTTCGTAAAATTATTCAATTGAACGGGAATATTGAAGAAAAAAGTCTTAAGGTTTTGGTATTTTGTTTGTCTTTGATTTGGTAGAAATACAAATAACACAGACTACTCTCCCCTTTTACAGAGACGATCTATCTTCCTATTAGAAACTTTCTAAATGACCACACTTTGAAAGGTAAAAGTCAGGGACTAAGACCGAAAATTAAAGACTTTTTTATTTATTTACATGAGTAGGGAGAGGATGGATTCGAGTACTGAGTCTTGTAAAGGAAAGAGTCGGATACATCGTAGTCAAAGACTCTGAAACATACTTTTGATGATACAGGAACTAATTTGGACAATGACTCATAATCTTATATTAAATAGTAAAATCAATAGAGAGTTTTTAACTATTAATCATACTATTGGATTAATAGGACCTCCCATTTCCCTAATGACACAGATTTTCATAAAAGGAACGAACGCAAAATAGTTCTTGGTTTGACCTCTTTGTTTTCTTCGTTGATAGTGTTATCGTTTCTTTGTCCGAGTTTTATTATGTCTTGTTTAACTTACACATTAACGACTTCCGTACTTATGTCATCCCACCTCATTCTCATTCCACCTCATTCCGAAGTGTCTCTTCTCTTTAACCCTTAGCTTGACTTTACTTTAATATCACTATGCAGTTTTCTATCATAATCGTAAGTTGTTTTTTAATGATATTATCCATTACCGCAAGATGAATCATCTTTTGCGTATTTGTATCTTGAGACGATTACGTTTATACGAGTGTTTTCGTTTATATTAAATTATAAGTCAGTAGCCATTTGATCCGAGCCTGGTCCTATTAAAGGGTTGTACGAGTAGATTTTAGGTTACACGATGGTCGGACCCGTTGTATCTGTTTTTAAAATTTTTAATTAGACCGTCCTCCTAGTGAACTCTGTTCCTCAAGTTCCAAGGTGACTCGATACTAGTGTGGTGACGTTAGGTCAGACCCGTTGTCTCGTTTGGGATAGAGATTTTTTTTATTCTTATTTTTATTTTAGGTAACCCGGTCTTTCGTCAGTTGAAGAAATATAGTTGTTGACTATGGTAGAACCGGATTTAGTGGTAATGAAGTGGGGTAGTATCAGAAGGTAGATCAGAAAGACGAAAATGGGAGCGGGGAGATATTACGTAATAATTATACCGTCCATTTCGTTATGTAAGTTTTACATTCTAGATACCGTGGAACGTTGATGTTTATGAAGTCACTGAGAGATCAGGTAAGTTTTATTTCCGGAATACACTTGACGAAAGGAGTACGGGGGTAATTGAGGGACTAAATTAGTTGCGAAGACGGAAACGAGTGAGAGAAATCGATGTGACCACGAAGTGACGAGTAGTTTTGTAGTTGTTCATACGGAAGAATTCCGGAAAAGGGACCGATAAAGGAATTGGACATCACTAGAAGGAGGTCCTTGGTTTCGGGTAGAGAAAGAGTGGAGAAAGCTCACAAACGAACTTACGGTGGAAGAACTACTTAGAATGGAGGGAACTGGTTGGATAGGCTTAAATGTAGACGAGACTGTGAGTGAAGACGAGGTATCAGACCCAAAGAGGGAGGTACGAGAAATTAAAGGTAGAATGAATAGGGAAAGGTCTTAAGACCTTCTAATATATTAAATCAGTAAATATAAATAAAATATGGGGGAATGTAGTCCTACATTCAGGGTACAGAGTATTCCCGTCTATCAAGAAAAAGACGGTTATGTTTCACTCCTTAAGACCATTGTGAATCAATAATTACCTGTTAAACATAAAAATATGACAGAGTCCGGTAATAACTCATTATTTAAAGTATTAAGGTAGGATCCTCATAAGACTACATTAAATATTTGGGGAGTTATATAGTCATAATGAATAAAAATTCGATGAACTAAGATCTTTCGTTTTTTATTGAGTTATTGAAAGTTATTCTTATCCCTAAAGGGTGATTTCCTATTCAAGCTGACATTATCTGTAATTAACATGATGAACTCTCCTTTACACTAACAATTTGTATTTGGATTTTGACTATTGAAACCCCTATGAGTTTTGTAGTAATGTTAGGGGTCCCTTTTAGAAACTTTCCATCTTGGTTTCACCCTACTATTGAACGAATTGACTTGGACTATAAAAGAAGAGACTCTTTTCTAACGTTTCACTTACTCCACCGTCACTTACTTCGTGTCGTTTTACTTCGATAATTCGGGACACAATCGTTATATAAAGACTGTGATAATTTCCTTTTGTAAAGGACCGAGTACACCAGTTATTAATACCAGAGACCCCGGTCCACACCACCGAGTGTGGACATTAGGGTCGTGAAACCCTCCGACTCCGTCCACCTAGTGGACTCCAGTCCTCAAGTTCTGGTCGGACTGGTTGTACCCCTTTGAGGTAGAGATGATTTTTATGTTTTAATCGGACCACACCACGAACGGACATTAGGGTCTATGAACCCTCCGACTCCGTCCTGTTAACGAACTTGGTCCCTCCCCCTCCAACGTCACTCGGTTCTATCGCGATGACGTGAGCTCGGACCCGTTACTCTCGTTTTGAGACAGAGTTTTATTATTATTATTATTATTATTATTATTATTATTATTATTATTATTATTTATCGGAGACCCTACCATTATAAAGAAGACATCTCTTCTTACATAGTTCTATAATATTAAACTATCATAACCAACTAACCGAGTTGTACCTATTCTTTAACCACATTCACCAAAATTGGAGGCTTTGTTGACGTATACATCTATGATGATATTAGTAGTAACATGTCTACTTTTTTTTACTTTGTGACTCCTCACTTCATTGGATGGGTTCCACTGTATCGTCAATCACAGTCTCAGTCCTAAACGTAAGTGACACTGACCAAGTCTCAAGTACTGGAAGTCGGTAATACACATAACGTAGATATTGACGAAGAGTATGAAAACTTAGTGTGGTGAGAGGTGAAAGTAAAATTTAATTGCTAATAGATCATGAGAAACTAAGGTCACACTGAAGGTCATTTTTATATGGTTATCTGATATTATATAGATATTAAGGTTAAATTTACAGGACCAGTAACACTATAAACGTAAATAAATTAAATATTAAATCTCTATTCCATCATTTATCGTAAAAACTAAATGTCTTGGTCGTGTAAATTCACCTATAGGGTTAAATAAACCGATTTATTTGGTTTGTTATTTAGAAACCTACCTGTTTTGTATTTTACTTTCCTTACCAAAAGAATAGGAAGATACGAAGGACATCAGATTATATAACTTCAGTCTTTCTCTTTTCTTAGTTTTGTACAGGATTGGACCCGTTCCTACCGTCTTTGAAGACTCCGAAGGAATCGAACCCTTGATCCTTTTTATAATTCCTCAAGTTAAGACCGTGGTGTTTTTATATTACCTTAAATTTCTGACTTTCTACCTTAATTTATATCCTATCTGGTATAAAGTCCTAAATCTTACTACCCCCAAATACCATTCCACTTCCGTTACTATTCTCTCCCCACTTCTTTCGAATCTCTTACTAAAATCTATCGGGATAGATTAAACGTAATCCTCTTTTTTTTCGAATCAAGTTCAATCACTGTTCAATATAACTAATTTTTATAAACATCTTGGTTAGTGACAATTATTATTTCGAAGTTTCAAAATATTACTTACAAAAAAGTCGATTCGAGCATATACACTTTTATAGTTCTTTAAAGTTATACATGTAATCTACGGATGCGTGAAACGACTTTACGAAAGATTTCAAAATCTATTTATAAAGAATCATACTTAAAAAAAAGTAAATTAGTTAAAACGAGAGTTCAAAATCTATATCACCAGATAAATCTTTATTAAAGAAGACACTAAAAATCTTGTGTAAAGAATGAAAACTTTCGTTTTATCAAAAGATTTATAGTTCATTGAGTATGTAATAAGAGAATGTGGAAGAAATTGACTAAACCAAATATATTACCTAGAGTAAAAATCGGAAATAAAGAAGAATAGATTTGCAGAAGGTACAAAATCACCATGTATAAACTTATGACACTAAAATCTACCGAAAATTTACAAAAATTTAGTATTTGTACGGTAACATTTAAAGTGGTTTTATACAGTTACGATTCCACTTTTGAATAGAAGTAGTATATATTTGATTTAATTACTGACTCCGTTCTTTATAAACGGATTATTAAGTCAAGTCGTTTAGAGTGACCTCTTACATGGGACTGTCCGTAGCATGGGTAACGGCATCCTCCGAGGGACACGGACTCTCAGTAATGATCAGAAGTTTTAACTTAAATGTAGTAATTGTATCATTACTAAGAGTAAAATAAAGAATTATCGTACAACTATCAGCTGTCCATCTAGCTGGAGCGTTAAAAAAGAAAGTTTATAGTAAACAGTACGAGGGTGGTCACCGATGCTAAAAGTCACTAAAAGAACAGAGTATGGTCAACGATTCATTGTACCTTTTCATGTCGACGTCGAAGTGAAAGAAGTTTGACGACGAGGATTTATACTTATTTTGGTGTCTGTAAGATAAAAACACAAGTCTAGAGTGACGAAAGTTTCGAAGACACAGTCTATGAGACTTCGTATTACCACTTCCTTTATTTTGAATATCTGGTTTATTATGAACATTTTTTATAAACGAAGGAAAAAACAGAATTCTACGTTATTCTAATAAAAAGAAGATGGAGATTCTTAGTTAATCTCAGGATATTACCTGTTTTATTTGATTCTTGTTTCTCCTTAGTAATGAACTGGAACCCGTTTAATAAGTAAAGAGTTATTATTATAGACACAAAGAATTAGACATTGTAATCTTCACCGATTTAAACTACTGACAAGAAGAAGAAGGTCGACTCACTAAGATACTTCATCAACACGTGTTGTAGTGATTTGGTGGTTTACTTTAATAAAGATTTATTTAAAGTTTTTTTTACAAAAAAAAAAAAAAAAGTTCTGTCTCAAGACAAGAACAATGGGTCCGACTTCACGTCACCGGGTCTTAGAACCGAGTAGAGTTGGAGACGCAGGGGTCCAAGTTCGTTAAGACGGAGTTGGAGGGATCATCGACCATAATGTCCTCAGGTGGTGGTGTGGACCGATTAAAAATATAAAAATCATCTCAACCCCAAAGTGGTACAACCGGTCCGACCAGAACTTGAGGACTGGAGTCCACTAGGTAGGTGGAGCCGGAGGGTTTCACGACCCTAATGTCCGTACTCGGTAGTACGGACCGGTTTTTAACAGAAGAATAAACATAAAATTAATCTAAATTCTGTATTTTATCCTTAATACTGTATCGGTCCCTGCAAATACGTTCGTGTGTAGTAATTAGTTTAAATCTCCCAGTCAACGTATAAGTCAATCTTTGTCACCGAGGAGACCATCAATACTCCAGTACTTTCAGAGTCAAACTTAAAAGAACTGAACAAAAACTGTAATTGGAATTACGAGGTTCATGGTCGTACTGAGCAAAAGAAATATGGAACCTAACTGGGTTTTTACCATTGAACGTTATCTCCCTCCGGTATTTTTATTGAATTTTCAAAACTTTTAATTAAACTGTCCTTCTAAAAGGTGATGAAAATATGACGAATCGTTAGAAAAGAGATAGATGAAAACCGTCAAAAGAAAAGGAGTTATAAAAGACATAAATTTTCTTAGTACTTCCATACTTTATTCCTTTTATTATCTCTAAACTGAGATTACTAACTATCTGTCGACACTCAATAGGTAAATCTTAAATTTCGGGATTTTATAAAATATATGTGAAAAAACGTAAACTTACGGTAAATATAAACGTAATTAAAGAGTTTCTATAAATCAAGATCTCTGTCGTTACCTATTTTTATGACACCCTAATTTTACAGAGGTGACTCTTAACATAAGACAAAACTGATTATCTTCTATTCTGGATTCCCCCGACAGTATACTAAAACAAGACGTCTTTGGTGTGAGACCAATTTGTTTATAAAGTATTATTATTTAAACTCTAAATTGAGGTACTGATGTAAGTCGTTAAGTCTTTTGTCATTTACTTAGAAATTACTAAAGACATCACTCAGACAGACTTATGGAAGACTATTTTGAATTTGTACAGAATTAACCTTTATTATGAAATACTATAAACTGAACAGTGGAAATACCGTCATTGAACAAAATAGACTTGTTTGAGTAGAAGATCTTTATGGAAACCAGAGAGTGTAGTCTATAGAATTCATTTTACTAAAGACGAAGTCTTTTACATAACACCGTTACACTGTTAAGAGAAACTCAGAAGACTTGTATCTAGAACTGTATACCCGTAAGGATCAGAGAACTCTCGTACCGACGTCACGAAACGCATCTGTATGTAATGTAGACAAAGGTAAGGATTGAATCTAAGAAACGACATACTCTTCCACCGAGACGTATCATTTGCAGAGCCCTCCCACGTAAAATAAAGTAAAAATTTTTACCAAATAAAAACACCTAAATCCCTATGTTCACGTTAACACAATGTACCTACATTGTACCTACATAACGCACCACCGCTTCAGATTCGAAAAGCACATAAGTAGTGGGCTTATCACACGTAACATAGGTTGTCCGTCATAAAGTAGGGGGTTGAGGGAAGATTGGAGGATAGAAAACCTCAGAGGTCACAAATAATACGGTGAGACAGACAGGTACATTACGACACGAATACTTTAAAATCACCTGCAGAAACTTACACTCCGCCTTGTGATACGATTGAAAGAGTTCCATGGTCGTCTTGGGACACTAGGAGGAGTATCACCTGAACTCGAGTTAAAAGGATACCACATACGAGTACAAGGTGATTTCCTACAGTGTTCTGTTTACCTCCAGGTCCTCCAGGCCCCACCGTAAGTTACTAGAAGTCGACGTAACCTAATATACCACTACAAAGATTTACAAACAGACTTAGATATAGTGTAGTTTGTATGTCACTTGTTCACGCTTTATATCGGTCGGTCGGTCTACAAAACGTATATTAACCCATTTGCACAGTTGTATCCCACTTTGTAGACCTTCAAAGTTCATAATAAATTGACTGAAGTTCTTTCTTCTGTAACTATACTTATCGATTGAATTTTATTGGTTCATTTTTGTTTTTACAAAATTGTGATTCACCAGTGTTAGAGACTCAGGGAAGTGTAAATGTATTTTGTCCCACCTTACAAATTCCGTGTGGTGGTACGTCCACACACCCCACACCACCCCCTCGTCGAAGAAATAAAACACATTAGATGCATCAGCAGAAAGACTTAAGGGTCGTAGACCAAACCTCTATCCCACTCCCCCCTACCTGTCTATCGTAAATTAACTTTGTCAGACCAAACCACCACGACGTGAAGAAAACCAGACCTACTGACCTGTCCTTATGAGTCAGAAGGTCTACACTCGAAACGGACAAAGAAAGAGATACGAAACGGATAAACCAACCTCCACACACATTACATACCTAGGACTCCATTGTCCCCTTCCTGACTTTAGGAATCCACACCATTGAACATCGAGGGAGTCACAGAGTACACAGGAAAGTAGACCTTTACAAACCACCTTGAACCTGAGAAGAGAAAAAGAGAGAAATAACTCCGAGGACCGTGAGGGTCAACTGAGGTTGGCAACAGTAAAGACCGAGAGAAGGTAGATCAAAATCAGGACCACCACACAAGACACAGGAGACACATTCACGATGTCTCCGAGACAACTGAAGGGTTAGTCCCGAAAGTCGATGACATCGAAGGTTACTACAGTAGTTCCTTGGCTTCCGTGAAACCTTTTCATTTTTCTACTACGTTCGACACGGACGACAGAGTCGTCATTGAGTCCAACCGTACGCACATGTACGTTTCGTCGGACCAGGGTCCTAGGGTTTAACGTTTACCTCGGTCTCTTTAAGGAGAGGGAGTGACAATAGAGTCAATCGAGTCTTGACCTTTTGCACTTCTTCTGTACGGACTGGATGGACTAGAGATAGAGAGGAAGAAAAGGTTGTAGAGAGTCCAACCTTCCAACATTCTAAAAGAAGATCCAGTAGCGGAGGAAGGTTGAAGTACTTATTACAGGTCTTTATAAAAACGATGTGAACCCCTTTCAAGACTCAGATACAGTAGTCCTAATCGGTGAATATACAATTTACTATCGGTGTTCCTATATGAAAATTTTTTTAGCAGAAAGTTTTCAATACAGAACTTTCGAAAGACAGACCTACGTTTTAGGATGAGACTTCCAGTCTTCGTCTTGCAATAGACAGGAAGAGAAACGTAAGGAGGACACAGTAAGGATTAGACAGAGGACAGAGGAAAGAGAGAGGGGGTGTACTAAAAATCTACCTATTCTGGGGTCTGAATAATTTAGATGTTTCTGAAAATGAGTTTACTATTGGAGGTGAGAGTTTTATTATGAAAAATTCTTTTTATAATTTCTTAAGACACTGTACTTTTCGTTCCTAAATGGAGGTTCAATTGATCTTTTATAATTACCCATCTACTGTCCCTTTTCTATGAACTTTACAGATACTAATTACTCCTAATCTTATAGGGGGTTTTGAGGACGTCTTGCCGTTACTTTCAGTTATTCGGAACAATTTCCCGTATCCTATACTTGTTAATCGGTCGGGGATCTTCTTCTTTGAGTTTCATTATTCCTGTTTTTTGTTCGTTTACTTTGAACGGATTTGAGTGTTCACTTTATGTTATATAATTACTCTATGCAATTACGACCATTTTTTAATTTCACATCCGTAACTACAATCTTAGATCCTTAACATGTGGGAATACCATTTTGATTCATATGTACATGGATTACTGGGGTTTTAAGACAGGGAACCCTATATATAAAATTCCTCTAAGAGTTTGTAAAGGTTGTCCTATAAGATTAAAAGATAACAGTACCTTGTTTAATGATAATGAAACTACCGAACTTTGTTGTGTCCAAATAATAGAGTGTCAAACACACCCAGTCTTCAGACACGAACAGAATTCAGGAGAAGAATCAAAGAGTGTTCCGTCGTTAAATATACAACAGACCCCGACACCAGAATAGACTCTGAGTCCCAATAAACGGTTCGAATACAGCAACAACCGTCTTAAACAAACGAGTGTCGACGGCTTGAGTACCGTTGAACCCAAAAAGTTCCGGTCGTCTTAACAAGAAGTTCTTTCTGGTGCAAGGAGAAACCTCCCGTAAGAGGGATAATTCATTCCGGGAGGGTCTTATTAGAGGGAAAACTCATTAAGTTTTACTTGAATGAACCCTGGACTTGATGGATACGTTTTATAGAAGGGAAGACGGACCATTGCACTAGATTGGTGTCCTTACTTTAGAGTAGTACAAGTGTTCGGAACGGGTATAAGTTCACCTTCTCTAAATGTGTTGCCGTACCTTCCAGTAGAATCTTAAGACAGAAGATGTTTTTATACGTACTTTTATAAGTGACCTCGTAACAGACAGTACCGTTCTACGACCTTCGTGAGATTCAGGGAGTACTTTCTTACCTCTCTACTCTTTACTTTTTACATAAGGTTTCTTTTGATACGACAAAATCTTAGTTATCTAAAATACATAAACATCGTAGTACTTATTCATACTTTTTGTGTCGTAACTCATTTTTCCCATACTTTGTCTTACGTTAGATATCGTATTAAGGTAAATATATATTAGTCTTATGTACATTAATTCTAGTATATGGAAAATGTTCCTGTATATTTCTTGTTACTTTCTTATGGGTATTTGTATCATATCACTCCTCTTAGTCTTACCTCAATTCTCTTATATTACTTAATTTATTCAGTATATATTTTAAGAGTCATCTGTCGTGAAAACATGAGACAAGTCATAAGTAAACTATATGTATGATATAATTCCGACATCAACTATGGGACTGTTCATACATTAAGTACAATACGTCGTATACGTCACTATATATAAGAAGTATTGAACCTCGATGAAACCGTGAAATTATGTGAACCTTTTACGGTGGACCTGAATACTTTCACTGGTATTACCCTTAACTTAATTATTGTAAACGTAAAAAAATACGAAAGTTTTAATATATGGTGGGAACAGAAATAAAAATAACGTACGCGTAATATCCATAGAAACGTAACTGAAGTTTGAGATCATGTACATTTTAAAATCCTGATGGAAACCACAGGAATTTTTAATTTACATTTAAATATACGTGGTATTTAATACTTTACAGCATGACAGATTTAGGAAGTAAGAATTACGGAAAACTGAAGTTGACTTTGGAGTCTATCGTTCTTTAGAGTCCGTGTGCCTAGCACGACACTAAAGTCGACCTCTTCCCCAGAAGGGTCCTTATCCCGTTACATATAAACTAGTTTTTAGTATCTCTAATTCTCTTGAAGTTTAAGGGAAAGGGCCTCTGAAAAATCACAGGGTTCATCTTAATATACGGATTTAATATGTCAGACAGACTGCACAACTAACTAAATTCTTTCTTTTTAAAAATTTTCAAAATAAAGTGGAACCTGTTCTTACCTAAGTTTTCAAAGAATGGTCATTTTGTAAGTCTTTTAAAGGAACGAAAAATTTACAGTACAGAATCTTTTATATAACCTTATATACTTGATAATTACTTTTAAAATAAATAAAAAAAGAAGGTCTATTTATATTAACACCTGTCTCCGAACATCTAACAAATGATATTCCTCATTAAAAAAATCTTCATATATGTATAATACGACATTCTACTCTTCAAAAAAAAAAGTTTTCCGTAAACGATAAATCTAAATTTCATTCTATAACTAAATTTTAATGTCCTAAGTGAAATGACGATGTAATTATATACATCATTCTTTTTACCATCACATATACCGGAGAAGGAAAGAAAATAGAGAAAAATAAAGGATGAGAGGACGATGAATTGTGTTTACTAACTCGTTACGTATATAAGGTCCTATATCCTTAATACGACAGAAGAAGGTGATTCGAAGGTAAGACCCATCGGTCAGATGTCCCGAAGGACACTTTGATATCGTTCGTTCTCTTCCCTTTACAGAAACTTTTGGACCCTCGTCGTTTCTACTGACTTCGATCTTTCTCGGTCCTTACTGAAGTGTCTTTCGTCTTTAGTAGTCCTGACTCAAATCTTTCCACCGGGACCCCATTCCCCAGTCGAATCCTTTTGAGGACAGCAGACGACTCGTCACTCTTACAGCCGAAGATCTCTCTTCTTCTCCGCCAAAACATATGTCCCCACTGATCATGACGGGAGGATTCGATCGGGGTAAGGAGATCGGAACTGTCCACTAAAATGGATACGGTTTATACGGTGTATAAAAATATGATACAGGATACGGATTTCCTTCGTACGACACCTAAAAAGAAGGGTGATAAGGAGGTGAACTTATGGATCTGAGAGGTTTCTAGTTTAGAAGTGTGTCCTTAAGGGTCTTACGACTGACGGGGTAACTGTAGAAATCCGTGGCCTGGATTCAGATATACTGAGACAACCAACTTATTTATCATAAAAATTCCGTTTATATGACCTTTCCAATATTCCAGACCTCACCAGTAAACCAGTATCACACGTAAACAAATTAAACTAATATGAGAAAAGTTCCCTTCCTTCCTTATTCATCATAACTGAGGAGTCTCGTCCGAACTCACAAAAAGATCCCGAGAACAAAATCGTCCACTTTCAAGTACTGTTGGAAACATGGAAACCCCTTCCTTCTTCTTAACCGTACCCTCCGTCAACTGGACATTAAAGTGTTCGGAACCTTAAGACGAACACCGACTGTCAAAGGCTACTCTGAGATCTTTAGACCATCGTTCACCGAGGAGTGAGACTCTTCCCTTCAAGAATGGAAGGAGGTATGGAAGTTAACCTCGGTTCTTCTTCCATACCTTTTACGTAAAAAATCTAGGGGTACATACTCACTGTAAGGAACGGAGTAGACCTAACCGAGATATTATCACTGAACCATAAGGAACAGTTTCATTAAGTTTTCACATGCTCCTGTTCTTAACTGTACGCGATTATGGTCATAAATTTTGCAACCACTATCTTGGTCCGTCGTCATCGATCCCTCTATCTTTGGGGTCCGTTTCTTGGAATCCAAGTGCAAAGAAAACTGGTGTCATCTGAGTCGGATCAATTACGGTCGTACTATAGTTTCTTTAGTAAATTACTTTGTTTTTGTGAATAAACTCCTGAAGTTATACTAACTTCTATGTAAAAGTTTAAGATCGCTAAGTTCTTTTTCTTTGCTCTATTTCTTCAATATTACGTTGTACTACTTCTACCAAATTGTAAAAATTGTCTATGTATTTCTAAAGGAGGGAAGGGGGGGTAGGCGTCTTTTCGGAGATCTTGTTGAGATTAGCGTAAAGAAGTTGTTCGTAGAAGACCCGCCACTACGGTAGATACGCGTCCATGTCACTCTTAAAACCCTAGGTCTGCACTCGGACGTCGGGGTCTCGGATATCGGGTCACCCCCCGTTCGAGTTTGGACGACTATTGTAGGTCCCTGTTTATGGTCCCTGCATTCTCGTCTTCCTACTCGTTCAACGATACCTTTACCATGTGTCTTACAGTCAAAGGAAACCCTTCACTTTTAGATTGTACTTTCCACTATAAACTTAACTCGGAAATTTTTTCGTATCTTTACAGAGAGGTCGGGGTTAAGGAACCGGAGATAGACGACTCAGGTGATGGTGTCCCCTGGAGATTGGACGGAGAGAGTTCCACAGCAGGAGTGAAACATTGTTTAGGATAGTGTTGTAGGAGTAGATGGATGAAGAATCGGAGGAGTAACTCTGATTCTTGTCAGGTGTAGTAACTTGAGGTTCGAAGGTTGTCTTAGACTGGAAACTCAGCGACCCCTCCCTCACTCTCACGTTTTTTCTTTGTAAAGCCGTTGTGTGAAAGGGGTTGAACTGGAAGTGAAAACGGTGGGACCTGAAAAGGGACCAGAGACTTAACTCTTTGGGAAGGAGAAGATACGAAAACTTTACCACAAAATACCAGAACGTATATAAATTTCACTTTAAAACGTAACAGGGCGGGTGTTCTCTTTCGTCCTTTCTAGTTTTTAGCTGTAGGATTGTAGTATTACTTTTCTTGATCTCTTCGCTCTCGTTTCTTTAAGTTTTCGATAGTCTTCCGTTCTTTATTGATTCTAGTCTCGTCTTCAGTTCCTCTATGTTTGTGTTTTTTGGGAAGTTTTTTTAGTCACTTAGGTCCTCGACCAAAAGACTTTTCTAGTTGTTTTAACTATCTGGTGATCGTTCTGATTATTTCTTTTTTTCTCTCTTCTTATCTTATCTGTGTTATTTTTTACTATTTCCCCTATAATGGTGAATAGGGTGTCTTTATGTTTGATGGTAGTCTCTTATGATATTTGTTGAGACACGTTTATTTGATCTTTTAGATCTTCTTTACCTATTTAAGGACCTGTGTATGTGGGAGGGTTCTGATTTGGTCCTTCTTCGACTTAGTGACTTATCTGGTTATCGTCCGTGACTTTAACTCCGTTGTTAATTATCGGATGTTTGGTTTTTTCAGGTCCTGGTCTACCTAAGTGTCGGTTTAAGATGGTCTCCATGTCTCTCCTCGACCATGGTAAGGAAGATTTTGATAAGGTTAGTTATCTTTTTCTCCCTTAGGTGGTATTGAGTAAACTACTCCGGTCGTAGTAGGACTATGGTTTCGGACCGTCTCTGTGTTGTTTTTTCCCGTTAAAATCTGGTTATCGGGACTACTTGTAGCTACGCTTTTAGGAGTTATTTTATGACCGTTTGGATTAGGTCGTCGTGTAGTTTCTCGAATAGGTGGTACTAGTTTACCCGAAGTAGGGACCCTACGTTCTGACCAAGTTGTATGTGTTTAGCTATTTGCATTAGGTAGTGTATTTGTCTCGGTTTCTGTTTTTGGTGTACTAATAGAGTTATCTACGTCTTTTACGGAAGTTGTTTTAAGTTGTCGGGAAGTACGATTTTTGAGAGTTATTTGATCCATAACTACCTTGCATAGAGTTTTATTACTCTCGATAAATACTGTTTGGGTTTCGGTCATAGTATGACTTACCCGTTATTGACCTTCGCAAGGGAAACGTTTGACCGTGCTCTGTCCCTACGGGAGACAGTAGTGAGGATAAGTTGTATAACAACCTTCAAGACGGTCCCGTTAGTCCGTTCCCTTTATTTATTTCCTATAAGTTAATCCTTTTCTCCTTCAGTTTCACAGGGACAAACGTCTACTGTACTAACATATAAACTTTTGGGGTAGTAGAGTCGGTTTTTAGAGGAATTCGACTATTCGTTAAAGTCGTTTCGGAGTCCTATGTTTTAGTTACACGTTTGTAGTGTTCGTAAGAATATGTGGTTATTGTTTGTCTCTCGGTTTAGTACTCACTTGAGGGTAAGTGTTAACGATGTTTCTCTTATTTTATGGATCCTTAGGTTGAATATTCCCTACACTTCCTAGAGAAGTTCCTCTTGATGTTTGGTGACGAGTTACTTTATTTTCTCCTGTGTTTGTTTACCTTCTTGTAAGGTTACGAGTACCTATCCTTCTTAGTTATAGCACTTTTACCGGTATGACGGGTTCCATTAAATATCTAAGTTACGGTAGGGGTAGTTCGATGGTTACTGAAAGAAGTGTCTTAACCTTTTTTGATGAAATTTCAAGTATACCTTGGTTTTTTCTCGGGCGTAACGGTTCTGTTGGGATTCGTTTTTCTTGTTTCGACCTCCGTAGTACGATGGACTGAAGTTTCATATGATGTTCCGATGTCATTGGTTTTGTCGTACCATGACCATGGTTTTGTCTCTCTATCTGGTTACCTTGTCTTGTCTCCGAGGAAAAAGGGTAACAATTAAGGAAGGTAAAGGGAGGGGGTGGGCAGCTAAGGGGGATAAAAATCCTTTGAGCTTCTACTACAGGAAAGTTGCAAGAGAGGACATAAGAGTTTATGTCCTAGGTCAGGATTTATAAAAAATTATGTAACCGATCAAATAAAGACTACCGTAATTTTCATAGCCGTGTTGACAAGGGACTAAATATTTCGAGTGTCTACGACATACTGGACATTGTAATATGATCGATTACTCGAGAGGGCCTTGTCAACTGCACCTTCCTCAAATGAAGGTGAACCAACGTTCCTCTTTCTACCTCTTTCGCTCTCTGCTAACGTTTTTCTTTATTGAATCAGGTAAAAGAGTCACGACAAACCCCCGAAACACGATTATGAATTTAACGTCTCCTCCCTCCTCTGCCCTGACTCCTACCTCCCCTCGTCTCCTCCGTCCCCGCCTCGGAGCCGCCCGCTTATTTTGGGGAGCGATTTCTCTTCGTGCAATCACACACCTCTTCGGTGAGAGGGCTTTGGTCTCCCTACCCCGGCCGACACGTCATCTTGCCCCTAGCTTTTCTCCTTTTGTTCCCGTGCTTCTGGTCGCTCTTTCTTCTCCTGTGGACCCTTTCCGCCTTCGTCTTCTGCCCCTTCCCTTTTCTTTGGGTTTCGTCCACCTTTGGTCTAGATCTCGTTGTGGCAGTCCAAGTGTCAAACAAAAAGATCTTCTCTTCTTTCATGGACTCCTAACGAGAAAAAAGGATGGCAATTACTTTTGATGAAAACAGAAGTAGTATTTTCTTTTTTGATTCCCCTCCATTTCCGTCAGAGGACAAAATAATCCCCCTCTCCACTTCCCTTTAGGTCCGAGTGAAAGACTTATTCGGTGACGGACCACGTGTCTCGTCTTGGTAGGACCAAAGACTTCTGTGTAGGGAAAGTCGTCTTAAGGTCGGCCTCAGCGACCGTGTCAAGATAAAAATATAAATTTACATACAGAGGGGACCGGAAAAAAAAAAAAAAAAAAAAATCGTTGTGAAAAGAACAAACATTTGCGCTCACTGGTCTTTCACACTTACGCCTCATCCTTATAAAAAGCACAAGAGAAAATAGACGAACGGAAAAAATCTCTCATCGTCACCAAGGATAAAGCCTTTTCCTGCAAGATTAAGTTTCGAGAGAGGGTTATATAAATGTGCTTATGCGTAAATCTTTCCCTCCGTCGAAAACTCCAACGTTAGGATGACTCTTCCTACCTTCTTCCTCGGTCCGTGGCTTTGTTGTGGCTTTTCTTTGTGGGTCCACCCCCGCTCAGCCTGCGGTCGGGGCTCCGACCAAGGCCTCCCCCGCCTCATCGGGACTTCTTTCTCTAGCCTAACCAGTCACGGACACCATAGTAGCATCCACTCAAGGTAAGGAAGGGCGCCTGGGGAGGAGAGGGGAGACCACCAGGAGGACACTCTAGAATTGGGAAGCTTTCGTAATAACAAGAAGGATAAGGAATCTTTTCCTAACAGTCAGTGGACTCGACATTGAGTGGAGGTGACCAGTTCAAACTCTCCGTATCCTTTATGTAGTATGTAGAGAAGGAGGTTTGGTCCGTTTCTAAGACGGGTCACAAGTATCTTACCTCGTTTAGCACCAGTCTTTGGGCCGACTACTAATCGTAACGGACCCTTGAGGAATTTTTATGTCCAGGACCAGAGCTGTGAACCTCCAAGATCAAGTTATCCAAATTCCTCCCTGACTCCCTGGACTTGTTCAAACATACGTCGATAATAAGGGTCCGACCCCTACCCGAAAATTCCATATAAACCATCGATAAAACGTCAAAATACAATTTACTTTGATACCCTATCCATAATTTTTATCGTTCTCGTTACGGGACGGAAAAATAAAATCGCAAAAGGTGGAATACGTCGTGAAAATGACACACTTCATCGACACTGTCCCGACAATAAGGGTAAAGTGTCTACCCCTTCAATACCTTCTTTTCTCCCCTGTCTAACACGGAGAGCCATTCACCTCTGCACAGGGAGGTTGAGGTGACCTGGAGTCGTCGGGAGTTGGCTCAATGGCACAAGGGGTGTGTCTCCTCTAGAGGCTGAACTGACTCGTCAACCCAAGGTCGCCTTTCTGATAGGTACTCGACCTCTTCCAGGCTTTCGTCGACCTCCGGCTCTTCTACCTCGACGTCAGTCGGGACCTCCTCCGGCTCCACACACACACACGTCCCGTGCCCCACGTCCCTCGACTCGAGGTCCGAAAACCAGGGACAAGAGTAGGGGGCGAAACAGGCAAAACAAGTGACAGGGTAGGGGTCTCGGATCCTGTCTCGGACCGTGTATCATCCGTAAGTCACTTCTAAACACCTCACTTACTTACTGGTCAGTGACTTGAGAGAAGTGTATTTGTAAAATGGGTAACGTAGAATCGACTCGAAGGGTAAAGGTGTATGGAGGGCCAAGGGTGGAGACGGAGGGAGACAAAAGAAAATATGAGATATGGACTAACGGAGACAAAGGAACCGTTGTGAAAAGAGAAGTAAAAGGAGGAACAGAAGTATCGACCGAGAGGGGACACTCCCGGACTTAGTGAAAGAGAATCCGAATAAAAATAAAAGAGAATCTAAGAGAAAAGGAGGTGGAAGACGAAGAAACTTGGTGAATGTGGTGAGAACTTCAGTGAAGCATAGGTACTAATCACTCGTCCGGGGGTGGGACGGGACACGGGACTGACAGACGGACGTAGGGGAGGGGGTTGGGGAAGGGTCCGGAGGGACCTCGTGCTCCTCCCGTTCTAGGAGGCCCGGGTCGACCTCAAGTTGGTCTAGTTCCGTCTCTAGCTCGCCTTCGACCGTCTCTTCCTGCTCCTCTACCTTGTCCGGTTCGCGTTGGTGGACGCCCACCACCTGAGCGACGTCTGGAGGGACCTGCGTCTCTGTGCGTCGGCGTTGCTCCGGGACTCCCACTTCTTCTTCTACCTTCCTCTGGAGTTACTCTACCTCTAGGTCGAGTCGGTGCGGTTGGCGTACCGGCGGCTCCGGGTCTTCGTTCAGTTCTCGGAGGTCTCGAACAACTTCCATGAGTGGGTCTCCCCTGACCGGAGGTGCACCGGACCGCTTCGTCATCACAGAACTATGTCCGTGGTCTAAGGAGGACGGGGATCCAATGACGTCCCTGGAGACTGTCCACGGAAATCACTTCCCTTGGCTCCGACCGAGGGACGAGTACGGGTGAGAGGACTAGGAGTCCTGTGGGTCTAAGTCGACCTGCTACGTCAGGCACGGTTGCTGCTGGACTTCCTCTTGTAGCGGTAGCACCTCGCCGCGTTGTTGGACGACGTCCGACTCGACCTCCTCAACGCACGGCACCACCTCGTCTGTCTCGCCAGGGCCTTCGACCGCCTCGTCCTCGACTAACTCTGATCACTCGCCCACGTCGACGACGTAAGGGTCCACTCGTCGAGGGGACGAGTAAGGACTTCCCTCGTGTCCGACCCCGAGTCGTTCGTTCCGAACTCTCGATACGTATCTACGAGTTACGAAAAGGACGAGACGGGTTGGGAGGGGGTTGGGTCTTGTGGTCGGAGTAGTTGGTCTTCTTCTTCTACCTACGACTGGACAGGGTCGAGGTCTGACTTCACCTCCTCCGTCACGTCCTCACGTCCTTACGACTCCTCTTCCGGTTCTTCCGGTAGTGCCTACATTCAGGGGGTGAGGTGGCTGGGCTAGGTCTGGTCACAGAGAGGCACCCGACCCGTCGTTCACACACTCCTGAACTGGTCTGGTACACGGTGGAGAGAGGACGTGTGTCCGGCGGTACTACCGTCTCCTCGACTTCTTCCTCGTCCTGTGGTCGCGGGTGGACCTCGCGTACTTCTTCTTGTACCTTGTCTGGTAATTCCTGGACGTCGTGGCCGACCTGCTTCGGCTCGTCTAGCGGGAGTTCCCGCCGTTCTTCGTCGACGTCTTCGACCTTCGCGCCCACGCCCTCGACCTCTTACTCGACCTCCGGCTCGTCTTCGCGTTGCGTCTCAGCCACTTCCCGTACTCCTTCTCGCTCGCCGCGTAGTTCCTCGAGTGGATGGTCCACGCTGCCCGCCACTGAGGTCCGTCTCGGGACCGTGGTATCGGTGTCACTGTTGGTCGACTCCTCTTACTTCTCAAACGAGAATCGGAGAAGGTCCCGCTCCTACCCTTACGTCGGGGGCAAAGTGAAACGGATCGGGACGGGGTGAGACTTACAGGGGATCGAGTCTCCAGTCAGAGACTCGGAGGACCGGACCCTCGAGGTAGAGTTGTGGGTGAGAATCGGGTAGCGGTCCCCTGTGTGTGTCTTAAGGTCTGTTTCGAGTGGGTCATGTCGAGTGGTCTTTCGTTTATACATCGGTCCCAGTGGGGGTTTTCTGTGGTTTTTGTGTGGGTAGGGTAAGTTTGTTCGTATTTTTGAAAAAGTAACGGGTCCCGTCACACCTGAGATCGAAAGACTCCACAAAAGATCTTAGTCTGAGACTTAATCTTAAACAAAGAAAAGGTTAGGTCCTACAGTGATAGAGAGATTCGTGTGAAACAGGAATTGAATCTAATTCAGTCACAAAAGGACCGGACGTAACGTCGGGTCCTTTAAGGTAGTGTGAGTATCGGGGTTTCAGTGAGGGTCGTACACGGCTCCAGGTCTCGTCCCCTGAAGTAGGGCGTACCCCAGGGGCCTGGGACTTTTTGGACGAGGGACCTCGTGACGTGTGTGTGTTAAAACACGTATTAAAGTCCTCAGGGTGATCAAGAAACCTGAGAAAGGACCATGTCTAGTAAATTTTATAAATGTGTAGGTTCCAAGACTCGGTCCAGTTAACGATGTGGGGTGGTGAAGTTACAGTCCAACATGGGGTTCCAAATGTCTGAGTCACCCTACCTTGACCCACTTCTTTGACTCCGTCGGTGTAACTTCCGGGAGTGGGTCCCCGGTTTACGGTCGTTCCTACATTTCTCCCCGACACTAAGAAATGAGTGTGGGATGGAGGGGTGTGACTACGAAGAAAACAACTGAGAGGAAGGACGTCGATAACTCTTCCCGTTTCCGTTCCGGTTCTTTCCGAGCAGGAAAGTCTGACACAGTCGAGACGTGTCCCACTCACCCTGTGTCGGGGTCGGTTGAACCGAGGGGTAGACGGGTTGGGGTGGGTCGGGGTGGGAAGGGACGGAACAAGTAGGGGATGAGGAGGGCAAGGGACAGAGGAACCACGTAAGCCCTGGTAAAAGTGAGACAGAAGAGAAGGGCAGTAGAGGACCGGAGAAGTGAATAAATGAAGGGTAGAGGGAAGAGAGGAGAAAGGGAAGACAGAGGGTGGGAGAGAGGAATAGGGACAGACGGGGGTCCCGGGGAAGTAGAGACACTGAAGAGCTTAAGAGAGGTAGAGAGAAAAGGAAGGAAGAAGAGGAGAGAAGAAGGACGTAGAGAAAGACCGTAAAAGAAATGAAAAGAGATAACGTAAAAACCGGTGTCCTTTTAGACTTGTTCGACTACTGGTTGAACGCGAGGTGGGTAGGGGTGAAACATGCAACATAGTAGGGATTACTCTGTTTCAGAGGTCCACTCCGGTGTTTGAGTCCGGTTGGGTGACGACCCGTATGTGGCGGGACCCTTGTCCTGGAGGATCCTGTAGAGGGATGGATGGTGGTGTCACCAAAGGTTTGGTGTAAGAAGAGGAGGGTAGGGCGTACTCCGGAGGGTCCCATGGAGGGAGAGTCGCGATGGAACGTGAACGTCACACATTACTCCCACTACACATTCCGTGAGACTACCTGTAATGGAGTAGTCACCGGGATGTTGGGGAACCTATCGACCAACAGGTTCTGTCTTAGAATCAAGTTGAAATTTAAATGGACGTCTTGGTGAATTAGGGGGTTACTCTGTATAAGTTTAACAATTAGGTAAAAACCGATTAATCCTCTGTCTCCGAGTCCCTGGACCCAAGTTCTGGACCGAGACAAGAACTAGTCGAATCACTTGAACCCGGTCAGGGTATTGGGGAGACCCGAATTAAATGAGTAGATCTTGTAACCTATATAGACAAGACCGATGGTGGATACTATTATCCACACTTAGTATATTTTTTCCTTACACTTTCGGAAAATCAATTTTTACACCGATCTTCTTTTACTTTGTTTACTAATAATGATTGACTGAACGATTCTAATGTTCGATTAGTCACTGTTTCGGTCCTAGTCTTGGGTCTTGAAGTCAGGTCACAAGAGTGTCTGAGGAGGATGAAGGAAGAACGGTGTCCCCACTACCTGTTGGGGGACCAGTACGTGGTCGACGCGACGTTACCACACGACCTCCCGTAGGCGTAGACGTCCTTTCCGAAGGGGTTGGCGTAGGAGATGCCCCTGAAGGCCGTCTCCACCCATACTCCCACGTGGTCTCGAGTATCTTGTCCCCCTCGGTCCGACGGGACTACCCTTACCCTAGACGTCCACTGGGACCTTAAGATACCCGTCTCGTCTAGTGACGTCTCGTACCCACTGAGACCTGTGAAGGGAGGAGTCCATAGCGTAGGACTTGGGTCGCCGGTAGGGACTCCCTGTCAAGTAACTATCGTCCTTCCCCCGTCTCTTCGACGAGTCGAGGGACCTGTAACTAGTGTTGGTCATGTTCAAACCGGTGTGGTTCCACTCCTTTCCTCTGATTAATTAATTTCCTTCTGTAGAGAAAAGGTAACTGAGGAGACTACGAAAAGGACAACATTAGTAGAATCGTTTTAGAGAATGGACATACGATGGGGAGGGTCACCTTGTAGATCGTGGTGAGGGGAGTAGGGTCGAGGTCGACGGTAACTGGAGGAGGGACGTTAGGAAAAGATCCGACAATGGGAAGGATTCCATTAGGGGTGGTAGAGAAAGGGAGCATGGGGAGGGATCAGTACCGGTTGTGTGTGGAACGGACGTCCACAAGAAGTTCCGGCCCGACGACCCCGACGACCTCCTTTACTCCCTGCTCTCCGACTCGGCGTAGTAGTGCGCATAGGTCCGGGTCAGGGCTCCACACGAGCGGTCTTACCTCATGTTTTTCGACGACCTTGCATCCACTCTCTAGAGTTCTCCTCCAAAGGGCGAAGAGACTCCGGGTCCGACCAAGTCCCCGTCACAGTCCTTTTTTTCGAGTCGTCTAGAAGTTTGTGTCTCTGGACGTCCTCCCCGAGTATACTTGTGTGACGTCAGTGTCCCAGTCTCCGGAGTCCTTCCCACCCTCCCTACTTCCTTTACCCTATAAGGGTTCCAAAGTCCTGGAGTCCATCCTTCCTCCGTCCTCCGAGTCGTGAGGAAAGTTACCCGGGGACGTCTCTGAGGGACGACCATTAGGTCACCTTGTAAGCCCGGAAGTACCCCCAGTTCTTAACCGGGACCTACTTCGAGATGAAGTTCTAGTTCGGCGACGACTTCTCACGTCTTTCTCTCTTCCTCTACCGGAGGTACTTCCTCCTCAAGTGTGCGGAGTTTCTCCGCGATCTCTTCAGGCTCCGAGCGGCGTTCCTCGACCTCCTCTTCTACCACAGGGACGACGTCCTCTTCTTACTGGACGTCGAGGTTCACGTCCGCCACTCCGAGGACCCGATGACAACCGAGAAGGTGGGACGAGACGGAAGTGAAGGGTGTTGGGACGTGGAGGGACGTGTCCCCGAGTGACAGAACAAGGAAGTCAGTCTCCTGAGACCCTAGTTGTGAAGAGCGTGTAGTACCCCAACAACCTGTCTAATTTACTCTATTATATAGAAGAACCGTGTTTCGGACCGTGCATATTTCAGGAGATTACAATCGATAATAGTAACGAAATTCTTTATACCATTCATTTTTATTATAGTCTGTGAGATATCGTCACAAATGTTTCTCGAAAGATAAAACAGTCTACTCCTTTGGCTCCGACTCTCTTCAATTTACTGAGTCGACCCCGGGGGGTCGGTCATTCGACACCCTTCCCCTGAGTTGGGTCGGAAAACTGAGGGTCGTCCCGTCTCGACGTTTGAAGACTGTCGGTGAGGTGATCAGTTACAGGAACTTTATTAGTTGCGAGGATAGAGTCGAATTTTTAGTACACACACACACTCACTTAAATGACACCTCCTCCCTTTACCGAGTCTGAGAATAGGACGACAAATTTCAAGAAGAACGGAATGTAGAGACGATCAGTCCCAAGAGGTTTCTTTGTCTTTGTTATCCTACACGTATCTCTCTCTCTCTAACCAAAAGTCCTTAACCGAGTACACTACCTCCGACCAGTCAGGTTATAAATGTCCCACCCGGTCGTCGATTTCTGGGTCATTTCTCGATTACAACGTCAACTCCAGACTTCCGACGAACGATCGTCTGAGGAAGAACGAGTCCTCTCCGGTCGGAAGACAAGGTAAGTCCGGAAGTGTACTAACCACTCCGAATAGTCTGCAATACCTCCCGGTAGACGAAATGACTTTCAGTTGGTTAAATTTACAGTTACAGTAGATTTTTGTGGGAGTGGTCCTTGTGGGTGTTATTACAAACTGGTTTATAGACCCGTGAAACCGGGTCGGTTTAACTGTACATTTTAATTGGTAGTGTTGTAAAAACGGATCGAGGTAGTTCTTAACCGACTCTTTAGAATACGTTCCATGACTGGAATTGAGGGTGAGTGGTGTACGGGACCTTTCTACTTTTTCGTGACATCCTATTCCAACTCAGAAACTTGGGTTGGGAGGGTAGGAAAAAGAAAGTCTTCTTCTTACAACAATTACCTCGTTAAGTGAAACAAAGTAAAAGTCAGATAGGTGAACACCATAGTCCGACCATCCACTTGGAAAAAAAAAAAATTCAAAGGAGAAAAGAAAACTGTACCACCATTACAAAATGAAAATATAATTGATGTTCGAACGTACGTTGATTTCCTTGGTCCCTCCCTTCGACACAAATATTAGAAGAGAAATTAACACCATGAACAAATTCTAATCGATTCGGACCGAGTAAAAAATTTTCAGTTAAAATAACTCCATCTTGACGACTAACGTTTTCATCCAAATTTTTTTTAAGGTATAGACATATCTTTACCATATTTTGATTTTCAATTTAAGACACATTTGACTTTAGCGTGGTAGAACTTACAGTCCCTTTCCTGTATGAAACATTTGACCAGAACTACTACCACACGGATTTCACGTCCCCGTTTTAAATCGGAAAAAAAAAAAAAAAAAAAAAAAAAAAAAATCCGATCAGTTCACTTCGTCACCCTCACCTCTTACTTATTTCTTTAGACATTGACTAATACTAGTTAATCAACATTTGTGGTTACGTGAGTCTGGTCGGTTTTTAATCGGAGAATTCACAATTTTGATATTTTGTTTTTCGTACTCCGTCGTCTAAACACTTTCAAAATTTTAATGGAGGTCATTAAATTTAAATTTATTAAATTAATTTAATAATCCATTTGGGCGGTTCCGGTCATTCGTCTTTAAGAGTGGGTCATTGGTTTCGTTCATTATTAAGATTACCTTATGAGTCGACCGAGTTAAAACATAAGATTTCTGACTGTGTATCTATATATGTAAAAATAATGTTGATACGTACGGTGAAAAAACGATTCAATATAAGTGTTATTAAAGAGAACTTCAACTACCGTAAAATTTTCAGAATCTTTACGTCATACACCTCTAATTTGGTATTTCCAACAACAGACTCAAAAACTTCTACTAAAGTTTCAGTGATAATTAAAAGTCAAATAGTCCATTTTCTATTTGTTACTCCCTCCAATAAAGAAAAAAAAAAAAAAAAAAAAAAAAAAAAACTCTGCCTCAGAGCGAGGCAGCGGGTCCGGTCTGACGCCTGACGTCACCGCGTTAGAGCCGAGTGACGTTCGAGGCGAAGGGCCCAAGTGCGGTAAGAGGACGGAGTCGGAGGGCTCATCGACCCTGATGTCCGCGGACGGTGGCGCGGGCCGATTAAAAAACATAAAAATCATCTCTGCCCCAAAGTGGAACAATCGGTCCTACCAGAGCTAGAGGACTGGAGTACTAGGTGGGCGGAACCGGAGGGTTGCACGACCCTAATGTCCGCACTCGGTGGCGCGGGCCGGCTCCCTCCAATAAAGAATCTTGAGTAGTAAATAGGTCGGACTGGTCATGGAATTGTTGAGGTGTTTTCGATTAATCTTCAATTCCCTTTGATCTTTCCAAAAACTAACGATTTTAAAAAAGAAAATTAAGCGTAGGAGATGGTGCTACATTGTTCACTTACAGTTACATCTCTTTTGTATACATGTGTTCTGATCTACCACGTCTGATAAGAGGTACTTTGACTCTTACTCGACAAAAGTTCGACTAGTAGTCAAAATATATTAATAGAGATTCCGAATGATCAATCTTCAAGTTTAAGTTACAAAGTCTCTTTAATGTAGTCTATGAAATAAAAGTTAAATTAAAATTAAAACATAACATAAAGGAATTTTGTAATTTGTTATAGGTAACTTTTATCGTACTAGTTTATTATTTTCTTTACTTGGGTTGTGTAGTTACTGAAGTCAACTCTTCGAGTGTGAGACTGGGTAAACCTTTAAGCATCCACCATTTACGACTTAATCAGATAGGAATACGAGTGAGTAGTTCATATGATATTAGATACATAATAGATGGGGGTATCGAAATATGGTTTGACGATTTATTCGAAAGAGTATAAGACTACCAAAAGTACATGATACTAGAATATACTAAAAACTATTGAGGTCACAAGAAAACCAAAGTAAGACACAATCAGTCAAGAGTGTGACGATTATTTCTGTAGGGACTCTGACCCATTAAATATTTCTTTTTTTCCAAATTACCTAAGTGTCAAGGTGTACCGACCCCTCCGGAGTGTTAGTACCGTCTTCCGTTTCCTCCTCGTTTCAGTATACAATGTACCGTCGTCCGTTCTCTCTTGAACACGTCCCCTTGAGGGGAAATACTTCGGTAGTCTAGAGTACTCTGAATAAGTGATAGTACTCTTGTCGTACCCCCATTGGCGGGGGTACTAAGTTAATGGAGGGTGGTCCAGGGAGGGTGTACACCCTTAATGCCCTCGATGTTAAGTTCTACTCTAAACCCACTCCTGGTGTGGGTTTGGTATAGTGGAAGGAAGTGAGTAGAACAACAAATGAGTGGTACTAAGTTAATGGAGGGTGGCCCAGGGAGGTTCTTGTACACCCTTAATACCCTCGACGTTAAGTTCTACTCTAAACCCACCCCTGTGTCGGTTTGGTATAATGGAAAGAAGTGAGTAGAACAAATGAATGGGGATATTATCTTACAGAAAAAAAAAGAAAAAACCCCAACCCCTTTATCTACTCATTCTATTCTAAACGTGAAAGTAATCGAATGTACGGTATTTCTCCCTTTATTTCTCTTGTGGTCTACTACTATTCAAATACGACTCTTAATTTTACTTCACTACTTTATTACCCTTACAGTCCACCGATGAAAACCACCCTACCAGTCCTTTCCGTAGAGACCCCTCTATTTAAAATTCGAGTCTGGACTCACTTTTCTTACTCGGTCGGTACCTTTGTAATACAATTGAGTGTACCATCAAACTTTACGAAATAGACTAGTTTCCATGAATAAAAACCACTGAAAGTTGTTATAATTCCCAGATATTTGGTTGTGAGTAAACGTATTCTTATTGATGGTCACTTAGAAAAACATACTATCCAAAAAACAAACAACAAAAAAACTCTGTCTCAGAGCGAGACAGCGGGTCCGACCTCACGTCACCGCGCTAGAACCGAGTGACGTTGGAGATGGAGGGGCCAAGTTCACTAAGAGGACGGAGTCGGAGGGTTTCATCGACCCTAATGTCCACGGACGGTGGTGCGGACCGATTAAAAACATAAAAATCATCTCTACCCCAAAGTGGCACAACAGGTCCGAGCACAGTTTGAAGACTGGAGTTCGGTAGGTGGGCGGAGCCGGAGGGTTTCACGACCCTAATGTCCACACTCGGTGGTGAGGACCGGTACTATCCAATAAAACACTACTTTTATGGATGGAGAATTAAACAGACTATTTAAATTTAAAATACAGATCTAAAGGATTCTAGTCGTGAAGGTATAAAATTTCATTAGACATAGTCTGATTGACGAGAACGTAAGAAAATTATGGTCACTGATGAAACTAAGCACTTTGTTACATAAAAGGAATACTTATCAAAAAGAGTACCACATAAATAAGAAAATTCAAAACAAAAAATTTATATGAAGTGAAAACTTACAAAGTCTGTCGTCGTTTTCGTCGTTGTCGTCGTCGTCGTCGTCGTCGTCCCCCTGGATAGTCCTGTCTCAAGTGTAGGTACACTTTCCGGTCGGTGGTCAAGTCCTCGTGAACCCTCACTAGATCCATTCCGGACGAGTGGTAAGTAGTACAAGCGATGGAAGTGTGAAATAGACTGTATGCTCGAGGTACACTAAAAACGAAATGTAATAAGAAGTAAGGGAGAAATTAGTATAATTCTTAGAATTCATTTAAACATTAGATGATTTAAAGGGACCTAATTCCTCGTCAATGGTTTTCTTTTTTTTTTTTTTTTCGATCTACACCACCGAGTGTAGACATTAGGGTCGTGAAACCCTTTGGTTCCGTCCTCTCCTAACGATCTTGTAAATTACTTATGAAATTGTATTATTAAATTTGAAGTGTCATTAAACATGTCAGAGGTTTTTAAGGAATCTGTAGTACCTATAAAAAGAAAAAAACTCTACCTCAGAACGAGACAGTGGGTCCGACCTCACGTCACAGCGCTAGAGCCGAGTGACGTTCGAGACGAAGGACCCAAGTACCGTAAGAGGACGGAGTCGGAGGACTCATCGACCCTGATGTCCGCGGGCGGTGTAGCGGACCGATTAAAAAACATAAAAATCATCTCTGTCCCAAAGTGGTACAATCGGTCCTACCAGAGTTAGAGGACTGGAGTACTAGGCGGGCGGAGCCGGAGGGTTTCACGACCCTAATGTCCGCACTCGGTAGTGCAGGCCGGTCTTTAGTACTTATAATCATCCACTTTTTATTTGTGTAAAATGGTGGACCTTTTACTTTTTATGAACTCATATTAGATTTATTGTTACCCTTCACGTCTCAATGAAAGGTCCAGAGCCAAATTTATACAGAATTTGAAACCGGTTAATCATCATCTTCAACTCTCTTTTTCATTGATAGACTGTTTCTTTAATATTCGTCTTATATATTTCTTGAGAATTTTGACTTATTAGTCTTTTGTTGAGTTATTTTTCCACTTCCTAAACTTTTCTATAAAGTGGTTTATTCTGTATCCCTACTGTTAGTTGACCCGTAGTGATTCCAGAAGTCGTTACCCCGACTGGAGAGGCCCCAGTGTCTCCTCCGTGGGGACTTCGAGAGGTTCCACTCTAGTGGGACTGCTGGAACAACGTGGGACCATAGACATCCCTTCTTACACACCCCCGACGTCGAGACAGGACTCCGACTCCTTCCCCGGCTCCCTTTGTTTACTTCTGGGTCCGACTCGAGGACTTCTACGGGCACTAAGTGACTGTGCCCTGCACCAGTTTGTCGTTTCGGTCCGTCCCCTGACGACACGTCGACCGTGAAAGCCCCGGAGGGAACTCCAACACAGTGACTGGGACTTAAAGTTGAAACGGGTTCTGGAAGATCTGTAACCCGGAACTAAATAGGTATGACTGTGTCTTTCCAAACCCGATTCAACAAAGTTTCCTTAAAGACTGAGGAAGCTAGACACTCTAAACCACAGACTTAATTACTTACTAAAGTCGATTTCTACTGTGAATAAAACCTTTTGATTTCCGCTGGTTACTTGTTGACGTCAAGGTACTTACCGACGTAATAGAACCCCAGACCCGTGACACTTCCAGTGACGGTCCCAGGCACAGGAGTTCCTCGAAGTTCGGCACATGATCTTTCCTCTCTCGGGACCTCCGTCTGCACCTCACTGCTACGAGAAGGGACAAGACTCAACACCCACGTGGACTCGTCCCCCTCTCCGCGAACAGTCCTTCTACCTGTCTCCCCTCGGTCGGGGTAGTCGGTTTCGGAACTCCTCCTCGTTCCGGATACACTGTCCCTCCCTCTCCTACACGTCCCGGTCCCGGCAGGTCCCCCTCACTCGCGAAGGACCCTCCACAGGTGCACTCGGAACGAGCTCCGGACCCTAGTCGGAATGTTGCACAGAGACGAAGAGAGGGGAGGTCCGGCACGTATTCCGACACGACTGGTAGCTGCTCTTTCCCTGACTTCGACGACCCCGGTACAAAAATCTCCGGTATGGGTACAGATAGGGGGGGCTCCAGTTCAAGTTGTTTGGGAAACAGAAGAATTACTAACTTGTTTTATGGTTCAGAGGGGAGAAGTACCCTTTTCACCACTTAGGGTGGGTTTTTATTGACGGAGAGCGAGGAGTTGGGGAGGGGAGGTAGGGACCGGGGGAGGGACCTACTGTAATTTCTTCCCAACTCGACCAGGGACGGACGTACACTGACATTTAGGGAGGGTACAAAAGAGACTCAGAGGGAAACGGACGACTCCGACATACACCCGAGGTCCATTGTCACGACAGAAGCCCGGGGGACTTGACACAAGTACCTCGTAGACCGACCCATCCGTGTACGACCCGAACTTAGGTCCCCCCTGACTTAGGAGTCGAATGCCTGGACCCGGGTAGACAAAGACCTCCCGAGGTCAGAAGGAACAGGACAGAACCTCAGGGGTTCTTCCTTAGTGTCCCCTCCTTGGTCTATGGTCGGTACTGGGGTCCGAGGTGGTTCGTAGAAGTACAGGGGGACGAGTAGGGGGTGAGGGGGGGTGGGTCTCAACGAGTAGGACGGTCCCGACCGACACGGGTGGGGTTCCGACGGGAGGACCCCCGGGGTCTTGACGGACTAGCACGGCACCGGGTCAAAACACCGTAGACGTCGTTGTGTTCTCTCTCCTGTTACAGGAGGAGAACTGGGCGACAGTGGATTGGTCTGAGCCCGGGACGTGGAGAGTCCGTGAAGACCTTTTACTGACTCCGTCTAAGAAGGACTTCGGGTAAGAGGTACCCCGTTGTTCCTGTGGATAAGACAGGAACAGGAAGGTAGCGACGGGGTCTTTCGGAGTGTATAGAGGCAAATCTTAGTCCAGGGAAGAGGGGTCTACTTCTCCTCCCAGAGACGAAACAAAAGAGATAGAGGAGGAGTCTGAACTGGTCCGGGTCGTCCGGGGTCTTCTGGTAATGGGATATAGGGAAGAGGAGGGATCAGTGTACCGGTATCCGGACGACTACCGAGTCCTTCCGGTAACGTTCCACCCCTTTCCCCCGGGGGACCCGGGACGGAACCTCAAAGCCGAGTCGTCCCCACCCCACCCCTGCTGCGACTGGTCGGCCAGGTCCCCGGTGTAGAACTCTACGAATCACAGTGCCCGTGAAGTCCTTGTATGGACACCGATTTCAAATCGTTACCACAGCAGTGGATCTTGTGCCCTTGACGGAACACCCAAAAATTTCTAATTTCTTGGTCGGCCCGCGCCACCGAGTGCGGACATTAGGGTCGTGAAACCCTCCGGCTCCACCCACCTAGAACTCCAGTCCTCTAGTTCTGGTAGGACCGATTGTGCCACTTTGGGACAGAGATGATTTTTATGTTTTTTTTTTTTTTTTTTTTTTTTAATCGGTCCGCTCCACCGCCTATGGACATCAGGGTCGATGAGCCCTCCGACTCCGTCCTCTTACCGCACTTGGGCACTCCGCCTCGAACGTCACTCGGCTCTAGCGCGATGACGTGAGGTCGGGCCCGCTGTTTCGTTCTGCCAGAGGTTTTTTTTCTAATTTCTTGGTTTTAGTCGCACGGACCGTACACCATCCGTATAGATAGAGAGACACGTCCTCCGTGGATGATACGACGATGCTCCTACCGAAGTCGTGGGTGGACCACCGTCGTATGCGTCCACTGTCGTGTCTACGTCCGAGACTCCCGGACACTGTGGTGGGTGGAGTCGGGAGAGTTCCGACGAGACCCTACTCCTCCCGGGCTGTGCCCTTTTACCTATCCTTTGTTCTGTGCCCCACTTCAGGACCCGACCCCCTTTGTTCGGGGGTTTTCGGACCGCCTCGTCCTGCCGGACGAGACTGGGTACGGGAAGTTGGTGCAATCTTCTCGGGTCCTGTCTGGCCCTCCCCGCTCTCCTCCCGCCGAACCCCGTCACCGTACGTCCGGGGATTCAGAGTCCTCGACTCCCCGTACCCACCGTCTCGTGGTCTCCCGGTCCGTGTCCGCGGTGGGAGGGGCGTCGGGGATCGACCACAGGAGTAGACAGTCCCCCGTGACGGCACGAAACGAGGGGATGGACCGGGACGCGCCCTTCGACCACCCTGGACTCCGTGCCTTCCCTCGTACCCCACCCTCGTACCCTCCCTCCCCCGGACGGTACCCCCCGGTCCTCCACTCCTGCGGGGAGGGGTGAGGGCAGGGGAGACGAAACGACGAAGATCTTCACGGACGTGACCGGACGGGGGAGAAACTTCCCTGTCTACAGCCCCTCTTTCGACTAATAACAGTTTCCGACCTCCGACACTGGCCTCTAGAGCCACTCGCACTGGGTTAAGACTCGATAAGAGTCGGACCACCCTCGTTCAATAAGGGAGGGTGGTTGCGGTGACGAAACCTCCGCCGGACTGAAACTTTGCGGGAGCAGGACCGATGGCCCGACCCGGTGTGTCCGAGGGGACCCGTGTCTCCGAGGCGCACCCCTCCCGGGTACCCGACCGTTCCGGTGACGACCCCGTCCCGTCGTCCGACCAGGGTGACACGGGGAGGAACAAGTGACTACTGGGTGGCCCCCGTCCCGGGTTGGGCGACCGAGGCCCCACGTGTGTGGACCGTGGGTCGGACAGACGACGGTTGGGCGACCGGTGGAGCCCTTCGCTGAAGAGAGCTCCGATTCAAGGTCACAGGTCCTCACCCGTCACGCGTCTCGAGGACTCTGTCTTTCCGGGCAGGTGAGGGGGTGAGGTGTGGCTGGGTGTGGACGGTGTGTCCCAGGTCCGGTGGTGGCGAGGGCGTCGGTGTCGAGTGAGACGTGACACACGGGTCTAGACCGAGTCGGAGGAGGACGAAACGTGTCCGACCCGGTCTCGGACGGTGCCTCGGGGTCGCCGATGTGTGAGGTGAGTGAGTGTGGAGAGTCCCGGGGCGTGCAAGGGTGTCGGGAGTCCCACATGCACGACATCCACACCGACACGGGGTCCATACACAAGGGGTCCACACGAACACGGGGTCCACACCGACACGGGGTCCACACGCACACGGGGTCCACAAGCACACGGGGTCTACACCGATCCACAGATCTACACAAGATCTACAGACACATAAGGTCACACCGACACAGGGTCCACACGCACACGGGGTCCACACACGGAGTCCACACGCACACGGGGTCCACACCGAAACGGAGGTCACACACACACGGGGTCTACATACACACGGGGTCCACACCGACACGGGGTCCACACGGACACGGGGTCCACACCGACACGGGGTCCACACGGACACGGGGTCCACACCCACACGGGGTCCACACCCACACGAGGTCCACCGACATAAAGGGTCCATGAGTCCCACTCCAACCCTTTTTTCGTCCTGTAAAGATGTGATCCACCCTGTTCGTCCAAAGACCCCACGGGGGGAGTACGGTCGGGGAGACACCCTAGAGGTATGGGGAGTAGGAGACTCCGGACCGCGTGCCGCCCCGAGTCTCTGACTTCCTTCCTGACATCCTCACCTGCTACCACCCCCAAACTGGACTGCGGCCCGGTCTACGGGACACACCGACGGAGTCGGACCTCATCTCACAGACTCGACCTTGTCCCCAGGATCGGGGTGAGACACTCCGCTCTTTGACTCCGAACCTCTCTCCTTCTCTACCCCGAAGGGTCCTGGACCACCCACCATACGTTCCCCTCGACCGACCACGTCGCCCCCGACACCACTCCCGGGACCCTCCCCGTCCCCCTACGTGCGTCTGTCTCCGAGACGGACGGGCGTCTCACGGTCGACTACTTCTGCCTCGCCGGGGCCGGGTTGTGGAAGTAGTAGGCGACGGACGTCACCTGGTGACAGTAGCTTGCGTGGAAGGTACACCTCTGAGGACTCCTCGCCATGCACCCGACACCGCCGGTCCGGTCCGTGAACCCGTCGGGGTCGCGAATCCTCCCTGTGCCCCTACCGCCCCACGACCGTGGAGACGGACATCGGTAGGAGTGAGGGGTCACGAGGGTCCGGGAGGAGTCTCGGGTCAAACCTTTGACCGGGTCAGGACGGACACCCCAAACCCACCCCTTTGACTCCGACCTCTATTTTTGACCGATCCCTGGCCCACGTCACCGAGTGCAGATATTAGAGCCGTGAAACCCTCCGGCTCCACGCGTCTAGTGAACTCTGGTCCTCAAACTCTGATCGGACGGTTGTACCACTTTGGGGGCAGAGATGATTTTTATATTTTGAATCGACCCACACCACCACGTGTGGACATTAGGGCCGATGAACCCTCCGACTCCGTGTTCTTAGCGAACTTGGGCTCTCCGTCTCCGACGTCCTCGGCTCTAAAATGGTGACGTGAGGTCGGTCCCGCTATCTCGTTCTGAGGCAGAGTTTTTTTCTTTTTGGGCCACCTCTCCCGGTCAGGAGGAACCCCCCGCCTCAGGACGAACCCTCCGCCTCAGGACGAACCCCCCCCGCCTCAGGACGACCCCCCGCCTCAGGACGACCCCCAACCTCAGGCCAACACCCCTGTCTCAGGACGACCCCCCGATTCGGACCCACAGGGGGTGCAGGTTCTCCCGAAGCACTGGGACTCACATACACCGGTCTGGTCCAGTTCACCACCGGAGGAGTCCCGACAGAGACCCTTGGGGCTGTCGACACCTTGGTGCGAACACTCCGACCGCCCACCCACTTTCTGCACCCCACCTCGAGGACTAGACCATGTCCGGACGTCGGAGTGGACTGGAGGACGTCCCTCCTCACCTGTTGGCGGTAGGTCTGACACCGACTGCCGGAGTTCTTCGTCCTCCTCCTCCTCTACCTGAAGGCCAGCCCGAACGACCCGATAGTGGCTCCTGTCGACGAGACTAAGACTTCACACTTGCGGACGCATGCCGACTACGACGTTTTGAACTCCCTCTTACAAGGGCACATGGACTTACTGGGTGCCCACCCTGCGCCGTCCCGGCTGCCGCCGTCCCGGACTCACACCCAGAGTCGGACCCCTGAACCGTGGGAGACACGGGACCCCGGGGACGGGTCGACCGACCCGGTGGAGGCACAGACCGAAGTAGCCGTCAGGGGTTCTGCCACGAGGTCCGGGGATCTGTCCCTCACGCTAGGGTGCCGTCACCCGTCAGGACAGGGCGCTCGGGCCGGGAGTCAGACTCACCACGACTGGAGATTGACACCTGCGGTACGAGGTAGGAGGACCACCCACCGCCGCCCCGCCCCCCCCGCCGGTACGACCCGTCGGGTGTGTTCGGTGACAGTGGACGACAGCGGTGGACCGGCTGGGACCAACTAACCCCTTACGACAGTCGGGGCGTCGGGGACACCGGTATCGACCCCGGGCTCGACGACGACCACGGACGACCCCTGACCGACCAAATCCCGACGGAGGAGGTCCTTCCGACACGTCTGACCGGGTCTGGAGAAGGGTCGGAGGACAGGTACCATGAGGTAGGGGACGCAGGTCGACCGGGTCGGGCAAAAGTCTGTGTCGAGCCCCACCGAGAAGACTCTCCCCGCGACACCACCCCGCTCAGACGGAAGGGCAACTGGGTCCCGGCAAAGACAGCGACCGGGATTCTTTGTCGAGGGCATGGCGCGGACGGGGGACCCTGAGTCCGTAGGGTCCGTGTAGACAGGACCGTGTGGGTCAAGGACGGACCGACGGACCGCTCCCAGACTGCCCATCTCACACGCACCGAGAGTGGTGGGCGTGCAGACATCCCCTCATGTAGTTCTGGACCGCCGGTGCGATGAAGGAGGAGTTCTTACTACCGTGGAAGTAACCGATGTTCCTCGCCGGCGTCCTACACCTGGTTGCACTCCGAGGGGAGTTGTTGAAGAGACACCGCGCATTCATAGGGGAACCGGAGAGCCCTAAGTCTAAACCCCCCAACCGACCTCGGGAGAAACGGGTGGTCCGGGGTGCTACCCCCAGGGGACCTCGGAGGTTCAGGACCCGACCGTTCGTTGTTCGTGACCGACCCACCCCCAGAGACCCGGCTCAGGGCTCCGACCGACCCGTCCCCAGAGGCCCGACTCAGGGTTTCGACTCCGACCGACCCACCCTCAGAGGTCCGACTCAGGATTCCGGCTCCGACCGACCCGTCCCCAGAGACCAGGTTCAGGGCTCCGGCTCCGACCGACCCGTCCCCAGAGGCTCGACTCAGGACTCCGACCGACCCGCCCCCAGAGACCAGGCTCAGGGCTCCGGCTCCGACCGACCCGGCCCCAGAGACCCGACTCAGGGCTCCGGCTCCGGCCGACCCGTCCCCAAAGACCCGTCTCAGGACTCCGGCTCCGACCGACCCGCCCCCAGAGACCCGGCTCAGGGTTCCGACCGACTGGGACCTCGTCAAGGGACCACGGGTACGAGACCTTCGACCTCCCAGGCCTGTTCACCGTCGTCTCGGGTCAGAGTCCCACCTGTCGACGGGGCCCCCGGGGAGGAGGTTCCCCCAATCTATCTCGGGTAGTCCCGGAGAGGAACCCTTTGGGGAACCCACTCCCCCGTTCTCAGGTAACCCCAGAGGTCGAGACTTCGGAGGTAGTGAGCTCCTTCTCGAGCACGGAGAGGGACGTGTCCGAGAGTCGGAGGTCTGGGGTACCGTCTCGGAAACGAAGGGGCTACTGCTACCCGAGCAGCAACTGCCCGCGTCCACCGCCACCGGCGCCGCCGTCCCGGACCGAGACCGCGTCCCGCTACCCGAACATCCCGGCCGCCCGTCGTGCGAACCAAAGGCTCCTACTCTCGTCGAACGCCTAGAAGGACACCCGTCTCCACCACCACTCCCGGCCCTGCGACACGCCTCGGGAGGGCGGACGGGACCCTTCCGGGGTGGACCAGAGGAGACACCGGTACATCTTGTGCAGTAGGCCCCGCAGCTAGGTCAAGTAGGCGGCGGCGAACTGACCCCCGTCCCTCGGGGGGGCCTAGTCCGCGTGAAACCACCCCATCCTGAAGGGCAACTCGTCCTCCAAGGCCGAACCAGGGACGTCTCCCCCACGTGAAGGACCCGTCGGTCGGTTCCCGGTCGAGGTGGAGTTGGACGTCCCGAGGGCGACCCTCCACGACACGGACCGGTTGGGGGGTGGTGGGGTCACTCAATGTGCCTGGGGGTCGGACCGGGTCCCGTCGGGACTCCCGACCAGCCGGCGTGTGGCGACCCGGACCGTGTCCCCGGTACCGGGGGTGTACGACGTCGGGGAGACCAGAACGGTCCGGAGGACCTTCGAAGGTGCACCGTGGACCGTCCCGACCGGTCCGGAGAAGGGTTGTGGGGTCTCTCGAGTACCCACTCGCGTGGCATGGGGTAGTACCCAACAAGGAGAATGGTACACGGACCGGACAGGCACCAAACGGTCTGGACTACTCTTTACCTCCTCTCTTTACTCCGGGGCTCTCTCGCGCAGGACGTGAGGGTGGCGGGTGGTGCCGGAGTCGGTGGAACCCTGTTACCCGGCCCCGGTAGACGGTTGGTTCGGTGTCGGGTGTGGGTCCTACCCGGACCCCCTGCACCCCGGAGCGTAGGGGCCCAGGACCCGGCGGACCACCGGGGTGTCGAGAGACCGGTCGTTCTCTGTGTAACCGAACCCGAGGTCCGTCCTCCGGTCCTCGGAACCTGGGCTGTCAGTGGAGGGACGTGTCCCCGGCCCCGACAGGTGGGTGAACGGACGGCACGGCTCTGTTCGTTTCGGAGCGTTCCGACAGTCAGGTCGTCGCCGTGTTCGGGGAGACGTCCCGTCGGTGCGACACCGGCCGTGACGGGGTGGTCCTCCGGCCCGAAAAAGGATTCCGAGACTCTCTCGGCGGTCGGGGCCGGTCTTTGTCCAGTGGTGGGTGACGGGACCGACCCGGGGTCGGTGGGACCGTACACGAACCCCTACCCCACGGTCTCCGGAGACTGAAGGGTGTCACGTCCCACTCCTCGGGTTCCCCGTGACGCCCTCAACCCGGTTCTTCGCCCCAGGTACGAGGACCAGTGGGGGTCGACCCGGGTCCTGGCGGCGACGGGAGGGGGTGAGTGACGGGAAGGGGTGACGGGACACACATCCACACCCGCACACGTACACCCTCGACCAGGGTCCTACCGAGCCGAGGGTCGTCCTGGTCGAGTCTCTCCTGTCCTACAGTATGAGTTGAGTCAGTCCACGGTCCCGGGTCCCCGTAGCCTCGTTGGACGGTCGAGGTCTTTGCGACGAATCGACTCCGGGTAGGGAATTCCTTGTCTTCGTCGGACAGGTCGGGGAGGGGTGGACGTCAACGGAGGATTGAACCCCGTGAGGGGACCCCCGGTTGACCCCGGGACCTCGGGACCCAGTCGGAAAGGGACGGTCAAACGAATCGAGACGGCCCGTCCCAGTCCACCCCCGGGTCCACGGACTAGACGCCGCGAGGGTTCGTCCTTGTCGGTATGGAGTCCCGTGGACGGTGTTCGGTTCCGGGTCGCGGGTCCCGACCGGTCATCGTGTTTTTGATGAATGGGTCCATTCACGGATGGTCTCGCCACCTGTCGTCTCCCTTCTTTGTGTACGAAATCCAATCACTCGGTGTGCGTCGGTAGACGTCCGGGGCGTCCACCCCTGTCGCGTTGTCCGACGTGCCCGTTTACCGGCCCAATCTCGCGACCCCGGGGCACGACACCCGTCCGTCCCGGGAGTGAGCTCGAGTCGAGTACGGATGGGTCCGACCTGTCTCTGGGGTGGAGCACACGCGGTCACGGGGGCCCTCGGCAGAAGTGGGTCGACCGGGGAGAGGTCGCGGGTCCAGGACCGGCGATGTGCAGTCCTGTCCGCGAAGGAGACACCGACTGGGGAGACTCGGGTCCCGGGGCGGGTCGGTCCGCCGTTCCCCACTACGAGGGAGTGTTCGTGACGTACCGACCCTGAGTGCACACTCCACACCTTTTAAGTCACCCTTGTTTATTCGAAAATACATTGAACGACCAATTGGCGAAAAATGTTTTGTTTTGTTTTTCGAGCTTCTACGGACGACTGTTCCTGAGGGAGGACAAAGATGGTCGAGAATACCCCGACAAGGACCCTGCGGGACGGTAATCCTTGTCTGTTCATTTCGGTCGGGTCTCACCCGACCGGGACCCGGGTCCTGATCCGTTACCCCCGTCGGGGTTATGGTCTACCGACCCTCCCACGGGGTCCTTTCCTCCCGACCCCGACCCCGGCTCTGTGTCTGTGGCGGTTCCCTACAGCCCTCCTTCGACGTTCCTGTCCGGTCCCCACGCACAGGTCTGTCCACCTCTACCCCCCGGGCCGTGGGCTAGAGTCCGGGTGGGACGCGACGTCGGCCGCACGACTGGGGTGTCCTGCACGGACGGTCCTGTGGGTCGTCGGAGCTCTCTTACGGGGTTCCCCTGTCCCAACCGACCCGACCCGTCGGTGATGGGTATAGGTGGAGGTCCAGCGGTTTGGCCGGGACGACGGGACCGGTCGTGGCAGTCACTTTCGGCGGACCGCTTCCCCGAGGTCCGTGTAGGTGTGACCGTCCGGGTCGTGAACGTGTGGGCCCGGGGTGTGTGGACCGGAGGAGTACGATCCGAACCAGGATAGACGAGAAGGGGTTCCCCGGACCCCAGGGCGTCGGGGACGAGGTTCGTTGGCCGTGTCTCGTGGACTCGGTCAGGAGGCTGTCTTCCGTGGGTACACATGTTCGAGTCAACGGGTGCCGGGTGTGTCTGTGGGGGCTGGTGGGAGGGGTGACAGGGCGGACCGTCCGCGTGCCTTCCTAACGTCCGTGTCGTGCCCGCCGGGGTGCTCGACTCCGACCGTCGTACGCCCGTCAGTGTCGCGCTACCGTCTGTCGCGTCCGTCCCCGCGGTCCCGGTGTGCACGGTCCTGTCAGGTGACTGTCCTCCGCCCCGGTCCCCCGGCTCCCGGTCTACGGACCCGAGCCCCCCAGAAGTGGTTCCCTGGTCACTACAGCCCTCCTTACACCCCTTGACCCGACACCGGACCGAGTGCACCTGACGGGGTTCGTACCCGGGACCCGGCGGGCGGCGCCCCTGTGTCTCGTCGTGTCGTGTCCGTAGTGCCCGCCCCGGCCGCGTCGCGGGCGGGCGCCGAGGTCCGGAATGGGGATGACCCGTAGTTCTCCGCGAAGAAGTACAACGGACCGTCGCGGCCCCACCCTCTCTCCCTCTCTTCTGTCGCAGTCGTGCGTGCCGCCCACGGGCCCGCCCCTGCCCGGCCTGAGTGGCCCGCCCCTCCCGGTGTGAGTGGCCCGCCCCCCCGGTGAGTGGCAGGTGGGGCAACACGACGAGCATCGACGCGAACGGGTCCTACCACCCCCTCGGCAACAACTACTGCCCCCGGTGGAACCGCCCGCAGTCCGACGACTCGTGCGACCTGTGCGAAAAGTGCCCCAGTCCGAACCCCCCCGCCCCCACCCAGAGACGGCCCTTACTGTGTCCGTCTTGCTCAACGGAGACGGGTCGTCCCCTCCCCGTCCGTCCGGGTCCGAGGTCGGGAGTACCAAGGCCCTATGGGGGTCCTTGATTCGGGGTACGCCGGGGGTGGGCTCCGGGGTAGGACTGACCCGACCTTCACCCCTCCAGTGGTGTCTTGGTCTTCGGGTCTTCGGGAGCCGTTCCGCACACGGGCCCGGTCAGGGCGTGGGGTCCCGAAGGTCTCTCGTCCCTCTGGTGGACCGCCCCCGGTCCGGGGAGTCGGGGCCCTGTTGTCCTAGGTATGTGTCCGGGCACTCGTGTCGTGCGGATAATTTGTCGGGGGTGCAGGTCCGGGGGCCTCGACGACCACCTCCCGACCGACGAGCAGTCTGTCGCTTGGTTGGTAGGTCGGTCGGACCGGTCCCTGTGTCGACGACTCCTGGTCGGGACTGTGGTCGGTGGAGAAGGGTGTCCTGTCCCCGGTGTTGGGGTTTGTCCCTCGTTACGGTTTCGGTGAACTTAGAGTCTCGTGTGAACCGAGTACTGAGACCTTACAGGAAGAGTCCTGTCAGTGGGACACAGCCCTCCCGTCTACGTGTTCGGGTGAGCTCGGGTCGTTTACCTCCTCCGGGGGGTGGCGGTGGTGTTTACAGACCGGGTCGGTGGTTCGACGAAGGTCGACCCGGTCCCATCGGCCGACTCCAAGAGCCCACAGGAGTCTACGAGTTTCCGTTTCCTTGGGGGACGGCGGACTCCGACGAGGAGGGGGACGGCTCCCGCACGTCTCCGGACTCACGACGGGGACACCTCACCCGCACCGAGTCCTTCATATGAGGGACGTCCGTCGTCCATGCTGCGACGGAATTACCATAATGTCCGTCCCCACACGTGGTGGATTTGGGGTCTGGGAGTCCGGGGTCCCTGCTAGTCTTGTGTCCCTTGTCCCATCGCTCTGACCGTCCCTTCGGGGGCCCACACGGAACTCCTCCGACCGGGGCGTCTTCTGTCCCGCCGGCGATGAGGCGTGACCCGGGGTAGTGCTGGGGTCCTCGTCCCTCGTCGGACCCAGGGTCACCCAGACGGACTCGGACCGTGCCACGTCTCATGGGGTTTTCCTGTCAAGGTCCGGGACCCCCCGACAGGTCCTCGAGGGTCGATCTCTTCCGACCCTCGTGGTCACGTACTCGAACCCACTCTTCGACGGACGTCCGTCGTAACCCTCGGGGGGTCGTGCGGACCGACGAGTGGTTCTATGGCTTCGTGCCGAAGGTCGCCGAACGCATGGCGGACGAAGTCGTGGTCGCCCGAGACCCTCCGAAGCCCGTCGGCGCGGCACGGACGCCCCATGGTGTGCCACACTCCCCACCCCGTGGGGGTCCCCTCGTGCCCTGGGACGGACGCGGAACTGGACCCTCGGGAGTGACCCGAGCCGGTACAGTCGTGGCTCCTCCTGCACCCCGAGGGACTCTAGTCTTGAGGGTCACCCCGATGTCCGACCCGGGGTTCCAACGACGAGAGAGGGGTGGTGGGCGTCCTTGTCTCATTCGCCCCGCAACCCCACTGAGTGTGAGCCGGAACTACCGGCGCGACAACTACCCGTCCATCCCCACGGCGCGTCGCACGGTGCCCGCGTCCTAGAGTGCCGTGTCCGCGGCCCGCTAGGCGCAGTCGAAGCAGCACACGTCTATCTTTCGGACGGACCAGAAGTACCGTTTGAACCCCGAGGGCGACGAGGCCCGACCCTCCGGCACCCCTGAGACGCCTTCCCCCGCGTTGGCGGGGTTGTGTCGCGGTACTGGCCCCCGGCTCCTGGGCGCACCGGCTGTCCGAGTACCGTCCGTCCCGCCCACAGGGGGGGGAATGGTACAATGACGCCAAACCAGGACCGGAGAGAGGTAGATTGGCCCAACCGTAAAAGTTCGGTGGTATAAAGAAGGTTATACAGGTTGTTCTACGCGTCTCTGCTGTGACGTACAATCCCCCTGGGGTTCTTATGGTGACCATTCTGACACACCGATGCCTGTTGTTTCAACCTTTATCTGCCTAAGAATTCGTCTTGGTCGCTACAGTCTCATAAGGGGCGGTGGGGGTGCGGCCGGCGGGGGTGGGCGGTCCGTGGGGGTGTGCAAGGGGCTCCGAGAGGGTTGGTGTGGGGACCCTGCGTCGGGGGTAGCAGTCACCCGGGGAACCCCAAAGTGGTACAATCGGTCCTCCCAGAGCTAGAGGACTAGAGCACTAGGCGGGCGGAACCGGAGGGTTTCACGACCCTAATGTCCGCACTCGGTGGTGTGGGTCGGAGTTCAAGTCTGATAAAAATTCACCGTCTTAGTCCTAGACTTGAACGTAGAAGAGTAAGGTTCAAGTTGTGTACCACTGACGGTAGTTTCTCCACTTCGTCTCCTTGAAGGTCTTGTAAGTGATCGACTCTACAGACCAACTATTTTAAGTCTTATTGACCCTGTACTGAAAAATAATCCTAGGTCCTACCGACAAAGACAAAAGTGATTGAGTAGTAGGAGTGACCTTTCTTTGTCCACTATCCGTAAGACCCAAGTGGACCTTGGGTCCCTCGTTAGTAAAGTTATTTTGAGAGTTTAACCACTGTTTTTAGTCAAATTAATAAAATCTTTTGTTTTAACTTGGGTTAAAATCGTAGTATCTTACAAATTCACAACGAACACACCTGTGCATCCACGTCTTCCGGTGTACGACCGAGGGCGGGCCGAAGATCTAAACACCGACACTCGTTGGGTGGAGCGTGAGACTAGGGTAAAAGATCAGATATTTTGTCTCCCACTTTTATTGTGGACTAAAAAAACACACACTCCTAGTCTACCCTACCATTACACGGAACTCCTGTTTAGGGACCTGTGTGTATATCCGTGTTTTGACGATCGTTCTCCGAGGTAAGTTCCTCACTCACTCACATGATAAGGTCCTTCACTGCCAGAAAGACGTAGAGTCTCACTCCTCGAACCACTACACCACCGAAAGTCTCCGGTCTCGAGTTTACACATTCCCTAGTACGACTACAGCAAAATTATACCACAGGACGATTTTCTAATAGGAACAGAAGAAGAAAAGGGGTATCTACTAGAATCATCGGTATAAAAGTCTTTGCCCTAAAAAGCTAATAACACGACATTTCCATCCATACTACAACGTAAATTATTAAGATAGGACTAATTAAATATATACATAAAAAGACTGTAATATATAAATCCTTTGTTTGTAAATTTTGTTTGTAACTTTTTAAGGTAGGAAGAAAATTTCCAACGAAGACGTCCCGTCCCATATGAACGATACAATTCAACATACCGAGACTCGTCGTGAAAGTCGACGAGTCATTTATTTACTTCTTCCTCCAGTTCCTTTTCCCATGAGTCCAACTTAGCAACACATAATAAATTTAACAGACCACTCTCGATGTGTAGTTTTTAACAAAATGTATAATCTCATAGGGTTATAAAGTTCGGTAATCGAAGACTAATGAAACGAAAAACCACTTTATTAAAGGTACTAAGGAAGGATTTATAACTTATATATGTGTAAATGTAAAAATTGACCTTGGGACCCCTCGAAGTGGTCGGTCGAGACCGGAGGTCCTAAACATGGACAGGACAGTAAGTCCCAACCGTTCTCCTCTCGAGTTGTACATGGTACGGGACGATTACGTCAGATCACGACACGAACTTATATATAATAAAAACTTTGACTTTTCCAGAAAAATTTTTAATGAGTTGTCCGACCCGCGTCACCGAGTGCGGACATTAGGATCATGAAACCCTCGGGTTCCACCCGTCTAGTGCTCCAGTTCTCCAACTCTGGTAGGACCACTTGTACCACTTTGGAGTAGAGATGATTTTTATGTTTTTAATCGACCCGCACCATCGTGTGCGGACATTAGGGTCGATGAGCCCTCCGACTCCGCTCTCTTAACGAACTTGGGGTCCGCACCTCCAACGTCACTCGGCTCTAGTGTGGTGGATCAGAAATCACAGAAGAGACGGAATATGTGAAGTAAAAGAAGGAACAGGAGAGAAAAGTCAGGACAAATTTTGAAGATTGTTATAGTGGAGAGGGTTGGTTGGTCCTGGTTTAGGTGTAAGGAGAGAGTACAAGTGTCGGTCAAATGTCCCAAGGGGTTTCCACATTAGTTAGATAGAGGAAGGACCGACAACGTAAAAATCTTCGGTCCGCACTGTCTCCGTCGTTCACGGTACCACTATCACTGTATGGTGGAGCAAACAATTTTCTGTACGGTACGAGAGACCCAAACAGTGTACGGACCGGTCTGTCCGACGGTTCGTCCTCTCGAATCAGGAGTCTCGACCACTTACTGAGGTCTTGTCGAGACCTGTCCGACTTAAAGTGACAACCTCACTCCTACCGTATAGTCGGGTAGTAATACACAAGTGAACTTACAGTTTTAGAAAAAGAATCCTCTTTATGTTACACAGTAATTAAGTCAGTAAGGTTTTACGTCAGTAGATATAAGGTCAACTGTACCCACTACTCGAATTATTGAATTACTTCCGTATACTATAAAAATTCCACTCCACTCCGAGACGAAGAAGTCACCTTATCGAAGTAAGAGAGGACTCAATATAAGAGTTGTTATCTTAATATGTAGAAACCCCCTCACCCCTCTTCCATCTTCTAACTAAAAATTTATTAAGAAGATTTAACCCCATTTTAGCATAACGAACAATAAAGACCATAAATTTATACAAGGAACTGAACCCGTCAATCTATATTTACCTGTTCTGTGACTAATATAAGGACTGTACCACTCTCGTACTAAAAGAGTAAAAAAGAAGAGTATCCCTCAATACCACCCATACCCAGTCTTCCTGAGGATGCATCCACTACTTCGGGTCTCGTTCTCTCCGTAGGACTGGGACTTCATAGGGTAGCTCGTACCATAGTAGTGGTTGACCCTGCTGTACCTCTTCTAGACCGTGGTGTGGAAGATGTTACTCGAGGCACACCGAGGGCTCCTCGTGGGGTGGGACGAGTGTCTCCGGGGCGACTTGGGGTTCCGGTTGGCCCTCTTCTACTGAGTCTAGTACAAACTCTGGAAGTTACAGGGACGGTACATGCACCGGTAGGTCCGTCACGATAGGGACATACGAAGACCGGCATGGTGTCCATACGACCCGAGACCCCTGTCAATGACTACTTAGTGTAAGGGTTCAGTGGCTGGAACGACACTTAGTCTAGGGGGTCAACTTTTTCCCTATTAGGGAAAGGAGGGTAAGGGATCGTTCCAGACACGATTCTCTTTCTCAATTGTCATCACGGGACTCCAATCAAAGCCTCGTGTTAATAACAACCTCGACTATCGAACACCTCTATCCAGGAAGGGAGTAAATTTCGAGTCGCGTCACATCGTCGAACCTCACGTCGTCAGTAACAATACACAAATTTGGTAGTGTAGTGGACCCGTTCGTAGGGGTTCCTCTTATGTAAGGTATGTCCCAGACTCAGTTTTCTCTCTCTTTGCACATTCAAGTTATCCTCGTTTCTTTTTGTGGGAACCCACGAATGTATTACACGAGCACCGACTGTTCTTTCTACCAGTAAACTTTCACAGGAGCCCTTAAAAAAGATGATATTATCAATTTTTCTACTCGACGTCAAACGAAGTCTAAATCATAAGGACTACGCGTAAAAATAAGAAACACACATTCCTTAGATTAAAATAGACCTAGTTACGGGTAACGATCGTAGAGAATCGGTTCTAACCTTCGCCCGAAACGGCACCGATCTCGTCACCACAACAGGAGTCCTTAAATGGAACAAGAACAGATGAAGGGGCCCGTCCGTAACAAGACCTGAGACCCCTACCACATTGAGTGTTACAGGGGTAGATACTCCCGATGCGAAACGGGGTACGGTAGTACGCAGACCTAGACCGACCAGCCCTGGAGTGACTGATGGAGTACTTCTAGGAGTGACTCGCACCGATGAGGAAACAGTGGTGAGTCATGTCTGACATCGAAGTCAGACATTGACCTCCTTTCTTTGTGACTCGAAATCGTTATAGTACGAGGTTATTTATTGAAAGGGATCTACTGTAACAAAAATCCGTTGATGTTTTTGGCTTACCCTCGACTGTTGGTATGTGACGTTCTTTACTTAGTCTTACCGGAAAGTAATGTTTGTCAGCGAAACTTTCGTTTCCGGGTTTATGTTACGCCCTTCTGCCGTTTTATCTTTTATAAGTGATATTATAAAATTTTTAGTGAATTCAGTCATCGAAACGATAGGGTAGGGGATGAGTTGGAGTCTACTCTCACTAATTGATTCATCTTACAAAAGGGAATAAAGAAGGAAACACATTCACCCGTCTTAAAAGTAACTAAGTAAGTTGTTTATACATACCCCATGAATAATACTCGATGTGTGACAATCCGTACCTTTCACTATTACTATTATTACCGTTGTACACAACTCTTAAATGATTCAAGGTCGATGATACACCAAATATATATAGTAGAGTCCAACAGAAGTATCTGGGGTACACTCCATCCATGATAATAGAGGAACAACCGACTGCCCTTCGACTCTAAATCTCTCCAATTGATAGGACGAGGTTACGGTCTCAGTCTTACGTCCGGCTGATTGAGGTCTCATGAACGAGAGTCGTAATGAAATTCATGGACCCCGGTTTAGACTTGGTGACTGGACTCGTCCCGACCTTCGTAAGAGGTATCGGGTGACGAGATGATCTCTTCGATGACTTATACCAATTCTTCTCCCGTCTCTTCGTGTCACCGAAGATGGAGGGTTGTGACCGGGGTCTAAGAGGACTACTCGACCCGGTATATACAGACACCTACCCACAGTGAACCAAATCGACAAGACGATTCCGTCTCCAACGGAGGGACCGTAGGTCACGAACCCCCAGCGACCACCCCAATCAGGGAGGTCGTTGTCGCATAAGATCCGTCGAGATTCCCACTTCTTCAAGGACTAATGTAACTAGGTCCGGGAAGGGGGTAAGTAAGATCAAAAATAGGTTAAGAAAAAAAAAAAAACGTTTCAGAAAAACTATATTAGAAAGGGATGTAGGGTATGTTAGACATGAAAGATGAAGGATACTACTGGATACTAATTTAAATTTTTTTAAACGTATCTAGAGGACGAACAGATTACTGTATACTAACAAAAGAAAGAAAGAAAGGAAAAAAAAAAAAAAAACTCTGTCCCAGAACAAGACAGCGGGTCCGAACTCACGTCACCACGTTAGAACCGAGTGTCGTTGTAGACGGAGGACGAAAGTTCGCTGAGAGGACGAAGTCGGAGGACTCATCAACCCTAATGTCCGTGCACGGTTGTTCGGGGCGATTAAAAACATAAAAATCATCTCTGACCCAAAGAGGTACAACCGGTCCGACCAGAACTTGAGGACTGGAACTTACTAGACGGGCGGAGATGGAGGGTTTCACAACCCTAATCTCCGTACTCGGTGGCACGGACCTGACTACTGGATATTAAATTTTTTTAGAAATTGACTTCCAAAAAAAAACTCTATTGAAACTAGAAAATAATATGAAAAATATTTATAAAAGGTTTGTCTTGAGTCCCCACCCCTTCGTGACCGTTTATCCTTCAGGTCCCCAGTAAGTTCTAATACGTAATTTAGTATCATATAAAACTTCAACATTTTGGGGTCACTTTAACAGAAACAAAAGGTCATAAACTCTGTTGTCATTCTCTTTTTGACCCTCTCACGTACGTACACACATACACACGTACACATATACACCTATACACACCCGGACTTCTGTCGATGTGTGTTTGTATAAATAAAAGCAGGTCAGGTTTCCTTCGAGGGTAATCTTGTATGTCTTTGTTGTGTGTGAGGGGTCCTCTAAAAGATTGACTGTTTCCTCACGGAAATTCCATCTCTTCTTTTCGGGTCGTCTTCCCAGGGTATACCTAAAGACCTAAAATTATCTCTCTGTACGATAGAACCTCCGGTGCACCTTATAATTACACTTTTTTTAAGTTATTACTGTACTTGTCTTGACGACACCTTTTATGGGATTGGGTTGAGTGACGATTACTACTAGGAGCTCTTAGATAACTTATACGGTTTTTTAGTCTTATTATACACGATTCGGGTTTGTAAAACCCCTTTGTAAAATCGAGGGAGTTGAGTTGATGTGTAAAAAGTCCCCGTTCCTAAATCTCCAAGTCAGGTGTTTTAGACAACTACGGATACTACACAGTAAATGTCTAGAACCACGGCATCTAGACCATCACCTGTCTCGGGGACGAGTATACGCCGAAAGTAAATTAACCCCGCTCCCCCCCGTCTGTTATTAGTGTATTTGGAAATGATACAGTCCTCACTGTCCACGGTACTTTACGTCACTGTTCGACCTGTCACTCCCCGTCTACTATACAAACTAATAATCGTCTTCTCCGGACAGAAGATTACTCCGTTGTAGACCCGTCTCTGACTCATTTCACTCCACTCTCTCTGGACCCCCTTCTCGTAGACTGTGAAGAAAGACGCAGTGTGCCGTCGACCATACAATCCACTCATGTTGTCCACGAATAGTTATCGTTAAATAGTTGAATCACTAGGAAACTCAAATTTGACTGACTTATTTCCTTGATCTTAGACCACTTTCCCTAATCTTAGACCACTCAAATGACGTAACAGATCATGTCACCAAGAGTTGATCCAATCGTAAAGGGACGGTTCTCTGTAAACCGTCAAAGACCTCTGTAAAACTACTAGTACTGGACCCCTCCACCCCTCCAATGATGACCGTAGAGCACCCGTTTCAGGTTTCCCACGATTTGTGAGATGTTACGTGTCTTATTCAGGCGCGCCGTTTCTTAATTTTCGGGTTTTACAGTCGTCACGGTGGTAACTATTTAGGATAGACTATGGTCTAGAGACTACTCTCAACTCCCTGACCCGTCCTCCTCGAGAACTCTTGTTGGGGTAGCTCTCGACTTGTAGACGTTTGTCCCGTCTAGGTTCCGGTAACCTCTACGGGACCCCGTAGACAAGGGTCGAACCACTGTCTGAACCGACCGACCAAAGTTTCAGTGTGTCTCTAAATAAACAATTTGTCGTAATTCATTTTCAAAGGACATACGGAAGCCATATTGTCTTTTGTTCCTCTGTTCTACACCAAGGTCGGTAGTTTCTATAATGTCGGTTCCTTCCTACCCTCTGTACTTGTGTTTGAGGACGTTGTACTGTTCCCGGTGTCTCCCATCTTTATTTTACTGCATCCCCTCTTCTCATTACTGAAAACAACCTCACTGGGTTTATACAAATTACATACTCCATAGTAAACTTGACCCGAAACTGTGACCGAAAATCATTCGTCTCCCCCTTTACGTCCTATACGATCCACCCCTCATTCTACACTTTTGTTCATTTTTCCGTCCTTTATTAGTAGTAGTATTATTATTATAATTGAGGGTGGATGATTCAGGGGAGATATACCATCCATATCACGGTTCATGAAATAGTACTATTAACATAGGATTTGAGTTTTGACTATATACGTTTAGTCAACTTCGGATCGTGTTGGGTTTCACTGAACTTAAAGGTAGAATGGGTAAAGTTTTACTATCATTTTGCCCCCCTCACAATGGACACCACTCAACGTATTTATGGCTTCGTCAAGTGGCTATATGACTTACTGTCACTGCAACATAAAAGACGTCAGTAGGGTTTTGACCGACCGACTTTTAAATCAGGCGTTCCGTTCTCATCGTGGATGTCTCTTTCGTGTCTTTCACAGTTCTTTCTTTACCACCTTTTTTAAGAGGGTCAATACAAATTAAACAGTTGAAACTTGCCATCTTTAAATTTTTATTTAATATAAACGTTTGTTCATAACTCATGGAATATAAGTTTACGTTTTTTAATCATTCTGTACCAAAACAAGCTATCCCCGAAGGTTAGATACCTCCTCTTCTGAGTATGTTTCCAGTAAAATTATTTTCAATCGAACGTCATTCTCTAAGTTTACTTCAGGATTCTCCCTCCCTCCCCTCTCCCTTTCTCTAAAGTACGTTATATATATATATAATATAATATATATATGATTTATATACATATTTATCTCACTCTGAGACAGAGTTCATATATATATATGTGTGTATGTATATATATGTGTGTGTATGTATATATAATATATATATGTGTGTGTGTATGTATATATACATAAAATATATATATATAAACTCTGTCTCAGAACGAGATAAAAAAAAAGAAAAAAACTCTGTCTCAGAGCGAGACAGTGGGTCCGACCTCACGTCACCACGGTAGAGCTGAGTGACGTTGTGGGCGGGGGGTCCAAGTTCACTAAGAGGACGGAGTCGGAGGACTCATCGACCCTAATGTCCGCGCACGGTGGTGTGGACCGTTTAAAAAACATAAAAATCATCTCTTCCCCAAAGTGACACAATCGGTCCTACCAGAGTTAGAGGACTGGAGCACTAGACATGGGGAACCGGAGGGTTTCACGACTCTAATGTCCGCACTCGGTGGCATGGACCGGGCCCAGAGTGAGATAACGGGTCCGACCTCAAGTCACCACTTTAGAACCGAGTGACGTTGGAGACGGAACACCCAAGAGCACGGAGTCGGAGATTCATCGACCCTAATGTCCACCTGTGGTAGTACGGACCGATTAAAAACATAAAAAATTCTTCCCTACCCCAAAACGGTGCAACTGGTCCGATCAGAGTTTGAGGACTGGAGTTCACTAAGCGGGTGGAGTTGGAGGGTTTCACGACCCTAATGTCCGTATTCGGTGACACGGACCGGGTAAGTACGTTATAAAATTTATTGAAACACGTATTTTGTTTCAAACACAATTCATGAATACACATCATAAAAGGTGAACACCACAGGACCACGAATTTTTCAATGTCTAAAACCTCGTAAAACCTAAAGTTTAAAAACCTAACACACACACACACACATACACACACACAAACTCGACGATATTGTTTTATCATGTCTACCCACCGAATTTGTTGTAAATAGAGAACGTCAAGACCTCCGACCCTTCAGGGCTAGTTCCACAGACCACAGACCACTCCCGTAAAAAGGACCAAACCCCTACCAGTAGTAGAGGGACACAGGAATGTACCTTGTCTTGTCTCAGTCCTTTCTTCGACCGACAGAGGACAAGACTATTCCCGTGATGGAAAGTACTTCCGTGATGAGAGTACTGGGTTAATGAAGGGTTTCCGGGATGGACGATTATGGTAGTATAACCCCCAATCCTAAAGTTGTATATGTAAAAACCCCCTGTGTTTATAGGTAGGTATTGTACGTACGTATATGTGTGTGCGTATATACACACACATATATGTATACACATATATAAAAATATATATGTATATACTAATAAATTTTACTTTACGGTGTACTCTCTTTTTCAACAAATAAATCGAGTCAGTCTTTCAATGTATATCGAAGGACCTTCTCAACCGATAACTTGAAACGCCATTACATATGTTCACTGTACTTAGGAGGACCTTCCTCTCTCCTACCGTTGAGGTTAAACTTATCATTTCAGACTCTTCCTTTGTCTTCTCTACCGTTCGGTTCGGTTCGGTTCATAAGACTACCTCAACGGTAGAAGAGAGGAAGATCATCTCGACTTTTCGACACCTTTACCCTCTAATGTCTTCTCACGTGTGTTGACGTCTTCAAATTTCGACTACCTCTAATTGTACGTTCAAAGATTTCTACCTTTACTGTACTGTATCTTAGATTCTGAGTTCACAGTATTGGATTTTAAAAAAAAAAATGTCAGTTCCAGAGTGAGACAGTGGGTCCGACCTCACGTCACCACGTTAGTGTCGAGTGACGTTAGAACTTGAGAACCTGAGTTCGTTAAGAAGATGAAGTCGGAGGACCCATCGACCCTGATGTCTGAACTCGGTGGTACGGACCGATATATATATATATAAGGAAAGTTTTCGTACTTCGTTCCAGTTATAAAAATTTTAGCAAAGGGGGGTAAGGGGTTCCAGTAGAAGACCGACACCAATAAGAGGTCAGTTAAACAGAAGGACGACAACGGTATCTATTTTGATAAAAATCACGTGTTGACCAAACTTCCTTCAAAAAAATTAAAGTGTTGAAGACGACCAACCGTAGGTATTTACGGAAAGTCTCGAAACAAATAGTCGACTGTCTTTAATGAGAGAGGTGGACAACCAAAAAAAAAGGAACTCTCCACTAAAGTCTATTCTTCCTTTATGTTTAACGTCCACCGTCGGTAACTTGTTTCCGATTGACCACCGTCAGGTCGGTCGGTGTATTGGGAACCGTCGACCGAGCGTCCTCAGGGACGAGTCACAGTCGACAGTGGTGGTGAAGACCAACCGAACTTATAGACCTGGGTGTATCCGACCAAAGGGGACGTCATGGGTTAAACTACTCGAGAAACCTACTTGGTCTTTATGTTAAAATTACCTATTGTACAAGTTCTGGTAGTGAACAGGTAGTAGTCTCTCCTTATTGTCTTGTTATGTCATAAACGACTTGTTGAAAGTTACTTTCCATGTGAAGGTTACTAATAAACCAGATGTTAAAATGAAAGTCCTGTAGGGCAAGGACGAAAAGATTTGTTATCCATAAAACAGGGTTTCGTCCAGGTTAAACGGTAGTACTATTTCATCAGTACACAGTGAATTGGCACCTCTACGTGAGACTCTTTACGTAGTAAACTACTAAAAACAGCAACGCATTAGTAGTATCTCACGTGAATGTGTTTGGATCTACCATATCGGATGGTGTGTGGATCCGCTATACTCTATCGGATGGTAAGGTTGGTGGCAGTATATAGGACCGATGACAACTGGTTTTACACCAATACGTCATGTACTAATATATACGGTTCATAAGGTAACTCTACCAATAAAGGAGGAAAGTCATAGGGTTATTACAGTTAAGGGGATGTTTAAGATGAGTAGGACGTTCTAATTTGAGTTTGTAGTGGTCATCCGCCCCGACCCACCGAGTACGGATATTAGGGTCGTGAAACCCTCCGGCTCCGTCAACATAGTGAACTCCAGTCCTCAAGTTCTGGTCCGACCGGTTCTACTGTTTTGGGACAGAGGTGATTTTTATGTTTTTAATCGGTTCGTACCACCACACGCGGACATCAGGGTCGATGAGCCTTCCGACTCCGTCCTCCTGACGAACTTGGACCCTCCACCTCCGACGTCACTCGGCTCTAGCACGGTACCGTGAGGTCGGACCTACTGTTTCACTCTGAGGTAGAGTTTTTTTGTATGGAAATCACTCTCCGGAAGGGGACTACGGAGTCCTTCTTGGAAATAAAATCGAAGATGTCTTGAAACATTTGAGAAGTGGGGTGATATTGGTAGTGGTGAAACAAACTACAATCAAACCCTTTTACAGACGGAGATGTCCATCCCGCCTGGGGTTACGGTCGGGAAATGGTGTGTCTCTTTCCAAATACTTACAAGTTATTTAGTTAATTAGTTGTAGAGTGTCGAAGGGTGGTGTGTGTGTTAGGGGTCGTGTGTGTGTCTATCATGAACATTGTAGACGTTTAGTACTCGTCTCGATCTTTGGTATTTCTACCCGTCTTGGGATCTGGGAAATCTATGGAAGGAAGGTCTTTGTTCATGGTCACATGGGTCCTGTCGGGACTTACCGGACTAGGGCTCGGGACTCAAGAGGTCAGGTTTTATGCAGACGGTAGAATAAGTTTTCCGTTTCAGAAAAGTTCTCACTTGCGGTCCGGACAATCTATACGTTTCGCGGTCACTAATAACTCCCAATTGACTGTTGTCTGTCCACATCTCTGTTCTACCGAGATTCAGTGTCCTTGTGAATCTCTGTGTCCCTTCCCTTCTTGATACCGTAGAACCTCAACCTTTCCTGGAATTGATCCAGTAACTTAGACATGAGAAAAGGGGTGGGATCGGACTGTTAACTTGGGAACCGACATCTTGTTCTTTATAAACGCCCTATGACTCCGTTTGTCAGACCGATCCATCCAATCTCTTTCATGGCAACTTCTTACTCTTTTTCCCATGAAGTCATTTACGACCTGTCGTCTCCGTCCCACTCCCTCACCTCTACTGGAAGGCTTCAGTCTTTTGGTTCCAAGTCCAGGACATAGACGACGAGGGATCGGAGGACAGGAACCCGTTCAGTGAAGTGGAAGAGGTCGGAGTCAAAGGGGTACGCCGCTGTAGACTTATACCATCACGAACTTCCATCACATTTTCACAGGACGGACACAATCAATGACGGTCTCGTTCCCTTCCTCCGGTTCTCTTCGGGAACCAAACCCTACCGTCTATCCTGATAGTTCTAGAGGCGTCCACCCGACCGCGTTGCACACCTCTTCGCTTGGTCGTAAGTCCGGTCCTGGACCCGACCTTACCTGACCCGAGCCCACCGTTCCCCCGGTAGACCTGTTTCTGGCACCGGGACTTAGACGGAGGGGACTCGGACCTTGCCTCCACCTCTGGGGCTCCGTCGTTGTCCCTCTTCTTTATCTCTGCGACTCCGTCTCTCTGGTCTTCTGAGTCTCTGCCCCTCTGATTCTCTGTCTGGGTCGTTGTCCGCCGGAGTGCCCCCGGGCGCCGCTGGGCCTCTCCCGCTCCGTGGCCCTGTGTCTGGGCCCGGCTCTCCTCGGGGGCGCTCCGCGTCCCGGCACCGCGCGCCCGCGTCCCAGGGGCCGCCCCGGTCCCACCGGTGTGAGCGGCCCGCGGGGGAGGGCCCGGCGAGCGGGTTCTACCGCTACCTCCCCGCCCACTCCGCCGTCGCCGGGACCGGGGGCGCGGCCGGGGTCGAGCCCGGGCCCGGGGGCTCCGGCGCGGGGGCGGGCGCCGCGGCGCGGAGGGGCCCGGTGACTGCGGGCCGCGCGAGAGGGGGGCGCCGCCGCCGGCTTCGTGCCCCTCCGCCGCCGCCGCCGCCGCCGGGCTCGGGTCGGGGTACCGCGCCCCCCTGCGGCCGGCGCCGGCGCCCGAGGAGCGCAACTGGAAGACGGACAACCGGCGCGCGCCATTCCCGCCCGCGGGCCTCTCCGTCCTCGCTGACGCCTCACGACCACGCGGGCGCGGGACCAGACGTAGCCCGACGCCCCGACCGAGTTCGGCCTCAGGGCTCGTTCACGCCCCCGACGCGCAGGTCCACGGGCGCTACGGACGCGCCCCCAGACGCTCGACGCCGGCCCCCCGCAAACACCCCGCACGAACAGGCGTCACCCACACACGGAAACCAAGCGTCTCAGACCTCAGCACACACACACACACACACACACACACACACACACACAACCCTCACGAGGACAGCACAGGCGTCACGCACGGTACCAGCGCCGCACCGTAGCCGCCCCGCCCATCGACGCCACAGCCACCGAAAGCGCCCCGCCCGAGACGGAACGGACGCGCACAGAACCCAACTCTCACACACATTTTCTCCTCCCTTGACCCCAACACAGACGTGGAGGTAAACCCAGCCCACGCACACGTTAACACAAATACCCCGACTCGATTATAAACCGGGTTGTCGGTGGTTCACACGTCTGAGTGCAGTCGGGAGTAGAGATTCGGTAGTCGGGTCCCTCTTATTTCGTTTCTGATTATGAACGTCTTAAGGGATTCAACGTGTCACACAACCTTCTGAATATAGACTTCTTTTCCTCCCTGAGGTTCTTGTATCACCATTTTACTAACCGTCGATTGTACGTATACTAATTAATCGGGTACTTACGGGAGAGAGAGGTAACGGGAGAGGAAGGTGATTGCACGTAGTATGTCTTTGGGTCTCTTTGGGAAGTCCGACGGGAATGTCATCTAATACAGTAGAAAAATTGAGGTCTCGGAACGTGGATCGTATGTCGTAACATGTGTTCTTTACCTAAATTTGACATAAATGGTCTAAAATGAATGTAGTGTAGAATCCCATTAGTCTTAGTTTTTTTGATACTCTCCACGAGATCCATGTGGGTGGTCCTTATGACGGGTGAAGGAAGTTCTCTCCGTTCCTGGATCTTTCCTCCGGACGGTAGAACACTTATAGGGTTCGAGATGTCAATCTGAAGGGTCTACGGGGTCTATCACTACACCTAGGGTCCTCGTCGTCCCTCCATCGACCAGTGGAGGGTCTGGTTTCTAATCCGGTCTCGGTGGGTTGAGAATTCCGGTAACGAGGTCTCCGACTCTCCCACAGTGTATGGTACACGAGGTACGTCTATGACTAGAGCGGTAGCGACATCTTGCGTGGTATCTTCGGGTGCTACATGCCTCTCAACGTGAGTACGTCTTGGACGTCGAGGGAATACTAGACCAAGGCCTAACGCCCAAACTAGAGGTCTACTTAATCGACCTCTTTCCACCTTCTTTCTCTCCAAAATACTTTCTTTCTCCCTCCTTCCCTACTTTCTATATCAGAACAATTTACAAATTCGAGAAATTCCATCTCCCTCCTCTTTGTCCAATTCAACAATGTTTGTTCAAAGACGAGTTGGTTCTTTACTCACAGTAACATGATTCCGTCCGTAACCGTGACCTCCGACAAGGTCGACACGGAGCCGAGGACCCTCGGATCTGTCCTTGTTTCAATTCCCTCCCGAATGAGGTTCTCTCCGAAACCTCGAGTCTATACTTTTCTTTAACTGGAACTCCTGAACCAAGTGTGAGTTCTCAACACTTTCATCTTCCCATACTCCTTGAGTCCATACGATTGGATCCGACGGGTTTTCTAAGAAGGAACTCGAGTCCTCGGACTACACCAACTCTGATTCGGTTTCAGATTCCACGATGGAATACAGTAGGATTGTAAAAGGGAACAAGGTCGACCCCTCTGTTCACTGTCAGTGTAATTTATCAATGCATCATTCCAACTTGAAGATTTTTTTAGGGTGTCTGTCGCTCACAGTCTCTTGTACCTACGTCACCAATGGTCACACCCGACCCCGTGGACCATTTTCGATCTGTTCTCCACCTGGATCTTTTACCCGTGACAAACTTTTCTGTCTTCGTTGTCGTGTGTTTTTTTAATACCCGTGTCCTCACTTGTGGTACACGTTTTTTTGTAACTTCTCGGGTTGGAGAGACCTCGTTCCCCGACATAAGGTTTTCTCCTGGTTCCCATCTATCCTTTCCCTTCAGGTCGAGATGTTCATGTACGATACTATCCTCAAGTCTACGATATTACGTCCTTCTATTTCCCCTAAGTGACCGTCCCGACCTCGTGTTCTCCCTTTGTTGAACTTTAGGAACAAAACACGTAGCGACCCCGACCCACTTACTTTCGTCGAAGAGGTCGTGAACTATTCATTATTTGTCCATAGGACCGTAAGGAAGGTGTCGTGTGTCTTCCGATTTTTTCTCAGTGAATAATAAAAGGTCTACCCTACCCCTAATTATGTGATTGTGTCAGTAATCACACAAATAGGTATTAGATTATATCTATTGTTCGTAAGTTTTAAGTTTGTCGTGCCGACCCGTGTCACCGAGTGTGGACATTAGGGTCGTGAAACACCCCGACTCCGCCCGCATAGTGGACTCCAGTCCTCAAGCTCTAGTCGAACTGGTTGTACCTCTTTGGGACAGAGATGATTTTTATGTTTTTTTAATCGGTACGTACCACCGCGTACGGACATTAGGGTCGATGAGTCCTCCGACTCCGTCCTCTTAGCAAACTTGGGTCCTCTACCTCCAACGTGTGGTCGGACCCGTTGTTCTTACTTTGAGGCAGAATTTTTTTTTTTTTTTAAGTTTGTCGTGTTTTTCCATAACTCATTTTAGTCAGAAGGAAGATGGGACCAGGGGTCCGAAGATTCATGGGACTCTTTATTAGGTTAATGGACAATTAGTTCCGTTTGAGTGGAAAGACCGGTACTGGTCCGGTCTTCCGAACACCCTCTGGAACTTGTGGTGTGGCGGTAACGGTCGGGGGTCGAGTGACTAGAAGAGTTTCAGCAGTAGGAAGTCAAGAGGGTGGAAGACGAAGACCCATTCTTTCCGGAGTTCCGCGAAAGCGACGACGAGTAGTTCGAGATCGAGGAGGTCGAAGAAGACGTTCCGGAGGTTCAACCAGGACAAGGTTTCACCCCTCGTGTTCAGTTATGACAGTGGTCTCTTCAGTTGGGTTTCTTCATGAGGATAGTACCTTTCTTTCGAGGTCCAGACCCCGGTCTGTCTATTAGTTTCACCCTCCGATCTCTCCTCCGGGGGAGGGTGACACCGAGACGGGTGAAGTGAGGTCGGTGGGCCCTACTGATAGTGGTTGTACGAAATGGAGAGTCCCGAAGTTAAAGGAGTAAATATTTCACTTTTTTAATCCAGAAAGAGTGAGTCATACGACGTTCAGTTACTCTCCTTGTTTTCTTGGATGATTTTAGGTCTTACTCGGTGGAATTAAACGAAATTTTGGGGTCAAATTTTTCGGGGTGATGACAACCAAAATAACAAAAATGGTATGCGTTTTATTTTATGGGATTTAAGTGATTTTACTTTAGTTTGGTTGAAATTTGACTTAGTGTTGTCATCTTTAGGAGTAAAAGTTACATTAGTCCAGGTCCTTGGTCCAATTAGTTTTTTCAGTGTCGTTTTTTAGTATTTTTAATGTATAGATTTTAAGAATAAAAATGAGTTACATATATTTAGACGTAAGTAAGCGGGTAAGAAATTGTATCCCGTTCTGAGAAACTTATTCCCAGGTTTCTCCTGGGTGACCAATTCTCCAGGTGTAGTAGGAAGTACGGTCCGGGGTACGGTCCGTGATCCCTGTTCTCTCTGTGGAACAGGGACAGGGGTTCCTTGGCCACCATACCTCCTCCCTTCTTTTGTGCGACCACGACGGTATCACACTCCTACCGGGGTGTGTTACGAGACCACTGTCACACTCGGTCGTCTCGGTCCTCGTCCTCCTTTATGGGAGTTGTGTCCCACAACCGACTTCACCTCGTCTCTGAGACCGCTCCCCAGGTCCATACGACGTCAATCTTCCTCCCCATGTACAGACTGTCTGTATCACTCCTCCCTCTTTTCTCCGACCTGTTAAGACTTGTCTGAGAGTCCTCAACCCTCGATGTTCTATGACTTTCCTGCCCGACGACTCTTCCGTCCAATTCTCGGTTACGAGTCCAAAGATGGAACCCTTTGGTCCCTCTACTACGACAGATAAATGACGATTCTCTTTTCCTCTTCCACTCCATCAAACCCCACCTAATATAGACTCGTAGGACCCAAACACCTAGACTTCTGATAGTACATCTCTACGGGTCTCCCCTCGACCTCGAGTGTTAGGAAGTCTTTCTTTCGGTGTGAGACCTCGACCTGTCAGGAAAGTCACTCAGTTCCGGGGTTATAGGGTCAATACGAGGTTCCGGATTCTTTCTGGTTCTGGTAGAAGGGTAAGTTGAAGTAGAGGAGTCCCGTCTCGTGACACGGAGGAGGGAGTGAAGAACAGGGGATGGGTCGTGTTCTGAGACCGAGGTGTCCTTTCCGTGGGTGACCCGAGGAGAGGGACTGGCATGTTCTTCGAGTTCGTTACCTTTGAAGACAAGTATGGCTGTACATCCTGGAACACGGGTGCTTCCTCAACCGGTACCTCAGCTACTCGACGGGCGACTGGGGTTTCAGTGTCTCGAACTAGAGGGGTGCCCTCAACTGATCCTACAACCTCCCGAACTGTAGACGTCCCTTCTCTTTTATCTTTTCCTCCCTTGACTGTGTCCATCTAACCCCTTCTCTTCCTAGTCGTAAGGTGTGTCTGGTCGGGACTGGTGCTCAGGGTCCTGGTGTGGGGGCAGGCGGTAGTCTCCGTCGGGAACCGAACGTTTGTGACATGTGGTTCCGGGAAACAAGACTCAAGTTCTTCGTTGACAGTCCTCTACTTTACTCGTCGACGACATCTTCATCTTGTCTTTCTGTCAGCTAAAGGTGAGAGATTCTTACGTCTGAACCGGTCTACTAGGTGTCCTTCCTCAGGCAATAGTACTTGTCAGTCCTAAAGTTTCAGACAACGAAGTTGGTGGGGATGACCATTCTATATCATAGATACCGACCTAGTACTTCCTCCGTCTTTTTTTGTTCATTATTCTGGATAGACGAACGACTCCGATGTGTCCGATCTTCCCCTGTCCCAAACCGCCCTTAAGGGTAAGATCTGAAGACGTGGTCCGTACCTCGTACACCCAGAAAAAGAATGTTTATACACACCGTCCCACCCTCGACTCAGTACTAAGGTAAGGTAAGGTGACCTCAGTGAGTGGATTGTCGGATGTGTCCATGTAGATGGGACGGTCAGTTCCCCTTGGGGAACGATGGACCTCGACCTTACACTCTCCGGAATTTCGACGAGGAGTCTCAGTTTTGCTACGGGGGTAGGGGGAAGGAACGTGAGAATAATAGTGGGGTAGGGTGGGTAGGCCAGTGACAGTGTTTATGGTCATGTAACCGGGAATCAAACGTCTCTGGATTTAAAGGTTTGTAAAAAAGAAGGCGACATAGGAGACTAAGTATGTTGACAGGACATTACACGTATCTGGTCCCAGCAGTTCCGACGTCATTCGGTACTACCGCGGTGACATGAGGTGGGACCCACTGTCTCGTTCTGGGTCATAGTTTTTGTTTTGTTTTGTTTTTTTTGGGTGTTTAATCTTCGGTCAGTACCACCTAGTACGGACATTAGAGTCGTAAAACCCTCCGACTCCGCCCTCCTAACGAACTCGGGTTTTCAAGTTCTGATTGGACTCGTTGTATTCCTCTGATATAGAGATGTTTTATTTGTTGTTGGATCGACTCGTACCACCGTACACTGACACCAGGGTCGATGAGTCCTGCGACTCCATCCTTCTAGTGAACCCGGACCCTCCAACTCCGACGTCACTCGACACTAGTACGGTAACGTGAGGTCGGACCCACTGTCTCACTCGGGGAAGGGAGGGTTGGGGGCGTTTATTTAATATTGGACATCAGGGTCGATGAGACCTCCGACTCCCTCCTTCTGACGAACTCGGGTCCTCAACTTCTGACACTGATCGGTGACGTGACCCGCTGTATCGTTCTGGGAATTATTATTTTTATTATTTATGTTTTCCAATCTATTACATATTTCAGGATTCACGTCATGGATCTTGTATCATGCATGAGTTGTTTACCATCCTTCAACAACCATCATTGTTGTGGGTGGACCTCTGGGAACGACGAAGGGGACCGGGATCGGACCGTAGGTCCCTGTCTCTTAGTCAGAACCGTCTTACATGTCTCTTAGTCGGGAGGTCTTTGGGGACTTTCATTCCCTGGGAGGGGAGGTTGTCAGGTTCTACCCCTGTGTGGTCCGATGAGTGTCGATTCCCCGGAGGGCCCCCAGGAACCGGACCCACCCCAGAGTCGGCGTAGAGGAAGGTGGACCGTGGGTTTGTAGTCGAGGTCGAGGAACCGTAGACCTCCTCCCTACCCTATGGAGGGTTGGCGGTAGAGATGGTCTCTGTCAGGGTACGAGGTCTACAGACTGACGTGTCTCATTACTCAGGGGACCTCAGAAAGACCGACGTCCTCTCTGTCTGTCACTATTAGTGGATTGGATTGAACCTGGGGACCCAGACGATTACGTAAAAGAGAAGACAGGGAAGAGTTATCAAGTATAGGACAAAGTTCTCGAGGTGATTGGAGAACTTAAACCGGAGGACGGATGGGGGTTGTGACACAAATGGTTTAGGATCGACCGAAGACACCGAAATTGGGGAGTAGGGACGAGATAAAGAGGATATTAGACCGGATTTAACTGTCTGGTGTACATTAGTCGACACGGGACCGACGGTGATGTCGGACACCAAGGTCGAAATGGGTCGAACCGGTGTCAGAACGTGTGCGTCCCGTCGGACAGGCTTCGGGTCGTACTCTCCGAGTAGAACAGTGACTTAGACTTTGTACTTCGAACACCTTACGCCCAACCCTCACTCCACCACGGCACCTATGTATCTTGTTTTCTAGACCCCAGTCACCCGGACTCTGAATTTAGGGTTAAGGCCCTGAATGTTCGATTTTCTAGGACTTATAGTCGGAGTAGATATTTTACCCCGACGACGACCCGGCCCTGCGTCACCGAGTGTGGACATTAGGGTCGTGAAACCCTCCGACTCCGTCCGCCTAGTGTACTCTAGTCCTCAAGCTCTGGTCGGACCGGTTGTATCACTTTGGGGTAGAGATGATTTTTATGTTTTTAATCGACCTGTACCACCACGTACGGACATTAGGGTCGATGAACCCTCCGACTCCGTCCTCTTAGTGAACTTGGGCCCTCCGTCTCCAACGTCACTCGGTTCTAGCGTGGTGACGTGAGGTCGGACCCGTTGAAGTATTCGTTTGGTTCACTACGCATTGTGTCGAAGTAGAAGGAATTTGAGTGTTTCAGTAGAAAATGAATACAAGACCCCCGATCTTCCGTCTTCCAAGTGTCATCACCACAAACCTATCACCTGTTAAGAAAAGATGGAAAAGATTTAACAAATCTTATTACTATGTACTTTTATTCTCTTCTAGTGAGAAGGTTGTTACTGACGGATGAATAGTTGGATAGGTAGACATGAAAGTCTCATAAAAATAAATCTCCTAAAGTCGGTCCGTGCCACCGAGTGCGGACATTAGGGTCGTGAAACCCTCCGGTTCCGTCCACCTAGTGGACTCCAGTCCTCAAGCTCTGGTCGGACCGGTTGTACCTCTTTGGGGCAGAGATGATTTTTGTGTTTTTAATCGACCCGCACCACCAACCCACGGACATTAGGGTCGATGAACCCTTCGACTCCGTCCTCTTAGCGAACTTGGGTCCTCCGTCTCCAACGTCACTCCGTTCTAACACGGTAACGTGAGGTCGGACCTATTTCGTTCTGAGACAGAGGTTTTTTTTTTTTTTTTATCTAAAGTATACAACGGAAAGAGTATCTGCAAGGGAAGAACTAGGGAATCTACTTGATAAAAGGAGACACCGAAGGTCTAAAAGACTCTAATATAGAAACTCACCCTTACTAGTTCACCGGACTTGTGATGGACAGACCGGGGATTTGTCCCGTTGTCTCTCACATCCCCTGAACGACCCCGTCACTCAGAAGGGGGTACGGGTCGTCCTCCGTCTCGTGTCGATTCCTACCTGCGTTCCAAGGGAAGTCTCCGACACACAAGTCCGGACCCCGACCCCCACCCTATCTCACCGTCCCCGTCCCACCCCCCCGCCCCTTACCTCGGTGGGGTATGGCTACACAGAGGCACAGTCGAGGTGACGACGTAAGGACAACTGTAACCTCTCGTCGGGATCCGTCTTCGCGAGGCTTAACCTCCCCAGCCACTTCGGTAGGTGTCAGTACCTACCGACGCTCCGCACCTTACAGAGGGGCTGCGCGACCAAGTCGAGCATCATCCTCTACCTCGTGGTCTTCCGGCCGAGCGTCATCCATTGACCGACGTCCAGACACCTGTGTCCCACCCGATGACCCAGTAACCCACAGGGTTCGGGGTACGAGGGAGCTACCCCAGGGTACCTGTGAGACCTTTTGGTAAAGGGGCGTAAAGTCTCCCTAATATTAGAGGGATGGGGTACGGAAAATAGCATATTTTGACCGTTCTCGGTGGTCTTGTTCTACGAGTCCACAGACCTCCTCTAAGGTAGTCGGAACACACATTTCCCGGTAACTAAAGAGAAAAATAAATAAATAAATAAATAAATAAATAAATAAATCGAGTATTTCCGGGACGGGGCGGACGAACCGGAACTGACCTACCTTCCTCAGAAGTTCCTCCCCGACCCGGTTTGGACTTCTCCTGGTCCCCGGTGGGTCATGGACCTACTTGGACCCTGTCGGTGACGCACATGAGTGACACCCCGTCCGGTGTGGAGGACGTGTCAGTGGAGAGTCGGAGACAACGTTCCAGGGGTCTCATTGGGTGTAATTAGGGACGGGGATTTTCCCGAAAGTCTAAAACCGAGACGTGTCGGAACCCCCGTTTTTGAGGGTCGGACACCTCGTCGTCGAAGGTTCGGACGTCGTCGGCTCACCCAAGGGTTGTCGCGGGGTACAACCGCGTCACCTGTGTGGTCCGTAGTAGACGTCTGACTCGGACCCCGGTACGGAGGATAGTGTCTTTGATAAAAGGTGTGAATAGATCTACGGCCGACAACCCCACCGAGCCTGTGTTTGGGAAGACTTTCTTTTAGACATAAACAGGGTCAACAGACATGTCAGAGGTAATCCCCGAGGAGTTTCGTTTTGACGGTAAGATGTTCCCCGACCAAGAGAAAGAGTCTTCTCATTTACCGTCGAAGAGGAGTGTGATCTTTACCTAGGGTCGGAAGGTAAAGAGGGACGGAGATGTCTCTGACTAGGAGGACCAAACCTAACCCGAAATTACCAGCCTCGTGAGAGGAAAAGAGAGATCTTTCCGGTGTCTCACGACCCACGTCACCGAGTGCGGACATTAGGTTCGTGAAACCATCCGGTTCCGTCCCCCTAACGAACTCGGATCCTCAAGTTCTGGTCGGACCGGTTGTATCGTTTTGGGAGTAGAGATGTTTTTTATGTTTTTAGTCCTCCGACTCCAACCCCATGACGAACTCGGGTCCTCCGTCTCCAACGACACTCGGTTCTACACGGAGACGTGAGTTGGGACCCGTTGTCTCACTCTGGGACGGAGTTTTTTTGGTTTCCGGCGACACCATACTCGGGACCCAAATACACAGTCTCAAAGATAGAAGGGAGTGATGTTTGAATTAATTCTTGATAAAGACGACAATCCAATGAACCTATCCGACCTAAAAAGAAGGATTTAGTATCTACTCCCAGAAGACCCAGACACCCTGGTTCCAATGGAAGAGGAAATAACAACTAGTCATTCTAGGGTCAGAGGACAGTGTACGTTCCTGAGAAGTCCTTGGAACAGGGCAGGGGTCTTTGTAGACCTCTGAAAACCTGTACCGTCGAGGACCCAGGGTGACGAACGGAGGGAGTCGAGTGTCGACCATAATGATCGAGACACACCTGTCCCTCCGACGTCTCCCTGCCCCTCCTCTCGACGTCCCTCCGGAGAATCCCGGGACCTAAGGAACCGGAGACAGGACTCCACACTCGAGTTACCAGTCCTCAGTGTCTCTGTATGAAACGACGACCCCTTGTCTCCCTCGTGTATGGACAACAGGGTACAACGGACACATACTTATTCCGGGTCCTTAGAGGAGTCGAAACACAGGAATGACGGTAAACTGGAAAATATTGTCTAAGTCGGTCTGTGTTAGTATGTCCACACCGCTCTCCTATAAGGTCACTTGATATACTTCCTCGACCTTGACCAGTGGTTCCGGCCGAAGGCCCGGGAAGAGAGACGGGGGACCATGGACTTGGCATATAGGATACCGGGACTGACCTTCCTAAAGATGTATCACCTTGGGGACCGTAAACTTCCACTTTCGTCTCTCGAGAGGAACGATTGGTTTCCTCCGACCCAACCCCGTGTCCTACCCTCCGTCCTTCCAGACCCGGTCTGTAAAGGTCAATCATTTACTTTGTTGAATCGACCCCACTCCCGGTGTAACCCTTCCACCAACTCTCCCTGGGACCTCAATGGGGTGGTAGTGGTCTGACAACAACGAACAAAAGGGAGTCCATGGGGACTCGTCTTCCGAGACCACTAACCACCTCTCCGAACATACACCCCTCTTATACACCTGTTGTGTTTGGACCAGGGGTCCGAGACCATTCCCAAAAGCCCCCCCTCCACCTCCCAACCCGGACTCTCGTCCTCAAGAGGGAATCTCTGGGTTAGGGTAGATCGGTGGAGACCTGATCATGGGAAGAAAGTCCGGACTCTCTCTCGTCCGGCACGTTGCTCGGAAGACTTCTAAACACACGTTATAAGTGAGAGGTGTACTGAAGGCAGATATAGGGAGGTCGACGGGAAACCATACACCCTATCCCTAACAATTGGAATGAAGGGTCTCTCTATTACTCCGGACCTCTTGTATCCACTCAACGAGTTCTGGGTCGTGTTCGTAGGTACTAAGGACATTATTCCGAAGGGAGACGACAAAAGTGACGTCGGAATGGTTCATACCAACCCACACGTTTCAAATGTAAAATTCCTGGAGACGACGACGGTGACAGTAACACCAATTACTACCGAAATTCCAAATAAGAATAAGGGTATAGAAACTCTCTCCTTCTCTCACCCTAACGATGGGTGTAAAATTACTTCCACCTCGACTCGGCATCTTGAGAGACCCTCGGTAGGTTGGACCGACACCGAGTATTGTTCCATAACTAGTGAAGGA
[truncated: 1,364,515 more chars]
