# Supplementary material for: Using synthetic chromosome controls to evaluate the sequencing of difficult regions within the human genome
Source: Genome Biol. 2022 Jan 12;23:19. doi: 10.1186/s13059-021-02579-6 (PMC8753822; doi:10.1186/s13059-021-02579-6)
Supplement: Supplementary file 2 — Additional file 2. ChrQ cytoband: file containing the coordinates for the different regions of chrQ (p1) small variants (including SNPs and indels) and simple repeats, (p2) structural variants (including large insertions, deletions, duplications, inversions and translocations), (p3) HLA genes and (p4) immune receptor genes. [file 13059_2021_2579_MOESM2_ESM.fa]

chrQ	0	1255860	p1	gpos100
chrQ	1255860	1613707	p2	gpos25
chrQ	1613707	1661747	p3	gpos75
chrQ	1661747	1764507	p4	gpos50
