# Supplementary material for: Using synthetic chromosome controls to evaluate the sequencing of difficult regions within the human genome
Source: Genome Biol. 2022 Jan 12;23:19. doi: 10.1186/s13059-021-02579-6 (PMC8753822; doi:10.1186/s13059-021-02579-6)
Supplement: Supplementary file 3 — Additional file 3: Table S1. file containing the coordinates of individual sequins within chrQ. [file 13059_2021_2579_MOESM3_ESM.xlsx]

## Sheet: Sheet1
Table S1. chrQ feature annotation
Chromosome	Start	End	Name	Type
chrQ	0	1800	S0144_GV_081	SMALL_VARIANT
chrQ	1800	3800	S0739_CL_152	SMALL_VARIANT
chrQ	3800	5800	S0740_CL_153	SMALL_VARIANT
chrQ	5800	8765	S0738_CL_151	SMALL_VARIANT
chrQ	8765	10940	S0672_CL_085	SMALL_VARIANT
chrQ	10940	12940	S0797_CL_210	SMALL_VARIANT
chrQ	12940	14740	S0051_GV_034	SMALL_VARIANT
chrQ	14740	16740	S0791_CL_204	SMALL_VARIANT
chrQ	16740	18740	S0789_CL_202	SMALL_VARIANT
chrQ	18740	20740	S0790_CL_203	SMALL_VARIANT
chrQ	20740	22451	S0298_DV_058	SMALL_VARIANT
chrQ	22451	28376	S0551_CM_001	SMALL_VARIANT
chrQ	28376	31361	S0603_CL_016	SMALL_VARIANT
chrQ	31361	34346	S0652_CL_065	SMALL_VARIANT
chrQ	34346	36146	S0395_CV_017	SMALL_VARIANT
chrQ	36146	39940	S0553_CM_002	SMALL_VARIANT
chrQ	39940	41940	S0762_CL_175	SMALL_VARIANT
chrQ	41940	43740	S0068_GV_043	SMALL_VARIANT
chrQ	43740	45537	S0058_GV_038	SMALL_VARIANT
chrQ	45537	47337	S0397_CV_018	SMALL_VARIANT
chrQ	47337	49337	S0589_CL_002	SMALL_VARIANT
chrQ	49337	51087	S0200_DV_009	SMALL_VARIANT
chrQ	51087	52884	S0142_GV_080	SMALL_VARIANT
chrQ	52884	54684	S0399_CV_019	SMALL_VARIANT
chrQ	54684	56484	S0401_CV_020	SMALL_VARIANT
chrQ	56484	58284	S0403_CV_021	SMALL_VARIANT
chrQ	58284	60007	S0210_DV_014	SMALL_VARIANT
chrQ	60007	62807	S0755_CL_168	SMALL_VARIANT
chrQ	62807	65107	S0699_CL_112	SMALL_VARIANT
chrQ	65107	67257	S0719_CL_132	SMALL_VARIANT
chrQ	67257	69054	S0020_GV_003	SMALL_VARIANT
chrQ	69054	71054	S0798_CL_211	SMALL_VARIANT
chrQ	71054	73054	S0665_CL_078	SMALL_VARIANT
chrQ	73054	75054	S0684_CL_097	SMALL_VARIANT
chrQ	75054	76827	S0222_DV_020	SMALL_VARIANT
chrQ	76827	78537	S0282_DV_050	SMALL_VARIANT
chrQ	78537	80537	S0632_CL_045	SMALL_VARIANT
chrQ	80537	82537	S0725_CL_138	SMALL_VARIANT
chrQ	82537	84337	S0074_GV_046	SMALL_VARIANT
chrQ	84337	90317	S0318_HP_001	SMALL_VARIANT
chrQ	90317	92117	S0405_CV_022	SMALL_VARIANT
chrQ	92117	93909	S0033_GV_016	SMALL_VARIANT
chrQ	93909	95664	S0196_DV_007	SMALL_VARIANT
chrQ	95664	97379	S0254_DV_036	SMALL_VARIANT
chrQ	97379	99979	S0794_CL_207	SMALL_VARIANT
chrQ	99979	101771	S0120_GV_069	SMALL_VARIANT
chrQ	101771	103771	S0594_CL_007	SMALL_VARIANT
chrQ	103771	105478	S0272_DV_045	SMALL_VARIANT
chrQ	105478	107270	S0034_GV_017	SMALL_VARIANT
chrQ	107270	109023	S0228_DV_023	SMALL_VARIANT
chrQ	109023	111023	S0698_CL_111	SMALL_VARIANT
chrQ	111023	112823	S0132_GV_075	SMALL_VARIANT
chrQ	112823	118801	S0335_HP_010	SMALL_VARIANT
chrQ	118801	120601	S0084_GV_051	SMALL_VARIANT
chrQ	120601	123743	S0788_CL_201	SMALL_VARIANT
chrQ	123743	125543	S0407_CV_023	SMALL_VARIANT
chrQ	125543	127343	S0409_CV_024	SMALL_VARIANT
chrQ	127343	129343	S0782_CL_195	SMALL_VARIANT
chrQ	129343	131143	S0411_CV_025	SMALL_VARIANT
chrQ	131143	133143	S0783_CL_196	SMALL_VARIANT
chrQ	133143	134943	S0413_CV_026	SMALL_VARIANT
chrQ	134943	136743	S0363_CV_001	SMALL_VARIANT
chrQ	136743	138743	S0590_CL_003	SMALL_VARIANT
chrQ	138743	140743	S0655_CL_068	SMALL_VARIANT
chrQ	140743	142743	S0656_CL_069	SMALL_VARIANT
chrQ	142743	144743	S0657_CL_070	SMALL_VARIANT
chrQ	144743	146743	S0658_CL_071	SMALL_VARIANT
chrQ	146743	148793	S0659_CL_072	SMALL_VARIANT
chrQ	148793	150793	S0660_CL_073	SMALL_VARIANT
chrQ	150793	152546	S0204_DV_011	SMALL_VARIANT
chrQ	152546	154546	S0693_CL_106	SMALL_VARIANT
chrQ	154546	156345	S0415_CV_027	SMALL_VARIANT
chrQ	156345	158145	S0417_CV_028	SMALL_VARIANT
chrQ	158145	159867	S0306_DV_062	SMALL_VARIANT
chrQ	159867	161867	S0713_CL_126	SMALL_VARIANT
chrQ	161867	164692	S0703_CL_116	SMALL_VARIANT
chrQ	164692	167542	S0704_CL_117	SMALL_VARIANT
chrQ	167542	170442	S0705_CL_118	SMALL_VARIANT
chrQ	170442	173217	S0706_CL_119	SMALL_VARIANT
chrQ	173217	177735	S0808_CL_221	SMALL_VARIANT
chrQ	177735	183711	S0337_HP_011	SMALL_VARIANT
chrQ	183711	185511	S0152_GV_085	SMALL_VARIANT
chrQ	185511	187311	S0037_GV_020	SMALL_VARIANT
chrQ	187311	189107	S0365_CV_002	SMALL_VARIANT
chrQ	189107	191107	S0828_CL_241	SMALL_VARIANT
chrQ	191107	192907	S0178_GV_098	SMALL_VARIANT
chrQ	192907	194907	S0683_CL_096	SMALL_VARIANT
chrQ	194907	196907	S0741_CL_154	SMALL_VARIANT
chrQ	196907	198707	S0054_GV_036	SMALL_VARIANT
chrQ	198707	200707	S0796_CL_209	SMALL_VARIANT
chrQ	200707	205691	S0555_CM_003	SMALL_VARIANT
chrQ	205691	208066	S0634_CL_047	SMALL_VARIANT
chrQ	208066	210066	S0635_CL_048	SMALL_VARIANT
chrQ	210066	212066	S0691_CL_104	SMALL_VARIANT
chrQ	212066	213865	S0036_GV_019	SMALL_VARIANT
chrQ	213865	215664	S0146_GV_082	SMALL_VARIANT
chrQ	215664	217689	S0581_MS_006	SMALL_VARIANT
chrQ	217689	219689	S0604_CL_017	SMALL_VARIANT
chrQ	219689	221689	S0605_CL_018	SMALL_VARIANT
chrQ	221689	223689	S0799_CL_212	SMALL_VARIANT
chrQ	223689	226564	S0599_CL_012	SMALL_VARIANT
chrQ	226564	232029	S0732_CL_145	SMALL_VARIANT
chrQ	232029	233825	S0419_CV_029	SMALL_VARIANT
chrQ	233825	235623	S0076_GV_047	SMALL_VARIANT
chrQ	235623	237643	S0583_MS_008	SMALL_VARIANT
chrQ	237643	239438	S0056_GV_037	SMALL_VARIANT
chrQ	239438	241438	S0636_CL_049	SMALL_VARIANT
chrQ	241438	243238	S0367_CV_003	SMALL_VARIANT
chrQ	243238	245536	S0606_CL_019	SMALL_VARIANT
chrQ	245536	247961	S0645_CL_058	SMALL_VARIANT
chrQ	247961	253937	S0339_HP_012	SMALL_VARIANT
chrQ	253937	259388	S0802_CL_215	SMALL_VARIANT
chrQ	259388	261387	S0717_CL_130	SMALL_VARIANT
chrQ	261387	263184	S0421_CV_030	SMALL_VARIANT
chrQ	263184	265184	S0774_CL_187	SMALL_VARIANT
chrQ	265184	266982	S0308_DV_063	SMALL_VARIANT
chrQ	266982	268781	S0044_GV_027	SMALL_VARIANT
chrQ	268781	270491	S0284_DV_051	SMALL_VARIANT
chrQ	270491	276245	S0733_CL_146	SMALL_VARIANT
chrQ	276245	278244	S0677_CL_090	SMALL_VARIANT
chrQ	278244	280690	S0642_CL_055	SMALL_VARIANT
chrQ	280690	282487	S0423_CV_031	SMALL_VARIANT
chrQ	282487	284487	S0724_CL_137	SMALL_VARIANT
chrQ	284487	286487	S0720_CL_133	SMALL_VARIANT
chrQ	286487	288286	S0168_GV_093	SMALL_VARIANT
chrQ	288286	290075	S0310_DV_064	SMALL_VARIANT
chrQ	290075	292075	S0758_CL_171	SMALL_VARIANT
chrQ	292075	293874	S0100_GV_059	SMALL_VARIANT
chrQ	293874	295874	S0747_CL_160	SMALL_VARIANT
chrQ	295874	297671	S0425_CV_032	SMALL_VARIANT
chrQ	297671	300571	S0557_CM_004	SMALL_VARIANT
chrQ	300571	302368	S0427_CV_033	SMALL_VARIANT
chrQ	302368	304368	S0784_CL_197	SMALL_VARIANT
chrQ	304368	306165	S0369_CV_004	SMALL_VARIANT
chrQ	306165	307883	S0220_DV_019	SMALL_VARIANT
chrQ	307883	309683	S0429_CV_034	SMALL_VARIANT
chrQ	309683	311407	S0208_DV_013	SMALL_VARIANT
chrQ	311407	313847	S0625_CL_038	SMALL_VARIANT
chrQ	313847	315647	S0431_CV_035	SMALL_VARIANT
chrQ	315647	317967	S0626_CL_039	SMALL_VARIANT
chrQ	317967	320242	S0627_CL_040	SMALL_VARIANT
chrQ	320242	322482	S0628_CL_041	SMALL_VARIANT
chrQ	322482	324266	S0226_DV_022	SMALL_VARIANT
chrQ	324266	326266	S0786_CL_199	SMALL_VARIANT
chrQ	326266	328066	S0433_CV_036	SMALL_VARIANT
chrQ	328066	330066	S0787_CL_200	SMALL_VARIANT
chrQ	330066	332066	S0607_CL_020	SMALL_VARIANT
chrQ	332066	334066	S0608_CL_021	SMALL_VARIANT
chrQ	334066	335865	S0172_GV_095	SMALL_VARIANT
chrQ	335865	337615	S0246_DV_032	SMALL_VARIANT
chrQ	337615	339414	S0021_GV_004	SMALL_VARIANT
chrQ	339414	345394	S0340_HP_013	SMALL_VARIANT
chrQ	345394	347193	S0043_GV_026	SMALL_VARIANT
chrQ	347193	348992	S0136_GV_077	SMALL_VARIANT
chrQ	348992	351012	S0582_MS_007	SMALL_VARIANT
chrQ	351012	353812	S0745_CL_158	SMALL_VARIANT
chrQ	353812	356712	S0746_CL_159	SMALL_VARIANT
chrQ	356712	358512	S0080_GV_049	SMALL_VARIANT
chrQ	358512	360312	S0108_GV_063	SMALL_VARIANT
chrQ	360312	362312	S0610_CL_023	SMALL_VARIANT
chrQ	362312	364312	S0800_CL_213	SMALL_VARIANT
chrQ	364312	366103	S0190_DV_004	SMALL_VARIANT
chrQ	366103	368103	S0592_CL_005	SMALL_VARIANT
chrQ	368103	369903	S0435_CV_037	SMALL_VARIANT
chrQ	369903	375867	S0342_HP_014	SMALL_VARIANT
chrQ	375867	377667	S0048_GV_031	SMALL_VARIANT
chrQ	377667	379667	S0591_CL_004	SMALL_VARIANT
chrQ	379667	385647	S0344_HP_015	SMALL_VARIANT
chrQ	385647	387447	S0138_GV_078	SMALL_VARIANT
chrQ	387447	389232	S0302_DV_060	SMALL_VARIANT
chrQ	389232	392432	S0726_CL_139	SMALL_VARIANT
chrQ	392432	394232	S0437_CV_038	SMALL_VARIANT
chrQ	394232	396032	S0439_CV_039	SMALL_VARIANT
chrQ	396032	398032	S0803_CL_216	SMALL_VARIANT
chrQ	398032	400032	S0707_CL_120	SMALL_VARIANT
chrQ	400032	406722	S0654_CL_067	SMALL_VARIANT
chrQ	406722	408522	S0441_CV_040	SMALL_VARIANT
chrQ	408522	410232	S0290_DV_054	SMALL_VARIANT
chrQ	410232	412232	S0618_CL_031	SMALL_VARIANT
chrQ	412232	414032	S0082_GV_050	SMALL_VARIANT
chrQ	414032	415832	S0148_GV_083	SMALL_VARIANT
chrQ	415832	418182	S0702_CL_115	SMALL_VARIANT
chrQ	418182	420532	S0701_CL_114	SMALL_VARIANT
chrQ	420532	423832	S0822_CL_235	SMALL_VARIANT
chrQ	423832	425632	S0371_CV_005	SMALL_VARIANT
chrQ	425632	427742	S0823_CL_236	SMALL_VARIANT
chrQ	427742	429541	S0443_CV_041	SMALL_VARIANT
chrQ	429541	431541	S0744_CL_157	SMALL_VARIANT
chrQ	431541	433541	S0759_CL_172	SMALL_VARIANT
chrQ	433541	435249	S0266_DV_042	SMALL_VARIANT
chrQ	435249	437013	S0232_DV_025	SMALL_VARIANT
chrQ	437013	438813	S0156_GV_087	SMALL_VARIANT
chrQ	438813	444793	S0346_HP_016	SMALL_VARIANT
chrQ	444793	446793	S0640_CL_053	SMALL_VARIANT
chrQ	446793	448592	S0445_CV_042	SMALL_VARIANT
chrQ	448592	450592	S0641_CL_054	SMALL_VARIANT
chrQ	450592	452316	S0216_DV_017	SMALL_VARIANT
chrQ	452316	454316	S0775_CL_188	SMALL_VARIANT
chrQ	454316	456083	S0066_GV_042	SMALL_VARIANT
chrQ	456083	457882	S0166_GV_092	SMALL_VARIANT
chrQ	457882	461537	S0817_CL_230	SMALL_VARIANT
chrQ	461537	463337	S0447_CV_043	SMALL_VARIANT
chrQ	463337	465832	S0818_CL_231	SMALL_VARIANT
chrQ	465832	467632	S0449_CV_044	SMALL_VARIANT
chrQ	467632	469432	S0122_GV_070	SMALL_VARIANT
chrQ	469432	471982	S0751_CL_164	SMALL_VARIANT
chrQ	471982	474921	S0752_CL_165	SMALL_VARIANT
chrQ	474921	476921	S0753_CL_166	SMALL_VARIANT
chrQ	476921	478921	S0811_CL_224	SMALL_VARIANT
chrQ	478921	480660	S0575_MS_003	SMALL_VARIANT
chrQ	480660	485407	S0559_CM_005	SMALL_VARIANT
chrQ	485407	487507	S0674_CL_087	SMALL_VARIANT
chrQ	487507	491251	S0675_CL_088	SMALL_VARIANT
chrQ	491251	493051	S0451_CV_045	SMALL_VARIANT
chrQ	493051	496036	S0676_CL_089	SMALL_VARIANT
chrQ	496036	499896	S0561_CM_006	SMALL_VARIANT
chrQ	499896	501696	S0453_CV_046	SMALL_VARIANT
chrQ	501696	503496	S0455_CV_047	SMALL_VARIANT
chrQ	503496	505696	S0622_CL_035	SMALL_VARIANT
chrQ	505696	507696	S0623_CL_036	SMALL_VARIANT
chrQ	507696	509696	S0624_CL_037	SMALL_VARIANT
chrQ	509696	511496	S0457_CV_048	SMALL_VARIANT
chrQ	511496	513207	S0280_DV_049	SMALL_VARIANT
chrQ	513207	515207	S0614_CL_027	SMALL_VARIANT
chrQ	515207	521175	S0348_HP_017	SMALL_VARIANT
chrQ	521175	522975	S0078_GV_048	SMALL_VARIANT
chrQ	522975	528955	S0350_HP_018	SMALL_VARIANT
chrQ	528955	530955	S0667_CL_080	SMALL_VARIANT
chrQ	530955	532955	S0668_CL_081	SMALL_VARIANT
chrQ	532955	536700	S0824_CL_237	SMALL_VARIANT
chrQ	536700	538479	S0304_DV_061	SMALL_VARIANT
chrQ	538479	540279	S0047_GV_030	SMALL_VARIANT
chrQ	540279	542079	S0459_CV_049	SMALL_VARIANT
chrQ	542079	543879	S0461_CV_050	SMALL_VARIANT
chrQ	543879	545879	S0804_CL_217	SMALL_VARIANT
chrQ	545879	548079	S0616_CL_029	SMALL_VARIANT
chrQ	548079	549789	S0278_DV_048	SMALL_VARIANT
chrQ	549789	551840	S0586_MS_011	SMALL_VARIANT
chrQ	551840	553547	S0316_DV_067	SMALL_VARIANT
chrQ	553547	555307	S0234_DV_026	SMALL_VARIANT
chrQ	555307	557757	S0810_CL_223	SMALL_VARIANT
chrQ	557757	559557	S0463_CV_051	SMALL_VARIANT
chrQ	559557	561357	S0465_CV_052	SMALL_VARIANT
chrQ	561357	563357	S0721_CL_134	SMALL_VARIANT
chrQ	563357	565157	S0467_CV_053	SMALL_VARIANT
chrQ	565157	567157	S0723_CL_136	SMALL_VARIANT
chrQ	567157	573124	S0352_HP_019	SMALL_VARIANT
chrQ	573124	575124	S0718_CL_131	SMALL_VARIANT
chrQ	575124	576924	S0104_GV_061	SMALL_VARIANT
chrQ	576924	581195	S0563_CM_007	SMALL_VARIANT
chrQ	581195	583495	S0638_CL_051	SMALL_VARIANT
chrQ	583495	585294	S0373_CV_006	SMALL_VARIANT
chrQ	585294	587044	S0248_DV_033	SMALL_VARIANT
chrQ	587044	589042	S0793_CL_206	SMALL_VARIANT
chrQ	589042	591042	S0593_CL_006	SMALL_VARIANT
chrQ	591042	593842	S0601_CL_014	SMALL_VARIANT
chrQ	593842	596342	S0565_CM_008	SMALL_VARIANT
chrQ	596342	598342	S0679_CL_092	SMALL_VARIANT
chrQ	598342	600442	S0666_CL_079	SMALL_VARIANT
chrQ	600442	602242	S0124_GV_071	SMALL_VARIANT
chrQ	602242	604242	S0816_CL_229	SMALL_VARIANT
chrQ	604242	606042	S0180_GV_099	SMALL_VARIANT
chrQ	606042	607839	S0030_GV_013	SMALL_VARIANT
chrQ	607839	613339	S0743_CL_156	SMALL_VARIANT
chrQ	613339	615339	S0600_CL_013	SMALL_VARIANT
chrQ	615339	617136	S0045_GV_028	SMALL_VARIANT
chrQ	617136	618936	S0469_CV_054	SMALL_VARIANT
chrQ	618936	620936	S0595_CL_008	SMALL_VARIANT
chrQ	620936	622736	S0471_CV_055	SMALL_VARIANT
chrQ	622736	625488	S0596_CL_009	SMALL_VARIANT
chrQ	625488	627288	S0473_CV_056	SMALL_VARIANT
chrQ	627288	629085	S0028_GV_011	SMALL_VARIANT
chrQ	629085	630882	S0114_GV_066	SMALL_VARIANT
chrQ	630882	632908	S0587_MS_012	SMALL_VARIANT
chrQ	632908	634705	S0112_GV_065	SMALL_VARIANT
chrQ	634705	636431	S0573_MS_002	SMALL_VARIANT
chrQ	636431	639416	S0735_CL_148	SMALL_VARIANT
chrQ	639416	643410	S0737_CL_150	SMALL_VARIANT
chrQ	643410	645210	S0375_CV_007	SMALL_VARIANT
chrQ	645210	646952	S0577_MS_004	SMALL_VARIANT
chrQ	646952	652917	S0320_HP_002	SMALL_VARIANT
chrQ	652917	654713	S0072_GV_045	SMALL_VARIANT
chrQ	654713	656509	S0023_GV_006	SMALL_VARIANT
chrQ	656509	658531	S0584_MS_009	SMALL_VARIANT
chrQ	658531	660327	S0042_GV_025	SMALL_VARIANT
chrQ	660327	662331	S0760_CL_173	SMALL_VARIANT
chrQ	662331	664106	S0314_DV_066	SMALL_VARIANT
chrQ	664106	665902	S0050_GV_033	SMALL_VARIANT
chrQ	665902	667698	S0041_GV_024	SMALL_VARIANT
chrQ	667698	669698	S0765_CL_178	SMALL_VARIANT
chrQ	669698	671495	S0186_DV_002	SMALL_VARIANT
chrQ	671495	673294	S0475_CV_057	SMALL_VARIANT
chrQ	673294	675894	S0619_CL_032	SMALL_VARIANT
chrQ	675894	677693	S0477_CV_058	SMALL_VARIANT
chrQ	677693	679693	S0678_CL_091	SMALL_VARIANT
chrQ	679693	681489	S0170_GV_094	SMALL_VARIANT
chrQ	681489	683288	S0479_CV_059	SMALL_VARIANT
chrQ	683288	685588	S0825_CL_238	SMALL_VARIANT
chrQ	685588	687341	S0236_DV_027	SMALL_VARIANT
chrQ	687341	689067	S0206_DV_012	SMALL_VARIANT
chrQ	689067	691067	S0612_CL_025	SMALL_VARIANT
chrQ	691067	693067	S0613_CL_026	SMALL_VARIANT
chrQ	693067	696051	S0567_CM_009	SMALL_VARIANT
chrQ	696051	702031	S0354_HP_020	SMALL_VARIANT
chrQ	702031	703741	S0260_DV_039	SMALL_VARIANT
chrQ	703741	705541	S0481_CV_060	SMALL_VARIANT
chrQ	705541	708526	S0815_CL_228	SMALL_VARIANT
chrQ	708526	710326	S0483_CV_061	SMALL_VARIANT
chrQ	710326	716306	S0356_HP_021	SMALL_VARIANT
chrQ	716306	722284	S0358_HP_022	SMALL_VARIANT
chrQ	722284	723995	S0276_DV_047	SMALL_VARIANT
chrQ	723995	726495	S0617_CL_030	SMALL_VARIANT
chrQ	726495	728294	S0116_GV_067	SMALL_VARIANT
chrQ	728294	730094	S0485_CV_062	SMALL_VARIANT
chrQ	730094	731894	S0487_CV_063	SMALL_VARIANT
chrQ	731894	733894	S0754_CL_167	SMALL_VARIANT
chrQ	733894	739501	S0661_CL_074	SMALL_VARIANT
chrQ	739501	745073	S0662_CL_075	SMALL_VARIANT
chrQ	745073	746873	S0160_GV_089	SMALL_VARIANT
chrQ	746873	748673	S0489_CV_064	SMALL_VARIANT
chrQ	748673	750673	S0826_CL_239	SMALL_VARIANT
chrQ	750673	752673	S0827_CL_240	SMALL_VARIANT
chrQ	752673	754673	S0777_CL_190	SMALL_VARIANT
chrQ	754673	756673	S0785_CL_198	SMALL_VARIANT
chrQ	756673	758673	S0814_CL_227	SMALL_VARIANT
chrQ	758673	760673	S0629_CL_042	SMALL_VARIANT
chrQ	760673	762673	S0813_CL_226	SMALL_VARIANT
chrQ	762673	764672	S0730_CL_143	SMALL_VARIANT
chrQ	764672	766472	S0491_CV_065	SMALL_VARIANT
chrQ	766472	769457	S0731_CL_144	SMALL_VARIANT
chrQ	769457	771257	S0493_CV_066	SMALL_VARIANT
chrQ	771257	773757	S0795_CL_208	SMALL_VARIANT
chrQ	773757	775557	S0495_CV_067	SMALL_VARIANT
chrQ	775557	777957	S0653_CL_066	SMALL_VARIANT
chrQ	777957	779757	S0027_GV_010	SMALL_VARIANT
chrQ	779757	781757	S0748_CL_161	SMALL_VARIANT
chrQ	781757	787466	S0801_CL_214	SMALL_VARIANT
chrQ	787466	790451	S0615_CL_028	SMALL_VARIANT
chrQ	790451	792451	S0761_CL_174	SMALL_VARIANT
chrQ	792451	794251	S0174_GV_096	SMALL_VARIANT
chrQ	794251	796501	S0611_CL_024	SMALL_VARIANT
chrQ	796501	798210	S0268_DV_043	SMALL_VARIANT
chrQ	798210	800210	S0673_CL_086	SMALL_VARIANT
chrQ	800210	802010	S0040_GV_023	SMALL_VARIANT
chrQ	802010	804710	S0633_CL_046	SMALL_VARIANT
chrQ	804710	806710	S0749_CL_162	SMALL_VARIANT
chrQ	806710	808507	S0497_CV_068	SMALL_VARIANT
chrQ	808507	810957	S0770_CL_183	SMALL_VARIANT
chrQ	810957	812716	S0188_DV_003	SMALL_VARIANT
chrQ	812716	818696	S0322_HP_003	SMALL_VARIANT
chrQ	818696	820496	S0026_GV_009	SMALL_VARIANT
chrQ	820496	822206	S0288_DV_053	SMALL_VARIANT
chrQ	822206	824005	S0060_GV_039	SMALL_VARIANT
chrQ	824005	825804	S0090_GV_054	SMALL_VARIANT
chrQ	825804	828082	S0766_CL_179	SMALL_VARIANT
chrQ	828082	829879	S0499_CV_069	SMALL_VARIANT
chrQ	829879	832437	S0767_CL_180	SMALL_VARIANT
chrQ	832437	835726	S0768_CL_181	SMALL_VARIANT
chrQ	835726	838619	S0769_CL_182	SMALL_VARIANT
chrQ	838619	840416	S0501_CV_070	SMALL_VARIANT
chrQ	840416	842215	S0052_GV_035	SMALL_VARIANT
chrQ	842215	844014	S0134_GV_076	SMALL_VARIANT
chrQ	844014	845814	S0503_CV_071	SMALL_VARIANT
chrQ	845814	847614	S0505_CV_072	SMALL_VARIANT
chrQ	847614	850275	S0569_CM_010	SMALL_VARIANT
chrQ	850275	852275	S0709_CL_122	SMALL_VARIANT
chrQ	852275	854075	S0118_GV_068	SMALL_VARIANT
chrQ	854075	855875	S0154_GV_086	SMALL_VARIANT
chrQ	855875	857675	S0038_GV_021	SMALL_VARIANT
chrQ	857675	859475	S0507_CV_073	SMALL_VARIANT
chrQ	859475	861275	S0377_CV_008	SMALL_VARIANT
chrQ	861275	863975	S0763_CL_176	SMALL_VARIANT
chrQ	863975	866475	S0764_CL_177	SMALL_VARIANT
chrQ	866475	868570	S0714_CL_127	SMALL_VARIANT
chrQ	868570	870355	S0509_CV_074	SMALL_VARIANT
chrQ	870355	872355	S0715_CL_128	SMALL_VARIANT
chrQ	872355	874079	S0571_MS_001	SMALL_VARIANT
chrQ	874079	876641	S0716_CL_129	SMALL_VARIANT
chrQ	876641	878351	S0292_DV_055	SMALL_VARIANT
chrQ	878351	880351	S0772_CL_185	SMALL_VARIANT
chrQ	880351	882136	S0511_CV_075	SMALL_VARIANT
chrQ	882136	883936	S0046_GV_029	SMALL_VARIANT
chrQ	883936	885736	S0035_GV_018	SMALL_VARIANT
chrQ	885736	887446	S0286_DV_052	SMALL_VARIANT
chrQ	887446	889246	S0098_GV_058	SMALL_VARIANT
chrQ	889246	891246	S0689_CL_102	SMALL_VARIANT
chrQ	891246	893546	S0690_CL_103	SMALL_VARIANT
chrQ	893546	899525	S0324_HP_004	SMALL_VARIANT
chrQ	899525	901325	S0022_GV_005	SMALL_VARIANT
chrQ	901325	903125	S0062_GV_040	SMALL_VARIANT
chrQ	903125	904839	S0252_DV_035	SMALL_VARIANT
chrQ	904839	906639	S0513_CV_076	SMALL_VARIANT
chrQ	906639	908439	S0140_GV_079	SMALL_VARIANT
chrQ	908439	910227	S0379_CV_009	SMALL_VARIANT
chrQ	910227	912027	S0049_GV_032	SMALL_VARIANT
chrQ	912027	913827	S0176_GV_097	SMALL_VARIANT
chrQ	913827	916477	S0722_CL_135	SMALL_VARIANT
chrQ	916477	918277	S0102_GV_060	SMALL_VARIANT
chrQ	918277	920452	S0771_CL_184	SMALL_VARIANT
chrQ	920452	922452	S0807_CL_220	SMALL_VARIANT
chrQ	922452	924452	S0805_CL_218	SMALL_VARIANT
chrQ	924452	926452	S0806_CL_219	SMALL_VARIANT
chrQ	926452	928166	S0262_DV_040	SMALL_VARIANT
chrQ	928166	929876	S0294_DV_056	SMALL_VARIANT
chrQ	929876	931876	S0736_CL_149	SMALL_VARIANT
chrQ	931876	933676	S0019_GV_002	SMALL_VARIANT
chrQ	933676	935470	S0064_GV_041	SMALL_VARIANT
chrQ	935470	937470	S0597_CL_010	SMALL_VARIANT
chrQ	937470	939257	S0381_CV_010	SMALL_VARIANT
chrQ	939257	941260	S0598_CL_011	SMALL_VARIANT
chrQ	941260	943000	S0579_MS_005	SMALL_VARIANT
chrQ	943000	944722	S0218_DV_018	SMALL_VARIANT
chrQ	944722	946972	S0778_CL_191	SMALL_VARIANT
chrQ	946972	948972	S0809_CL_222	SMALL_VARIANT
chrQ	948972	950765	S0126_GV_072	SMALL_VARIANT
chrQ	950765	953058	S0651_CL_064	SMALL_VARIANT
chrQ	953058	954849	S0110_GV_064	SMALL_VARIANT
chrQ	954849	956640	S0039_GV_022	SMALL_VARIANT
chrQ	956640	962618	S0325_HP_005	SMALL_VARIANT
chrQ	962618	964618	S0756_CL_169	SMALL_VARIANT
chrQ	964618	967458	S0694_CL_107	SMALL_VARIANT
chrQ	967458	969193	S0317_DV_068	SMALL_VARIANT
chrQ	969193	971222	S0669_CL_082	SMALL_VARIANT
chrQ	971222	973472	S0609_CL_022	SMALL_VARIANT
chrQ	973472	975235	S0192_DV_005	SMALL_VARIANT
chrQ	975235	977235	S0819_CL_232	SMALL_VARIANT
chrQ	977235	979035	S0128_GV_073	SMALL_VARIANT
chrQ	979035	985007	S0327_HP_006	SMALL_VARIANT
chrQ	985007	986807	S0515_CV_077	SMALL_VARIANT
chrQ	986807	990726	S0708_CL_121	SMALL_VARIANT
chrQ	990726	992477	S0242_DV_030	SMALL_VARIANT
chrQ	992477	994477	S0644_CL_057	SMALL_VARIANT
chrQ	994477	996277	S0517_CV_078	SMALL_VARIANT
chrQ	996277	999077	S0637_CL_050	SMALL_VARIANT
chrQ	999077	1000877	S0088_GV_053	SMALL_VARIANT
chrQ	1000877	1003777	S0773_CL_186	SMALL_VARIANT
chrQ	1003777	1005484	S0270_DV_044	SMALL_VARIANT
chrQ	1005484	1007284	S0086_GV_052	SMALL_VARIANT
chrQ	1007284	1009084	S0130_GV_074	SMALL_VARIANT
chrQ	1009084	1010884	S0519_CV_079	SMALL_VARIANT
chrQ	1010884	1012684	S0521_CV_080	SMALL_VARIANT
chrQ	1012684	1014684	S0792_CL_205	SMALL_VARIANT
chrQ	1014684	1016446	S0230_DV_024	SMALL_VARIANT
chrQ	1016446	1018196	S0198_DV_008	SMALL_VARIANT
chrQ	1018196	1020196	S0680_CL_093	SMALL_VARIANT
chrQ	1020196	1021912	S0312_DV_065	SMALL_VARIANT
chrQ	1021912	1023912	S0681_CL_094	SMALL_VARIANT
chrQ	1023912	1025712	S0032_GV_015	SMALL_VARIANT
chrQ	1025712	1027419	S0274_DV_046	SMALL_VARIANT
chrQ	1027419	1029122	S0184_DV_001	SMALL_VARIANT
chrQ	1029122	1031422	S0776_CL_189	SMALL_VARIANT
chrQ	1031422	1037393	S0329_HP_007	SMALL_VARIANT
chrQ	1037393	1039147	S0250_DV_034	SMALL_VARIANT
chrQ	1039147	1040857	S0256_DV_037	SMALL_VARIANT
chrQ	1040857	1042857	S0670_CL_083	SMALL_VARIANT
chrQ	1042857	1044657	S0523_CV_081	SMALL_VARIANT
chrQ	1044657	1046445	S0383_CV_011	SMALL_VARIANT
chrQ	1046445	1049145	S0671_CL_084	SMALL_VARIANT
chrQ	1049145	1050945	S0094_GV_056	SMALL_VARIANT
chrQ	1050945	1052945	S0643_CL_056	SMALL_VARIANT
chrQ	1052945	1054656	S0258_DV_038	SMALL_VARIANT
chrQ	1054656	1056656	S0663_CL_076	SMALL_VARIANT
chrQ	1056656	1058656	S0664_CL_077	SMALL_VARIANT
chrQ	1058656	1060452	S0150_GV_084	SMALL_VARIANT
chrQ	1060452	1062248	S0096_GV_057	SMALL_VARIANT
chrQ	1062248	1064044	S0092_GV_055	SMALL_VARIANT
chrQ	1064044	1066559	S0727_CL_140	SMALL_VARIANT
chrQ	1066559	1068559	S0728_CL_141	SMALL_VARIANT
chrQ	1068559	1070559	S0729_CL_142	SMALL_VARIANT
chrQ	1070559	1072347	S0525_CV_082	SMALL_VARIANT
chrQ	1072347	1074347	S0649_CL_062	SMALL_VARIANT
chrQ	1074347	1076346	S0650_CL_063	SMALL_VARIANT
chrQ	1076346	1078134	S0527_CV_083	SMALL_VARIANT
chrQ	1078134	1079922	S0529_CV_084	SMALL_VARIANT
chrQ	1079922	1081710	S0531_CV_085	SMALL_VARIANT
chrQ	1081710	1084311	S0620_CL_033	SMALL_VARIANT
chrQ	1084311	1086311	S0621_CL_034	SMALL_VARIANT
chrQ	1086311	1090141	S0780_CL_193	SMALL_VARIANT
chrQ	1090141	1092165	S0585_MS_010	SMALL_VARIANT
chrQ	1092165	1094165	S0682_CL_095	SMALL_VARIANT
chrQ	1094165	1095961	S0070_GV_044	SMALL_VARIANT
chrQ	1095961	1099308	S0711_CL_124	SMALL_VARIANT
chrQ	1099308	1103268	S0712_CL_125	SMALL_VARIANT
chrQ	1103268	1105268	S0779_CL_192	SMALL_VARIANT
chrQ	1105268	1107268	S0734_CL_147	SMALL_VARIANT
chrQ	1107268	1109023	S0238_DV_028	SMALL_VARIANT
chrQ	1109023	1110823	S0158_GV_088	SMALL_VARIANT
chrQ	1110823	1112547	S0214_DV_016	SMALL_VARIANT
chrQ	1112547	1114647	S0750_CL_163	SMALL_VARIANT
chrQ	1114647	1120624	S0331_HP_008	SMALL_VARIANT
chrQ	1120624	1123074	S0692_CL_105	SMALL_VARIANT
chrQ	1123074	1124874	S0533_CV_086	SMALL_VARIANT
chrQ	1124874	1126673	S0029_GV_012	SMALL_VARIANT
chrQ	1126673	1128399	S0224_DV_021	SMALL_VARIANT
chrQ	1128399	1130109	S0296_DV_057	SMALL_VARIANT
chrQ	1130109	1131908	S0031_GV_014	SMALL_VARIANT
chrQ	1131908	1133661	S0194_DV_006	SMALL_VARIANT
chrQ	1133661	1135460	S0182_GV_100	SMALL_VARIANT
chrQ	1135460	1137210	S0240_DV_029	SMALL_VARIANT
chrQ	1137210	1142876	S0742_CL_155	SMALL_VARIANT
chrQ	1142876	1144629	S0202_DV_010	SMALL_VARIANT
chrQ	1144629	1146428	S0106_GV_062	SMALL_VARIANT
chrQ	1146428	1148228	S0385_CV_012	SMALL_VARIANT
chrQ	1148228	1150022	S0535_CV_087	SMALL_VARIANT
chrQ	1150022	1152022	S0639_CL_052	SMALL_VARIANT
chrQ	1152022	1157989	S0333_HP_009	SMALL_VARIANT
chrQ	1157989	1159783	S0537_CV_088	SMALL_VARIANT
chrQ	1159783	1161976	S0646_CL_059	SMALL_VARIANT
chrQ	1161976	1164025	S0647_CL_060	SMALL_VARIANT
chrQ	1164025	1166025	S0648_CL_061	SMALL_VARIANT
chrQ	1166025	1168025	S0631_CL_044	SMALL_VARIANT
chrQ	1168025	1169825	S0162_GV_090	SMALL_VARIANT
chrQ	1169825	1171825	S0697_CL_110	SMALL_VARIANT
chrQ	1171825	1173619	S0539_CV_089	SMALL_VARIANT
chrQ	1173619	1175419	S0025_GV_008	SMALL_VARIANT
chrQ	1175419	1177416	S0695_CL_108	SMALL_VARIANT
chrQ	1177416	1179210	S0541_CV_090	SMALL_VARIANT
chrQ	1179210	1181010	S0024_GV_007	SMALL_VARIANT
chrQ	1181010	1182732	S0212_DV_015	SMALL_VARIANT
chrQ	1182732	1184532	S0164_GV_091	SMALL_VARIANT
chrQ	1184532	1186532	S0781_CL_194	SMALL_VARIANT
chrQ	1186532	1188532	S0812_CL_225	SMALL_VARIANT
chrQ	1188532	1190239	S0264_DV_041	SMALL_VARIANT
chrQ	1190239	1192033	S0543_CV_091	SMALL_VARIANT
chrQ	1192033	1194032	S0710_CL_123	SMALL_VARIANT
chrQ	1194032	1195748	S0300_DV_059	SMALL_VARIANT
chrQ	1195748	1197748	S0588_CL_001	SMALL_VARIANT
chrQ	1197748	1199542	S0545_CV_092	SMALL_VARIANT
chrQ	1199542	1201336	S0387_CV_013	SMALL_VARIANT
chrQ	1201336	1204835	S0820_CL_233	SMALL_VARIANT
chrQ	1204835	1206835	S0821_CL_234	SMALL_VARIANT
chrQ	1206835	1208627	S0389_CV_014	SMALL_VARIANT
chrQ	1208627	1210427	S0547_CV_093	SMALL_VARIANT
chrQ	1210427	1212181	S0244_DV_031	SMALL_VARIANT
chrQ	1212181	1214181	S0757_CL_170	SMALL_VARIANT
chrQ	1214181	1216381	S0602_CL_015	SMALL_VARIANT
chrQ	1216381	1218181	S0391_CV_015	SMALL_VARIANT
chrQ	1218181	1219979	S0549_CV_094	SMALL_VARIANT
chrQ	1219979	1221777	S0393_CV_016	SMALL_VARIANT
chrQ	1221777	1223576	S0018_GV_001	SMALL_VARIANT
chrQ	1223576	1225576	S0630_CL_043	SMALL_VARIANT
chrQ	1225576	1228026	S0700_CL_113	SMALL_VARIANT
chrQ	1228026	1233982	S0360_HP_023	SMALL_VARIANT
chrQ	1233982	1235982	S0687_CL_100	SMALL_VARIANT
chrQ	1235982	1237982	S0688_CL_101	SMALL_VARIANT
chrQ	1237982	1242994	S0696_CL_109	SMALL_VARIANT
chrQ	1242994	1245494	S0685_CL_098	SMALL_VARIANT
chrQ	1245494	1249915	S0686_CL_099	SMALL_VARIANT
chrQ	1249915	1255860	S0362_HP_024	SMALL_VARIANT
chrQ	1255860	1258661	S0842_SV_001	SV
chrQ	1258661	1261461	S0843_SV_001	SV
chrQ	1261461	1264262	S0844_SV_002	SV
chrQ	1264262	1267062	S0845_SV_002	SV
chrQ	1267062	1269863	S0846_SV_003	SV
chrQ	1269863	1272663	S0847_SV_003	SV
chrQ	1272663	1275464	S0848_SV_004	SV
chrQ	1275464	1278264	S0849_SV_004	SV
chrQ	1278264	1281065	S0850_SV_005	SV
chrQ	1281065	1283865	S0851_SV_005	SV
chrQ	1283865	1286666	S0852_SV_006	SV
chrQ	1286666	1289466	S0853_SV_006	SV
chrQ	1289466	1292267	S0854_SV_007	SV
chrQ	1292267	1295067	S0855_SV_007	SV
chrQ	1295067	1297868	S0856_SV_008	SV
chrQ	1297868	1300668	S0857_SV_008	SV
chrQ	1300668	1303469	S0858_SV_009	SV
chrQ	1303469	1306269	S0859_SV_009	SV
chrQ	1306269	1309070	S0860_SV_010	SV
chrQ	1309070	1311870	S0861_SV_010	SV
chrQ	1311870	1314671	S0862_SV_011	SV
chrQ	1314671	1317472	S0863_SV_011	SV
chrQ	1317472	1320273	S0864_SV_012	SV
chrQ	1320273	1323074	S0865_SV_012	SV
chrQ	1323074	1325875	S0866_SV_013	SV
chrQ	1325875	1328676	S0867_SV_013	SV
chrQ	1328676	1331477	S0868_SV_014	SV
chrQ	1331477	1334278	S0869_SV_014	SV
chrQ	1334278	1337079	S0870_SV_015	SV
chrQ	1337079	1339880	S0871_SV_015	SV
chrQ	1339880	1342681	S0872_SV_016	SV
chrQ	1342681	1345482	S0873_SV_016	SV
chrQ	1345482	1348283	S0874_SV_017	SV
chrQ	1348283	1351084	S0875_SV_017	SV
chrQ	1351084	1353885	S0876_SV_018	SV
chrQ	1353885	1356686	S0877_SV_018	SV
chrQ	1356686	1359487	S0878_SV_019	SV
chrQ	1359487	1362288	S0879_SV_019	SV
chrQ	1362288	1365089	S0880_SV_020	SV
chrQ	1365089	1367890	S0881_SV_020	SV
chrQ	1367890	1370691	S0882_SV_021	SV
chrQ	1370691	1373492	S0883_SV_021	SV
chrQ	1373492	1376293	S0884_SV_022	SV
chrQ	1376293	1379094	S0885_SV_022	SV
chrQ	1379094	1381895	S0886_SV_023	SV
chrQ	1381895	1384697	S0887_SV_023	SV
chrQ	1384697	1387498	S0888_SV_024	SV
chrQ	1387498	1390299	S0889_SV_024	SV
chrQ	1390299	1393100	S0890_SV_025	SV
chrQ	1393100	1395901	S0891_SV_025	SV
chrQ	1395901	1398702	S0892_SV_026	SV
chrQ	1398702	1401504	S0893_SV_026	SV
chrQ	1401504	1404305	S0894_SV_027	SV
chrQ	1404305	1407107	S0895_SV_027	SV
chrQ	1407107	1409908	S0896_SV_028	SV
chrQ	1409908	1412710	S0897_SV_028	SV
chrQ	1412710	1415511	S0898_SV_029	SV
chrQ	1415511	1418312	S0899_SV_029	SV
chrQ	1418312	1421113	S0900_SV_030	SV
chrQ	1421113	1423914	S0901_SV_030	SV
chrQ	1423914	1426715	S0902_SV_031	SV
chrQ	1426715	1429516	S0903_SV_031	SV
chrQ	1429516	1432317	S0904_SV_032	SV
chrQ	1432317	1435118	S0905_SV_032	SV
chrQ	1435118	1437919	S0906_SV_033	SV
chrQ	1437919	1440720	S0907_SV_033	SV
chrQ	1440720	1443521	S0908_SV_034	SV
chrQ	1443521	1446322	S0909_SV_034	SV
chrQ	1446322	1449123	S0910_SV_035	SV
chrQ	1449123	1451924	S0911_SV_035	SV
chrQ	1451924	1454725	S0912_SV_036	SV
chrQ	1454725	1457526	S0913_SV_036	SV
chrQ	1457526	1460327	S0914_SV_037	SV
chrQ	1460327	1463128	S0915_SV_037	SV
chrQ	1463128	1465929	S0916_SV_038	SV
chrQ	1465929	1468730	S0917_SV_038	SV
chrQ	1468730	1471530	S0918_SV_039	SV
chrQ	1471530	1474332	S0919_SV_039	SV
chrQ	1474332	1477132	S0920_SV_040	SV
chrQ	1477132	1479933	S0921_SV_040	SV
chrQ	1479933	1482733	S0922_SV_041	SV
chrQ	1482733	1485534	S0923_SV_041	SV
chrQ	1485534	1488334	S0924_SV_042	SV
chrQ	1488334	1491136	S0925_SV_042	SV
chrQ	1491136	1493936	S0926_SV_043	SV
chrQ	1493936	1496737	S0927_SV_043	SV
chrQ	1496737	1499538	S0928_SV_044	SV
chrQ	1502339	1505140	S0931_SV_044	SV
chrQ	1499538	1502339	S0930_SV_046	SV
chrQ	1505140	1507941	S0933_SV_046	SV
chrQ	1507941	1509941	S0934_TL_001	SV
chrQ	1509941	1511941	S0935_TL_001	SV
chrQ	1511941	1513941	S0936_TL_001	SV
chrQ	1513941	1515941	S0937_TL_001	SV
chrQ	1515941	1517941	S0938_TL_002	SV
chrQ	1517941	1519941	S0939_TL_002	SV
chrQ	1519941	1521941	S0940_TL_002	SV
chrQ	1521941	1523941	S0941_TL_002	SV
chrQ	1523941	1525941	S0942_TL_003	SV
chrQ	1525941	1527941	S0943_TL_003	SV
chrQ	1527941	1529941	S0944_TL_003	SV
chrQ	1529941	1531941	S0945_TL_003	SV
chrQ	1531941	1533941	S0946_TL_004	SV
chrQ	1533941	1535941	S0947_TL_004	SV
chrQ	1535941	1537941	S0948_TL_004	SV
chrQ	1537941	1539941	S0949_TL_004	SV
chrQ	1539941	1541941	S0950_TL_005	SV
chrQ	1541941	1543941	S0951_TL_005	SV
chrQ	1543941	1545941	S0952_TL_005	SV
chrQ	1545941	1547941	S0953_TL_005	SV
chrQ	1547941	1549941	S0954_TL_006	SV
chrQ	1549941	1551941	S0955_TL_006	SV
chrQ	1551941	1553941	S0956_TL_006	SV
chrQ	1553941	1555941	S0957_TL_006	SV
chrQ	1555941	1557941	S0958_TL_007	SV
chrQ	1557941	1559941	S0959_TL_007	SV
chrQ	1559941	1561941	S0960_TL_007	SV
chrQ	1561941	1563941	S0961_TL_007	SV
chrQ	1563941	1565941	S0962_TL_008	SV
chrQ	1565941	1567941	S0963_TL_008	SV
chrQ	1567941	1569941	S0964_TL_008	SV
chrQ	1569941	1571941	S0965_TL_008	SV
chrQ	1571941	1574921	S0966_PV_001	SV
chrQ	1574921	1578263	S0967_PV_001	SV
chrQ	1578263	1581243	S0968_PV_001	SV
chrQ	1581243	1584223	S0969_PV_002	SV
chrQ	1584223	1590221	S0970_PV_002	SV
chrQ	1590221	1593201	S0971_PV_002	SV
chrQ	1593201	1596181	S0972_PV_003	SV
chrQ	1596181	1599832	S0973_PV_003	SV
chrQ	1599832	1602812	S0974_PV_003	SV
chrQ	1602812	1605792	S0975_PV_004	SV
chrQ	1605792	1610727	S0976_PV_004	SV
chrQ	1610727	1613707	S0977_PV_004	SV
chrQ	1613707	1618065	S0832_HL_001	HLA
chrQ	1618065	1622438	S0833_HL_001	HLA
chrQ	1622438	1626719	S0834_HL_002	HLA
chrQ	1626719	1631000	S0835_HL_002	HLA
chrQ	1631000	1635510	S0836_HL_003	HLA
chrQ	1635510	1640020	S0837_HL_003	HLA
chrQ	1640020	1647815	S0838_HL_004	HLA
chrQ	1647815	1655988	S0839_HL_004	HLA
chrQ	1655988	1659835	S0840_HL_005	HLA
chrQ	1659835	1661747	S0841_HL_006	HLA
chrQ	1661747	1664947	S0980_IM_001_R	IMMUNE
chrQ	1664947	1668147	S0979_IM_001_R	IMMUNE
chrQ	1668147	1671347	S0981_IM_001_R	IMMUNE
chrQ	1671347	1674547	S0982_IM_001_R	IMMUNE
chrQ	1674547	1677747	S0978_IM_001_R	IMMUNE
chrQ	1677747	1680947	S0988_IM_001_R	IMMUNE
chrQ	1680947	1684147	S0983_IM_001_R	IMMUNE
chrQ	1684147	1688147	S0994_IM_002_R	IMMUNE
chrQ	1688147	1692147	S0995_IM_002_R	IMMUNE
chrQ	1692147	1696147	S0996_IM_002_R	IMMUNE
chrQ	1696147	1700147	S0997_IM_002_R	IMMUNE
chrQ	1700147	1702347	S1024_IM_005_R	IMMUNE
chrQ	1702347	1704627	S1023_IM_005_R	IMMUNE
chrQ	1704627	1706907	S1021_IM_005_R	IMMUNE
chrQ	1706907	1709107	S1026_IM_005_R	IMMUNE
chrQ	1709107	1711387	S1018_IM_005_R	IMMUNE
chrQ	1711387	1713587	S1025_IM_005_R	IMMUNE
chrQ	1713587	1715867	S1020_IM_005_R	IMMUNE
chrQ	1715867	1718147	S1022_IM_005_R	IMMUNE
chrQ	1718147	1720427	S1019_IM_005_R	IMMUNE
chrQ	1720427	1722707	S1017_IM_005_R	IMMUNE
chrQ	1722707	1725207	S1030_IM_006_R	IMMUNE
chrQ	1725207	1727707	S1031_IM_006_R	IMMUNE
chrQ	1727707	1730207	S1032_IM_006_R	IMMUNE
chrQ	1730207	1732707	S1033_IM_006_R	IMMUNE
chrQ	1732707	1735207	S1034_IM_006_R	IMMUNE
chrQ	1735207	1737707	S1035_IM_006_R	IMMUNE
chrQ	1737707	1740207	S1036_IM_006_R	IMMUNE
chrQ	1740207	1742707	S1037_IM_006_R	IMMUNE
chrQ	1742707	1745207	S1038_IM_006_R	IMMUNE
chrQ	1745207	1747707	S1039_IM_006_R	IMMUNE
chrQ	1747707	1751907	S1009_IM_004_R	IMMUNE
chrQ	1751907	1756107	S1010_IM_004_R	IMMUNE
chrQ	1756107	1760307	S1011_IM_004_R	IMMUNE
chrQ	1760307	1764507	S1012_IM_004_R	IMMUNE
chrQ	1222538	1222548	.	REPEAT
chrQ	68162	68176	.	REPEAT
chrQ	900418	900429	.	REPEAT
chrQ	1180436	1180447	.	REPEAT
chrQ	779029	779040	.	REPEAT
chrQ	627869	627879	.	REPEAT
chrQ	1125517	1125529	.	REPEAT
chrQ	1024794	1024854	.	REPEAT
chrQ	93272	93282	.	REPEAT
chrQ	884647	884665	.	REPEAT
chrQ	884515	884533	.	REPEAT
chrQ	212713	212747	.	REPEAT
chrQ	212596	212608	.	REPEAT
chrQ	659350	659361	.	REPEAT
chrQ	376595	376607	.	REPEAT
chrQ	911020	911031	.	REPEAT
chrQ	13859	13869	.	REPEAT
chrQ	238501	238537	.	REPEAT
chrQ	44654	44674	.	REPEAT
chrQ	44624	44640	.	REPEAT
chrQ	823492	823505	.	REPEAT
chrQ	823092	823105	.	REPEAT
chrQ	902080	902098	.	REPEAT
chrQ	902004	902015	.	REPEAT
chrQ	934946	934963	.	REPEAT
chrQ	934873	934889	.	REPEAT
chrQ	934821	934832	.	REPEAT
chrQ	42829	42840	.	REPEAT
chrQ	1095052	1095065	.	REPEAT
chrQ	653800	653813	.	REPEAT
chrQ	83408	83437	.	REPEAT
chrQ	522367	522377	.	REPEAT
chrQ	357813	357824	.	REPEAT
chrQ	413376	413402	.	REPEAT
chrQ	413118	413133	.	REPEAT
chrQ	119767	119800	.	REPEAT
chrQ	119738	119749	.	REPEAT
chrQ	1006093	1006103	.	REPEAT
chrQ	999954	999964	.	REPEAT
chrQ	1061048	1061058	.	REPEAT
chrQ	888351	888361	.	REPEAT
chrQ	576011	576022	.	REPEAT
chrQ	633543	633554	.	REPEAT
chrQ	633489	633505	.	REPEAT
chrQ	853214	853255	.	REPEAT
chrQ	853158	853185	.	REPEAT
chrQ	100999	101009	.	REPEAT
chrQ	100797	100807	.	REPEAT
chrQ	100535	100546	.	REPEAT
chrQ	1007813	1007824	.	REPEAT
chrQ	843155	843184	.	REPEAT
chrQ	843046	843058	.	REPEAT
chrQ	348330	348340	.	REPEAT
chrQ	51980	52000	.	REPEAT
chrQ	51946	51960	.	REPEAT
chrQ	51764	51776	.	REPEAT
chrQ	415146	415157	.	REPEAT
chrQ	1059826	1059842	.	REPEAT
chrQ	1059690	1059700	.	REPEAT
chrQ	1059660	1059670	.	REPEAT
chrQ	184943	184969	.	REPEAT
chrQ	184597	184608	.	REPEAT
chrQ	184551	184566	.	REPEAT
chrQ	437777	437793	.	REPEAT
chrQ	1184015	1184026	.	REPEAT
chrQ	1183501	1183523	.	REPEAT
chrQ	680949	680959	.	REPEAT
chrQ	334718	334748	.	REPEAT
chrQ	913067	913081	.	REPEAT
chrQ	912536	912546	.	REPEAT
chrQ	1134361	1134391	.	REPEAT
chrQ	1028458	1028468	.	REPEAT
chrQ	670640	670680	.	REPEAT
chrQ	365414	365424	.	REPEAT
chrQ	974478	974502	.	REPEAT
chrQ	1132759	1132811	.	REPEAT
chrQ	94860	94871	.	REPEAT
chrQ	94760	94814	.	REPEAT
chrQ	94738	94752	.	REPEAT
chrQ	1017430	1017444	.	REPEAT
chrQ	1017297	1017346	.	REPEAT
chrQ	50188	50237	.	REPEAT
chrQ	1143701	1143726	.	REPEAT
chrQ	151644	151696	.	REPEAT
chrQ	688192	688217	.	REPEAT
chrQ	310534	310557	.	REPEAT
chrQ	59473	59503	.	REPEAT
chrQ	59135	59157	.	REPEAT
chrQ	1181861	1181882	.	REPEAT
chrQ	1111674	1111697	.	REPEAT
chrQ	1111528	1111539	.	REPEAT
chrQ	451612	451647	.	REPEAT
chrQ	451443	451466	.	REPEAT
chrQ	944160	944171	.	REPEAT
chrQ	306801	306811	.	REPEAT
chrQ	306671	306681	.	REPEAT
chrQ	75984	76008	.	REPEAT
chrQ	323666	323682	.	REPEAT
chrQ	108495	108520	.	REPEAT
chrQ	108232	108248	.	REPEAT
chrQ	108218	108230	.	REPEAT
chrQ	108203	108215	.	REPEAT
chrQ	108174	108187	.	REPEAT
chrQ	108099	108113	.	REPEAT
chrQ	1015535	1015596	.	REPEAT
chrQ	1015504	1015530	.	REPEAT
chrQ	436033	436044	.	REPEAT
chrQ	436009	436031	.	REPEAT
chrQ	554398	554457	.	REPEAT
chrQ	686439	686491	.	REPEAT
chrQ	686193	686223	.	REPEAT
chrQ	686163	686173	.	REPEAT
chrQ	1108223	1108233	.	REPEAT
chrQ	1108119	1108173	.	REPEAT
chrQ	1108079	1108093	.	REPEAT
chrQ	1108017	1108030	.	REPEAT
chrQ	1136311	1136360	.	REPEAT
chrQ	991629	991646	.	REPEAT
chrQ	991577	991627	.	REPEAT
chrQ	991539	991550	.	REPEAT
chrQ	1211278	1211331	.	REPEAT
chrQ	336716	336765	.	REPEAT
chrQ	586481	586493	.	REPEAT
chrQ	586145	586194	.	REPEAT
chrQ	1038244	1038297	.	REPEAT
chrQ	1038213	1038227	.	REPEAT
chrQ	1038128	1038154	.	REPEAT
chrQ	904124	904152	.	REPEAT
chrQ	903976	903989	.	REPEAT
chrQ	903948	903959	.	REPEAT
chrQ	903927	903946	.	REPEAT
chrQ	96515	96529	.	REPEAT
chrQ	96415	96426	.	REPEAT
chrQ	1039939	1039949	.	REPEAT
chrQ	1053796	1053806	.	REPEAT
chrQ	927303	927316	.	REPEAT
chrQ	434603	434625	.	REPEAT
chrQ	1026847	1026857	.	REPEAT
chrQ	723135	723145	.	REPEAT
chrQ	548973	548985	.	REPEAT
chrQ	548907	548917	.	REPEAT
chrQ	512347	512357	.	REPEAT
chrQ	77512	77524	.	REPEAT
chrQ	886881	886895	.	REPEAT
chrQ	821085	821096	.	REPEAT
chrQ	409289	409299	.	REPEAT
chrQ	1129131	1129141	.	REPEAT
chrQ	21591	21601	.	REPEAT
chrQ	21275	21288	.	REPEAT
chrQ	388626	388646	.	REPEAT
chrQ	388602	388612	.	REPEAT
chrQ	159003	159014	.	REPEAT
chrQ	158894	158904	.	REPEAT
chrQ	289198	289208	.	REPEAT
chrQ	289113	289123	.	REPEAT
chrQ	1021133	1021143	.	REPEAT
chrQ	1020705	1020720	.	REPEAT
chrQ	663021	663031	.	REPEAT
chrQ	662979	662989	.	REPEAT
chrQ	552554	552564	.	REPEAT
chrQ	968170	968205	.	REPEAT
chrQ	968099	968109	.	REPEAT
chrQ	968046	968059	.	REPEAT
chrQ	89240	89268	.	REPEAT
chrQ	87317	87329	.	REPEAT
chrQ	85162	85172	.	REPEAT
chrQ	651506	651519	.	REPEAT
chrQ	648940	648952	.	REPEAT
chrQ	648469	648479	.	REPEAT
chrQ	817915	817928	.	REPEAT
chrQ	814965	814981	.	REPEAT
chrQ	813867	813894	.	REPEAT
chrQ	897457	897467	.	REPEAT
chrQ	961758	961782	.	REPEAT
chrQ	960908	960918	.	REPEAT
chrQ	960500	960516	.	REPEAT
chrQ	960475	960485	.	REPEAT
chrQ	959684	959695	.	REPEAT
chrQ	959671	959681	.	REPEAT
chrQ	959081	959092	.	REPEAT
chrQ	958723	958734	.	REPEAT
chrQ	981529	981539	.	REPEAT
chrQ	980887	980900	.	REPEAT
chrQ	980749	980765	.	REPEAT
chrQ	980581	980592	.	REPEAT
chrQ	1035770	1035780	.	REPEAT
chrQ	1034851	1034862	.	REPEAT
chrQ	1033948	1033964	.	REPEAT
chrQ	1033530	1033540	.	REPEAT
chrQ	1033259	1033271	.	REPEAT
chrQ	1115631	1115641	.	REPEAT
chrQ	1157458	1157470	.	REPEAT
chrQ	1157417	1157431	.	REPEAT
chrQ	1155208	1155218	.	REPEAT
chrQ	1154893	1154903	.	REPEAT
chrQ	1154641	1154653	.	REPEAT
chrQ	118210	118223	.	REPEAT
chrQ	116153	116165	.	REPEAT
chrQ	182899	182909	.	REPEAT
chrQ	182307	182319	.	REPEAT
chrQ	179735	179745	.	REPEAT
chrQ	178820	178835	.	REPEAT
chrQ	178801	178811	.	REPEAT
chrQ	253237	253248	.	REPEAT
chrQ	252979	252992	.	REPEAT
chrQ	251302	251321	.	REPEAT
chrQ	249690	249707	.	REPEAT
chrQ	249525	249540	.	REPEAT
chrQ	341120	341133	.	REPEAT
chrQ	373737	373747	.	REPEAT
chrQ	373343	373353	.	REPEAT
chrQ	385004	385014	.	REPEAT
chrQ	384653	384663	.	REPEAT
chrQ	384635	384651	.	REPEAT
chrQ	383893	383905	.	REPEAT
chrQ	383865	383875	.	REPEAT
chrQ	383807	383818	.	REPEAT
chrQ	383739	383752	.	REPEAT
chrQ	383703	383715	.	REPEAT
chrQ	383397	383407	.	REPEAT
chrQ	383118	383129	.	REPEAT
chrQ	382736	382746	.	REPEAT
chrQ	380871	380886	.	REPEAT
chrQ	380854	380869	.	REPEAT
chrQ	380711	380723	.	REPEAT
chrQ	443673	443684	.	REPEAT
chrQ	442427	442438	.	REPEAT
chrQ	441385	441395	.	REPEAT
chrQ	440851	440877	.	REPEAT
chrQ	439939	439950	.	REPEAT
chrQ	520058	520068	.	REPEAT
chrQ	519175	519185	.	REPEAT
chrQ	516452	516464	.	REPEAT
chrQ	516148	516158	.	REPEAT
chrQ	515967	515979	.	REPEAT
chrQ	527683	527693	.	REPEAT
chrQ	527399	527410	.	REPEAT
chrQ	527232	527244	.	REPEAT
chrQ	523898	523908	.	REPEAT
chrQ	570704	570714	.	REPEAT
chrQ	567913	567928	.	REPEAT
chrQ	699000	699010	.	REPEAT
chrQ	698407	698417	.	REPEAT
chrQ	711991	712001	.	REPEAT
chrQ	719745	719773	.	REPEAT
chrQ	1233468	1233482	.	REPEAT
chrQ	1232372	1232382	.	REPEAT
chrQ	1231268	1231278	.	REPEAT
chrQ	1230866	1230897	.	REPEAT
chrQ	1253882	1253893	.	REPEAT
chrQ	136012	136026	.	REPEAT
chrQ	135737	135747	.	REPEAT
chrQ	242217	242277	.	REPEAT
chrQ	242190	242203	.	REPEAT
chrQ	424618	424628	.	REPEAT
chrQ	584621	584639	.	REPEAT
chrQ	1045555	1045566	.	REPEAT
chrQ	1208008	1208018	.	REPEAT
chrQ	1207424	1207439	.	REPEAT
chrQ	1207400	1207410	.	REPEAT
chrQ	35252	35263	.	REPEAT
chrQ	54032	54043	.	REPEAT
chrQ	55477	55489	.	REPEAT
chrQ	155823	155845	.	REPEAT
chrQ	281644	281654	.	REPEAT
chrQ	301765	301780	.	REPEAT
chrQ	327270	327295	.	REPEAT
chrQ	327217	327229	.	REPEAT
chrQ	327096	327106	.	REPEAT
chrQ	407298	407322	.	REPEAT
chrQ	428454	428465	.	REPEAT
chrQ	500983	501020	.	REPEAT
chrQ	500615	500626	.	REPEAT
chrQ	543333	543343	.	REPEAT
chrQ	564070	564081	.	REPEAT
chrQ	618170	618184	.	REPEAT
chrQ	704941	704951	.	REPEAT
chrQ	704657	704667	.	REPEAT
chrQ	747463	747482	.	REPEAT
chrQ	846781	846791	.	REPEAT
chrQ	1123933	1123952	.	REPEAT
chrQ	1158901	1158912	.	REPEAT
chrQ	1158490	1158501	.	REPEAT
chrQ	1191240	1191300	.	REPEAT
chrQ	25125	25148	.	REPEAT
chrQ	24400	24411	.	REPEAT
chrQ	37467	37477	.	REPEAT
chrQ	204041	204051	.	REPEAT
chrQ	203398	203409	.	REPEAT
chrQ	298591	298638	.	REPEAT
chrQ	298258	298269	.	REPEAT
chrQ	483774	483785	.	REPEAT
chrQ	482622	482634	.	REPEAT
chrQ	498271	498283	.	REPEAT
chrQ	497368	497378	.	REPEAT
chrQ	579457	579470	.	REPEAT
chrQ	577979	577993	.	REPEAT
chrQ	848143	848158	.	REPEAT
chrQ	873206	873230	.	REPEAT
chrQ	635556	635582	.	REPEAT
chrQ	635384	635395	.	REPEAT
chrQ	479772	479811	.	REPEAT
chrQ	479729	479742	.	REPEAT
chrQ	646061	646103	.	REPEAT
chrQ	646041	646054	.	REPEAT
chrQ	942111	942151	.	REPEAT
chrQ	942066	942082	.	REPEAT
chrQ	216665	216690	.	REPEAT
chrQ	349993	350013	.	REPEAT
chrQ	236624	236644	.	REPEAT
chrQ	657510	657532	.	REPEAT
chrQ	1091142	1091166	.	REPEAT
chrQ	550790	550841	.	REPEAT
chrQ	632385	632395	.	REPEAT
chrQ	631883	631909	.	REPEAT
chrQ	1197119	1197129	.	REPEAT
chrQ	48065	48075	.	REPEAT
chrQ	590306	590318	.	REPEAT
chrQ	102836	102850	.	REPEAT
chrQ	620208	620228	.	REPEAT
chrQ	940467	940480	.	REPEAT
chrQ	225950	225960	.	REPEAT
chrQ	225663	225673	.	REPEAT
chrQ	592803	592813	.	REPEAT
chrQ	30552	30566	.	REPEAT
chrQ	30517	30527	.	REPEAT
chrQ	28959	28969	.	REPEAT
chrQ	244396	244442	.	REPEAT
chrQ	244172	244199	.	REPEAT
chrQ	243769	243779	.	REPEAT
chrQ	972501	972544	.	REPEAT
chrQ	361548	361563	.	REPEAT
chrQ	361274	361297	.	REPEAT
chrQ	795556	795571	.	REPEAT
chrQ	795499	795530	.	REPEAT
chrQ	795125	795136	.	REPEAT
chrQ	794846	794859	.	REPEAT
chrQ	513790	513800	.	REPEAT
chrQ	410763	410773	.	REPEAT
chrQ	1083329	1083340	.	REPEAT
chrQ	504886	504896	.	REPEAT
chrQ	312670	312682	.	REPEAT
chrQ	312052	312062	.	REPEAT
chrQ	319399	319409	.	REPEAT
chrQ	319371	319386	.	REPEAT
chrQ	759648	759660	.	REPEAT
chrQ	1167324	1167349	.	REPEAT
chrQ	79773	79783	.	REPEAT
chrQ	803130	803140	.	REPEAT
chrQ	803066	803077	.	REPEAT
chrQ	803030	803044	.	REPEAT
chrQ	207362	207372	.	REPEAT
chrQ	209152	209162	.	REPEAT
chrQ	209049	209059	.	REPEAT
chrQ	209032	209047	.	REPEAT
chrQ	582951	582974	.	REPEAT
chrQ	1151013	1151025	.	REPEAT
chrQ	1150765	1150779	.	REPEAT
chrQ	1150566	1150576	.	REPEAT
chrQ	279758	279772	.	REPEAT
chrQ	1163505	1163525	.	REPEAT
chrQ	1163306	1163319	.	REPEAT
chrQ	1162809	1162838	.	REPEAT
chrQ	1162725	1162735	.	REPEAT
chrQ	1164964	1164975	.	REPEAT
chrQ	952408	952418	.	REPEAT
chrQ	951942	951952	.	REPEAT
chrQ	951776	951786	.	REPEAT
chrQ	32707	32717	.	REPEAT
chrQ	406105	406120	.	REPEAT
chrQ	405157	405167	.	REPEAT
chrQ	404098	404108	.	REPEAT
chrQ	403309	403320	.	REPEAT
chrQ	402895	402918	.	REPEAT
chrQ	402038	402055	.	REPEAT
chrQ	401725	401736	.	REPEAT
chrQ	401341	401361	.	REPEAT
chrQ	401175	401187	.	REPEAT
chrQ	142135	142145	.	REPEAT
chrQ	736760	736770	.	REPEAT
chrQ	742343	742353	.	REPEAT
chrQ	1056083	1056093	.	REPEAT
chrQ	599741	599752	.	REPEAT
chrQ	599663	599724	.	REPEAT
chrQ	599601	599611	.	REPEAT
chrQ	10079	10090	.	REPEAT
chrQ	486414	486424	.	REPEAT
chrQ	490194	490217	.	REPEAT
chrQ	494568	494578	.	REPEAT
chrQ	493659	493669	.	REPEAT
chrQ	277626	277640	.	REPEAT
chrQ	277352	277362	.	REPEAT
chrQ	679078	679136	.	REPEAT
chrQ	678494	678505	.	REPEAT
chrQ	597764	597777	.	REPEAT
chrQ	596900	596916	.	REPEAT
chrQ	1023139	1023150	.	REPEAT
chrQ	74317	74329	.	REPEAT
chrQ	73880	73896	.	REPEAT
chrQ	73664	73675	.	REPEAT
chrQ	1243630	1243641	.	REPEAT
chrQ	1248371	1248381	.	REPEAT
chrQ	965983	965993	.	REPEAT
chrQ	965806	965819	.	REPEAT
chrQ	1176200	1176231	.	REPEAT
chrQ	1242399	1242410	.	REPEAT
chrQ	1239322	1239333	.	REPEAT
chrQ	1239155	1239166	.	REPEAT
chrQ	1170367	1170390	.	REPEAT
chrQ	110184	110201	.	REPEAT
chrQ	63877	63887	.	REPEAT
chrQ	163670	163703	.	REPEAT
chrQ	169260	169275	.	REPEAT
chrQ	168347	168357	.	REPEAT
chrQ	172168	172179	.	REPEAT
chrQ	172134	172155	.	REPEAT
chrQ	171246	171256	.	REPEAT
chrQ	988738	988760	.	REPEAT
chrQ	851529	851575	.	REPEAT
chrQ	851213	851235	.	REPEAT
chrQ	851187	851197	.	REPEAT
chrQ	851141	851151	.	REPEAT
chrQ	1193434	1193447	.	REPEAT
chrQ	1101662	1101674	.	REPEAT
chrQ	1100512	1100526	.	REPEAT
chrQ	161236	161246	.	REPEAT
chrQ	160522	160533	.	REPEAT
chrQ	867903	867923	.	REPEAT
chrQ	867209	867221	.	REPEAT
chrQ	874947	874957	.	REPEAT
chrQ	573774	573784	.	REPEAT
chrQ	915314	915339	.	REPEAT
chrQ	915194	915204	.	REPEAT
chrQ	914599	914611	.	REPEAT
chrQ	81584	81594	.	REPEAT
chrQ	391432	391446	.	REPEAT
chrQ	763781	763801	.	REPEAT
chrQ	768200	768214	.	REPEAT
chrQ	231490	231504	.	REPEAT
chrQ	229107	229117	.	REPEAT
chrQ	275532	275542	.	REPEAT
chrQ	275426	275436	.	REPEAT
chrQ	275173	275186	.	REPEAT
chrQ	275158	275171	.	REPEAT
chrQ	638391	638409	.	REPEAT
chrQ	639917	639939	.	REPEAT
chrQ	195940	195952	.	REPEAT
chrQ	195531	195549	.	REPEAT
chrQ	1140448	1140462	.	REPEAT
chrQ	1139152	1139164	.	REPEAT
chrQ	1138840	1138854	.	REPEAT
chrQ	611233	611247	.	REPEAT
chrQ	611083	611096	.	REPEAT
chrQ	609685	609695	.	REPEAT
chrQ	609659	609678	.	REPEAT
chrQ	609122	609146	.	REPEAT
chrQ	430545	430556	.	REPEAT
chrQ	352582	352593	.	REPEAT
chrQ	351954	351964	.	REPEAT
chrQ	355673	355683	.	REPEAT
chrQ	354406	354416	.	REPEAT
chrQ	780528	780574	.	REPEAT
chrQ	805866	805876	.	REPEAT
chrQ	470912	470927	.	REPEAT
chrQ	472560	472570	.	REPEAT
chrQ	963645	963657	.	REPEAT
chrQ	1213088	1213098	.	REPEAT
chrQ	1212812	1212822	.	REPEAT
chrQ	432637	432647	.	REPEAT
chrQ	432373	432393	.	REPEAT
chrQ	432065	432092	.	REPEAT
chrQ	40647	40658	.	REPEAT
chrQ	40601	40611	.	REPEAT
chrQ	863030	863068	.	REPEAT
chrQ	862325	862354	.	REPEAT
chrQ	864716	864758	.	REPEAT
chrQ	668858	668874	.	REPEAT
chrQ	668470	668481	.	REPEAT
chrQ	827211	827221	.	REPEAT
chrQ	826953	826964	.	REPEAT
chrQ	831826	831836	.	REPEAT
chrQ	830719	830731	.	REPEAT
chrQ	834491	834501	.	REPEAT
chrQ	834029	834039	.	REPEAT
chrQ	836291	836301	.	REPEAT
chrQ	836236	836246	.	REPEAT
chrQ	810313	810323	.	REPEAT
chrQ	919531	919541	.	REPEAT
chrQ	919345	919359	.	REPEAT
chrQ	879500	879512	.	REPEAT
chrQ	263990	264003	.	REPEAT
chrQ	753827	753837	.	REPEAT
chrQ	945955	945969	.	REPEAT
chrQ	945608	945639	.	REPEAT
chrQ	1104679	1104694	.	REPEAT
chrQ	1089444	1089455	.	REPEAT
chrQ	128759	128774	.	REPEAT
chrQ	128706	128717	.	REPEAT
chrQ	131736	131774	.	REPEAT
chrQ	122254	122265	.	REPEAT
chrQ	122154	122167	.	REPEAT
chrQ	121161	121171	.	REPEAT
chrQ	20213	20224	.	REPEAT
chrQ	588472	588496	.	REPEAT
chrQ	588112	588123	.	REPEAT
chrQ	588014	588024	.	REPEAT
chrQ	587690	587700	.	REPEAT
chrQ	587587	587599	.	REPEAT
chrQ	11712	11724	.	REPEAT
chrQ	11488	11516	.	REPEAT
chrQ	69871	69882	.	REPEAT
chrQ	223153	223180	.	REPEAT
chrQ	258590	258603	.	REPEAT
chrQ	397376	397411	.	REPEAT
chrQ	396579	396594	.	REPEAT
chrQ	923431	923443	.	REPEAT
chrQ	925929	925940	.	REPEAT
chrQ	925039	925060	.	REPEAT
chrQ	921481	921493	.	REPEAT
chrQ	176125	176145	.	REPEAT
chrQ	175960	175988	.	REPEAT
chrQ	478292	478314	.	REPEAT
chrQ	477683	477701	.	REPEAT
chrQ	1187932	1187945	.	REPEAT
chrQ	1187612	1187622	.	REPEAT
chrQ	761258	761276	.	REPEAT
chrQ	757671	757682	.	REPEAT
chrQ	757343	757353	.	REPEAT
chrQ	706892	706905	.	REPEAT
chrQ	460521	460538	.	REPEAT
chrQ	458487	458503	.	REPEAT
chrQ	465140	465157	.	REPEAT
chrQ	975808	975822	.	REPEAT
chrQ	1204274	1204295	.	REPEAT
chrQ	1202941	1202971	.	REPEAT
chrQ	1205704	1205714	.	REPEAT
chrQ	426927	426987	.	REPEAT
chrQ	426248	426258	.	REPEAT
chrQ	535260	535270	.	REPEAT
chrQ	534753	534763	.	REPEAT
chrQ	534031	534042	.	REPEAT
chrQ	533874	533902	.	REPEAT
chrQ	684913	684927	.	REPEAT
chrQ	750060	750076	.	REPEAT
chrQ	190179	190192	.	REPEAT
chrQ	190047	190058	.	REPEAT
chrQ	189700	189717	.	REPEAT
chrQ	189678	189688	.	REPEAT
