# Supplementary material for: Using synthetic chromosome controls to evaluate the sequencing of difficult regions within the human genome
Source: Genome Biol. 2022 Jan 12;23:19. doi: 10.1186/s13059-021-02579-6 (PMC8753822; doi:10.1186/s13059-021-02579-6)
Supplement: Supplementary file 4 — Additional file 4. Sequin sequences: fasta file containing the nucleotide sequence for individual sequins. [file 13059_2021_2579_MOESM4_ESM.fa]

>S0018_GV_001_A
GCACGTATACAACAATACCATCTTAATAAATATAAGGAGACCCATACATGGGTTATTACCCTAAATTATCCTAACGACCCTATTTACCATCAAGATAAAATTCAAGGAACTTTTTAGTGGTTTTACGAAAGATGTTACCAATTTGATTAAATATAATGGTGGTCATCACATATTCACTAGTAAAAAGGTGTTGGAACGCTCGTAGATATTAACAAACTGAAAAATTATTATAGGTAAGACTGACCATACTCTACCAAAGAGTAACACCGAAATTAAACGTAAAGAGATTACTTATCACTACAACTCGTAAAAAAGTATGCGAACAACCGGTAGGTATACAGAAGAAAACTTTTCACAAACAATTACAGGAGACAGGTGAAAAAATTTCAACAAACGAAAAACGAATAGTTAAATTCAAGGAATCTCAAAGACATATAATCCGGAAACAGTCTACGTGTCAAACGTTTATAAAGAGGGTAAGACACCCAACAGACAAATGAGACAACTATCAAAGAAATCGACACGTCTTTTAGAAATCAAATTAATCTAGAGTAAACAGTTAAAAACAAAACCAACGTCACCGAAAACCTCTATAGTAATATTTTGGAAGCGTTTCCGGATACAGGTCTTACCATAAAGGGTCTAATAGAAGGTCACAAAGAAAAATATAAAAATCCAAAATATAAATGAAAAAATTAGATTGAACTCTACTGAAAACATTTACCATATTCCTTTGTCAGGTGAAAGTTAGAAAATATATACCGACCGACCAATAGGGTCGTGGTAAATAAATTATCCTTCAGGAAAGGGGCAACGAACAAAACCAGCTGAAACAGTTTCTAGGCAGTCAACATCCACGTATCGAAATAAAGACCGAGAGACAAGACAAGATAATCAGAACACACAGACAAAAACATGTCATGGTACGAAAAAACAAATGACATCGGAAAATCATAACAAACTTCTACCCTTTACACTAGGAAGGTCGAAGGGGGGTGGAATACTAACGAAACCAATAAAAACCGATAAACCCGAGGAAAAACCAAGGTGTGTTTAAAATTTTATTAAAAAAGATTAAGACACTTCTTACGGTAACCGTCAAACTATCCTTATCGTAAGTTACACATTTAACGAAACTCGTCATATCGGTAAAATTACTACAACTAAGAAAGTCATGTACTCGTACCTTATAAAAAGGTAAACACAGTAGAGACTAAAGAAAGTCGTTACAAAACATTAAGAGTAACATCTCTAGAAAGTTGGGGACCAATCGACAAAAGACTCCATAAAATTAGAAGAACACCGAAAACACTCACACTGACGTAAAAAATAAACCGAGAGTCGAACCTACGACAAACACATATCTTTACGATGACTAAAAACATGTAACTACACATAGGGTTTTGAAACGACTTCAATAGTCTTTCAAAACCCGTCTCTGGTACCCCAAAAGGTCCATATCTTAATATAACAGACGTTTGTCTCTATCAAACTGAAGAAAAAAGCATAGACCTACGGAAAATAAAGAAAGAGAAAGAACTAACTAGACCGATCCTGAAGGTCATAATACAACTTATCCTCACCACTCTTACCCCTAAGAACAGAAGAAGACCAAGAGTTTCCCTTCCGAAGGTCGAAAACGAGTAGATTATACTAAAACCGATACCCAAACAGTATCTACCGAGAATAATCGAACTCCATATAAGAAAGTTACGGAATAAACAACTTCCAAAAAATTGTACGATCATAAAACAACTCCTAAAAGTGTAGATACAAGTAGTTTCTATAACCGGACTTCAA
>S0019_GV_002_A
CCGTGTTTACTGACATTTTTAACCGGTAAATATAAACTTTCTCTTCTTTTTACTTAAAGACCGTTCCTTTTAGTATGGTTAGTTTAAAAAAAAATTTTCTTACCAAAGTAATTCGACTTTTTTACTTGTCATCCTTGTTAATTTTTCCGTACCACTCTAAACTCAGTTATCAATGTTTCAAAACCAATCATTCCTACTTATTTCGTACCCTAGATAACATGGAGTAAAACCGATGTTAATTATTACTACATAATATATGATCTTTAAACGATCGTCCCATCTAGAATACTCAAGAGTGATGTTTTATTACCATTGATATACTCTACTACCTATACAATTAATAGAACTAACATCATTAGCAAAGTGTTACATATGTATATACTTTCGTAGTGTTACGTGTGGAATTTATAAATTGTAAAAACAAACAATTAATAAAGAGTTTCTCGATCCCTTTTTCTGAAAACGTCATCTCCTCCCATGTAGATTTTTAATCTAACATCGTGTCTCTCTTTTACTCTACTTTTTTAAAAATTTTCCAATTTTTGTTACTTTCTATTTATGTTAAGTTGTATATAGATTAACATAAAAGAGTTTCTCTCTTACATCTTCCACCATTCTTTTTTTTGTTATAATTTCTATTTTCATCGACTTTATCACATATCTTTACTACTTTCTAAACTCTATGTAACCTTTGTTTTCGTTCTTTTTGTTCTTAGTGTAAACCTATATCGTGTCACTTTTATGTCTTACGATCTCTGTTTCTCTAGAGTGTCTGTCGGTCTCTCTTTTATGTCTACTAGTTGTTACCTTATTTCTACTCTAAATGTAGGTTGAAAAAAAAAGTTTTGAAAAATAACACCATTTTATATGTATGGTATTTTTAATGGTAGGATTAATTCACATCCCGAACCACCATAATTTATTAAAGTATGACAAACATGTTGGTACTGGTGTTAGGTAGATATCTTAATAAAAGAAGAACATACTACCCTTGACATAGAAATAATTTGTTATTAAAAGGGAAGAGGGCAGTCGAGGAACATTAATATTAAGATGAAAGACAGAGATAGTAAAAACTGATGAGAATTCATGGAGTACAGAATTGGTAAAATATAACGATATCGTCTTATGGTGTCACATCCATTAAATATTTCCTTTTTTACATAAAGAATGTCAAAACCTTCGATCCTTCGGGTTCCAACTCTCCTGAAGTAGAGCACTCCTGGGAGGACTACCTAGTAGGGTACCACCTTCCACCTTCTCCTTCTCTCTAGTTCTCTCCCGGTTTGACCCAAAATATTGTTCGAATGCGGATGTTATTGATTGAGTTAAGGTACTATTACTGTAATTCTTAAAGTACGTCCGTCTCGGGACCACTGGACCATTGGATTAGTCGGTGAATTTCCAGGGTGAAGACTTTTGACGACGTAACCTCCAATTACGTTAATTATAGAGTGTACTTTAAACACCCTGTGTAAGTTTGGTATCGTAGTAGATTCACCTTAGTATGTCATTGGATAAAAAATACTGATCGAATAAAGTGAATCGTTCTACAAGAGTTTCAAATAGGTGTAAAATCGTATGTAATCTGAAAAGAAGGAAAAATTCCGACTTATTATAAGGTAACATAAATATGTGGTGTAAAACTATGAGTAAGTAGGTCATTCCCTGACAACACTACGAAGGATCAAAATCGGTAACACTTATTACGACGATACTTGTACTTACATGTGTATACAGAAACTCTTTGACGGAAGTTATAAAACCCATGTAAGAGTCTTCACCTTAATTGTC
>S0020_GV_003_A
CTACCTAAACCCCTGTCACCGGGAAAGACAGGTGAGTCGACAGGACAGCCTGACTACTGAACCTCGGGCGTCAAGTCTTCTGAGGAGTACCCTACGGGGTGGGGTGTCTCACCCCCACACCACCCGCCGGCCTACGCATCAGGTCCCTGCAAACACTAAACCTCACACGATCTGATACACATATTCAGTGTACCCACACACAGTGACACACACGACCGCACGGAATATCCACACGCACAAAGGGACAGTCAAAACTGTGCCTAATATACTTTAATTATTCCCAAAAATGCAATCTATATGTAGTGAAGAGATGTGGGGGTCGAGGAGGAAGGGAGACCTGTTCGAAAGGCGGTTCGGGTGGAGAAGGGGTCCACGTCACTCGACCCCCACTCCCGTGTACCATGGTCGGCGGGCGCCTTGGCTCTGTCCCGACCCGGCCCTCTGGCGGTCGCCTCCGCTCAGGCTTCGGACTCGCCCCTCCCTCCCCGCCCGCGACCGGACCGGCTCGGCCGACCCGCCCTTCGTCCGACGTAGGATTAGGTGTCCGGGGCCAGGCTGAGGGTTTGACGGCAAGTCGCACCTTGCCCGACCGGCCTCGGTGCGGCGGAGGTCGTGTGCGAGCCGCGAGCCCTGCGTGGCTGGCTCCCTGCCTGGGGCACTCCGGACTGTGTTTCACCTGAGCAGGCCCCAGGGGTGTGAGGGGCAGACCGGGGGCCACAGGGTCTAGCAACGGGGAGGTTCGGATCTGGGGCTTTAGACGGGGAAGGGGCGCTGTACAGAGGAGAGGCGGGGAGAGTGGCGGAGACCTCGACTCGCGAGTCCCGCGCCCGTGAGGACTCAGGGGCCAAGGATTCGTCGCAGGCCTTGGAGGAGGAGCCGAGGGCGGCGGCGGCGGCGGCGGCGAAGACGGCGGCGGCGGCGGAGAAGGCGGGCGCCTCGGCCTCGGGCTCGGGTCGCGGCGAGTGAGGTGGGCCGACCGGCCACTACAGTCTCGGCCCCTCCCCGCCCCCCGCCCCTTACCGCCCTCCTCCCCCTCCCTACCTCTCCGTCCTCCCCCGCCCCCTGGCTCCCCGACCCCAAGACCTTCTGAGGATCCTACCCCCTGTCTTAACCCGCCTCCCGACCTCGCCTCTGCCAGAGAAGGGGGACTTGACGCTTTGTTAAGAGTATAAATTAAGAATGGGTCATCCCGTGGGAGGAGGGGAAAACTGGAAACCTACTGGTGCCACGGATCCTGGGGACCCTCCGTGTCTCATCCAAACCAAATCCCCCAACCTTTCGGAAACCCCCGACCTAAGAGAATCGACGACCGAAATTATAAACATTTTTGAAGAACGGAACGGAATTCCCAGTCCCCGCGTCACCTTTTACTGACTAGTCTGAATAGGTGTAACCCTCACTCCCCAACCCCGGTGTACCCCTGAACTCCTCGGGACCTAGAAGAGAAAGGTCCTACTACGGAAGTCCGGGAGAACGCACGGAGAGTGGAAAGGGTTTGTACGGGGTGAGGACGGAAGGGGGATGGTACTACATTAAAATAAAAGACCCCTCTTTTTCTCGTCGTCACTCGAGTCGTACGTTTATATCTGTTGAACGTTTCGGTGTGAATCGAGGTAGAGGATCGAGACGGGGAGACGGGTCCGGGTTACACCGTCGAGAGTGAAGGGGAGATGGGGTCCCTGAAAGGAGGGGGTCTAAGAGTCGGTCTGACTTTTCTCCTTTCCTTCTTAACCTCTTCGTAGACAAAAGTGGGGGTAGAGATATCGGATTCCCCAGAACGGAGTCGAGACCCGTCCCAAA
>S0021_GV_004_A
ACTACCCCCAAATACCATTCCACTTCCGTTACTATTCTCTCCCCACTTCTTTCGAATCTCTTACTAAAATCTATCGGGATAGATTAAACGTAATCCTCTTTTTTTTCGAATCAAGTTCAATCACTGTTCAATATAACTAATTTTTATAAACATCTTGGTTAGTGACAATTATTATTTCGAAGTTTCAAAATATTACTTACAAAAAAGTCGATTCGAGCATATACACTTTTATAGTTCTTTAAAGTTATACATGTAATCTACGGATGCGTGAAACGACTTTACGAAAGATTTCAAAATCTATTTATAAAGAATCATACTTAAAAAAAAGTAAATTAGTTAAAACGAGAGTTCAAAATCTATATCACCAGATAAATCTTTATTAAAGAAGACACTAAAAATCTTGTGTAAAGAATGAAAACTTTCGTTTTATCAAAAGATTTATAGTTCATTGAGTATGTAATAAGAGAATGTGGAAGAAATTGACTAAACCAAATATATTACCTAGAGTAAAAATCGGAAATAAAGAAGAATAGATTTGCAGAAGGTACAAAATCACCATGTATAAACTTATGACACTAAAATCTACCGAAAATTTACAAAAATTTAGTATTTGTACGGTAACATTTAAAGTGGTTTTATACAGTTACGATTCCACTTTTGAATAGAAGTAGTATATATTTGATTTAATTACTGACTCCGTTCTTTATAAACGGATTATTAAGTCAAGTCGTTTAGAGTGACCTCTTACATGGGACTGTCCGTAGCATGGGTAACGGCATCCTCCGAGGGACACGGACTCTCAGTAATGATCAGAAGTTTTAACTTAAATGTAGTAATTGTATCATTACTAAGAGTAAAATAAAGAATTATCGTACAACTATCAGCTGTCCATCTAGCTGAAGCGTTAAAAAAGAAAGTTTATAGTAAACAGTACGAGGGTGGTCACCGATGCTAAAAGTCACTAAAAGAACAGAGTATGGTCAACGATTCATTGTACCTTTTCATGTCGACGTCGAAGTGAAAGAAGTTTGACGACGAGGATTTATACTTATTTTGGTGTCTGTAAGATAAAAACACAAGTCTAGAGTGACGAAAGTTTCGAAGACACAGTCTATGAGACTTCGTATTACCACTTCCTTTATTTTGAATATCTGGTTTATTATGAACATTTTTTATAAACGAAGGAAAAAACAGAATTCTACGTTATTCTAATAAAAAGAAGATGGAGATTCTTAGTTAATCTCAGGATATTACCTGTTTTATTTGATTCTTGTTTCTCCTTAGTAATGAACTGGAACCCGTTTAATAAGTAAAGAGTTATTATTATAGACACAAAGAATTAGACATTGTAATCTTCACCGATTTAAACTACTGACAAGAAGAAGAAGGTCGACTCACTAAGATACTTCATCAACACGTGTTGTAGTGATTTGGTGGTTTACTTTAATAAAGATTTATTTAAAGTTTTTTTTACAAAAAAAAAAAAAAAAGTTCTGTCTCAAGACAAGAACAATGGGTCCGACTTCACGTCACCGGGTCTTAGAACCGAGTAGAGTTGGAGACGCAGGGGTCCAAGTTCGTTAAGACGGAGTTGGAGGGATCATCGACCATAATGTCCTCAGGTGGTGGTGTGGACCGATTAAAAATATAAAAATCATCTCAACCCCAAAGTGGTACAACCGGTCCGACCAGAACTTGAGGACTGGAGTCCACTAGGTAGGTGGAGCCGGAGGGTTTCACGACCCTAATGTCCGTACTCGGTAGTACGGACCGGTTTTTAACAGAAGAATAAACATAAA
>S0022_GV_005_A
ACATCAGTCTCTCAAGTTTATTAAGTTGGTAAACTCCAAACTGTCCGGGGTCCCAAACTCCTACACTCACTATTTGACTGGGTGTTATCGTATACTCAAAGGGTCCCGACGATAGTGGTTCATAGGATTTGACCTACTGAACCTTCTCGTTTTTAACTAAGAGAACCACAACCGTCAATTTTCGGGTTTTAATTATACAATCGACCCGGAACGAGGGAGACATCCACGGTCTCTTCCTAGACAGAGACCGGAGAGAGGATCTAAGGCCTTCGCAGTCTGTGGGGAACTACACATCTACCATAAAGGGTCACAGAAGTGTAATAGAAGGGAGACACCTACCGTGAAAGGGAAGTGTGCGGTAAGAAAAGTACACGTACACAGACAGAAGTTTAAAAGATAAAAATATTTATGTGTCAGTATAACCTAACCCTCGGTGTGTTTACTGGAGTAGAATTGAGTAATGTAGGACGATACTGGGATAACGGTTCATTTCGGTGTAAGAATCCATGACTCAAATCCTGAAGTTGTATACTTGAATCCCTCCTATGTTAAGTTGTATATCGTGTACCGATATCCTTGGTCCAATAATTTCCTTAACCGTTCAATCACTACCTATGACTCTTACTACTCCCTCTTTTTATTACATTATACTGTACTCAGTCTCCTGTTCCGATTTCCTTGTTCCTAGATCTACACCGTACCCTTTGTTTCAGTCAACGGTGACTCCTCTCCTCCACACACTCTTTCTCGTTATTAAAAACTCCCTTCGGTTTAACCGGAATACACGTCTGTCTCTTACGTCTTAACCCAACACCACTTTCCACCGGGTCACCTGTCCGATTCACCTTGTTCTCCCTAGTATGTCTCCTCCTAGAGTTACACTCACGTTCACTCGGTCGGCCGGACAATTACGTCCTTTCGAATTCAGAACGGACACTTGACCTGTTAAGGAGTGAGTAACGGGAGTGGAATAAATGAATTTTACTGTAATGTGAAATACAGAAAACTACGAATCCTCCCTTTCCGGTTTGAGAAAAGGGACTTCCCGAAACGTCATCGACGAAAGAAACAAATTTTGTACTATAAACGTACTGACCCCGTAATTACAGTAGGTAGAGAGTCGAATTTACAGTGGTCGAATCTCTTCGGAGGGACGGTTTCGTTATGTTTTACTGATGGACCGGTTACAGACAGTGTAGTGTGGAATGAAATTGATAAACGTACCTTCCGTAGTGACAGACTGTTTAAAGATTGAACAAATATAACACATACAAAATGGTGTATTATTACATTCGAACGTTACTTATCCTTGGAATTGAGAACTAATGAAGACACAAGGGTCGTTGATCTCGTCACTGACCGTGTCCCTTCCTGAATTCTTTACAAACAACTCACTTTGTACTACAGACAACCAAGTAGGAGTACAAGAGTCGTACATCGTGTCTGGTACGGTATAGTCTGCACGAGTTATTTATTAACACTTACGTACTTATTTATTTATCTATTTACTGGTTTACATTATCGGAAAAGTTATTAATGGTCTCTACTGTGTATAACTCCACTGTGTACTATTGTAAAAGGTCGGCCTTCGACTGTCTTACTTAATGAAGGAGGTTTTAAGACCTTCTATATCGTTCACACCATCCGACGTATTACCGAGGTCCTCTGCAAGTCAGGATTGGAAGTCTTGGACCCTTGTCTATTGGGACGTAACATTTTACCTAAATCGTTTACATTAATTCAATTCGTAGAAATCTACCCCTTTAAAAGGACCCAATAGACCACTCAGGTTACATTAGT
>S0023_GV_006_A
TCGGTTCCTTACCTTGAAGGAGTCTCGGAGGTCTCCCTCGTTCCGGAACGGTTATGGAACTAAAACCTGAAGAATGGAGGTCTTGAAACTCTTATGTATAGACAACACAATTCAACGGTACTAATCCCTTAAACAATGTCGTCGGGGTCCTTTGATTGTGTTTACATAAAAACAAACAAATGGCCGGTAATCGTATAGAAGAAAGTATTTCATGAGTAAGTCCATATAACGAGTAAAAGATAACCCAACAGATGGCTAAACAAATAACTAAAATCCTCAAGAAAGATATATACGACAAAGAAAAGAAAAGAAAAAAATTTTATATAAAATATATTCAACTTGACCAAACACAAGGGACTCTTCGTCTCTGACTCCACCATCTTCACATTTTCCGAATGACACCTCATGTGATACTTTCTTTTCCTTTCTTCTACCCTAACCCATTCCCCTCGGTAGCTAGACGTTATGTCGGGACCACCGGAGACTATTGGGGTATCCCTCGAGACTTCGTTTCTGGCGGGTAGTTTCCTCGGGACTAAGTCCACCTTTATCGATCCGGAAACATAGTGACGGAAGAAATCAGTGACCGACCTCGTATGAGACGTTTCTCGTGCCAACCAATGGAAACGGAAAGACTTAATAACCGGCTCCTACCGGAGGTTCTTCTCGTACTGGAACCGAGTTTTCGACTACACCTGGACTTCGTAGGACGGTTTTCGTCCTGCAGCACTCAAGTAGTGTGAGGAGTGTCGAGGTGTCCCCCAGGAAAGAATTTCCTCCTGGACTTACCACGTAAGTGTAACGGTACTCAGGATATAACATTTACGGAAGAGGGTCAGATACGAATAGAAAGGGTCAAATTTACTACAGAAAACTACCTGTCGTCAAGAACTAGACTTACATCAGGTTAAAAAGAAAAAAAGGAAATATTATTCAATAAAAATACAGCAACATTCTTTGTAAACGGATGGGGTTCAAAAGAAGATTTTCTAAATAAAAATTTGGAAGGTGTAAATCTGGATGTTAGGTAGACCTTAAAAATACTTGTTATACACTTCATCCCCAGTGTTAAATAAAACAGGTAAACTGATAAGTTAACGGGAAGTTTTCTGGTAGAAACGGGGGACGGGGTGGTATGACATCCACAGTAGAAAGGGTAGTTAGTCCACTTGTATATATAAAACTAACCGTCGAGGAGTTACCGATTACTACAACTCATAGAAAAGTACACGAATAACCGGTAAACATATAGAAGAAACCTCTTTACAGATAATTATAAGAAACAAGTAAAATTTTAATCCAATAAATAGAAAAATAGTAACTCAACATCCTCAAGAAATATATCAGATCCATGTTCTGGAAATAGTTTGTATACTAAACACTTTTAAAGGAGGGTAAGACACCCAACAGAAAAGTGAAAGAACTAATACAAGAAACTCCATGTTTCTCAAATTTAAAACTCATTCAGATTAAACAAAGAAAAAAAGAAAACAGTGTACAAAAATCACAGTATATATTAGGTTCCAGTACTTCTACATACGGATACAAAAGAAGATTATCGAAATATTAAAAAATCGAGACTGTAAATCCGAAAACTAGGTAAAACTCAATTAAAAACATATACCATATTCTGTCTCCAGGTTGAAGTAAGAGAACGTACACCTATACGTCAACAAGGTCATGGTAAACGACTTTTATGATAATAAAAGGAGTAACTTAACAAAACTGTGGGAACAACTTTTAGTTAACTAATATTTATGCTTCTAAACAAAGACCTAACAGTTAAGACAAGGTAA
>S0024_GV_007_A
AAAATTCGGACGAAGGGGGGTGGGTTATGTCCAACCGTTTTGAAAAAAGGAATCAATGACGATAAATAATAAAATTATAGAATAAAATATCATTATATTATATCATATAAGTAAGTCGATAAGAAAAAGAACGAGAACCTTTGAAAAGTCCTTATTCACGTTTAAGAACAGTAATAAATGTAATAACCATTACACTACACCCCCTACAACATGATAAAGAATAGAAATGGAGGAAGAGAATCGACAACTATAAACAGGAAATCAACACGAGACGTAGTCACTAGTGATTATTTTCAATGAAACCATTGTTGTCGGTATCAATTAATTGTGTCCAGTGAACCCAAATAAACAACTCCCCCCTTTGTCCCCACCACACAAGTATTTGAAAGGAGACTCGTAAAAAAGGAAGTAGAAGAAAACGAAAAAGAGGAGAAGGTGAAGAGTTAAATGGACGAAAGACACCCACTATAAGTAAGGACACTCAAATGTAAGATAGACATACAACTGTTGAGGTTTTATGAATGTTAGAGGGTCTGGACACCTAGGTAGAAGGTTGAACGAATACATGTGGACCTGTGTTTTAATTGACCAGATCTTGAGTCAAACACTGACGACGAGGGTATCGTTTGGACAAGTAAGAATCGGTGGGGACAGGTGGGTCTACGAGTACAGAATAAGAACCGTAAAAGGAGAGCGAATGGGAATTGGGTTAGGTAGTGGGTCTTGAAAAACTAAAGAGAAGACTCTATAAAGAGTCTCGAAAGTAAAGAGAGGTAGTGGAAATGGTAATGTCATCAGGTCCGACGGTAATGGGAAACGGACTTGTTGAGGTCATTGGAAGACTGACCAGAACGAGGTACATGAAATGAAGACCATAGGAGGTCGAAGAAACGTACGTGACCAGTGAGCACACGAATCTTTGGTAATAGCCACAGGGTCCACACATTACCTTATATAGGTAATAGTCTCAGAGACTCCAGGTCGCATTCAGTGGATGTGGAAGGAGAGGAGAAACTCGAACAGGATGAGAGTGAAACATAGGAATAGTAAGATTGACGTGACTGGTGGGAACTTAAAAGTCTTGTCACGAAGATTTGGTCAATACCGTTTCCTGGTCAAAGACAAAATGTTGAAAAAGACATGACTATGAACTTATTTTTATATTCTTACTTTGTGATACTTTTACCCTCTCTCCTGGGGTTTCTTATGTTTATATTCACGATTAAATAATAATAATCTAGTGGTCTGGATATTAAAGACACAGTCTAACAATATTTCCAAAGACTTGTGAAGTAAAGTCAAAGACATGAAAACAGTGGTACCCGGTCATTGTTTCTCAAACACCTGGTGTGACCAGTTACCTGGTGTGGAACTCATCGGAATAAAATCTTGTCTAGTCAGAGAAACAGTGGGATCCCAGAAACGTAAAAACCAAAAGAGATGGTTTTACAGACACGGAGGTGAAGAAATTCTAAAATAAGAATAGGAGTTAGACCAAGTCAAAGTCATGTAATACAAATCCTCATCTGAATAAAAATCAAATAGAACGAACTGTGAATTATCCATGAAAATTAAACTCCTGAGAACAGAAGTCAAAACTTCAAGAGTTGGTGAAAGAGAAACTTTTAACGAAGAAATAGTAAGGGAAATAAGACAAGAAGATCTTAAGGACATAACCTTAAAGAGTCAGACAAGAGGTACGTATAGAGAATTGACGAAAAAGTACAAAGGAAAAGGACGATGTCAGATCCATTTAAGAAGTCATCGTAAAATATTAAGTGGTTGATGAGGGTCTTGAAT
>S0025_GV_008_A
GTGAGAGTCTTCCCGTCGTAATTCCTTTACCACAAATGGGTAAACACTTCCTAGGTGGGGGTGTGGACGGAAAATGGGTATTTGGGTTTGTGTTAGGGGGGGTTGAGAGGGGTGGAGGTGTTATGGGAGGTTGAGAGGGGTAGGGAGGGTAGGTTGGAGGTGAGAGGTGGTACTAATTTAGTGGAAGGTGGTCGGGGGTGGAGATTGAAAGGGGTAATTTTAAGGTGTACTCAAAACCCTCTCCATGTCTCGGTTTAGTATAATGAGACAGGGCCCAGGGGGTTTAGAGTACAGAAAGAGTGTAACGTTTTATGTTACTACGGAAGGGACGTCAGGGGGTTTAGAATTGAGTAATGTCGTAAATGAGTTTATAGGTTTCGGGTTTCAGAATAGACTCTATTTAGATGTCAGAGAAGACGGTACTCAGACACTTAATATTTCGTTGAATTGATGAAGGTTCGATGTTACTAACATGTCCGTTACCCATTCGTAAGAGTTGGTTATCTTTTTTTTTAACGACCTTTCTTCGTGTTTTGTGTCTACCCTAAGTATCCTATGTATTTACAGGTTTTGGGTCGTCCGGTTAGTGAGTTAGGATGTCGAGGTCTTAGTAGGAAAAACTTAGGGACAGGGTGTAGGTACCGTGTCCCCACACTCCCGACCCGAAGGATCCTGAACCCGTCTAGACGTCACCGAAACGTCACAAGTCGGGGACATCGACGGTAGTACCTGTCCCGACCACAACTCACGGACATCGAAAAGGTATGACTCCCACGTTCGACAAACACCCAGATACTTAGACCCCAAACCTCTTACTACGGAGGGACATACCCCCGAAGTTGGGATATACAGGGAAGAAACGAGGGGAACATCTCCAAAGGGTCCTCCGGGACGGAGAACTTTTTCGACGAAAGGACCTGTAGGTCCGTAAAGACACGTAGAAGACCTCAGATCTGTCTCCGAGGGTTCGGAGATCAGAGAATGAGACATATAGACGACCGAATTGTGATATACCTTTGTTAGTTCCGAACCTCGGTGGAGACTTCGTCATTGGGTTCGACATGGACACGTAGAAACTCGGTACCGACCTCGACCTTGGCGTCCCTACGTCGGTCGTCACAGGACTCCTACGTGTGTCGTTACCCCGGTACCTCGAAGGGGTCCTTTGGTAAGAAGAGACGGTCCGGGATCCCGGACACTGTCGTTCCCGACGACGTCTCCTGACACTTTACGGAAGCTCCGGAGAAAGGGTAACAGAACCGATAAACGTGACCCGAAGAAAAATACGTCTATGAGATTCGGAAGAAGTTAAAAGGGGGCCTCTTAGTCGAAAAGAAAAACTGGTGACCCGGTCCGACGTCTAAAAGGTTTGAAATCCAGAGGTGAAGAGTAAAGTTATCTTCAAGGTTGAACTTCAGTAAAGAATCCAGTGTGTATTCTTGTGTCCGATAAGTTACGTCTGTCCTGTGGAGCGATCCGACGGATCTACAAGTAAGGTGGTCTATGTAGGATTTAGTAGTGGGGGTTTAAGTATCAAAGTATCTACAGGTCCCGTCCCAGTGGCACGTCGGTGCAAGAAACGATTCCGGTTAGTTTACATTGGTACCGAGGACAAGTGTCCTTTAAGGATTAAAAGTAGACTCTGGAAAATTCAGACTTGAAGTCACAAATAGGAAGACAGTCGGAAGACTAGCGTTCATAAATTGTTAAGAGATGTTACCAGTTTAAAAGGAGTAGAACGACAGAAGGTTCGAAAGGGTTGAGAGGACTGGAGACAGAAAATGGGTGAAGACTTGGACC
>S0026_GV_009_A
TTGATCCTGAGAAATACCTAGTCTTTAAAATCGAACTGATTTGTCCGGACAACACCAAAAAACCAAAAACAAACAAACAAAACAAAAACTCTGCCTCAAAGTGAGAACAACGGGTCCGACCTCACGTCACCGTGGTAGAACCGAGTGACGTTGGAGGTGGGCGGTCCAAGTTCGATAAAGGGACGGAATCGGAGGGTTTATCGACCCTAATGTCCGTACACGGTGGTACGGGCCGATTAAAACATAAAAATAATCTCTGCCCCAAAGAGGTACAACCAGTCTGACCAGAGCTTGAGGGCTGGAGTCCACTAGACGGACGGAGTCGGAGGGTTTCACGACCCTAATGTCCGCACTCGGTGGTGTACGCCGGGTTGTCCGGACAAAATTTCAACGATTAACTTCCCATTTTATATCTCTCGTTTTTAGTCAGTGTAGGTATCCTTTCCGACTTAAGGTTTTGTTGACTTTTAGTTTTTGGTAAAGGAAAACTTTCTATTTGTGTACTACCCTTTATTACTAGGCATTACTAGCATTAAGACACAGAACCTTTTGTCTGTAGTTACCTACTGACCACGTCTCGTGAAGAAGACGTAGTAATGGTCATGAATGGTCTAGTAGACAGGTGTATATTGGACTACCTATGGTATCTTTGTTCAATTCTTTACTAAGTTTTCAATAAGTCTATTCATCTACATACCTTATGGATTGTCTAGGGATTATAGTAATGTAAATACGTCGTTTTATTTTTAAGACCTCCTGTCTCCGGCCCGTACCACCGAGTACGGACATTAGGGTCTTGAAATCCTCCGACTCCGTCCACCTAGTGAACTCCGGTCCTCAAGTTCGGGTCGGACCGGTTGTACCACTTTGGCGTAGAGATGATGTTTATGTTTTTAATCGGCCCGAACCCCTGCGCCCGGTCATTAGGGTCGATGAACTCTTCGACTCCGTATTCTTAGCGAACTTGGGCCCTCCGTCTCCAACGTCACTTGATTCTAACGCGGTGACATGAGGTCGGACCCACTGTCTCAATCTGAGACAGAGTTTTCTTTTTTTCTTTTCCCGACCCACGCCAGTGACTAATGTCCACATTAGGATCGTGAAACCCTCCGGCTCCACCCGTCTAACGGACTTGAGTCCTAAAGTTCTGGTCGGACCCGTTGTACCACTTTGAGACAGAGATGATTTTATGTTTTTTAATCGGCCCTCACCAAAACGTACGGACATCAGGGTCGATGAGTCCTCCAACTCCGTCCTCTTAACGAACTTGGGCCCTCTGCCTCCAATGTCACTCAGTTCTATCGTGGTGACGTGACCCACTGTCTCGCTCTGAGGTAGAGGTTTTTTGTTTGTTCGTTTGTTTGTTTAAGACCTCCTGTCTTCTTTCTCTTCTCACCCAATTTTGAGGAAACTACAGGTCGATGAATCGGGGAACACTACGAAAAGTCTTACTATACTATTGGTTATGACCCAACACACACAATGAATAACCCTTTCTACACTTTATATTAGGTTTTACATTTCCTACTTCTTTAGTTTAGTTAGTTCGAAGACGTGACGATTTTGTCTGGTTTCGTTTGGTTAAGGTGAGGACCGACTCGTGTGGCTGATAAACTTCACAAGGGTGTGATCGACACGTGGGGTGACTGGAGGTCCCTAAACACGACACCCACGGACACCTTGGTCACGGTCGTGGAGACGAGGTCTTCGACCCCGAAAACAAAACGAATCAGTTTAGAAATTTACGATATCACTACCCTGTTAATACAAAAAATGAGGAGGCAGGGGTCGAGGTGGGTG
>S0027_GV_010_A
AAAGGTTTATTCTGTATGGTTACCGGTTATTTACATACTTTTCTACGAGTTGTAGTAATTAGTAGTCCTTTTACGTTTAGTTTTGGGTGTTACTCTAGGTTGAAGTGTGGTTTATCCTATCAATCTTATTTTTTTGATCTATTCGGATTCGCAACCGTTCCTACACCTTTATGACCTTGAGAGTATGTACCGACCACCCTTACATTGTACCATCTCGAAGAAATTTTTTGTCCAGGAGTTTTCCAATTTGTGTCAATGGTATACTGGGTCGTTAAAGTGAGGATTATAAATGGGTTCTCTTGTCTTTACTATGTAAGTGTATTTGTGGACGGATCCTTACAAGTATCGTTGTAATAAATATTATCGGTTTTTATTTTTGTTCACAGATAGTTGACGACTTACCTATTTGTTTTATACCATGTAGATATGTTCCCTTATGATAAGTCGGTATTTTTCTTTACTCTATGACTAAGTATGATGTTGCACCTACTTGGACCTTACGTGCGATTCACTTTTTTCGGTCTGTGTCTTCTAGTATATAACATACTAAAGTAAGTATACTTTATAGGTCTTATCCGTTTAGATATCCCTATCCTTCTAGTCACCAACGAATCCCTACTCCCTTCCACTCATTCCTCCACTTCACTACTCATGGTCCATTACCCCTTCACAGTGGAAATAAATAAGGTTGTAAATAAGACACAAGTCTTAATATGATTTCCACGACTTCCCAATATTCCTCATTTTAGTACTAGTCAATTTGGGACAGGGATAAAAAGGGTTTTGACTAGTGGATCCCCCTCTATCTCTAAGGACGTTTGTCAAAGTTAGATTAGTATTAACTTTTGTGGTATCCTGTCCGTTTACTTCCCACGTGTACCCTGGGTTCTAGTCCTCTCAGCGTTACCTCTACCGTTACCTTCTGTGACTTCCCTCTCACTATAAGTGGACCCACCACTACCTCCGATTCCCACTGTTCCATGTCCCCATCTTTTCCTGTCCACTACACGTCACACCGGTCCCTGAAGTCGTGAAGCCCTCCGACACCCCGTCGCCTCCTCCCCCTATCAATCTTTCTTTCTTCTGTCCTTCCTTCAATCTTGATTAAATTCCTTTACAGAATTTGTGGTCCGTTTTCTTGACCTGATGTTACAATTCCGTTTTTCATCGACTTCCAGAGACTCGACACCTCACCGGAGGAGCGACGACACGGGTCTCTGGTCTGACCTCCACTGTCGTCACTAGGTACGTTCTCTGTCTCTGCGAGACGGGTTTTGTCCCGTATACCCTGGGACGACCGTAGGTTTACGGTGGTTACCACTGGTAACGTCCCGACGACGCCTACACCTCTCCGTCGACAGTGGGACGGGGACTTGTGTCCCTTCCCGGACGTAGGAGACCGGTCCGTAACCTAAACGGCCTGGGGGTCCGACTGGGCACGGGACGATACGTAGACCAGGAACTTTTGGACCGGTGTCCTAGGTGTGAGTCGGTCGGAGTCATGAGGACCCTTCTCAGACCCTCGAGGGTACCATTCTCAAGTGAAGGGGAAATTTGAAATTGACCGTTCTTCCAATACAACCGAAACTCAGTAGTTTAGTTGTCCTAGAATGCGTCGTCTACCAATACTTCTGATACTTCGTTACTCCCTTTTCCGTATACTATATAAAGATTCACCTTTTTCGTCCCGTATTTTCGTTTGTATGTGACACTACTGTTGGTCCGTTTTTGCAGATACATCCGTGTCGTATGTAAAAACCCCCAAGAAAAACCATAACTTAATATCCACTAAAAGAAGAG
>S0028_GV_011_A
GAAGGTAGTTCAGCTGTGAGTCATAATTGGTGGTGTGATCGAATAAAAATTCAGGACGACATCATTTCAATGAGGAAGGGTCCGATGTCTTGTAAGTTTACGTTCCCCTCAGTGGGGTCAGTAAACCAACACCACTATCTCTAGTAGACGCCCGGGACACCTTTATCCAGTTCGGGGACGACCTTGGAAGAGTTCTAGAGGCGCCTCTCTAACCGTTGGGGGTGGTTACGAAAGAGCACGGGACCCTCACTGACTCCGTTGAACCGTGGGTACACAGGTGAATCTCGTGTCTCATTCCCAGGAACATAAAGGATAACGACGGATCTGGAGAGCGGTCGGTAATTGCTTATTTATTTGTACTCGGTAAATAAATAAACAATATAATCGCAGTCAGAGAGGTGTCACCTCACGTAGTAACGACGCCGGAGTTGAAGATCTTATCACGGACCGTGAATCATCCGGGAGGTACCTACAAACAACAACTTGTGTACTCCCTGGTCGGTCCCCGACCCCTCCGTGTACCTTCCAACCAAACAAAAAAAACAAAACAAAACAAAACAAAACAAAAACTCTGGCTCAAAGTGAGTGAGTCAACGGGTCCGGTCTCACGTCACCGTGTCAGAACCGAATGATGTTGGAGACGGAGGGCCCAAGTTCTCTAAGAGGACGGAGTCGGAGTACTCATCGACCCTAATGTCCGTGGGCGGTGGTGTGGGTCGATTAAAAACATAGAAATCATCTCTGACCGAAAGTGGCACAACCGGTCTGACCAGTGCTTGAGGATTGGAGTCCGCTAGGCGGGCGGAGCCGGAGGGTTTCACGACCCTAGTGTCCACACTCGGTGGCGTGGACTGACACTTTCCGAAAGATTTCGACCGAAGGGTACCCAACTTGACCACTCTCCGTGTACCGAGTGAGACACGTACAGCGTCGTGGTTGATCTCGGACAAAAGAACGAGAGTCTGCCGAAGTCTTACTTTACAGAAGGATTTCTCACAACTAAAAACCGGAAGATAATTCAAATCACATTCAAATACGACCACTACCCCTAAACAAAATATAAGGAACACCCGAGTGGGACCCTACCACCACGAAATGAACGGTCGGACCCCCTCACTCCAAGTCTCTCTCCAGAGAGTCCCACCACGTCCCTCATTTCGTCCCTGAAGAAAGTTTAAGGCAAGAAAAAAGTCTTACCCCTTAATCTGATAACTTGGGTCTTGTAAACCCTCAAAAAGTGTGACATAAATTTTGTTAGTCAAATCCACCGGTCTAGGGTTCCAGATTTTCCTCATTCCAATTTTCCTTAGGGGTGGTACTCGAAGGTCGAGTAGAAGAAGGAATACGTCGAGGTCGAAAAACCCCATTAAATATTACTTGTAATGGGGAAGGTAACTATACCCGAGTAACGGACGGTCCACGAAACGGTTCGTGAAATACGAGCAACAATGGGTCCTTCTGAGGGTGGAAACGGTAAACGTGAAGTGTCTACCCCTGTGACTTCGAGGGTTTCCCTCAGTGATGTACCGAGTCCTGGGAATTAAATTATGGTCCTTCCTACCCTTTCCCACTACTTTTAACATAAGCGACCATTTTTCATAAAACTAAGATTCCGATCAGAATGAAAGGAATTTTTGTAATGAAAAAAAAAAAGAAAAAACCTTTGAAGGATCTGCGATCTACAAAGACGTTTATCTTAGTGTCTCGGGATGGTAAACTGTCTACCTTCCCTGGAATAGAGTCGGGGTCAGAGTAAGACTGTACTATTTTGGTTCCGGAATTCACAAATTCACTGTG
>S0029_GV_012_A
TACACGGATATCAGGGTCGATGAGACCTCCCACTCCGTACTCCTAGTTGACTCGGGTCCTCAACCTCCGACGTCGTTCGACACTAGTAGTGTGAGACAGGACCTGTTGTCTCACTCTGGACCAGAGTTTTTTATTTATTTATTTATTTTACTTTTGCTTTTACTAACCAGTCTCATCTTAGATACTCACCTGATCTTTTCTGGGACTCCAAGACCTCATGATATGTGTAATACATGTAGTCTTTTTTGGTAATGCTCCTTCCCACAACCCTCCACAACCAGTTTCCCATGTTTTAAAGTCAATCTGCCCTCCTTATTCAAGTTCTGTAGATAACTTATTATACCACTGACACCAATTATCGTTACATAACACAAAGTTTTTAACGTTTCTCTTATCTAAAAATTCACAAGAGTGACGTTTTTTTACCATACACTCCATTATGTATACAATTAATCGAAGTGACTCGGTAAAGTATTACATACGTATAAAGTTTTGTAGTACATGTGTTATTCATATATTATAACAACAGTTATTTTTATTCTTTCTCATTTATTTAATATTTTTATTTTAAATTTTTTAGTCTCTAAAAATTTTACTTATTTGGTAATATTATTTTGAGGTACCAAAAACCGAAAATTAAAGTTTTTTTTTTTTTGTTGTTTTTTTTTTGGTTTCACTCAAGTCATGAGACATTTAAGTCATCCTAACCTTTTTATAATTAAATGAATTGAAGTAGGAAGAAGAGATTCTGGGAAGGGGAGTTTCGTGACTTACGAATGTCTAGAAACTTTATTTTTATCGTACTCTAAATAGTACTGTTTTAAGTTATAATATTTTGCTTAGTTACTGTCAAACGAGGAGATTACCTAAACCAAACGTTAGTAGGTCTTGTCTCTTTCCGACCCTCCAGACAACTTCGAATAGACTATCTTGTTCCGACTTACTGTATTTTAGTAGAATCTCCGATGTAAATGAAGTCATTCACAGAAGTCTTCCTTTTTTTTATGAAGTGCAAAAAGTCCAGTTACTCTGAACTTGGTTACTCCTTTAATTGTACTTCCTACAAGTTTCTTCAATATTGTTATTTTTAATTTGAGTACAATTTAATTCTATTAGGTACAGGTGAAAATTTAATATAACGAATAAAGAAGATTAGTAGAATAAATGAGGAAGAAACGGAAAAAATAATAGAATGATAGACACCCATGGTGGGACAAAAGTAAGATTAAAGTGTGAACTGGTTTCTCGTCCCCTCGACTTGTTTCGACAACTATTCATTTATCGTCAAAACTTCTACCTTCGTGGTCTAACAAGGATTTGTCTTCTTTTGACGTCAACGAAATAAACTGACTCACCTATTTTTCCACAGTTGTATATTAAAGTTAACGAGAGATTTTATTTTTCACGTAGTAGATCCAAACTTGAAATACGATTCGTACTGTTATAATGTCATTCAACTGTTAATAGAACAAGCAAAGGAAACGAAAATCTTTATTAGTGTCATAAGAAAGTCTTTATATAAAAGAATGACATCAAAGTCTAAAACCTAAACGTTTCAGTTCCCCAAAATAACTATGTCTTGGATGTCTTAGAGATTAAGTCCTTTATTTAATCCAAGAAACAAAGAAATGAAGAGATTATTTGAACGAAAGTGAAATGAGATACCTGAACGGAGTTTAAGAAAGAACACTCTCTAGGTTCTTGGGAGAGAACCCCAGACCTAACCCTGGGGAAAGACCATTGTGAAACTCTAAACTCTGGAACGACTGGACCTTCCTGACTGGGACCTCCCTTACGGA
>S0030_GV_013_A
AACGTACGGGAAATCTTCTTTTAGTAACTATGTAACTAATGTCGAAAGTAGACCTCCAAGCTCGTAAAGATTTGTAAATAAACCTAAAGTACGGTTTGACCCCCTATTAACGTGTATTTTCCTAGTACGACCCAATCTATGACTGTACCCCAAAATTTTATAGGAAGGAGATCATATTTATCGGGTTAACCGTCGAGTCCGTACGTAGAGTAGCGAGACACGTCGAACTGGCTGATGTAAAAGACAAATCGCTATTGTGTCCTATTATCTACCACGAGTCTCTCCATTGGAAGTTCGAGTTACCGACTCTGTACGAAAGACTAGGTTTCAACACCGTCCACTCTAACATTTCGGACTCAGAACCTCTTTACGATGTCCCATGGTCTTTGGTCCGTCGTCATTGTGTCGAAAGAAAAAGTTTCCTCTTAGGGCCTTCCTGGATAGAATAATTACACCCTACTGGGGTTACAACGGGCTTTGACCCCTACCGGGTTGACTTAAGGTCGTCTACCGTGGAAGACACCGACGAGAGGAAAATTCTTAGACCTTCCACGAAGAACCCCAGAGCCGACGTGTAGAACCTTCCCGACTCCTAGTGACAGAACGAAGTACGACGTGGGGACCGAAAGAAGGAGAAGGGACGAGAGGACTGTACATGTATGAGAACGACGAAGTTACTATATTACGAAACGAAATTCCAAACGAATAGAAGCGGACACTTTGGTGTCCACTTCTTAATATTTGATTCCCAAAATCGGTACATAAGTTCTTCCCTAAACCGTTTGTTTACCAAGGGTACTTGTGTGACTGTACCACAGAAAGACCTAACAGTGGTGAGTGTCTCGACCTTTCCTCGGTCTCTTGTCGGAAGACCTCATACGATAACCCCAGGACCCGTTTCGGTCGACAAACGTTACAATGAGGGCGAACTACTTAAAGAGAGTCCCCGTCCTGACCCTACGTCTTTGACACCTAATCATGGGGTTGGTGGTACATACACGGGACACTGGAACTACTGTAGTCGAGTTTACCCGAAGTAAAGATGGTTGTGTGTCCTCGTAAAATTACTTTAGTGTACGTAAATACGTCTATTGTCGATGGTAAATTTTGATGGTGAATAGTCTATCAGTGATACACGGTTCGTAATCTAATCCTGTAAATGTATAAACTAAATTAAATTAGAAGTACTATCGAAACTTTTAATCAATAATACGTCGAACGGGTCTCAGTACTTCGATTATTCTTTTGGGGTTTGGACCCTACGTCCAACTTGAGGTCTCGGAACAAGAAAAGGAGTATGGTCCGACGTAGAGTCAGTTGTGGAATCAACGTCAATGTAGGCTTACATACACACACACGTGTGTGTCCACTCGTGCACGTACATACCTTTTCTGAATGCAAATATGGTTCTCGCACTCAGAACACAGAGACGAAGGTTTAAGGGACCCTGCGTTCAAAATAGTAGAGTAGGACTCGGGACTTACTAGGAAAGGTCGGAGAGAGTCTTCGTTCATGAATTCCGAAGAGAAACAAAAATAAAAGACATATTCACTTTTGTAACATTAAAAAAAATGTGCACAATGTCTTATTAACTCGGGTAAAAGTACAGTATTTAATACACCGACTAAAGAGTATGAAAACTCGGTGGATACAACACAGACTGTCGATATGGTTAAAACAAATGACCCTTCAGCCCCGTCACTCCGAACACGGAGGGAATAAAGAGAACACTAATTCCGATACAGGTAGTAATAGAGTAAATTAGGAGGGTCGTTGGAGACTTCCCTCCTAATACTA
>S0031_GV_014_A
AAACGTAAGGATGGTTGAGACGTAGAATTAGTTGTAAATTAAAAAATAGGTTTCTGTTTACTATGAAAACAAAATTAAAGGTCAGAAAACTATTTATCATTTTAATTAGAAATTTTTACAAAATACAAACATAAAATATTAAAATATTTAATAAACGAGTATCGCAAATAGGAAGAGAGAAGAATAAATAACAAGAATCATTGTTTATTGAACTAATTAGTTCAAGTAATTAGTGTTACGTACGACAGTAGTAACCAAGTAACCAAGTAAACACAAAGACAATAAAATACATACATACGTACACACATTATAAAAATTATTATATTAGTTGGGGGTCCACGCGTGGTGTGTTGAGTTATTGACATCACTTAGGTCTTGAAATAAAAGAAAGAAAACTCTTTCTAAACAAAAAAGAAAACTCTGTCCAGTGGGTTGGACCTCACGTCACCACACTAGGACCGAGTGACATCGGAGTTGGAGGACCCGATTTCGTTATGAGGGTGGAGTCGGAGGGTTCATCGACCCTTATGTCCGTATACGGTGGTACGGACCGATTAAAAAAATTTGAAAAAAAATCTCTGATCCAGAGTGATACAACGGATCCGACCAGAGTTCGGGATCCCGAGTTCGTTGGGAAAGTAAAACCGGAGGGTTTCACAATCCTAATATCCAAGCTCGGGGGTAAGGTAAAACAATATGTATAAAGTAGGTAGGATTCTCAATTTGTGATAGAAGTAAAATGTAAATATTAGGATAACGGTAAATTTTTTATCTACATCTAAACATAACGTATATTTATATACGGATTTGTTGTATCACAACTGAACATGAACAATAATCTTAAATCTTTTTCTTATAGTGGGGTATACCAGAAGGTTCTTAAGGAAAAAAAGTTTGTTGTATCATCTATTAGTTACAAGTTATGACGTATTGTAAAATAACACATTTATATAGTGTGATAATAATACAGAGAACAGATACGTGTAAATCCACTAAAGGTCAAACCCCGATAATATTACTTAAGAATATACTTATAAAAATACATACATTAACACGTCTCTATAAGACCTCATATATAGATTCTCATTATATAGACAGGTTGAGAGATTCTTTTACGATTTAACAAAAGATTTTCACCATATCGTTAAAGGTGACGATCGACATATTTTCCAAGTGTAGAGGTTAAAGTATAACGGTGTAAGAAACAATAAACGGTTAGTTTACCGACATCTTTTCATAGATAACTCCAGAAGTAAACGAAAAATAAACACAATAACCGGTATATATAAAAGAAAAGATACTTTACGGACAAGTATAGAAAATTGGTCAAAGGAAACTCAACAAATAGAATAGGAACTGTTATATTTTTATTAAGGTGTAAACACCAAATGTCCATATCGTTGATAAAAGAGGGTAAAATCCCTAAGAGAAAAGTTAAATTTTTTTATAGATAAAAATTAACTGTTTTCACCGTATATGAATACTACATATTGTATTACGGAACTATATACATATATAAAACCTAACCGATTGAGTTCAATTAATTGTATAGGTTATGAGGTATATGAATAATAAAAACACCACCCTTGTGAATTTTAGATGAGAGGATCGTTAAAAGTTAATATGTTATGGAAGGATAATTGATAGTAGTAGTAGAACATGTTTCTAGAGAACTTGAATAAGACGGACTTTAAAACATAGGAAACAGGTTGTGAAGGGGCTAGGGGTGAGGACCTGGTACCATTGGTGATGAGATGTGGGACGAAGACACTCAGACTTAAAAAATCTAAGGTGTATAT
>S0032_GV_015_A
TTGACTCCTCCACCGTCCGGTCGGACACGGTCCCGTTCTGACAGGACCTTTCTCTTGTAGAGGAGGACAAAGTTTCCGTAAAAGGCCTGTCATAGGACACCCGTGTTGGATTCTGGAGTCCGTGTTCCCAGGGTTCAGGGACACCAAAATGGGACGTCAAAGGAACGAACAATGACGGAGGAACGACCCGGTTCTCTTTTTAGGTGACACATGATGAGACTGGGAATCTGATATAAGGGATTTAGACGAAGTTTCAGAAGGAAGACGGAGAAAAGAAAGGGTTGAGACTTTTGACAGTCGCGAAGAACGGTGAAAATCCCAAAATAGACTTAATAATCGTAGAAAGAAACCAACGGTCTGTTCTACCTGTGACCATTGTGATTCTGAGATCCGTATACAAGGTCACAGATCGTTAAATAACGATATTTATCGTTTAGGTTTTCAGGAAACTTTTGTACGTTAGAAGGTCTGTTCGTACATACTAATTATAGTTATGAGCATTGTTCTCGAGGTCAAGTACCGTTCCGTATCTCAGTATAAAACGACAGTACACGCCCGAGTCCTCAATATCCACTTATTTAGTATCACGAAGGTTCAATCATCCTCGAAATCCCCTACGAATAATGTCAAGAGATCGGACACGGGTTTAGACGGGTACGTAGTCTGTCTTAGTTCATTAGCTCAGTACTTGTCAAAGTACTAAACTTGGAGAAAATCCTCACTTTTCACTACGAATGTACTCCCACGGATGTCACTCGTGTCTCACCTAGGACTAAATCTAATTCCCGGTCAAATCCCGTGTTTCACGGATGTAAATCATATCTAGTGTCGTATTTCTCTTCCTGACACATAAAACTTTAATAAAAACGTTGTATTACGTTTTAAAACGTAGGGTTACAATGTAAGATTAAAACGTAGGGTTACAATGGAAGATGAAAACGTAAGATTCAAAGAAGTACTAGTTAGAGACGTAAGTCAAGAATATTGTAAATGAAGCAATAAGTGATATATCTGTTACCGAAAATTTCAGTCGGTGAACGTATGTATATTTCATTACCAAAGACAGTAGAGACCAACTTGTTTAAACTTTGAAAATGTTTTAAGGTCCTTTATCGTTATATTATACGGTTTTTTGACCACCTTTGTCTATCCAAAAATTCGTATACAAAATATTTATAATAATTTACTGAATAGACAGTAAATTCAGTTAGGTCATTTTATATGGTGCAAAAACTTTTCATATATAATCTTATGGTTCTCTCGTTTTTACAAATGTTCATGATTTAATAATTGGTAAAAAAAAACGATAACCAATTCTTTGTAAGTCGATAAAAATTTATCGGTAAACAAACTTTTTCATTTAGTGTGACCGACAATTTTAATTTCGAAAAGAAGTGTGAAATACAATGAAAAAGAAGTATAAATGACCGAAAGTGTGATAAAGAATACGTCAGAGACTATTATATAAATGTATATACTTACATTTAACTAACATGTTAAGTTTATACAATACATCTATATTAACTTCGGTCGACTTGTAAAAGGGGTTTCTAATTACATACTTGTTTCTTTGATTATAATATTAACTTCTATCCTTACAGATATCTAATTATTTAACCATATATAGACAGACCCATATTTAAATTAGGATCCCAAGTTCAATTTCCCCCACTTTAAATAGGAATAACAGAAAGATAGAAAACGAGGAGAATAGTGGTCTACTGTCACTTACGATTTATCTGTAGTTTATATAGGAACGGTTACACAACCACTTGGTTATGTTATTAAAGTGGAAGACAT
>S0033_GV_016_A
TCGTCGTACGTCTTATGGGTACTTGTTTGGACGTGTACGTGGGACTCAGATTTTGCTTTCGACTTGAAAATAAAAATTCACTGTCTTAAAACCCCCCTTTTTTTCATTCCTGGGAACCCACATAACAAAGGAGAACTTTCTCAATTTAAACACTCGGTCCACGTCACCAAGTGAAGATATTGTGGTCCTGAAACCATCCGGCTCTCCCCTTCTAGTGAACTCCAGTCTTCGAGTTCTGGTCGGACCCGTTATGTCGTTCTGGGGTAGAAATGTTTTTTTTAATTTTTCAATCGGTCTGTACCACCGTTTGTGGATATCAGTGTCGATGAATCCTCCGACTCCTCCCTCCTAGTGAACTCGGGTCCTCAAACTTCGGAGTCCCACGATGCTAGTGCGGAGACGTAAGATCGGACCCACTGTCTCGTTCTAGAGTAGAGATTTTTTATTTTATCATTCTCAATTTAAACACCTAAAAGATGGGGTGATTGTTTGTCCAATATCCTGTCCTTTCTTTTTTCAGATTTCTTTGTCTTTTTAAGCGTCGTATAGACGTCAGTCTTAAACCGAAACTTAGGACCGTTGTGTTAGATAAAACTCGTTCTCTGTTCAAAACGATTAAGGATTACTCGGTCTAATCTTTGTCTGATGTTTGCTTGTCGTTTGAGTAGTATTTTAATACTCTCTCGGGCTTTATGTGGCTTACTGACTACGCAGCGATCGCCGCCGTAAACCGGTGACTCATTTTCGTCCCACACACGAAGTGTTCACAGCGCCCCCGAAGTCCTTCTTCCTCGACCACCTTCATAACGACTATTAGGTCTTTTAGGAGAGGTGACTGAGTTTGTAGGTGTTTCACGGTCCGACTCGACGAGAGTTGTCACGACTCCGTACTCTACAGGGACTTGGTCTTTCGCGTCCACGGGACCTACCCCGAGCCCCGTGGGGTGTATATCCTTCTACCCCCGAATCCTTCCGACAGGACTCGACTACGAGACCGTCTTTCTCCTTGAAGGTTCTCTTCTCCTCTGACCTCGTTCCTTCCGGGACTTCTGTCTACGGAGGGTCGGTTGTGAGTCCGAGAACACTGTGAGTCCTCTCTGATCGAACCCCCTTTTTTCCTTTCGGATGGAGGGGGGTTGGTGGGGGCGGGGGCGGTGTGTGTGTGGGAATACTTTCAGGGAAGAGATTCTAGTAAGGACAAAATGAAAGAGGGAATGGAGGGATAGGTTTTCGGTCGTTGAGGTCTCCGTTGGGTCTTCGGTCACCGAGGTAGGGACCACGTGTTCTGGGTTCACCGGGTGACTTAAATTATTCGTCGGTACGTCTGCGACCCGAGACACCGGAGGTGTCTTGTCTCGAAGCCCCTTCTCCGTCTCGGGGGGTTTTGAGGTTCACCGACTGCCGAAGTCCCGGTGTTTTAGGTATATTGTAGCCTCTTGTGTGCGGACGGGAACATGTGTGGTGCTGTTCGCTTCCAGGACAAAAGGAAGTATTGGTGTGTGTGTGTGTGTGTGTAAGAGGTCGCGTGAACGTAAATCTTCATGGACGTGTACCACTCACGCTACACTGTCTCTCCGATACGATATCCTGTCTACCGGGGTCTACCGGTCTTCTCATGATTCTCCGGAAGACCCCCGGACTGGTAGGGACCGGAGTACCCATAACCATTCCTAAGTCTGTGGGAAGGACGTCGGTGGGTCGACCACTACTCTTTGAGATCTCTTCCTTTCTTTTCGACGTAAACCCTGTTTAGTAGGGTAAGTCAGACACGGACGTAGGGGGTGTGTCGGGA
>S0034_GV_017_A
CCGAGTGACGTTCGAGACGGAGGGCCCAAGGGCGGTAAGAGGACGGAGTCGGAGGGCTCATCGACCCTGATGTCCGCGGGCGGTGGTGCGGACCGATTTAAGAACATAAAAACCATCTCTGCCCCAAAGTGGCACAATGTGTCCTACCAGAACTAGAGGACTGGAGCACTAGGAGGGTGGACCCGGAGGGTTTCACGACCCTAATGTCCGCACTCGGTGACGCGGACCGGACATATGTCAAAAATTTTCGCTTCTTTAAAACTGTGTACGATGTTGTACCTACTTCGAACTTATGTAATACGATTCACTTTATTCGGACAGTGTCTTTCTGTTTATAACGTACTTAAGTGAATGTACTTCATGGGTGACATCACTTTAAGTGTCTCTCCCTTTCACCATACGACCTCGGTTTCATAATCAACCTCTGTTACTTTAACAAAACCTCTATCCACGTACCATCACTACCGACGTGTTGTCATATACACGAATTACTGTGTCTTAAGATGTGAATTTTTCCAATTTGACCACAAAGAGAATACATATAAACGGGATTATTTTTTAGTGAATTTAAATGACTTTAATAAGGTTAAACCTAAAGGTTTATGTAAAAATTTTTTAGAACCGTCCAAAGATTCGGAGACGTCTCGTTAAATAAAAGTCCATAAAATACTGTAACCATTAATTTTTTTTTAAATCTTCTCTTTTAATAAAAGTATTTACAGTAAACCTTAGTTATCCTCTAACCGTAATTCTGTTTAGGTTATGATATATGTCTAGGTTATGTTATATTAAATATAATAACCAATTAATAACCATTCATCTTGTACATTATAAACTTTAACAATTGTGTTAAATGTAAAGTTTGTAAAGATAGTAAACATAAAATGTCTCCCGACAGATACTGTTTGACAGGTTCTATACCAAATGTAATAGGATTAAAATTTCTCTCCTTTTTCCTTGTATTTTGTCGTATTATTTACTGTGTAGTCTAGACTATAAATTACGACACAAAATCCTGACGGTTACATAGTAGAAAAATAATAGGTACAAGGTCCCAAAATTATAAGATTACAGGATAATATATTATAATAAATTTATTTTACTCTCCGACCAAGGACTGTCCTTTCGTCGGAGTCGGTACTACAAAGACAAAGTTATTACACTTGTCCTATATAAAAAGAATACATTTTATATTCTTTAAAATAAGAAAATAAATGTCTTTATCAGGAAAATAATAAAAAAAATAAATGTCTTTATCGATATAAAATAAAAAAATAAATGTCTTTATCGATATTTCTTCCATAAATTCGGTTGATTCTTTGTAGAAATGAACGAAAATGAAAGAAAAGTGATTTTTAAGTCATATGTCCACAGTCGTAATTACTTTATTATGTGTCCTCCTTTTTTGTTCGTCTTTTTCAACATCAGCTCTAAAGTCTCACTCATCCTGGGTGTTTGGAATTTGGACTTGATGCAGAGTGTACTTTCCTTCCTCCCTCCGCACTTGAAAGTGTCTGAGAGAGGTGTATAACCGTGGACCTTGCAGTGTCGTAAGTAAGGAACTAAGACAACCTCAAGTAGTTTTATTGAGAAGTCTAACCATAGCGGTGACTGTAAAATATCTACTACTTTGACTCTAAGTCTCTAAAAGTCATTTGAAGAGATCTAGGTGTTTGTGTGTATGTATATACGTATACATACATGTGTGTGTGTTTGGATACTCATTTACAGTGTGGATGTATTTATTTGTATGTAATTATATTTGGAAAATTTTTACACACCACATCAAGTA
>S0035_GV_018_A
ATAAGAGAATATCGTTGTGTTTTAATTGAGTCTGTTTTTTGAACATGTTTCTTACCCCGACAATGACGTTTGGTGTTGCATTGACTCTGTCCAGAGTTAGTTAAATCTTCAAATAAAAAGATTCCAATTCCTGTACGACGCCTTCCTCCAGACACGGAAAGAGGTTTATACTAAAATTTCCGAAGGCATAAATTTCTTCTTCTCACCCGACCTACCCTTTCTCCTTTCCATACCATTAGGTATACAACGTTTTCTTTTCTTCGTCTATCCCCTTATCAGTTAATTCATAAGGAGATCCCAGTCTTTTAACCGTGAAATGTATTCTATCCCACTTGTATCTCATCAATGGACACCTCTATGAATTGGAAAAGGGATATCGATAGACGAATCCTTGCTTTCCCTTCCGTCAAAGACCGTACTGGGTCGAAAGTCGAATTAACAAAGGAAAACCGTATCACTTAATACTAGGGTTTAAAAATAAAAGAAAAGTGTAACGATATTGTTAATGGGTTTCTACACTTTCACCGAAATCTTGACCCATTACCCGTCTCTGAACCTTCTTAAAGTTCCTTGTCCGATTTTTTTTTTTTTTTTTTTCTGACATAAAGGGACTCGTCTCGTAATTCCCGATGAGACCACTCCCGAGTCTTCTCGCGACATCCGTTTAATTGTATACATTGGTGGTATTTATAATCAACCACAACAACAACAATAATAATAATAATAATATCGAATTCTGAGATAGTTGTTAGGTCACCTTCGTATACTGTAGGATACCCTGTCACTTAGTATATTTAAACGACTTTTGAAATATATCGTGTCTTGATCTTCCCTCTATATAGGGTCTCATTTTCTATGTAGTGTTTCCGTCAAGGACGGTCGTTCGAAGAGAAAATGGGAGACAAGTTAACTTTACATTAACGATGTAGCCATTTTTGTATGGATAACGGTTTCGTGTATAAGTGTACTTGTAGACCTATCGTCTGTGTCAGTATGAATAATTCACTATTCAAATGTCATTAACTAATAATGAAGAAAAGATTATTGGTTTCATCAGTTTACTTATCCATATATGATACTTAGTGTCCCGATCCTAAAAAGGTCAAAAACTTCAAATGTGGTTAAAAGTATAAGGAGTCCCTACTTTTTATCGTTGTTACACAACAAAAATAATAAGCAACCTACTTACACAAATAGGATAGTATTAAACTCGTCCGAGGTTTTCAGTTCATTAGTTTCACTCTTACTACGATATATTGTTTGTGGGTAAGGAGAATGTATAAGTTCTTGACTACCCTTTTTTTCATTGAACCTAAGTCCTTGAGTGACGTTAATTGTACTCCGTTTAAAACAATCTTAAAATCACTAGTGGATGAGGGTGTTGCGGGTAAGACATTTAATCTTAAATACCACCTGAAGTACATTTGAGATTAAGGAGTCCTTCATCATAATCGAACTTCGAATACAGGTTAATGGGACATTTATAAAAGAAAAGGTTAATGTACCTCATTTTCGGGGGTCAAAAAACCTCTTAAAGTCTTCTTTACGATTTCCTCTTATACGTACACACAACAGGATTTTAAAAATAAAAGTTAAGGATAAAAAAATTTTAAACAGAAAGAATTTCGAAATACTGAAGGTAAATGAACCGTTTAAAAGTAACTAATTAACAATCGCAGATTTCTAAACCAATATCACTGATAATACTTATGAGTTTAATCCGGAAACATTATAAACTCGTTTTTAGACTTATTCACTCATTCGAAGTACCGATTGATACCTGTCTCGGTAACTTATCTC
>S0036_GV_019_A
ACTCGAGTCTGTCTGACTGAGGTCACAGGTTCGAGAAGTGACGATAAAACATGAGGAGAGGTTGGACCAAAACTCATCCTTTTGTTGAAGTGTTCCTGGATGCATGGTTGTACTTCCATTTTCAACATTGTAATATCTGTAAAGTGTTTCGTTTTAAACTTTTACGATACTCTAAAATCTTGTTTCTTCTACCGAACCCGATCTCATCAGTCTTGTCCGAGACACTTTTTCCACCCTCTCCTAAGTAAGAAGTCTCCCACCTACCATTCACTAATATATATCGTGTCATCTCACATCACTCCTTCGTGTCAGAAACATCATTTTATCTGGACCCAAGTTAAAGGTCATGGATCTATGTCCGATACCCTGAATGAAAAACCAAATCACGAATATGAAGAATTTCAAAATTTTGTAAAAATATCTAAATCCCCTATGTTCACGTCAAAACAATGTACTTATATAACACGTAACCAATTCAGATCCGAAAATTCATGGACAGTGGACTTACATGGCTCATCCAAAAAGTATAAAAGAAAGAAAGAGGTGTGCCAAAGAAAGAGGTTAATAGATGACTATTTGTGAATCCAACTAAGGTATAGACACCATAACACTTATCACGACGTCAGTTATATTCTCACATCCAGAAAAATAAATAAATAAATAAATAAATAAATAAATAAAAAATAATATGAAATTCAAGATCCCATGTACACGTGTTGTACGTCCAAACAATGTATACATATGTACACGGTACAACCACACGACGTGGGTAATTGAGCAGTAAATGTAATCCATATAGAGGATTACGATAGGGAGGGGAGAGGTGGGTGGGGTGCTGTCCGGGGCCACACACTACAAGGGGAAGGACACAGGTACACAAGAGTAACAAGTTAAGGGTGGGTACTCACTCTTGTACGCCACAAACCAAAAAACAGGAACGCTATCAAACGACTCTTACTACCAAAGGTCGAAGTAGGTACAGGGATGTTTCCTGTACTTGAGTAGTAAAAAATACCGACGTATCATAAGGTACCACATATACACGGTGTAAAAGAATTAGGTCAGATAGTAACTACCTGTGAACCCAACCAAGGTTCAGAAACGATAACACTTATCACGGTGTTATTTGTATGCACACGTGCACAGAAATATCGTCGTACTAAATATTAGGAAACCCACACATGGGTCATTACCCTACCGACCCAGTTTACCATAAAGATCAAGATCTAGGGACTCCTTAGCGGTGTGACTGAAGGTGTTACCAATTTGATCAAATGTCAGGGTGGTTGTCACATTTTCACAAGGATAAAGAGGTGTAGGAGAGATCGTAGACAATAAAGGACTTAAAAATTACTAACGGTAAGATTGCCAACACTCTACCATAGAGTAACACCAAAACTAAACGTAAAGAGACTACCGGTCACTACTACTCGTAAAAAAGTACACAGAAAACCGACGTATTTACAGAAGGAAACTCTTCACAGACAAGTATAGGAAGCGGGTGAAAAACTACCCCAACAAACAAAAAAAGAACATTCAAACAAACTCAAGAACCATCTAAGACCTATAATCGGGAAACAGTCTACGCATCGAACGTTTTTAAAAGAGGGTAAGACATCCAACGGACAAGTGAGACTACCATCAAAGAAAACGACACGTCTTCGAGAAATCAAATTAGTCTAGGGTAAACAGTTAAAACCGAAGACAACGGTAACGAAAACCACAAAATCTGTACTTCAGGAACGGGTACGGATACAGGACTTACCATAACGGATCCAAAAGAAGATCCTAAAAATACC
>S0037_GV_020_A
GATGTCCCAAGAATGTGTGTGTGTGTGTGTGTGTGTGTGTGTGTGTGTGTGTGTGTGTGCCATGGTTTCCTTTAAAGTAAGGCTATAGATTTCGTTTCTTCTCTTAGTGTCGATCCACGCCACCGCTTGTGGATATTAAAGTCGATGAGTCCTCCGACTCCGTCCTCCTAACGAACTCGGGTCCTCAAACTCAGTTCGGACCCGTTGTATCGGTCGGGAACAGAGAACCCCTTTTTTTTTTTTTTTCTTAATGTTGTGTAATGACCTTTTATTAATAAGGAAACACTACATACTTTGTTTACTGAACTCACAACGGTTAGTAAAATAATTTTTATCACAATTAGACAGTGTCCTCGTCACATTTTTTCATCAGACTCCTTATATTATTAAAACGGAGTACACTACCACAATTCCGTAAAAAGTCCTATTAACAAAAAACAGTGAATTTTTTATTCTAAGTAGTATATGGTACGAATTCGTATATGCATATAATTTTTCACAACTTTTCTTTGAATATAATTTTGGTTTTGGTTTTTCGTATTAATAAATTTATAATATGTTTTGTAGTAAAATTAAACGAACAAAAGATTCAAATTTTGTTTAAGACGAAAGGTTTATTTCGTTGATGACAAAACCTATTAGAGATAAGTTATTAATGGTAAATTTGAAAAAACTTATAAATGATATTTCGTCACAATATACTTAAGAAGACTAATCTTTTATTTACGAACACCCTTTTTACCCTCGTTAAAATAAAATCTTTACTACGTCTACGTGGGATATTATTTTTTCATCTGAATTACTAGTCTATTAATCAACCCTCCTCATTGCCTCATACTATTCTACTTACCTAGTATCTAAAATAACGGATTCAATTTTAAATCGTGTTTTAGGTCAGACGCATCGTGCTCAGTCACATATTCAATCTGTAAAAGTAAATTGACGAAAACCGTATTTCTTATATATATCAAATGATTCAATGAAAGTATCATGAGGGAGAATAAGTCTTTATGTACAGTGATCTAATATAATACGTCAAGTGGCCATCTTCAAAATATCAACTTTAAAATTTTTACACCTTAATATATTTGAAGTAAAACTGTCACAAGAAGTCCTACGAATAAAATCTACCACAATGGATTTAGAATGTACCGAGTGACCATTGATAATCAATTTTATTTTTATTGCATCTTTTATTATTTTAATTGCGTCTAATTCAAACAATTTTTATTTAATACAATGTAGGTTTTTATATTCTTACAAAGTGAGTAATATGATTCATTAGTGAAGACACTACAGTCCTCTAATTAAAGGTATTTGAAGGTTTTATTTCAACTACCAATAAACTGTAATCCACGAAATCTTTTTGAAACACATCTTACGTCATCACTAATATGATGACGAAGTATTCTAATATCTTTTATGAGGGATATGATTTTCCTTAGAAAGGTTCCCTTATTATTTGAAATTAATTTTCATTACCTATTACTCTTTATTTGAATAATTCACGAACGAGGTTACTATATTGTCTGAGATACCCGGTTGGAAGAGTCCGGTAGATTTGTAGAAGTCCACCCTAGTGTAAAGTTGTTCGGTCCTGTCTACGTTTATCTGACGTAAAATATTATTTGAATAGATATACACCAGATACTATTTCATAAAATTATAGGTTTTCGGAAACAAATTTATTGGAGTTAGAAAGGAAAATGTTAAACAGACAACGAGTGAACCAGGAGGTACGACCAACATTTTTGATGGGAATGATAATTTAGGAGGTGTATGATTGTGTAAAAACTTTTA
>S0038_GV_021_A
GATTCTGTCTTTCTCTCAATTATCTCTTTACTTTCTGTATTCTATGTAAAGTATCACTTTAGTTCTCTCGTGAGATCTCATAAATAAGTGACCGGCTCTCGTTAAGGTCATACGTCTCAATTATAGTAAGTTACTTACTCTTGTATGTCACCTTTCATGGTCCGACTAAGAGAAATCAATTATCACGTACTGTCGTGAGTGTCGTACTATGTTTGTTATAACGTGATATTTAAAATATATATATATACACACATACATTAATTTAACTTCTATATAAAATCCATCTTTATCTAAACCTGATTTAACCATTACTATCCCTCTTATAATACATCCTTTGCATACTTACATAAATATATATCCATATATAACATATGTGACAAAATTTATAAAGTGAAAGTAAATAATAAAAAAGTATAATACGGAAGTTATATAGTACACTATTAAACGAATAGTACAACATAACTATACGGTATAATTAGAACGTTTCGCAGATAATTATTCGTAAATGACAAAGGTTAAAAAGTCACAATATTCTGCCACTTTACGTTCGTACGTAGAGGTCTAAAAAATTTGACAAAATAATTGAATCTTATCAGTTTTATTTTTTTAGGTATGTAATACCTCAGATCTACTTACTTAATAGTGTATCACTTGTATGACTCCATCGATGAGAGATCTAGTTATTTAAATAATGAGGGGTAGGAGGACGGATTCTATTTGTGAAAATTAAAAATTGAAATACAATATCAAAACAAATAAAAATTGGGACTGTATTCATTTTAGTGTGACGTATTAAAAAATATAGAACGAAGACAACGAATTATTGTGTAAAACCCTAAAAAAAAAGGACAACGTTCATCAGTATCAATTAAGTAAAAGTAATGATATATCACAAGGTGATATCCTGAAATGGTTTATCTAAAGGTTGAAATAAAATGACTTAACCCACTAAAGTTAAACCTTGATAAAACTTATGATGACGAACTGGAGAAAACATGTACAGAAACCCCGGTGTTTTAAACAACTTATTTATAATTCCTCTCTTTATTATCTACAATCTTAAATGTATTCGAGTTACAGTTATCCATTGATGGTTGTAAATAGGTTTTATAAACATGGTTAAACGTAGGGTAATATTGATCCTTTAATAACTAAAAAGGTATTTAAATTGTAGTGAACTATTAAGACCCGATAAATTAAAATCAGTAAGGCTATCTACTTATAATTAAAAAAACACTAAAATTTAGTGTAAAGGAATTACTAACGTCTATGACTCATTGAAAAGGTTATAATTAAGTGACAAACATTTAAGAGAAAACACTCTATAAGAACGGAAAACTTGTAACACGAGCACCTAACGAACTTTTATAAAAAAAAGGAACTAAACGGAAAAGGGAGAGATAAATTATCAGGGTAAACCACTTGTCTTTCAGAATTATAATGGCAGTATGTTCAAATAGGTGGAAAAGGAATTACTATGCACGAAAAATTAAGACACTCCCTTTAAAAACGGATGAATTCCCTCACTCTATCAAAGAGTACAATGACGGACCTTTGGTATAACAAAGTAGAAATTACAGATGGGAATGTTAATTGAACGTTAACTAAAACCCCCCAATACTTCCCTACGGTACCCTCTTGTAGTTCTCGTGTCAAATAGGAGGGTCCTTGGACAAAGTTTACTGTTTCAGGGAGTTCTTACTTTGTGGTTAGCTAATACAGGAGAACGACTAGAAAGGTGTCATTAAGAGAAGTGTAACAGTCGCAAAAACTTCATATTCATAAAAACTCCAATACGAA
>S0039_GV_022_A
ATTCGTTGTCCACGTACAAACTTTGATAAATAAGATTTACAAGTTAAATTAAGATTGTATTTCTAAGAAGAAGTTTACTTTGTTTACGTAAAAGGGATTTTTACGTTCGTAGGAATGAATATTAATCCGTTATGTTGATACTTCTAACTCCCTAATTTCTTTAATAATACTTAATACATTTCTTTTACTTCTCGTTGAACTTTTTTAAGTCCACAACATTACGTATCTTACAGATATTTACGGTTTTAAATGATTCGTGGAAGATTCTGTATCCCAAGACACAAATACAGTATAGTTATCTATAAACGACTCAATAACGAAACAAGGACTTTTACACGATCGACGAGATTATGTATGCCGAAGAGGAACGGAAAAAGGAAGATGTCCAATTATAGAGAACTTGGTCAAAAGAAGAGAGACAAGGAGGATGATGATAGAATAAGTCTAGAGGTAGGTATTAGAGAGTGAAGATATTGGAATCCGGAAGTCCTACTAGATGGACATTAGGTATAGAGTAACACAGATAGAAATCACGTCTGGACGAGTACAGTAAGAGGACATACTTAACGGGTCACAGTGCGATAAAAGAAATCAAATCGTAGGTCTAAATAGTACTACTACACCATACGTACAGAACTCAGACAACGAGAAACAGGAAACGTCGAGGAAAACGGATGTATCACGTGGATGCGTATAAACAAAGTCTTCTTTAATGGAGAGGGTAAAGTATCACAAGACAATCCTGACAGTTGTTGTCACAACGAGATCTCTTACTCCTGTACTTGGTTTACTCTAGTTAGCTAGAAAAGGTTCTTAACTTATGTATCATCTCACGGTTTTTCCTGGTTTCAACCAGTCTTGACTCAGTTACGTTACGTTACTGACACGGGATTGCTTCTACAGTACTTAGAGACGATGACTCTAGAGACCCTTGGCGAAACAAAGATGTAAAGAACACTAGACTGATGTGTCGAAGATAGAGTTAATACACCAAATTGGTCACATAATCAGACAAGGATACGACGATTATTTCTGTATGGGTTCTGACCCATTAAATATTTCTTTCCTTTAAATTAACTGAGTGTCAAGGTGTATCGATTCCTCCGGAGTGTTAGTACCGTCTCCAACTTCCCCTTCGTTCTGTTCAGATTATACCACCGTCCGTTCTCCTGGACACGTCCTCTTGAGGGGAAATATTTTGGTAGTCTAGTGTACTCTGAATAATTGTTAGTACTCTTGTCGTACCCTTTCTGGGTGGGGTACTGAGTTAATGGAGGGTGACCCAGGGAGGGTGTTGTGCATCCTTAATACCCTCGATGTTAAGTTCTACTCTATACCTACCTCTGTGACGGTTTGGTATAGTCAGGTGGGGACCTGGAAGAGTTGAGAGCACAAGAGTGTAAATTTTTGATTAATACAGAAGGGTTGTCAGGGGGTTTCAGAATTGAGTAAAGTTGTAATTGAGTTCTCAGGTGTCATGTTTCAGAGTAGACTCTGTTCCGTTCAGGGAAGGCGGATACTCGGACATTTTAGTCTTCCTTCAATCAATAAAGGATCGATGTTAAGCACATGACCATAACCCATTTATATGGGTAAGGTTTACTCTCTTTAATCGGTTTTGTTTTCCCATGTCCGGGGTACGTTCAGACTTTAGGTCGTCCAGTCAGTTTAGAATTTCGAGGTTTTACTAGAGTAAACTGAGGTATAGAGTGTAGGTCCAGTGTGACTACGTTCTCAGCCCAAGGGTATCAGAACCTGTCGAGGCGGGTGCACCTAAACGTCCTATGTCGG
>S0040_GV_023_A
ACCTAAGTGCACTAAGTGTGCCATTTAAATAAGGTAGACCCTTCTTGAGGAAGTTCAAAGACCAACCAGAGAAAAAGACCCTTTGAAATGTTTTCTTTCTACTCATCGTACTTGATATATATATCGAAAACGGTTATATCGACCAAAATGTCGACTTTGACTTTGAGTAAAAGAGGGAGGAGACGTTGGATAAGGTCTAACAAAACTGGGATTAAATCGTGGAGACTACTAGATCTACCGAATGGACCACCCCAATGGGTCTGTCAGTAGGGACTCACGGATCCGAAGACCATTGGTGTGGTATGACACCGACGACATGAACAGGTAAAGAACTTTTTTAGTCCTTTCATAGTTCTGTACTAGGTCATCTATTGGACTGTTGGTTTGAATACGAAAGGTCTGGGGTGACTCATGGGGATCCTCCGGTAATCCTCCTACCGGAGGATTACCGGCCTTAGTTAATGGAGATGGTTGTAACAAAAGAAAATAACGAATGACCTGAGAACTGTACTTCTTTGAATTTACTGGGATGTCATCGGTATCAAATTTCAAATTACCCTGAGAATGACCCGGGGGACCATTTTGTTAAAGGTGAAATCTTAGGTCTTGGATCAAATCTTAGGTGTCTTGGTTTTGTACGTAATAACTCCTTTGTAAAGAGTTGACTCAGTAAGTGACCATCACTACTATTCATCTCGGTAGGACCTGGGTGACCTCTTATCTTGACATTTTCCCAGAAACTAAATCCCATATATAATGTAGGACTTTCTATTACGGAGTAGACACGTTCCATAGTAGACGTTCGGTCATAGATTCGACGAGGAAGTTTTCAGTTAAGGTAATAGAAAGTCTGGACGTTGAAGTCTCACCACGTCTTACATTGTCTTGGTTATCTATGTAGCAATACACATGTGAGGATGTTGTAACAACAAACCAGACTCCGATACAATGTGGTATATACCACACCCATCTATAAGGCAAGAAGACTACCACGATCGACTCCGGAACACCATCCTTTTCCTTTGAGTATGGTGTTATACACTGAAAAGGTCAGCTCTACTTAGTGATGGAAAAGGTCCTATCTTTCCAAGGTCACATTAGTTGAACGGTGACTCGCCGACCAACCAAAGGGACTCCCTAAAACGACATGGTCTCTGAGTCATTACTAGAGAAAACGATCGTTAAACCCCTTAGTCGTCGATCTACCTCAACCTCTTGTTATGGATTTAGTCGGAACCAATCACTCCTGTTTACGGTGACTCGGGTAGGGAGTCGTTACTAGTCAAAGAAGTACGTAGGTAGTCCGGTCGTAACCCGTTACTTTACGACTACTGTAGTTGACCGACTCAGTACGACAGATGTGCCGACAAATTACGGAGTAAGAACCACTTACAAAGGAACGCCCGTCACGGTACTCTACGTTTCTATAAGTTTGAAGGTTAGATGTCGGTGTCCGTCTCCGTGTACGGAGAAAGGGTCTAGAAAAAAAGATACTAGAAAGATAGCGAGAAGAAGGTTCGGGGGTAGGTTAGTCGGTTTGCTCTCCAATGAAGGACATTCAAGGATAAATAAGAATGGAGGTCGGTATTTTTACCGACACTGGTAGACTAGGAGATTTGTAACTCTCACAATGAGGAGTAACGACAGAGAGTCCCTGTGGTAGTCTTCCAAATGTCTTTATAATACCTTATAGATGAGTGTGGTTTCCACCTTGACATCTCATCGTTGTCACGAAAGAGTCGAACCTGGGGGTATCTCTCGGTTGGGTAAGTACTGGGTCCACATTGAAAAAGAAGGAAA
>S0041_GV_024_A
ACAAAAATATTTGTTGTCAATTTCGTCCACCATTTTTCCTCCTATATACTTTAACTTGTTTATTTTAAAATCCTTCAATAATCCCTTCCTATTTTCCTTTACCTAATCGCGACTCATGTAAACACACAGAGTACAGTCAAACACAGGAAATACTCTCGATTTCTCCTCCCTTTCTTTATTTATGGAAACTTCCCCCTGATTAGTCGTAATTAGTTAATATGTTCTTTCATCTCTTTCTTTCTTGTATCACGTTATTCTGAGGTGTTAGACAAATTTGTATACGGAAGTCCCTCGGTTGTCCTTAAGGCCACTTCTACCCATTCGTAGAAGGAATAAATAAGACAACATCCGTAGGAGGTTCACCCTCGTGGTCTGTTACGAAACTCTAACTCTACTCTCACTTTATTTTTGAGAAAATAAAACGAATTTAATAGACATCCGCGTTTTTTGAGATTTTACATTCATCATATTTAGTGTCACTAAGTTAATTATATTAGGTCCAAATCTTTGTATTATAATGAACAAAATTTTAAAGGAGAGAAGGAACGGAGCAGGTAAGGAAAGAAAAGAGTCAGTCCACTTTTCGGTGTGGTGACAAGACTTACAACACAAATTCTAAGGGAACGGAAAGTAGTATTAAGATACACGAGAAAAGGATATGAAATATATCAAGTTAAAATATACATATACTTCCTTAATCCGAAGGACATAAGAGGATATTGAACACAAAGAGCCAGTATCGATTCTAAAATTTGTACAAAAACAACCACACGCATCGACATTACGTAAGTAAAAGTCACAACAGAGTGTAAGATCGGACATTTATGTCCACCTTGGAAATCCAGTAAGGAGAAAGTCACGAGTCATTACAAGAAGGGTCCACAGAGATTACATACCGGTAACTATAAGAACTCGTCCTGAGAACCTCGTATATTTATCGTTCTTAAGGAGATCCCACATAAGAGTCCTTACCTTCACAAAACGTATAGAAGTTTAAATAATACATTACAGTAAGGTCCGAACAACAAGATATAATGTAATAGTATTCGATAAACAAGAAGACTTACAAGGTGTAGAAAAGATTATTAACTGTAAAAGTCTAAAATTATAAGAACGGATAGATCATATACACACTTTACTGTAGAATAACACCAAAATAAAAACTAAGAAGATTAAAAGTTAAACTAATTTCATTTAGAAATTTTTAATACAACCACGTTTTCATTAACGCCAAAAACAGTAATGAAAATTACGTGGTTGGATTATCAATGATCAACAAAGAAGGATATATCACAGAAGTGTTATAAAAAGGGACAAAAAATTAACCTAGTGAATAGAAAAGGAACAAATCAGTAAGAAATAAATATTATATATATAATACTATGTACGTGTGTTTGTAAATATAGGGAATATATTGACTTTTATACAAAAAGAGTAAACAACGAACAAAAAACCAAACAAAACGACAGAGCCACACTCGTCTTCAGGAATTAAGGGTTTGTTACTGGATTTACCAAAAACCAAATATATAAAAATTTCTTTAAGAAGAATCAGGACTTCATTATTCATGTATAAGGAGATAACAGAAGAGTTTCGAAATATTAAATCAACAAGTGTACATTAAAACATCAATTCTATTACAAATGAAAACAGAGACTATACTCCATAATCAGACCGAAATAAAAAAAAAGATATACCTGTTGATTAACAAGATCGCTGTCAATAGTTTCTAAGATAGGTAATGTGTCATCAGACGTTTTAGTCGAGACAAAATTAGTTCAAGAGTTCACATATAA
>S0042_GV_025_A
TCTTCTTTCAAATATCACGAATTCACCAAACGGATGGAGTTTTTCGATCTTACTATGGTTTAATAGTTAGATTGTAGTGTGGATTTCCTGGATTTTTTTGTTCTTGTTTGATTAGGTTTCGATGGTCTTATTTTATTTATTGTTTTTAGTGTCGTCTTTATTTTAACTCTGGGTTTTTCGGTATATTTTCTAGTTACTTTAATTTTAAACCAAGAAAGTTTCTTATGCACTCTAACTATCTTACGATCCATCTGATTGTTTCTTTCTTCTAAGTTTATTTATGTTAGTCTTGACTATGGGTGCCTTTATGTTTTTTCGGAGTCTCTGATAATACTTGTGGAGACACGTGTGTTTGATCTTTAGATCTCCTTTACTTATTTAAGGATCTTTGTGTTTTGGAGGGTTCCCTCTTAATCCTTCTTTAACTCTAGGACTTGTCTAGTTGTCGTTCAAGCTTTTTATATTTGGTCATTATTTTTTGGATGATTGGTTCTTTACAGGATCTGGTTAATCAAGTGTCGGTTTAAGACGGTCTGTACGTTTCTTCTCGACCACGGTTAGGGTGACTTTGTAAGGGGTTTTTTAACTCCTCTTCCTTGAGGAGGGATTGAGTAAGATATTTTGGTCGTAGTAGGACTATGGTTTTAGACTGTGTCCGTGTTGTTTTTTTCCTTTGATGTCCGGTTATAAGGACTACTTGTCTGTGTTTTTAGGAGTTGTTTTATGATCGTTTGACTTAGGTCGCTGTGCAGTTTTTCAATTAAGTGGTACTAACTTATCCGAAATAAGTACCCTCCGTTCCAACCAAGTTGTATACGTTTATTTATTTACACTAAGTGGTTTATTTGTTTTAAATGTTTTTTGTACTTGTGTTCATTTTTGAAGTACTAGTAGTTATCTACGTCTTTTTCAAAATTTACTTTGGGTTGTAGAGAAGTACTATTTTTGGGAGTTGTTTAATCTGTAGTTTCCTCATATGGAGTTTTATTACTCAATGGATACTGTTTGGGCGTCGGTTCGAGTACGACTTGACCGTTTTCGACCTAAGTAAGGGGAATTCGTAGTCTTGTTCTGTTACAACGGGTAAGAGTGATAAGACTGAGTTGTATCATGACCATCAGCATCGTCTCGTCAATACGTTCTCTTTCTTTTTGTCCTTTAAGTTTGTCCTTTTCTTATTCAGTTTAATAGAGAGAAGTATCTACTATAATGAGTTATGGATATTTTGGAATTTTCTGATGGTTTTTAAGTTTGTTGACTATTTATTGAAGTCATTTTAAAGTCTTATATATTAGTTACATGTTTTCAGTCGTCGTCAACATATGTGGTTATTGTAGGTTCGACTCTCGGTTTAGTTCTTACGATAGGGTAAATAATACCGGTGTATTTTTTTATGGATCCTTATATAGATTGGTTCCTCCACTTTCTTGAGGTGTTCTTATTGTTTTTAAAGACGACTTATTTTAGTGTCTACTGTGTTTGTTTACCTTTTTGTAAGGTACAAGTACCTACCCTTCTTACTCACAGTAATTTTGCCGGCATGACGGGTTTCGTTAGAGATCTAAATTGTGATAAGGATAATTTAATGGTTACAACAAAAAGTGTCTTAATCCTTTTTGTGATGAAATTTTAGGTATACCTTACTTTTTTTCTCGTCTTTAGTGGTTTCGTTAGGATTCGGTTTTTTTTTTTTTTTTTCTTCTTTTTTCTTTTTTCGGTCTCTGTAGTGTGATAGGTTGAAATTTGATATAATCTTCCGATGTATTGGTTTTGTGATGTCATGACCATGTTTTTGT
>S0043_GV_026_A
CGGGAGGATTCGATCGGGGTAAGGAGATCGGAACTGTCCACTAAAATGGATACGGTTTATACGGTGTATAAAAATATGATACAGGATACGGATTTCCTTCGTACGACACCTAAAAAGAAGGGTGATAAGGAGGTGAACTTATGGATCTGAGAGGTTTCTAGTTTAGAAGTGTGTCCTTAAGGGTCTTACGACTGACGGGGTAACTGTAGAAATCCGTGGCCTGGATTCAGATATACTGAGACAACCAACTTATTTATCATAAAAATTCCGTTTATATGACCTTTCCAATATTCCAGACCTCACCAGTAAACCAGTATCACACGTAAACAAATTAAACTAATATGAGAAAAGTTCCCTTCCTTCCTTATTCATCATAACTGAGGAGTCTCGTCCGAACTCACAAAAAGATCCCGAGAACAAAATCGTCCACTTTCAAGTACTGTTGGAAACATGGAAACCCCTTCCTTCTTCTTAACCGTACCCTCCGTCAACTGGACATTAAAGTGTTCGGAACCTTAAGACGAACACCGACTGTCAAAGGCTACTCTGAGATCTTTAGACCATCGTTCACCGAGGAGTGAGACTCTTCCCTTCAAGAATGGAAGGAGGTATGGAAGTTAACCTCGGTTCTTCTTCCATACCTTTTACGTAAAAAATCTAGGGGTACATACTCACTGTAAGGAACGGAGTAGACCTAACCGAGATATTATCACTGAACCATAAGGAACAGTTTCATTAAGTTTTCACATGCTCCTGTTCTTAACTGTACGCGATTATGGTCATAAATTTTGCAACCACTATCTTGGTCCGTCGTCATCGATCCCTCTATCTTTGGGGTCCGTTTCTTGGAATCCAAGTGCAAAGAAAACTGGTGTCATCTGAGTCGGATCAATTACGGTTGTACTATAGTTTCTTTAGTAAATTACTTTGTTTTTGTGAATAAACTCCTGAAGTTATACTAACTTCTATGTAAAAGTTTAAGATCGCTAAGTTCTTTTTCTTTGCTCTATTTCTTCAATATTACGTTGTACTACTTCTACCAAATTGTAAAAATTGTCTATGTATTTCTAAAGGAGGGAAGGGGGGGTAGGCGTCTTTTCGGAGATCTTGTTGAGATTAGCGTAAAGAAGTTGTTCGTAGAAGACCCGCCACTACGGTAGATACGCGTCCATGTCACTCTTAAAACCCTAGGTCTGCACTCGGACGTCGGGGTCTCGGATATCGGGTCACCCCCCGTTCGAGTTTGGACGACTATTGTAGGTCCCTGTTTATGGTCCCTGCATTCTCGTCTTCCTACTCGTTCAACGATACCTTTACCATGTGTCTTACAGTCAAAGGAAACCCTTCACTTTTAGATTGTACTTTCCACTATAAACTTAACTCGGAAATTTTTTCGTATCTTTACAGAGAGGTCGGGGTTAAGGAACCGGAGATAGACGACTCAGGTGATGGTGTCCCCTGGAGATTGGACGGAGAGAGTTCCACAGCAGGAGTGAAACATTGTTTAGGATAGTGTTGTAGGAGTAGATGGATGAAGAATCGGAGGAGTAACTCTGATTCTTGTCAGGTGTAGTAACTTGAGGTTCGAAGGTTGTCTTAGACTGGAAACTCAGCGACCCCTCCCTCACTCTCACGTTTTTTCTTTGTAAAGCCGTTGTGTGAAAGGGGTTGAACTGGAAGTGAAAACGGTGGGACCTGAAAAGGGACCAGAGACTTAACTCTTTGGGAAGGAGAAGATACGAAAACTTTACCACAAAATACCAGAACGTATATAAATTTCACTTTAAAACGTAACAGGG
>S0044_GV_027_A
TGAGACACTCGACTTAGGGGTGTAATGTTTCGTCAAAGAGTGTATCGAAGAAAAATTAATAATAGAACCCTATAAGATAAAACGTGATATCCGGTATTATACGAGACTTTATAGGTAAACGTATAAGATGTTTCTCACAAAGGTTGGAAAACTTAGTTTTCTGTCCAAATTAAGACACTCGACTCAGGTGTGTAGTGTTTCGTCAAAGTGTCTATCGAAGAAAAATCGAAAAGACCACTCTATAAGCCAAAAAGTTATGTCCGTAATGACGTGAGACTTTAAAGGGAATCGACTAGGATGTTTTTCTCAAAAAGGTTTGACGACTCAGTTTTATTTCTATATTACACTAGACTGAGGTGTGTAGTGTTTCGTCAAAGTGTCTATCGAAGAAAAATCAAAAATAACATTCTATAAGACAAAAAGTGATATCCCGAGTGACACGAGACATTACAAAAGAGCGTATAAGATGTTTTTTATCACAAAGGTTAGAGGACTTAGTTTTCTTTCTAAATTGAGACGTTCGACTCAGAAGAGTAGTGGTTCGTCAAAGTGTGTATCGAAGAAAGATCAAAAAGTAACGTTCTATAAACCAAAAAGTGATATTTGAAGTGACACCAGACTTTGTAGAGAAGATGTTTTTTTCACAAAGGTTAGACGACTTAGTTTTCTTTCCAAATGGAAACACTCGATTTACGTCTTTGGTGTATCGCCAAAATGTATTGAATAAAGATCAATAATAGATCCGTATAAACCAGAAAATGATATCCGGAATGACGTGAGACTTTACAGGAAAATGTCAAAGATGTTTATCTCACAAAGGTTAGACGACTTAGTTTTCTTTCAAAATTGAGTCACTTGACTTAGATATGTAGTGTCTCGTCAAAGTGTCTATCGAAGAAAGATCAAAATTAGTGTTCTATAAATCTAAAAGTGATATCTGAATCATCCGAGGTTTAATAAGGAACGTCTAGGATGTTTTTAAATAAAAAGGTTTGACGACTTAGTTTTCTTCCAAATTGAAACACTCTGTTTACGTCTATAATGTTTCGTCAAAGTGTCTGTCGAAGAAAGATCAAAAATAGTGCTCGATAAGACAAAAAGTGATATCCGGAGTGACGTGAGGTTTTACAGAGAAACGTCTAGGATCTTTTTCACACAAAGTTTTGACCACTCAGTTTTCTTTCTAAACCGAGACACTCCACTTACGTCTGTAGTATTTCGTCAAAGTGTCTATTGAAAACAAACCAAAAATAGTCGCTATAAGTCAAAAAGTGATTTTAGGAATAACACCAGACTTTACAGAGAAGAGTCCAAGGGGTTTTTCTCACAAACTTTGGAGGACTTAGTTTTCTTTTCAAATTGAGAAACTCGACTTAGGTGGGTAGTGTTTCGTCAAAGTCTATGGAAGAAAGATCTAAAATAACACTCTATAATCCAAAAAATGATATCCGGATCAACAGAGACTTTATAGGGAAATGTCTAAAATGTTTTCTCACAAAGGTTTGACGACTTAGTTTTGTTTCCAAATTAAGACACTCAACTTACGTCTATAGTGTTTCGTCGAAGTGTCTATCACATAAAAATCGAAGACAGTACCCTATAAGCCAAAAAGTGACATACAGAATGACATGAGGTTTTATAGAAAGTCGTCTAAAGTGTTTTCCTCACAAAGGTTATACACTTAGTTTCCTTTCCAAATTAAGACACTCGACTCAACTCTGTAGTGTTTTCTTTATAGTGTCTATCGAAGAAATTCTAAAATACCACTCTGTCAGCTAAAATGTGATAGCCGGACCAAC
>S0045_GV_028_A
AAAGCTGTCTCGATGTAATTTTTCCTCTTAGAGGTTTAATTGAATGAAACCCGGGTACTAAATCGTTATTCGGTAAAGTAAATTTACTTAAGAATCCGTATCAGGGTTGTGTATTTTGTATATTTTCCCTAGACGGGAAAAACATTGAACATTGTGATAGAATCGAAATAGGAACAAAGGACCTCATAAAGGGTCCAGGAGGTGTCTTATATCTTCTAAGTGACCTACCTAATAGTTCCTCGACGTTTTATATAACTTGTCAGTAAAACGGTGTTTATCGACCGGCCTTTCACGTCGAAGGTAATGATCGGATTACCCAGGGGACAGACTCACGACCTTTTACATAATATTTGAGATTTGGATCGCAGACAGTCTTACTTAACCGACCAGGAGTTATCATTCCACTACTAACCTTAGTGAATCTCTACAGTATCTCTGTCCGGTAGGTAGGTTGGTAGGTAGGTAGATAAGTAGGTAGGGAGTTTTAATAGCATTCCTCAGTTCTAGGAATTTGACCAACATCTTGTTTATAGATGTAAAAAGATTCCTTACAGTAATCGGTTCAGGAAACCAAATAAGTAGAACTCAGAATACCTACCACCTGTGGTAGTATAGGGTCTACGAAAGGACAGTATCACGGTCTAGTCCGAAAACAACCCTCCCCGACCCACCACCAGAAAGGGTAAACCCATTGTCGGTTCCATAAGGGATCAAAGGACTTTGACGTTAGTGTAAACCAGAAAAGATTATTCCGTACAAGAGATCAAGTTCCATTCCGGAGGAGACTAAAAGTAGTGAATAAAAAAGTCAGAATCTCTATGTCAAAGGAAGTGGTACTAAAATTTTGAAAACCGACTATATGTACAGTTCAAAGATATTCTTCCCCAACTGTTCCCTCCCCTATGCTCGTAAATAATTTATTGACGATACGTAATCACACAATACAAGAACGTAACGATATTTCTTTATTAACCCTGTCCCATTAAATATTTCTTTTCTCCAAATTAACCGAGTGTCAAAACGTACAAAATGTTTTTCGTAGGAAGACCGTAGACGAGTCGAAGATCCCTCCGGAGTCCTTCGAATGTTAGTACACCCTCCGATTCCCCCTCGTCCGTGTTACGTACCGTTTTCGTCTTCGTTCTGTCTCTTATTTCCCTCCACGGTGTGTGAAAAAATTTACTGGTTTAGAACACTCTTGAGTGATAGTACTTCTGTCATGGTTCGGTACTCTCTAGGTGGGAGTACTAGGTTTGTGGAGGGTGGTCCGGGGTGGAGGTCGTGACCCCTAATGTATGTTTTACTCTAAACCCACTCCTATTTATAGATTTGATATAGTTGATCTATCAAACGATCAACAAAAGGATGAAACTAAATACGAAAAGAGTACCAACCACGGACGAGTGGAGAGTCTGGATCGAAGTTTCAGTGGGTACTGATGTACTAGATTAATCCAGAGAAAGTAAGATAAAAGATTTAAAATTAGATCACATAAGGTTATATTAAAATATTAATTGTCGAATAGAGGATAAAGGTGACTCTATATTCAAACGACTTCCGTCGTCAATACTGACAACCTATTCAATGAATAGAACACTTAAATAAGTAGATATTTTCTACTACATGGTAATCCTTGAGGGAGTATCTCAATATACTCCGTCTTTTAGGTCGATTTTTGTAGAAAAATCATACAGATCGGAGAGTTTTATACCCATCTGAGATTCAGATCTGAACCTTTTTTTGTCTCCTTCCACATTAAACATCGACGGATAAATTAGGTGTAAAAGTTTAAGTCCA
>S0046_GV_029_A
TACCGATATATCATAAGGTACCACATATACACGGTGTAAAAGAATTAGGTCAGATAGTAACAACCTGTAAACCCAACCAAGGTTCAGAAATGATAACACTTATCACGGTGTTATTTGTATGCACACGTACACAGAAATATCGTCGTACTAAATATCAGGAAACCCATATATGGGTCATTACCCTACCGACCTAGTTTACCATAAAGTGCAAAATCTAGGGACTCCTTAGCGGTGTGACTGAAGGTGTTACCAACTTGATTAAATGTCAGGGTGGTTGTCACATTTTCACAAGGATAAAGAGGTGTAGGAGAGGTCGTGAACAACAAAGGACTGAAAAATTACTAACGGTAAGATTGACCACACTCTACCATAGAGTAACACCAAAACTAAACGTAAAGAGACTACCGGTCACTACCACTCGTAAAAAAGTACACAAAAAACCGACGTATTTGCAGAAGAAAACTCTTCACAGACAAGTACAGGAAGCGGGTGAAAAACTACCCCAACAAACAAAAAAAGAACATTAAGACAAACTCAAGTAACATCTACGACCTATAATCGGGAAACAGTCTACTCATCCAACGCTTTTAAAAGAGGGTAAAACATCCAACGGACAAGTGAGACTACCATCAAAGAAAACGACACGTCTTTGAGAAATCAAATTAATCTAGAGTAAACAGTTAAAACCGAAAACAACGGTAACGAAAACCACAAAATCTGTACTTCAGGAAAGGGTACGGATACAGGACTTACCATTACGGATCCAAAAGAAAATCCCAAAAATGTCAAAATCCAGATTGTAAATTCAGAAATTAGGTAGAACTTAATTAAAAACATATTCCACATTCCTTCCCTAGGTCAAAGTCGAAAGATGTATACCGATCGGTCAAAAGGGTCGTGGTAAGTAATTTATCCCTTATGAAAGGGGTAACGAATAATAAGAGTCCAAACAGTCTCTGGTCTATCAACATCTATACGCCGTAATAAAGACTCCCGAGACAAGACAAGGTAACTAGATATAGAGACAAAACCATGGTCATCGCACGACAAAACCAATGACATCGGAACACCATATCAAACTTCAGTCCATCACACTACGGAGGTCGAAACAAGAAAACCGAATCCTAACTGAACCACTACGCCCGAGAAAAACCAAGGTATACTTGAAATTTCATCAAAAAAGGTTAAGACACTTCTTTCCGTAACCATCGAACTACCCCTACCGTAACTTAGACATTTAATGGAACCCGTCATACCGGTAAAAGTGCTATAACTAAGAAGGATGGGTACTCGTACCTTACAAGAAGGTAAAGAAACATAGGAGAAAATAAAGTCACTCGTCACCAAACATCAAGAGGAACTTCTCCAGGGAGTGTAGGGAACATTCAACCTAAGGATCCATAAAATAAGAGAAGCTTCGTTAACACTTACCCTCAAGTGAGTACTAAACCGAGAGACAAACAGACAATAACCACACATTCTTACGAACACTAAAAACATACAACTAAAACATAGGACTCTGAAACGACTTCAACGAATAGTCGAATTCTTCTAAAACCCGACTCTGTTACCCCAAAAGATCTATATGTTAGTACAGTAGACGTTTGTCCCTGTTAAACTGAAGGAGAAAAGGATTAACTTATGGGAAATAAAGGAAGAGGGTGGATTAACAGGACCGGTCTTGAAGGTTGTGATACAACTTATCCTCACCACTCTCTCCCGTAGGGACAGATCACGGTCAAAAGTTTCCCTTACGAAGGTCAAAAACGGGTAAGTCATACTATAACCGACACCCAAACA
>S0047_GV_030_A
TTAATACCGTGGGATGTTTCCCGTAGGTGCACACAGGAACGGATTACTGGAGTTCTTTGGTTGTACATATTAGGTTATTAGTTATTCGGGCTGTAAATAGATTCCCCTTCTGTAGAAGTGACTTCCGTCCACCTCCCTCCCTTTAGTACAAAATTAGAAAAATTTAAGTCATGAAAAACCATTTCCCTTACAACGGAAAGAGGGTGATTAGGTGGTTATCTCTACAGACGATTTAGGTTTAACGTACCCCTGTTCGAGATGGTACACTTAAACCCGAGTTCTTTCCTTTCGACCCCCGAGACCCATCCTTTGACGGGTGGTGCTCCACTGTCTCGGTTGTCTTATGTTTTCAATCAGACTAATTGACTACACCCAACTATACGACTGTCGGACCCGGGTCACTCGGAGGGGTACGGAAGGTTCGTCGTAGACACGAACTCACCCCCGCAGACCTCCCGTAGTGGGTGGACTACTACTACCCTAACCCATACTTCTCGTCTCCCGTCCTGACCGACCAGACCTCGTGTTCGGACGACTCGACGACACGTGTCGGAGAAGGTACCGACCCTGTGTGTTCCAGTCGAGATCCCGGTTCCCCCTCTGAGTCCCCTTCGGGGCGTCTTTTTCGGTGAAGAAGAAAAAGGAGGGTAATATATCTTATGCTGTACGACAATTTTACTTGTATAGTTCTCGTCGAACTCGTTGTGTAGACTCTCAGATTTGTAGTCGAGTCTGACTCTTCTTTCGCCTCTTACCGGACTTATTTCCGAATCTATCCCCTTACTGACGTAAGACAAGACTCGTCTCCTTTCTTTCGTCGACTAAATCTCTTTTCCAGATAATCCTTTTTCTTCTAACTTAAAAAAGGAACATGGAAAAATTTTTCTTTAATTTATCTTAAATGACTAGAGGGTGTTTCTTCCGGTCAGGAAGGGAATTCCTCGAATTACAGATAATCACCCTTCTTCTATTATTTGTGTATATTAGTCCCGACTTGTATTTTTTTGGTGTCCTGTACTCCCGCCCGTACCTCACGTGCCAAAGTCCCCTTTTATCAAGATTCCTTCCAGTCTTTTACGGTCGTAAATTCTCCCAGAACTACAGTCCTAGTATAGTTTTTGTGAAAAGGTCCTGAGCTCTTACGACGGGGTCCCTTATCGAAGAGGCACAAACCGGGGGTTTGGGGTTACCCGACACCTCCTTCGTCCTTTTGGTAAAAGTCCATTCTATAGGGGTCTCATCGACGAAGTCACTAAGACGTCCACCCCTGAGTATAGAGAGGACAGAGGCACTAAATGTCATTTACGACTCCCACGGACCTCGGTGGTGAGACGTAACGATTCACACACAAAGTACCGGGAAACCCCTTTCTACCTTGTTAACCCGGTCCGAAGATCAGGTATGTCCACTCACCCACCCCCCGACACGCTACCCGTCCCATTATCGTCTTTCTCGAAAAGGGGAGTCGACCGACCGAAAAGGGAAGTAGGAGGAGGAAAACAACTGGGAACCTTGTGGGGGTGGGGTATGAATCGGAGGGGTCAGTCCCCGGGTCGTCTTTACCCATTACTTCCTCTCGAACACGAGTGTCGGAGTACCGGGGGACGACGACATTTCTTTCTTCTCGGTTCGGACCTGGTCACAAGATGAGTCACTCCACGTCCTGGACAGACCCAACCTACGGGGGTTTCTTCGAAAGTATCGGATCTCAACGCCACGGGTTTCGACTATGTACACTCAGCACCACGACTCTGACACCCTAAGAAACAGGAAAAGTCTCCAGTCGACGGACGAAATCTC
>S0048_GV_031_A
ACCCCAAAGTGGTACAATCGGTCCTCCCAGAGCTAGAGGACTAGAGCACTAGGCGGGCGGAACCGGAGGGTTTCACGACCCTAATGTCCGCACTCGGTGGTGTGGGTCGGAGTTCAAGTCTGATAAAAATTCACCGTCTTAGTCCTAGACTTGAACGTAGAAGAGTAAGGTTCAAGTTGTGTACCACTGACGGTAGTTTCTCCACTTCGTCTCCTTGAAGGTCTTGTAAGTGATCGACTCTACAGACCAACTATTTTAAGTCTTATTGACCCTGTACTGAAAAATAATCCTAGGTCCTACCGACAAAGACAAAAGTGATTGAGTAGTAGGAGTGACCTTTCTTTGTCCACTATCCGTAAGACCCAAGTGGACCTTGGGTCCCTCGTTAGTAAAGTTATTTTGAGAGTTTAACCACTGTTTTTAGTCAAATTAATAAAATCTTTTGTTTTAACTTGGGTTAAAATCGTAGTATCTTACAAATTCACAACGAACACACCTGTGCATCCACGTCTTCCGGTGTACGACCGAGGGCGGGCCGAAGATCTAAACACCGACACTCGTTGGGTGGAGCGTGAGACTAGGGTAAAAGATCAGATATTTTGTCTCCCACTTTTATTGTGGACTAAAAAAACACACACTCCTAGTCTACCCTACCATTACACGGAACTCCTGTTTAGGGACCTGTGTGTATATCCGTGTTTTGACGATCGTTCTCCGAGGTAAGTTCCTCACTCACTCACATGATAAGGTCCTTCACTGCCAGAAAGACGTAGAGTCTCACTCCTCGAACCACTACACCACCGAAAGTCTCCGGTCTCGAGTTTACACATTCCCTAGTACGACTACAGCAAAATTATACCACAGGACGATTTTCTAATAGGAACAGAAGAAGAAAAGGGGCATCTACTAGAATCATCGGTATAAAAGTCTTTGCCCTAAAAAGCTAATAACACGACATTTCCATCCATACTACAACGTAAATTATTAAGATAGGACTAATTAAATATATACATAAAAAGACTGTAATATATAAATCCTTTGTTTGTAAATTTTGTTTGTAACTTTTTAAGGTAGGAAGAAAATTTCCAACGAAGACGTCCCGTCCCATATGAACGATACAATTCAACATACCGAGACTCGTCGTGAAAGTCGACGAGTCATTTATTTACTTCTTCCTCCAGTTCCTTTTCCCATGAGTCCAACTTAGCAACACATAATAAATTTAACAGACCACTCTCGATGTGTAGTTTTTAACAAAATGTATAATCTCATAGGGTTATAAAGTTCGGTAATCGAAGACTAATGAAACGAAAAACCACTTTATTAAAGGTACTAAGGAAGGATTTATAACTTATATATGTGTAAATGTAAAAATTGACCTTGGGACCCCTCGAAGTGGTCGGTCGAGACCGGAGGTCCTAAACATGGACAGGACAGTAAGTCCCAACCGTTCTCCTCTCGAGTTGTACATGGTACGGGACGATTACGTCAGATCACGACACGAACTTATATATAATAAAAACTTTGACTTTTCCAGAAAAATTTTTAATGAGTTGTCCGACCCGCGTCACCGAGTGCGGACATTAGGATCATGAAACCCTCGGGTTCCACCCGTCTAGTGCTCCAGTTCTCCAACTCTGGTAGGACCACTTGTACCACTTTGGAGTAGAGATGATTTTTATGTTTTTAATCGACCCGCACCATCGTGTGCGGACATTAGGGTCGATGAGCCCTCCGACTCCGCTCTCTTAACGAACTTGGGGTCCGCACCTCCAACGTCACTCGGCTCTAGTGTGGTGG
>S0049_GV_032_A
ATGCATAAATGAATACTAAATCTCCTTCCAATCAGATATATCATATGTCTACTTAAGTTCTAAATAGTGAAATTCCATTTATAACTGTAAAATGAAAAAAGAGCTTATAAAACCTTTTCGCTCTATATGAATAACAAATTATATACTTCGTTCAAGTCTTCACTTTTTACCTTCAGGAAATGCGGTAAAGGTAAACGTTTAAGACAGAAGAAGGGAAGAATAGAGACATATACACGAGAATAATTTATTCTAGAATGAGACAAGACCGAAAAACAAAAACAAAAACGGTGGATTACTTTGTAGAATCTAAAAAGGTACCGTGTCTCTAAATGGAGAAAATAACTTATTGAAGGATCATAAGACAGTATACGTATACGTAACAAATAGGTAAGGCATTGTAGATAGTTACAAATGATTACTTATAAACCTAATAGAAGTCAAATCGGTACCGTCGTAACGAACATTAGAAAGGAGAACAGTATATATACACGTCTATGAAAACATCCAATTTAAGAATTTGTGCCTAAACCACCCACCTGCTCGTATACATAAAATGCTGTTCATTACCGATTAAACGGAAGGTTTACGACTTGGTCTCATATCGGGGTAGTCGTCTTACTCATGTAGAGAAGGATGTAGGAATATCACTACCTATATTAGTTAGAACCAAAAACAAAACAGTCTACTAAAATTCGTAAAGAAGTACAAATAATCGGTAAACAAATAATAAAGGATATTTAATGGACAAATTTAGGAATTGACTAAATAAAGGACTACTTTACGTACAAACACAAAAAAAAAAAATAAGTTTCGAAGATATGAACAACGAACGACATATAAAGTTTTTTTCACTGTACAAGTAATTTTAGATTATCGGATAGAATCAGTATGTCCCTTATACTGTCAGCAACTGTATTTTGGGTACTAATTTCAAGACGATAACAAAAAAAACAAAATCAAAGAGAGTCAGTTCTCTTTATATCTCCCGCATCTCTAGTGACTTATAATCTACCATCTGTCTTATTAATCCTTATAATTTGAACGATTTAAGTAGAACAAATCTCTTACGAACTTGACAATGACCATAGAAAAATCTTAAAGATATTATGTGATAACTTAAAGAATAAAATGACTGTGGACGAAAAAATCAACTGTCCTAGTCAAAACCTTCTACGAACCTTCCTTTTTCCTTTCTACCTATACCTTCTTTAATAAGTCTCTTAACTTTTGCAACAGGATCTACGTTTGACGTCATCCATCCTTTTCTTCATTACATTTATCGGTCACGTAGAGTTAAAGAACGAAAAAGAAACCTCTAACAAAAAATTAAACGATATGAAGTCGTCCCATTCAACTACCGATTGCCTATATGTTTTTACGAAAAGAAATTTCCTTATTATAAAATGGATATCAAAGACGAGTGATCTGTAAAAACACTATCTGCACAGTCTATAAAAACGAGTTAATGTAAATCTTTAACTTTTTCGATTAAAAGAATTCTATACTTAATTTACTTTTTGTTTTAGGTTTATAATTGACAGGTTGTTTATTTTCATGATGACATTCATATCATCCTGTGTATTTTTACAAACTTCCTATCGGTGACGGAAATTCCAGGTATATCAGTATCAATGCACCTTGTATTAAGTTCCGATAAAAAAAAAATTTACTTAAATACAGTATATCCTTTGCAGATCTTTCAGTTCCGTAGTCTACATGGACAATTTAATTCCTTTATTTCAAAACCCTTAGACTCTATAAAATCCCAGACTGTCGGGAATACCACCTATGTGATTGAGT
>S0050_GV_033_A
GTAACTGAGGACCTGTACCCTCAGAGCTCTCTCAAACACCGGGGAGAGTAGAGGCCCTTCCCGAGCCACGGGCTACCTCCACGTAATCGTCCTCGTCGCCGAGTCGTGTCCCTTCAATAGGTCACGGGACAGGATCCGAACGAGATCCAAGTCCAGGTCACTATAGACCCCGAGGCCGGGACGGACGGAGGTTCTGTCGAGAAGGTTCCAACTACCTACTTTGAGATATCGGAGTCGGAGGGTTCCGAACTGGTCCGTGTCGGTGCATCAATCAGATCCTTTTTTCGTTTACCGGAGTAATGAAATTTTTTGTTTTGTTTTGGGTTTTTTGTATATGTTAGAAAATATTTAAGGTCCGAGGTGAACCGTCCCACGTCACCGAGTACGGACATTATGGTCGAGAAGCCCTCCGGTTCCGTCCACCTAGTGAACTCCAGTCGTCAAGCTGTGGTCGGACCGGTTGTACCACTTTGGGGTAGAGATGATTTTTATGTTTTAAATAGGCCCACACTACCGCCCGTGAACACCAGGGTCTTTGAGTCCTCCGACTCCGTCCTCTTAACGAACTTCGGCCCTCTGTTCCAACGTCACTCCCCTCTACCAAGGTAACGTGAGGTCGGACCTACTGTTCTCATTCTGAGACAGAGTTATTTTATTTTATTACTTATTGATTTATGGCGGTTGAGTCAGGTACCTTATAAAAGAGTCTGGTGTACCAACCAGGTGTCGAAGGTGGAATAATGTCGATTTAATATCTTTTAAAACGAAAAAGAAAAACTTTATCAACATTTTAGAATACTTTATAATTGTACGTTTTACTTTTAATAGTTCACTGTTACAACAGTCAGTGCAAATAATTTATTTGAAAGTTATATTAACGAATGATCAAGACCACCTAAAAACTACCAAAATTTTTGTTAAAACATACATCTGTAAACAACAAAGACAACGAATGTTTGTCTTTGGCAAAATGAATAAAGTAAGAAAGATTAAACACAAGGATTTGAAACAATTTCGGGGAATTACGTGACCAATGTTTGAAGTTATATAATGACTTATATTTACCATTCTCTTCAATAGGATGAAGACAACACTGTACAAGCACAAAGTTCCCGTTTTAGTAAGTAATCCAACTTCTTTAAGGGGAGATAATGATGTAACGGTTCCCAACATAAAATTTATTACTTACCCATAACAAAAAATAATTTGCGAAAAACCCGTAGATAACTTTACTATCCCAAAAAAAGGGAATGACATGACTAACTATCCCACTAGACCTAATTAACTAAGAGTTTACGTTTTGGTCGGACCGTAGTGGTACTGTATAATAGGAAAATATATAACGACCTAAAATCACCAATCATTAAAACTTCTTAAAGTGTAGATATAAGTATTCCTTACAACAAGATATAAAAAAGAAATTACGTAAATATACTAAACACCTAACCCCATTAAGGTCGGAGTATTTAATCAACCTTTTACAAAAGAAAGAAAGACAAAAGATCTTCCCGAATACGTCTTAATCAAAATAAAGAAGGAATTTGTAAACCATCTTAGAAGTCCCTTCGATGGATCCGGATCGTAAAAACACACCCTTTCAAAAATTTAGTGTTTAAGTTAAGAAGATATATATATCCCTATAAGTCTAATATACAAAGAAGAACTTACTCGAAACCGTCAAACATTGAAACTTCTTTGAAGAGATAAAGGAGATTCAACAGTTATACCCGGATCTCAACAAGTATCAAAAGAAAATAATAGGAAATTTAGATATCCCAGACATCACTATAGAAGAC
>S0051_GV_034_A
AGGGAGATCGTAAATAACTCCTGTGTCGGAGGATGGACATGACTTTCGTCCAGTCGTACCACCTGCTCCTTTGTCCAAGACCTCGACCTGATGAACCCAGGTTTTAGGAGAGACAGTGTAAGAGTGATATCCTTGAACCTAAACGACCCTCCTAATTTATTCGAGTAGACACGTTTCGTCAATCCTGTCACAAACCATTATCATTCGTGGTTCACAACCGTTGTCAATGGAATAAATTTGGAAAGTCATTGGGACACTTCAGTGATAAATAATAAATGAGGTAAAATTTCTATCTCTTTGTTCCGTGTCTCTTCAATGTGTCGACCATTCCTATTTCGATCCGAAACTAGGGTGCAGACAGACTGAGTCCTGACAAAAGTTTTGAGATTTTACAATTTCGACCTTTTGTGGGATATCTAATAGATTAGGTCAGGAGAGTAGACTGGGTGCTCCTTTAGTTCTGGGTCTCTCGTCTTTCTTGAACGGGTTCCTGTGTTGTTTTGTCACTACCTCGTCCCGGACCCGAGGTCAGGGACGAAGGGTCTCTGTTACATCGGAGAGTTCAACGACGGAAACGAGGGGGCGTTTCCTCTCCTCGTGTCCTCGAACGTCCATGAACTCGTTTTTCACGGAACTCGTTGAGGCGTCGGACCGCGTCCGGTCCACGGTCCTCTTCCGTCACAACAGTAACCGGTGAGGTCAATGAGGAAAACAGGTTAATTAGGTCGGGACTCACGGGAGGGTCCCCCTTTAGATGGTTGAGGACGGACCTGGACACGAAAGACGTCGAGGGGATTCACGGTTCCGTGTCGCTGAGGTTTTCACCGACGAGGAGGGTCCGGGAGGGAGCGGGGAGTAAGGTTCAGGTGGTGACCCACGTCCCTCAACTTGTTTCTCTGGACCCCTCCTTCCAGGGACGGGAGGGAGGGGCTGTCAGCGTGGAGGAGACGAAACAAAGATCCGAACAAAAAAAGTTACCATATAAAATGACTTGGGGTATATATTTTTTAATAAAACCCGGCCCACGCCACCGAGTGTGGACATTAGGGTCGTGAAACCCTCCGACTCCACCCGCCTAGTGGACTCCAGCCCTCAAGCTCTGGTCGGACTGGTTGTATCTCTTTGGGCCAGAGATGATTTTTACGTTTTAATCGGTCCGTACCACCGTGTACGGACATTAAGGTCGATGAGCCCTCCGACTCCGTCCTCTTAGCGAACTTGGGCCCTCCGCCTCCAACACCACTCGGCTCTAACGTGACAACGTGAGGTTGGACCCGTTGTTCTCGCTTTGAGGTAGAGTTTTTTAGTTTGTTGTTTTTTTTTGGTTGTTGTTGTTTTTTTGAATAAAGTTTTACATAACTTATATTTATTTAATAATTACTCCATAAAAATAAGAAAAAAGACATTCAGACTAAATGGAAAGGTTGTGCAGTAAACTTACGATATAAAAGTTCCCGATCATCGGTTTTTTTTACCTTTGTAGGTTTACAGGTAGTCGACTACTTACTTATTTGTTTTGCACCATGTAAGTATGTTACCTTATAATAAGTCGCTATTTTCCTCATTTCATGTAGTACCAACTTGGAGTTTTTGTATATGATTGACTTTTCTTGGTTGTGTTTTCTGTGTATGACTCACTGACGTAGATATATTGTACGGGTCTTATCCGTCTAGGTATCTCTGTCTGTCACCTGATCACAAACGGACTCCGATTCCCAATCCCTCCTTAAGTCTCACTGCCAACTATCCATATCCATGCCCAAAATAAACACCCCCTCCCCACTATTTTACAAGACCTTA
>S0052_GV_035_A
AAGTAACGAATACAAGAAACAAGGGGTAGAGGGTATGTATGGGAATACGGAAGAAACCAAAATTGATTCGTATAATATATTCTGGTAAAACGGAGGAGATAAATACATTTTTAACGTTAATTTGTAAGAAAATCACTAAATCTCAACTTTATACGTGAAAATTGATTAGATTCAGACAGAGGTTTATTGTGATGTGATAGAATACCCATCATGTACAAGAGAATATTATCTCTTGAGGGTTAAGAAGAGAGTAGGGTACACTATAACTACATTAAGTAAAGTGGGACGATATGTGAAATTAGTAAATTATGTAACAATAAATGATAACAAAATTTGTCAAAAGAAAGTCCGGTTAATTCCTATTTTTTTCATTTATAAAATACAAACAAATAAGAGTTAATAATATGTTAGAACAACTAATACAATAAAAAGAAAGAATGATTCCGTAATTTGGACCTATTCCGTTCTCAGTCCTTCTTAAAGGAAGAGGGTTTTCGTTACTCAGGGACAGTTACAGAAAAGAATACCTATTATCCAGTAAACACCCCAATACTTTTTTAAGACACATATAAAGTGTTTTCAAGGTGAAGGAGAAGAGAACATGAGTCTAGGGATGTCACTCTTGGACTACCCAATTACTGTCTTTTCGGGTTGTTACACACCCAAAAAAGATTCTGACTTCACAGTTCCCCAAAGAGTGACAATTCTATCTATCAGATGTGTCGGAGTTTGTTAAATAGTGTAAATGGTTGATTCACAAGAATGGTGAAATACCGAAGACAAGATCGATTCGTCAAAGAGATACACGTAGACAGAGAGGTCTAAATAAAATAAAAAAGAAAAAAAAACTCTGTCTCAGAGTGAGACAGCGGGTCCGACCTCAGGTCACTGTACTCGAGCGGAGTGACGTTGGAGGTGGAGGACCCAAGTTCGTTAAGAGAAAGGAGTCGGAGGGTTCATCGACCCTGATGTCCGTACACGGTACGGGTCGATTAAAAACATAAAAATCATCTCTACCCCAAAACGGTACAACCGGTCGGACCGGAGCTTGAGAACTGGAGTCCACTACGTGGGCGGAGCCGGAGGGTTTCACGACTCTAATCCCTACACTCGGTGGTGCGGGTGAGAGGTCTAAACAAACACCGGTAAGTAGGATGTCAGAGACAAAAGACCACCCAAGTTTTTTTCAATAACTAAACAGGTCGAAAAAGAACAGCATTCTCCTCACTGTTGGAGGTTCGAGGAACGTAAAATCCCGATTGGTTCTTCAGAGGATTTTATTAAAAAATTTTGAAAATATCTTCGTCTCTAGAGTTAAAAGTAAATGTAACACAAGGTTATCTGATTTTTATTTGTTTTTACTAGAGGTCAGAAGGAAAATAAGAGGGTTTAAGACACTCAGGTATTTCTCTAATTAATACCGCAAAGAAAGATTGGCTACTAGTTCTGAATTGTCGTGACGTCATCAGTGACGTCTCAGGATATATCAAGTTCTTGACAAGGCACTATAAAGGTAGGTCCACAAGAGTCACCTTACGTTTTGGATTTTAAACCGAAGAGAGGAGATTGGATTAATTTTAGGGAAGGTCGAGTTGTGTAACTTGTTCTGTAATGTAACTCCCGTACAATGTTACCTTTTATTTTACTGTACCGTTTTATCAACTCGGTCCTCTAAAATACAACTTTAGACTCACTTTGAGTCGTGTGTGTTTTTAAAGATGTATTGACCCAGTAAGTATGTATACATTTTCCCGAAACATTAATTATCTAAAAAAAGTCGAACGTATAAGGTAATTAGT
>S0054_GV_036_A
TGTTGTTGTTGGACTGTTCGTTAGTCCCTTTCCTTCGAGTATGCACGGTCTCCTATTCACTAAGACCTCGGGTGTAAACCTCGTTTCCAGGTCTATCTCTCTACTCTGTTATACTTTACTAAAATGGTAAAACCTGTATCCACTGATACCTAAAATTTGTCCTTAAATTCAACCTCTGTCTAATAGTCTCAATCGGAAGAATGAATGTTTCAATATTGAAATTTTTCAATAAAACTTGTAGATGTTCAGAGTAACAAAGGGATTTTGTTTCTCTTATTGTACATTAAGTACTGTAATACTACTGTTATACTATATTCCGCACATTTCACGAATAAGTCACGGATTATGTGTTATCACTTGTTATATTAAAAACTAAATAAATTTTTTGTTACTCTCATGATTAATCCAAGTTGGATCGAAAGGAAGACTTTAGTCTCTAACCCAAAGAAGTCCTACCATCCGGTGTCTGTTTACTTGGTGTGCAAGTACCTATCTCTTTTTAGTTATAATAATTTTACAGGTATGGTAGGTTTCACTATATGTTTAAGTTACATTGGACATGGTAACATTAGTACATTTTTAAGGTCACTGAAAAAATTTCAAATCTGAAAAAATTATTTATGTATTTTAAGTTTACCTTGGTGTCTTCTGAAGTTCATCTGTTTCGTTAGAAATCCCCTTTTTTTCAACCTCCGTAGTTTAAAGGACTAATTTTTAATACACTGTTTCACCAACCCGCACCATCGAGTGTGGATATTAGGGTCGTGAAACCTTCAGACTCCGTCCACGTAGTGAACTCTGGTTCTCAAACTCTGGTCTGACCGATCATACCATTTTGGAGAAGAGATGATTTTTATGTTTTTAATCGGTCCACACCACCACGTGTAGACATTAGGATCATGAACCCTCCGACTCTGTGCTCTTAGAGAACTTGGACCCTCCACGTCCGACGTCAGTCGGTACTAATGCAGTGACGTGAGGTCGGATCCACTGTCTCGTTCTGAGACAAAGTTTCTTTTATTTTATTTTATTTAATTTTTATTTTTAATACAGTGTTTCGATAATAGTAGTTTAGTCATACCAATATTTTTGTCATACCTGTATTTTTGTCTGTGTATCTGGTTTCCTTGTCGTATCTTTCGGTTCTTTATTCGGGTACGTATATGTAAAAAGAAGAAAAAAAAAATTCTGTCTCAGAGCGACACAGTGGGTCCGACCTCACGTCACCCGTTAGAGTCGAGTGACGTTGGAGGTGGAGGGTCCAAGTTCGTTAAGAGGTCGGAGTCGGAGGGCTCATCGACCCTAATGTCAACGGGTGCTGGTATGGATCGATTAAAAACATAAAAATCATCTCTGCCCCCAAAGTGGTACAACCGGTCCGACCAGAACTTGAGGGCTGGAGTCCACTAGATGGGTGGAACCGGAGGGTTACACGACCCTAATGTCCACACTCGGTGACGTGGACCGGGGTCCGTATATGATAATTAATTAGAAACTGTTTTCATGTTTCTTATTTTGTATCTCTTTTCAATGAGAGAAGTTAATCACCACAATTCTTTTGACCTATAGGTGTACGTTTTCTTATTTTAACTTGGGAATATGACATGGTATTTCTTTTTAGTTTAGTTTTACCTAATTTCTTGATTTGTGTTCTGATATTTGATATTTTGAGGATCTTCTTTTGTAGCACCTTTTCGACGTACTGTAACCAGAACGGTTATTAAAAAACCTGTCCTGTGGGTTCCGTGTTCCTTATTTTCGCTTTTGATTTGTTCACCCTCATGTAGTTTGGTTTTTGA
>S0056_GV_037_A
GTTTTACACAATATGAAAATATTATCTTATAATAATGTGTTATTCTTCCTTTTACTTTTTGTACTTTTCTTCAGTCTACGTTTTTTGTTGTATAACGTACTAAGATAAATATATTCACAGGTCTTTTCCTAATATCTATGTCTTTAGTATAGTCACCAACGGATTCCGACCCCAATCTTTACCTCCAATTGACACCCATCGGTGTTCCCTTGAAAGACCCCACTACCTTTACAAGGATTCGACCCAACACCACTACGAATGTGTTGAGATATGTAAGTGAAATTTTTTAGTAACTAACAAGTTGTATGCTATAGTTGTTTACGTTATATAGTGTAGTTGTTTTGTTTCTTGTTTTTGGTATACTAGTAAAGTTATTACGTCTTTTTCGTAAACTATTTTAAGTTGTGGGAACGCACTTTTTTTTTTTGAGAGTTGTTGTCCGTCTCTTCTTTGTGTCGCTTCTGGTATATACTGTTTGGATGTAGATTGTAGTATGACTTACTCTTTTCGACTGTCGGAAAGGAGAGTCTTGACCTTGTTCTGATCCTATGGGTGAAAGTGATGAGGATAAGTTGTATCACGACGTTCAGGATCGGTCTCGTTAGTTCGTTCTCTTTCTTTATTTTCCGTAGATTTAACCTTACCTCCTTCAGTTTGACAGGGAGAAACGTTTGCTATACTAGAACATAAATCTTTTTGGATTTCTACGGTGGTTTTTTGGATAATCTAGACTAAATTTTTAAGTCATTTCAACGTATTATGTTTTAGTTGTATGTTTTTAGTCATCGTAAAGATATGTGGTCCTTACGTGATCGACTTTTACTTTAGTTCTTTTGTTAGTGTGAATGTAATCGACGTATTTTATTTTATTTTATTTTATTTTATTTTATTTTATTTTATAGATTCTTATTTAAAATGAAGTCTCCATTTTCTGCAGATGTTCCTTTTGATGTTTTGTGACTGTTTTTTTTCAATTTCTACAGTCTTTGTTTACCTTTTCATAGGGTACGGATACTTAACCTACTTAATTTTGACAATTTTGGTGGTATGATGGGTTTCGTTAGATGTCTAAGTTACGTTAGGGACGCTTTTGTGGTTACCGTAAAAAGTGTCTTTATCTTTTTTTTTAGGATTTTAAACATACCTTGAAATTTTTTCTATAACTTATCGGTTCCGTTAGGACTCGTTTTTCTTGTTTCGTCTCCGTAATGCGATGACCTGAGTTTTATATAATTTTCCGATATCATTGTTTTTGTCGTACCATAACCGTATTTTAGTCTGTGTATTAAGTTACCTCGTAATATGTCTTGAGTCTTTATTTAGGTGGGTAAATACCGGTTGACTAAAAACTGTTTCAACGGTGTTTGTATGTAACCTCTTTCTGGTGTGACAAGTTATTAACCACGACTTTTTTTGACCTATAAGGATACGTCTTCTTACTTTGATCTGGGGTAGTGAGTAGTATAGTTTTTTGGTAGAGTTTTACCTAATTTCTGAATTTACATTCTTGATTTTGATATTTTGATGATCTTCTTTTGTACCCCCTTTGTGAGGTCCTGTCACCAGATCTGTTCTTAATATACCGATTCTAGAGTTTTCGTGTCTGTTGTTTTTGTTTTTATCTGTTTACCCTGGTATAATTCGGTTTTTCGAAGACGTGATGGTTTCTTTGTTAGTTGTCTCACTTCTCTGTGGACACCTTACCCTCTTTCATAAACGTTTGATAAATAGGTTATTCCTTTATTAGATCTTATGTGTTCCTTGAATTGAGTTGTCGTTTTTTTTTTTTTTTTTTTTGTT
>S0058_GV_038_A
ATTCCAGATTTCAGATTTTATCATAAAGTGTTTTTACTTCATACTAGAGTTTAAACTTAGAGAAGTGACACCTCGGACACTTGTTCTCTCTTCTTCTTCTCCTACGTCTTTCGTTTCTCGTCTCAAGGTCATACTGACGACTGTTCCCTTTTAAGTTTCCTTTACTCCTCATCGCATTCTCCGAGTAACTGTGGGGAGTTTGTAAAGAACTTCTGGATAGTGAGTTCTTTTGTCTTTTTACCACTTCCGAACCGGAGGGAAAATGATTCCTTTTTTTATGAGTATGATCAATGATTAATCTTGATGAAGACAACTTCCCTTTCTTTTCGTTTGAGTTAACCAAATCTGTTATATCTCTAAAACCAAATAAATCGACTTTTAAGACCGTCGTCGTTCCCGACGTCCTTACCAAACTAGATCGGTAAGTCTATAGTTTTAGTTCCTAGACGGAAGAAAGACCGAGAGACTATACGGAATGGAGGACAACCGTAGTAGAAGTCCGAGATATACCATCAGGGAGTTGATGAACCTGTAAGATGTTATCGTTTTATCGATACCATCGATACCGGTAGTGTAGGAGTGTCGAGTGAGAAACCTATCCACAAGAGGATTCTTCCTCTCTTGAAATGATAGATTCTTTGACATCGTTCATAAAGAAGAGTATATCTTCGAGTCTAACTCAAAATACCGGTAGTAACTTGGTTCTGACACTAACCCTATGGTACTATCCGAATTTGATTAGTCTCTAGTTCAAACCTGAACCTTGACCTCTCAGTCAGGTTGGTTTGGTATCACGTGACCCTACCCCATCCTCATCAGTGGTGTTTCGTTTTGTATCAACGACAGAAGTCTTCCCCTATTACTTCCTCTCTTAGTGGTCTCCTTTTTTTTTTTTTTTTTTTCTTACGACTCTTCGTGTGTGTGTGTGTGTGTGTGCTTAGTCGAAGTCAGTGTACCACACCGGGTACCCCGGAAAATCGGGACACTTGTGAAGTGGGTAAAGAGAAGGGAAAAGTAAGACGGAGTGGGTCCGAGACGAGAGTCAATAACGAACTACGTGGTTAGTGAGGACGGAGTACCGGAATCGGAAACGACATTGTAAAAGGAGGTTACGAGAAATAGGTATATAAAAGTGTCGAACGAGAGAACAAAGAGGAGGTAAGTCCCAAAATAAATTTACAGTGAAGAAATTTCTCCAGTAACTACTTAATAGATAGATTTTACCGTCGATAGTAATGAAAGGTAGGGGATTAGTAACCAAAATCGACACAAATATCGTGAATAGTGATGGACTGTAAGAAACTACGTAGAGAAACAAGAGAGGTAGTCTTACGTGTGAGGTACTTCGTTTCTAAGACAGGATATCACGGGTCGTATATCATTCGTGAATTTACAAACAATGTACTTACTTAATCAAGTTCGGTGTCTGCATTGGGACGGAGACAACAGAATTTTTCCTTTGATTTTGTAAGTAACGGAGTCAAAGGAGTAGACAGTTTACCCCTACTAAAGATGGAGTGTCCCTATTAAGAAATCTACTACACCTTTACAGACAGTAAAGATCTATAAACTGTATATACTCAAAGGAAGAGTGTTTTCGAAGTAAGTCATCCGGGTGACTTCGGTCTTCGAAAATAATTTCAGTCAACAAGAGATAGGACCAAAATGAAATCTTAGTGGATCCCTTAAAAAATTTTTCATGACTCAACCCAAGAGTGGAGGACTCTAAGACTGAATTAACCAGACCACACTACGGACTCGTGACCATTAAAAATTTCGACGGGTCCACCCAGATTGTA
>S0060_GV_039_A
AGAAATATTAAAGACTTAATAGATTTAAGGATTGTCCAACGATCTCAACAAAAGAGATAGACAGTACTTCTTGATCAAGATGAAACAACATAAAGACAGGGTTAGACAACACCTGGTTCTGAAACAATTTATATCCTTTTTTCTTAATGATCCTTTTTGCTTCATTTTTATTCTGTATTTTTATGTTTAAGATAAACAAATAATACTCTAAATTATCTACATTACAAAAAGACAACTAAACGACATTTTCAAAGATTTGCGAATGAGGCAAAGACATGAATTACACCTAGACATCAATCAAGTAACTTACCATGACACACCGAGACCACGCACTAATTTGCGTGTCTGAGATCCCGGTCTACAAACCCCTCTTAGGGTGTATGATTCAATCGTCATAAATTTAAAAACGTAAATAATAGTGATCGTAACCGAATATTTTACTTGATATTTCATTTATTACTTTTATTTCACTTACTATGTCGGTTGTTAGAACTTCGTGAGAGGACTTTCTCCACTTTTTTTAGTCTCTCGGATTATCTATCCTTATTATCGCCACTTTCTACGTCGAATTCTTAATAAAAGAATTCTTTCTTTTGTGATATCCGGTCCATACCACCGAGTTCGGACATTAGTATCGTGAAACCCTCCGGCTCTGCCCTCCTAGTTCTCCAGTCCGCTACCTCTGGTAGGACCGATTGTGCCACTTTGGGGCAGAAATGATTTTTTATGTTTTTTTAATGGGTCCGCACCGCCGCCCGTGGACATCAGGGTCGATGAGTCCTCCGACTCCGTCCTCTTACCGCACTTAGGCCCTCCGCCTCGAACGTCACTCGGTTCTAGAGCGGTGACGTGAGGTCGGACCCGGTGTCTCGCTCTTAGACGGAGTTTTTTTTTTTTTTTCTTTTCTTTTCTTTTCTTTTATGATATCAACTTTACCATGGTTATTAGTCTCTACATTGGCTTCTTTTGAAAAGATTCAATCTTTTTATTTATGCACTCATACGTTTGTGTCTTCAATAGAAAAAAGTCCGTTTTATGTACTTTTATCTTGTATACACCTGAGTGCCATCATCATTAAAACTCAATATTTTTCTTTTTTTATCATGTGTAAACCCCCTTTCCTTCTTTGAAGTTGTATTCTTCAATAAAATTTAATACGGACCAAAGTAAATTTTTTGTAATAAAAAAAAGAACAGACGTACCCTTTATGGTATTACATTTACCGCTAGATACATAAATGTCTTTTTTACTAATACAGGGTTTTTTACATATGAGTTGGTGTAAAGAAAAAAAAAAAAAAAAAAAAAAAACTTTGTTCTCAGAGTGAGACAACGAGGTCCGACCTCATGTTACCGTGATAGAGCCGAATGACGTTGGAGGCGGAGGACCCAAGTTCTCTAAGAAGACGGAGTCGGAGGGATCATCAACCCCAATGTCCCCGGGCGGTGGTGAAGGTCGATTAAAAACCATAAAAATCATCTCTGCCCCAAAATGATACAACCGGTTCGACCAGAACTTAAGGACTGGAGTCCGCTAGGTGGGCGGAGCCGGAGGGTTTCACGACCCTAATGTCCGCACTCGGTGACGCGGGCCGTAAAGAATGTACAGTCGTTGTATGTAAGAGTTGATAAGTACTTGAATCTTTTCAATGGTAGGTGTAAACGAGAAAAACTTTTTTTAATGAACATTTATTCATGATTGTTTGATTTTCTAGTAATTCTTTTTGTTTTTGTTTTTACTGTTTCAGTAATATGTTTTCCTGAACGGTTAAAGGAAGATACTTATAGTGATTTGTGTTAG
>S0062_GV_040_A
GTCTCAAGGGTAAACTTAAGAGGTCTGTCTCTAAAATTACTGTTGAATTAGGACAACATTTTCATAAAAAGGTAGGAACCAAAACGAAAAGGAAAAACCACCCCAACACCGTCTTTATAGATTTAACACACAGTCATAACAGAAATAAAGTATAATTGATGTGTACTTGTATTATACGTACTCACTCACTCACTCATATACTTACCTCTCAACTGAGAGATGTTACAATTGTCCTCTCGGTGACTGAAAAAAAGGAAAATTATAATAAAGTATCATTTTTTTCTTCTGTAGTTGTGAAATAAATGACTTTCACACAATTTACGGTCGTTAACACGAACCACATAAATACACAAGGTACATCATTATAGAAGTTTCGGGTCGTTTCCACTATAATAAGTGTCAAAAAGTCAACTTATTTAACTTCGATTTTCATATATTAAAAAAGTCACTGGAAGTGGTCAATCAACAACTCGATCTTGAAAATGGACAGACATAATAAAGATCTAAAAGACGATACGGTACGACGGAGTTTTCGGTCGTATTCTCGTTTTTGTCCCTAAATAGTCCACTCGAAGTTTCTTCGTAAGAAACTTCTTATATCCTATAGTAGTAGTTCTTATATCCTGTAGACATTAAGGTCGATGAGCCCTCCGACTCCATCCTCTTAGTGAACTTGGGTCCTCCTCCTCCAACGTCACTCTGCTCTAGCACGGTAACGTGAGGTCGGACCCGTTGTTCTCGTTTTGAGGTAGAGTTTTTTTTTTTTTTTTTTTCTTTCTTTCTCTTATATCCTGTCTTAGTAGTTCTATTCTGTTCTTCAACCGTATCTTTTACCATTAGAGTTCCAGAGGAAAACTGAACACCACCCACACGGAGGAGGGTCGGAGGAACGTTCTCTTAGATTGTACGGTAAATAAAAAGATAGAGCCCATCCATCTCCATCTATCATACTGATGGTAGTTTTAGACTCAATTTTAACGTACCGGAGACAACGAAAACAGTAAGGTGAATGAGAAGATTTAGAGTGAGAATTGGATTAAGGAGTTCCACGGGGGATCTAAAAATTTGTGAGACAAATCTGCAGTGAGGATCTCGAGACGAAAGGATTTTACCTTATACTAGAATTTACTAAGAAACAGGAAAGATAAAGGAAACCCACCTCTACTCTCTTTCCGAGTAAGGGCAATTATTCTCGTGTCATGACGAGTTCTAACGACACTAAAGAACAATCCTTACTGACTAACATACAAGAGTCCATTACAAACGTTATATTTTCCTTTCAATTAGTTAGTTTTATTGATTAACAACCCTGTTAACCTTTGAACAAACGTTCACCGTAAGGAATCATAGTTGACTGGAAGAATACGGAAGAGTGAAGGAGTCGGTGATCACGTTGTCTTGTATTCAGTCTGTTATGACTACCGTTTAACAGAGAAGTGGACGTTCCACTTGATAGAATCTCTCATTCGTCAACTTATAATCCCTGTATATCTCAAGATTCCGGTTTTAGGTACTTTTCATGAGTTCAAACCTTTTACCACCCTCACCTCTTGTAGACAATTTCCGTTTAAACGGTAGATACGTAAAACGTTCTTGAGACGAACCACTCTCTAATGGAGGAGGGGGGTCTATCGTCTAAGAGAGTTGAAGGAGAAACATCCCTAAAATTTGAGATGAGTGACGAAAAAGTTGACAGATTTAGGAAAATAGAAATATCGTGTATACCGGAGGGTGGGACTTTGACCATCCGTGTCAAAGACTAGATTAAATTATGGGTGTAATCTCATACAAAATTTAT
>S0064_GV_041_A
GTTCTGGCTGTTACATTTACTCTTATCATTTCTGTGTTTAATGGTTATAATCTTAATTTTCTCCTTTATGTGGAAATCTTTGAGGTCTGTAATTATGTTAATATTTTTTATGATATTTGTTGAGAAACGTGTATCTAAATCATTGAATCAACTTTAGCCAATTAAGTAACTGTAGGTGTTCGATAATATTGAGTAGGTTCTATTTTATTCATTGAACTCATTAGGATATTGATTATTCTTTAACTCAGGCATCAAATTTTAGAAGGGGGATTTTTATTTAGAAGTCCGGGTCGACTATAATCAAATAAAGATAGTTCATATATACCTTCTTTATTGTGGTTAAGATGTCTATACTCCTATCTTGTAAAAGATTTATTAAAATACACGGTTCGTATTGAGAGTATAGTTTTAATCTGTTTCGTCAATCTTCTTTATTCTGAACCACCAGTTATCTAGTCATCTTACTGATGTCAACTATAATTAGATAACATGTAAAGTCTTATCGATCATCTCCTATTAATCTTGCAAAAATCTCAATTTTTTCTATGTATAAATTCCACTATCTATAGGGTTAATGGGACTAAACTAATATACTCACATAGTTTAATGGTGTACATGAGGGGTTTACACATGTGGATAATACATAATTATTTTTTAAATTTTTCTTTTTATAAAAGTACTTGTATTTACGTTTTAAAGAAATGTTTCATAATCGTTTAACTTAGATTGTTAGATCTTTTCTTTATCATGTAGTTTGGTTTACACGAAATAGGATCTTTTCATTCGTTCCGAGTAATTTATATTTGTTAGTCAATTAGATGGTTAATTGTCAGATTTTCCTTTTTATGTACTATTATAGTTAAATACGTCTTTTTTGTAAACTGTTTTACGTTAAAAAAAAGTACTTTTTTCAAAAGACATTAGGTCCTTATCTTCTTCTGAAGGAAATGAGTTATTTTCAACAGATGTTTTTAAGTGTCTACTGGAGTATACATTACCACTTTTGACTCACGAAAATGGAATTTAACCCTTATTCCATTCCTACAGGTGCGAGTCCTGATGATAATTTCTAAGGTGACCTTAAAAAAAACAGTCCCGTTATTCCGTTATTTTTCTTGATTTCAAGTATATCTAACCTTTCTTTTCTTCCTTCCTTCTTTCCTTCCTTTCCTCCCTCCTGCCCTCCCTTCCTGTCTACTTCCTTCCTTCCTTCCGTCCGAATAAACGTCTACTGTACTAACAGGTGTATCTTTTATGGTTGCTTTCATGGTTTTTTTTTTTTTTTTTTACTTTACTGAATCTTGATTATTCCTTCAAACCGTTCTAGTACTTTATATTCTAGCTCTGTGTTTTTAGTTAAAAAATTATACAAGATCGTTACCTGTTAATCGTTACCAATATAACTAATTTTTATGGTAAATTTTATCGAGGAGTTTTACTTCATAAAACTATATCAGATAGTTTCGTATATGACCTAAACACACGACTTTTGATGTTTTCCGATTATTTTCATCAGTTTCTTATGGATTTATTTACCTCTCAGTATGACATATGTACCTAACTTTTCAAGTTATGTCATTTCTCCAGTTAAGACGGGTGAAACCAGTATCCAAAATGTATTAAGTTAGGAGTCGTCCTACAAACTAACAAAAACATCCCTATCTGTTCGACTAAAGTTTGAAAATACACCTTTCCGTTTTCCTGATCTTATCGATTTTGTTTAAACAATTTCTTATTTTTATTTCCTAAATATGTTATTTCTATTTAACATTACAATTTAATTAGTTCTACTACA
>S0066_GV_042_A
AATAGGGTTGGGTATGTCGCGTATTATAATTCTCACTTGGGACTATATTTCGTACCGTAGAAACCAACCATTAACACACAGTTACACCCAAGTAGTTAACATTGTTTGTGTGGTGAACTCCTCTTGGTCACTCAGACCCGGAAATGAGAATTTCTCACTTCTTTTCTGATCGTCCTTCAATCTGATTTCTTTACCTTTTCCTGGTCTACTACTCCCCTACCACCGTTTAAACACAAACTCGGATTCACACTACTTCCTCCCTCCCATTGTTCGGTCCCTTCCTGTGTTAACTCATATACACACCCACAGAAAAGAAGAATTATAGTTTTTTCCATTTAAAAATCTCTGTCTTTCATCATAACCACCTACAGTTCCCGACCTCCATCTCCTTACGTCTTGCCGACGAATTACTCATACTCGAGAGGAAAACCCCACTACTTTTACAAAACTTGATCCATCTCCACCACTAACGTTTCGTGACGTTTATGCGATTTACGGTGACTTAACAAGTGGAATTTTACTCACTAAGATGCAGTATATTTAAAGTGGAACTGTCCTTCTTCCTTTTGTAGTACCGACTATGTTAGGTTGGAGGAATGGCACCGTATTTTCCGGGGTGTTCTAGTAGGGGGAAGGGATGGAGACACAGGGGTGGAAAGGGTAGGCGGTGGAACGAGTGCTGAGGGATCGGACCGGAAGGAAGAACCGTAAAGAGTCTGAGTGGTTCCGGAAGCGGTATCAGAAGGAGAGACCAATCTCGTGTGAGTGTGTATAAGTGCAGTGAACGGAGAGTAAAATAAAGACAGAGGGAGTTTACGGGACGACCCTTCCGGACGGCACCGGTACGATCGATGTCGGAAGGGTAATGAAGGGTAGCAGAGATAAAATAAAATAAAAAAGACCCTACAAAAGTGATGGACTTAATATAATAACAAAAGAAAAAGAGAAAAAAACTCTACCTCCAAAACGACACAACGGGTCCGACCTCACGTCACCGTGTTAGAACCGAGTGACGTTGGAGACAGAGGACCCAAGTTCGCTAAGAGAACGGAGTCGGAGGGTTCATCGACCCCAATGTCCACGTGCGGTGGTACGGACCGATTAAAAACATAATAATCATCTCTACTGCAAAGTGGTAAAACCGGTCCGACCAGAGCTTGAGAACTGAAGTCCACTAGGTGAGCGGAGTCGGAGAGTTTCACGACCCTAATGTCCGAACTCGGTGGTGCGGACGGGATAATAACAATTCCGTGACAGACCGGGTCATTTTACAGTCAACGGAACCCCGGACTTGAGACAAAAGAAGGTTGTACCCTCTTGTTAGGAAATTAGGACGGGACCTCGACCCGTCTCACCGAGTGTGGACATTAGAGTAGAGAAACCTTCCGGTTCTGTCCACCTAACGAACTCGGGTCCTCAAGCTCTGGTCGGACCTCTTGTTTTGACCGGACAGGATACATGAGTAGTAACTTACTTCCTTGCCTACGTACCTCCACATGTCTGTTGCCTAACTCGATGAAGGATTGTGTCACTGACCCTAAGTCCTGTATAGGTCATTTGCAGACAATTCCTTCATTTTTTTATTTATTTATTTTGTCCTATCACCGACCGACGAGAGAGACACATCTGACCTAATTTCATCTCGTCCTTTTGTACACCCTCCAATGACTTCACCACCATAACCCTCACTCCTGCCCCCTTACTACAGTGAACCTGGTCACCTTCCTTCCTCCAAGTACGTCAGTCCTCGAATCGCTATTCAGTGTACCTTTCTTCCGTTCACAGAGCTCTACGTCTCA
>S0068_GV_043_A
CCCGTTGAGACTTAAGACATGTCCGGAAAGGAAGGTGTATATAAAATTACGGATGACTATAGACCGTGACCTGGTCTTTGTAAAAACGCAGACGTAACGGTCTCTACGACAAGTGTACCATAAGACGTAATACGAGATCTTTCGTGGTAAGAGTAAACTATAGTACATATAGGTCTGTCGGGACGGTCCCAGGGGTAGGGACGGACGATACATTTTAGTCACTTTTCGTATGGTAAAATGTAAACAAAACTACTAAATCGGGTAATGTAGAAAAAAAAAAAAAAAACTCTGCCTAAGACCGAGACAGCGGGTCCGACCTCACACCACCGCGCTAGAGGCAAGTGACGTTCGAGGCGGAGGACCCAAGCGCGGTAAGAGGACGGAGTCGGAGGGCTCATGGACCCTGATGTCCACGGGTGGTTGTGCGGGTCGATTAGAAAACATAAAAATCATGTCTGCCCCAAAGTGGCACAATCGGTCCTACCAGAGTTAGAGGACTGGACCATTAGGTGGGCGGAACCGGAGGGTTTCACGACCCTAATGTCCACACTCGGTGGCGCGGGCCGGTCGGGTAATGTAGAAAAATTCTTTGGGATTAAAACGAGATTTAATTTAAGTTGTCTGTAGAAATTCACGGATGAGACAAGGTCCGTACCACAATGGTCACCCTGACCAATGACCTATTCGGGTGACTGTTGTCTTCGTCGTGAGGGTACCACCGGACTCTTACCCGGGATCGTCACAAACCAAAGACTTGACCCGAGAGGGAGAAACGTTAAGAAAGAGAGGTAGAAAACGGTAGTATAAGTCTCACGTCGGACTCTTGTTTCCACTCTACCCTGTTTAACCCTTATCACACTCTTCACTCCAGTAAATTAATTAATTAATTAAGTAAGGAGACAAGTTATCAATAACTCGTGGACGATACACAGTGATACGACTTATAACCATCACATTCCTGATCGTCTGCACCAGAAACAGGAATTCCTTAAGTGTCAGGTCACGTCTTCCGTCTGCCTACTTTTTAATGTTCCACACTCACTATCGACGATTCCGTCCCCTTACGTCTTCCCAAAAAAAAAGAAAAGAAAAAAAAACTCTACCTTAGGGCGAGACAGTGGGTCCGACCTTACGTTACCGCACTAGAGCCGAGTGACGTTGGAGACGGAGGACCCAAGTTCGCTAAGAACACGGAGTCGGAGGACTCATCGACCCTGATGTCAACGGGTGGTGATGCGGGTCGATTAAAAACATAAAAATCATCTTTGCCCCAAAGTGGTACAACCAGTCCGACCAGAGCTTGAGGACTGGAACACTAGGCGGGAGGGACCGGAGGGTTTCACGACCCTAATGTCCACACTCGGTGGCGTAGACCGACAGTCATAGATTAAAGAACTCTTTGATATTTGATCTGTCTTCACCACAAATAGGAGGTTAAAGATTGTTGTACTAACAATGTACCACTCGTGAGTCATCTCCCAGTTGTTTCGGACCTAAGATGAGGACCGAGACAGAAACTTCGATGGACAGGAACCTGTCAGTAAAGTCGAGAGGTCCGGAGTCAATGGAGTGGACATTTCATATTGACCACTATAATCGAGACGGATGGAGTGACCCTGTGACATTCCTAATTACCAGTACTCGCACTAAAAATTTAACGTTTCTGCAGATGTTTTATTTAATGTGTTAGTATTCAATATAAGAATTTATAAACAACTTAAAATTTTATTTTCAACAAGTCGTGAATCCACTTTACGACTTGCTGAAGTGTATTCACGACGTGCTGGGAAAAGAAA
>S0070_GV_044_A
GGGACTCCTTAGCGGTGTGACTGAAGGTGTTACCAACTTGATCAAATGTCAGGGTGGTTGTCACATTTTCACAAGGATAAAGAGGTGTAGGAGAGGTCGTGGACAACAAAGGACTGAAAAATTACTAGCAGTAAGATTGACCACACTCTACCATAGAGTAACACCAAAACTAAACGTAAAGAGACTACCGGTCACTACCCCTCGTAAAAAAGTACACAAAAAACCGACGTATTTACAGAAGAAAACTCTTCACAGAAAAGGACAGGAAACGGGTGAAAAACTACCCCAACAAACAAAAAAAGAACATTTAAACAAACTCAAGTAACATCTAAGACCTATAATCGGGAAACAGTCTACTCATCCAACACTTTTAAAAGAGGGTAAAACATCCAACGGACAAGTGAGACTACCATCAAAGAAAGCGACACGTCTTCGAAAACACGTCGTCTCCAACGACTGTTTTCAACAAACACCATTTACAACGACGTTCCCGTACGGACAAAGAAACGTGTAGACTTATCCTTACCGCATCAGACTCGTGAATCTCCGAATAGAAATATTGTCCTTCGTATATCTCTGTAACGTACCGGACCAGGATACCGTAAAGAGAGAAAAACTCCTGGACTCTAAGTCACATCTTCAGGAGCTAAAATTTTCAGACCCACAAGACGAAAAGTTGACACATTTAACAATCCCAAATGTTTAATGTTCATTAAAAAACCGGGACAAGGAACTACCCGAGGTGGGACCCGAGTCATCAGTTCAACTTCTTTGTCTGACGTCATTTTCAATGGATAGAATTTACTTCAACTAGAGGAACACTTTAGGATACCACTTAAGGATATTAAAACGTAACAAAACCGTAGGAAAAAACTAGAAAGAGATGGTGTGTGTGTGTTTAAGGAAGAATTTCCTCGCACCTGAAAGAGAGAGAGGGGACTGGGGAAACTCTACACCTAACGATGGGACAAAGGAGACCCCAATCCACTCCCGAACTCAACAGTCCCTGTTCACCCGTAACTGAATAAGTTAAACGTCCCTGTATTCGAATTAGGTCTACAGAAAATCCTACTCACTCAAGACGGTCAAAGTACCGATCTCAAAATTTTAGTTCCGACCCATAGAAACGAAGAGAGACATAAAAATACACGTGTACACTCATACAAAAATACATAAATGACACTATAGTTTAACCGAATATTTGTTTCCTCATGAGTATTTACTTTATTTATTCAGGTCAAAAAAAGTTCAAATACACTAAAATCGTCAGAAACTATTTATATCAAAAATTTAACAACAATTTTATCTTTACAGAAGTTTTAAATTAAATCTGTGTAAACAGAACCAGTCCTTCCAAATATTAGAAAGACGACCTACAAAATTCTAGTATTTTGAGATCGACGGTATGATGAAGACTATGAGTCACGGAAATAATCCAGAATACTAACAAATCCTTTGACTCAGAGGAGGGATAGTTTCTCATTTCCAAAAACGAAAAACTTTATAAAACCAATAGTGAAACCGATTTATTTACTGATAATATAGTGTCACTGGATACTATAATTTCATTGAGATAGGAGTATTCCTAAGGTCTAGTCTGTAAAACTTACGTTCAGTGGTATACTAAGTCGTCATGGTACGGTACTGACCTTATCGGAATACTATGAAATTTCACCTTATAAATAACTAAACTCCCCGAACTACCTCCTACCTCTCACTTCTACCCCTTCTTGTTCACCCTAGGATAAAAATCGTTCATCCAAAATTTTTGTGAGAATAAAATCCAATTCCGTA
>S0072_GV_045_A
TTCGTTGTATGTAGTAAAGATATGTGTAAATGAACCGGTTTCTTTCAGTGCACCTGATTATAGTGTAGATACTCCTTCATATTAGCATAGTACTTGTCTCTTCCACTCCTCTTTACACCACAAACGTTTGTTAAGATCACTGACGACACCACTTTATTAAAAGACTTCCTTAATTTTTTTAATGTACATATCCCAAACTAATTAAATCTACCTTGACTTGTTTTAGGACCTCAAAAGTGAAAGTTTAAGAAAAAAAAAAAAAAACTCTACCTCAGAGCGAGATAGAGGGTCCGACCTCATGTCACCACGCTAGAGCCGAGTGACGTTCGAGACGGAGGTCTCAAGTACGGTAAGAGGACGGAGTCGGAGGGTTCATCGACCCTGATGTCCGTGTGCGGTGGTACTGGTCGATTAAAAAATATAAAAATCATCTCTGATCCAAAGTGACACAATCGGTCCTACCAGAGTTAGAGGACTGGAGCACTAGGCGGGCGGAGCCGGAGGGTATCTCGACCCTAATGTCTACACTCAGTGACGCGGGCCGGAGTGAAAGTTTAAGAATATATTTTGAAACTCAAAGATAAACGTACTAGAGTTAATTGAAAGGGTTAATGGAACACCGTAGTATTTCTTTAAATATTTTTAAGCTCCAGCTCCGTCCGTCTATTGAACTCCAGTCCTCAAGTTCTGGTCGAACCGGTTGTACCACTTTGGGGTAAAGATGTTTTTTATGTTTTTAATCGGGTAACACCACCGTGTGTAGACATTAGGGCTGATGTGCACTCCGACTCCGTCCTATTAGAGAACTTGGCTCCTTCGTCTCTAACGTAGTACGGTGACCTGAGGTGTCGGACCCACTTTGTCATTCACTCAGAAGTAGCGTTTTTTTTTTTTTTTCTTTAAATATTTTTAAACGAGGGAGACCTATGATAGTGTATTAACCAATAATAATAGGAATATTTATTCTCGTGTTTCAGCAGTACTCGACCCTCGGACTCGATTATTTTTCGTAAACCGAAGTTAATTGGGGGTGTGGGTTTTTTATTGTATAGGGAAAATTCTTCTTGGAACTTTTTTCCCTGTTTTGTTTATTTGATCATTTGTATGATCAGATAACTAAAAGATTAAATATTACATTATAACAAATTACAAAAAGTTTGAGTACCGAGATTTATAGTATACACTACTATCGTTTTTATTAATTTATAACAGTCGTCATTATCTATGAAAATAAAAATCTGGACCCTTCTAAAACCCTTAGACTAAAACATTTCGAGGTGTTTCAGCTATGTCAACGTGGTTACCGTGTAATTTTTGACCTAATCACCTATTGTTATAATTATAATAAAAATTTATATCAGTTTGGAACGGAAGTTGAATCGAAAACGTGAATCATCGGTGAACTGGAACTCCTTTGATGAATGCGAATCCCGTAGTTATAGGAGTAGAGACAGAGATATATATTACACTTGGAGATAGTTAATTGTCTCTTAGTTTTATACATGGTTGATATGTATTAACACTCAGTTTCTACTTCTTGGGTTGTACTTATTGTGTTTTCTGTTTTTGATCGAAACTAAGTTTAATAAATTAACGGGATAAAGGGATTTTAGGTAATTTTGTTGTCTAATAAAAGTTTAATATTTGAAAATGATTATATTTTGTTTAATCAAACTTTTGGTCTATAAACCTTCTAAAGACTTTACATTTGAATTCGTTTTGGTCATGTTTTTCTGAAGTCTTCACTACAACGTTTTCTCAGATTTTGAAAATCAGAAACTTTAATGACTTGTGAGA
>S0074_GV_046_A
CTGCCGTCCAACACCTCGGAGGACTTTCGGGGGGTCACATTGTCCGGTCACATTACCGGTTTCCCTGGGGTTTACTGGGGTGTGTAAAGGTTTCGGGGGACTCCATCCTCCCAAACGAGAGTCAACTCTTAGTGACTTAAACTATATACAAGGTAATAAAATTCTAATTACGGAATAAAACCGGGAAATATGTTTTGATCTAACGGATGTGGTAGAAGGTGTAAAATTATATAAGACTCGTATATGAGTCTCGCATGTGAAACCCTATCGCTCCACCTTCCTAGTGGCTCCGGCCCTCAAACTCTTCTCGGGCCACTGTCTCATTCTGGGACAGAGGGAATGATCGGTTTACTGTGTGTCGTCGAGTAGGTTTACTTTTGTCATTTATTATGCCTGCAGGTTGTAAGAATTTATGATTAAAGTCAAGTCAAGGGAAGATCTACAATTAATAACTTAAGTCACAGAGTCAAATTATTAAAGTCATAGATATTTCACTCTTCTTATTATCAAAGGATGAAGTGTCTCAAGAACGTACTCGAGTCACTAAATACGACAAACATTTCTGGAAATATGTTAAGGTCCGTATATGCTCCGTGAGTCATTAATAATCCATAATAAGTTGGGATTTTAGGAGGTGGTGCTACCACTGATCTTGATAATTTTTAACCTAACCAGATAAAATCTTTTGAATCCGTAAACAAAACTCATGTCAAACCTCTATTCTAGGTTCCATACTTTTAATACTGTCTACAGTAATAAATTCACCGATTACCGGGGATTGGTGTTACTCGTCCAACAAGGAACCCCAGATTAACGTCTGACGACTAGTCTGTTAGTCGTCTCTGTAGACGAGTAAACGCGCACGTGCACTGTGTGTGTGTGTGTGTGTGTGGTTTATTGGTCCTTTACCCGTTAAATTCCATTAATACAACACTTTTTCGCGTACCTGACACACTCCCAAACCACACGGAGCAAGGTAGGAGCTCCATCCCTGCCAAGACAGGAGAAGGTGACACGACTTAAAACTGTAGGTCGGGGGTGTGATTACATCACGGGACGGTCCGTGGAGTTTTGGTTTGAAATCCGACCCGTGCCACCGAGTACGAACATTAGAGTCGTGAAACCCTCTCGCTCCACCTTCTTAGTGAACTCTGGTCCTCAAACTCTTCTCGGACCCACTGTCTCATTTTGGGACAGGGAGGAGGGGGCTGGTTTTTTTTGGGATGAAGCAGGGTCACGATTCTCGTAAATAAAACAAACGAAGTCTGAACTCAATTCCGACCTAAGGTAAAATAATTCAAAGGGAGGAGGTGACTATGTCCTCGAAAGAGTACCGGAAAGGTTATCCATGTCGCATTATAGTCCCCCTCTTATTTTTCTACGGGTGAAAGGACGGTATGTGGTACGAAAGAAACCTATCCAAATAAGATCTTTCTTGCCAAATTTTGTTCTAGTGTTATCTTCTACTAAAGATACTTTTTAGTATACCTAATCCGATCCGCGTCATCGGGTGTGGACATTAGGGTCGTGAAACCCTCCGGCTCCACCCACCTAGTACTCCAGCCCTCAAGTTCTGGTCGGACCGGTTCTACCACTTTGGGGCAGAGATGATTTTTATGTTTTTAATCGGCCCGTACCACCGTCCGTGGACATTAGGATCGATGAGCTCTCCAACTCCGTCTCTTAACGAACTTGGGTCCTTCGCCTCCAACGTCACTCGACTCTAGTGCGGTGACATGAGGTCGGACACACTGTCTCGTTCTGAGACAGACTTTTCCTTTTTTTTTTTTTC
>S0076_GV_047_A
AAGGTCGGAGATTGGTGGTTGACCAGATTCCCGTCTTAAGGTTCTCTTCATCTCACCTTCGATGTTCGGAGGATTCCAATCCGAGATCTTGTTGTAGTGAAGACGGTGTGAAATAACCAGTTTCGTTCTGTGTCCCGGAGAGGTGTAAGTGCCTCACCCCTTTAACTGGGTTGAGAAATACTTTTCTCAACATTTTATTACCTTGTCACAAAAAGTTAAACGTAGTCTGTAGAAAAGTGATTTTGTACCTATCTAGATATCTTATTTAAGGATTTGCACTTGAACGACTAAGTTTACGTTTATACATAAACGTTAAAACACTACATAACGGTTCAGTGGGAAGTGTCTCCGACATGGTTAAAACTTAAAATGACGGTTACATACCCGCACGGTCTACTCCAAAGGGGTCTAGAGTGTTGTACCACACAATAGGTCTTATGTCTCAAAAAGGAGACGGGTATACTGTCCATTCTTACCGTAGAGGGACATCAAAATTCAACAGAAAGAGTACAATACTCACTCTAACCCGTAGAAAACAAATTAATTCTCGGTTAATGTATAAAAAAGAGTTTTGACCGATAAGTATTCAAACGGTAAAAGATAAATAAAATAACCGAACAATAGAAAGGCACGTGAGTTCTTGATCGTATACAATCCTCACCCGATAGACCTATGGTTAAGACCCTGTCCGAGAGAGATCTGAGACCTGATTTAAAAGGAATTTATTGGTTAAAACCAGAACGACTCCAGTTGTTTAAGAGAGAAGGGGGTCCTTTCCGGTAGTCATACTCCTCTTATATCATCGAATTAATTTATTTTATACCGGTTAAAGTGAGTAACATACGTTTCAAATGAATGAAGTCTGGTCGAGCGATGTTTTATCCTCCAAGGGTACTAATGGGAGTCCAAGTTATTAAAAGATCTTGCTGAGTGTCTTGAACCCCGACTGTTAATATCAAAATAATATTACTGTCCTATGTTTAATCTTGTTCGGTTTCTTTCTCTGTGTATACCGTCATAGGTCTCGATTCTCGTAGGAGTCCTTACACACCGTTGGGTTTTTCGAGTAGGATCAAAACCACAGGTCTGAGAGATAACTCCGAAGTCATCTATTATTGAGTTAATAATGTACCCATATTAACTCCCACCGACCTTAACCGATTTGTGTTAAAGGGTGGTGGAAGGGAGGGACCTCCAGTCCGACTAAAGTGAGGACATTGAGTCCTTTAAAGTTCCCTAAGCTCCCTTTGAAGGTCTTCGTCTTTGTTTCGAGTCTGAAAAGAAACGTATCACCATTAAGAAGTGATGTGTTTATGGTCATCAAAAAGAAACAAAAACAAAAATTTAGAATTAAATTTTACATAAAAAGATGTTTTTAATCGGGCCACACCATCACGTGGGTATCAGGGTCGATATTATGAAGTCTCTGACTCTGTGTTCGTAGCGAACTTGGACCCTCCGTCTCTAACGACACTCGGCTCTAGTACGGTGACGTAAGGCCGGACCCACTGCCTCACTCTGAGACAGAGTTTTTTTATTTTTATTTTTATTTTTATTCCGGCCCACACCACCGAGTGCGGACATTAAGGTCGTGAAACCTTCCGGCTCCACCCGCCTAGTGTTCCAGTCCTCTAACTCTGGTAGGATCGATTGTGCCACTTTGGGGCAGAGATGGTTTTTATGTTTTTTAATCGGCCCACACCACCGTCCACGGACATCAGGGTCGATGAACCCTCCGACTCCGTCCTCTTACCGCACTTGGGCCCTCCGCCTCGAACGTCACTCGGCTCTAGCGCGGTG
>S0078_GV_048_A
ATCTAATTAAGTAAAGTTCCAGAGAGCAAATAATCCTTTGGCAATAAAGAAAAACAGTGAAAAGTTAGGGAGTTCCTACGAGTCTCCTTGTTGTTTACGAGCCTAAAGGTGTTTTTTAGACTTTTGAGTCCACACAAACTTTACTTACGAGACTTTTATGAACAACGTACATTAACCTTAATACATCATAAAAACATTAATTGTTTCTTAACAATACTTTTACACCCCCTGGGGTTTAAAATTCAGACGATATAAGGTTCCGTCGACGGAAGACTGTTTATTGGACACTGTTAAAGTATTATATCCCAAGGCTTTGGAGTAATTCGGTGTGCGCACCACGTCGACTTCGTGAGTAACGAAAGGTTCCCAAACACTTTTACATTAATCCGTTTGGTGTCCGTAGACGTTTACACCACGAAAACGAGGTCTACCTACCTTAGAGTCCCGCGGGGTCTCGAAAGTGTCCCTGCTAAAAAGAGTCACAGTCACTGAACTTGTGTGTGGATTCTACCAGAAAAACGAGAACGTCCTCTTTTACAACGGTTTACCCATCTGATTTGTTACTTACCGACGGCCCAAATCAGTATGGAGAGACACACTCGGCAGTTAACGACTGCCCTCGATCCTGTAATAAGGTCGATGTTTTACCCGCGCACTAGGACCTTTGACTACGTACCCGGAACGTTCGATGCAGATATCTTAACCGACATCCATGATTCGTGTCTTCTGGTAGCCTAGGGACACCTCGGGCTGGGGTGACGAAGTGGGCACACCAGGTTCGACGAGGGACCTACAGTTCCTAACCGGTAAGGACACCACAGTCATCACTCACGAACCTACTTACACTCTAGATATCCGACCACTACGTCTACCACTGCCCTTCTCTGTCATCTCTACGGTCGTGTGAGGGACCTGCCACAAAGACCTCCCTTTTCCAGGCGCAGACCGCTCGGTCACCTTACACGACACCGTCTTTTAGGTGTCCGAGACCTTAGACTGACAGTCTCGGACCCGGGACCTATGTCACAGATGGTGGAAACACTAGACACCGTACAATAAATCATAGAACCTCGGAGTCAAATGGAAGACATAATAATCCCATTATTACAAAAGAAAACCCCGAAAACCACTCCTAATTTACTATATACCTTTCGAATAAAACTTTTCATAATTAACTACATGAGGATTTAAGTGTGTGTGTGAGTGCGTGTGTGAACGTGTGGGGGTATGTGTGTGGGTGTGGGACAATAGAGTAGGTACGAAATATACTAAATGATTATAAATCCAGAAAATCGTCCAGGTAGAATCATTTACTTTCAACTTAGTCTGTTTTTCTTTATGTATTTTAAGAGCCGAAATTTACTTTTCGTTTTGTTTATTGGGAGTGCCTCCCCATTCTGCCCTTGTGAACCCTTCGTGTAGACAAAACAGTCTCGACGCACCGAGAGGGTGTCGGGGAGGGTCTACCGACGTCTCTGGGGGGCCGTGCTCAACGACTTCTCGGGGGGCGGACTCTCCTTCCCTCTTCCACCCTGTGTCCCCGAACGGTACTAGTCCCGGGCTGGTGTTTATTGTTTGTGCTTCAGACCGATTGGATTTCTCTTTTACGTACATAATCTCCCTATAATCCTTCCGACCTTTGTGTCTAAACCTTCTACCTCTCGTCAGTTCTCTGAGACCATCACTCTCGGGGCGGTTCCAGGGGAGGGTCTCAGTGGACCAATCTTGCTCCGGCGGTTCCGACGTCCTTGAACGGGGACCATAGGGGCGATGGCCTCCGCCTGCCCCCTACAGTGACTT
>S0080_GV_049_A
GCGTGTAGTACCCCAACAACCTGTCTAATTTACTCTATTATATAGAAGAACCGTGTTTCGGACCGTGCATATTTCAGGAGATTACAATCGATAATAGTAACGAAATTCTTTATACCATTCATTTTTATTATAGTCTGTGAGATATCGTCACAAATGTTTCTCGAAAGATAAAACAGTCTACTCCTTTGGCTCCGACTCTCTTCAATTTACTGAGTCGACCCCGGGGGGTCGGTCATTCGACACCCTTCCCCTGAGTTGGGTCGGAAAACTGAGGGTCGTCCCGTCTCGACGTTTGAAGACTGTCGGTGAGGTGATCAGTTACAGGAACTTTATTAGTTGCGAGGATAGAGTCGAATTTTTAGTACACACACACACTCACTTAAATGACACCTCCTCCCTTTACCGAGTCTGAGAATAGGACGACAAATTTCAAGAAGAACGGAATGTAGAGACGATCAGTCCCAAGAGGTTTCTTTGTCTTTGTTATCCTACACGTATCTCTCTCTCTCTAACCAAAAGTCCTTAACCGAGTACACTACCTCCGACCAGTCAGGTTATAAATGTCCCACCCGGTCGTCGATTTCTGGGTCATTTCTCGATTACAACGTCAACTCCAGACTTCCGACGAACGATCGTCTGAGGAAGAACGAGTCCTCTCCGGTCGGAAGACAAGGTAAGTCCGGAAGTGTACTAACCACTCCGAATAGTCTGCAATACCTCCCGGTAGACGAAATGACTTTCAGTTGGTTAAATTTACAGTTACAGTAGATTTTTGTGGGAGTGGTCCTTGTGGGTGTTATTACAAACTGGTTTATAGACCCGTGAAACCGGGTCGGTTTAACTGTACATTTTAATTGGTAGTGTTGTAAAAACGGATCGAGGTAGTTCTTAACCGACTCTCTAGAATACGTTCCATGACTGGAATTGAGGGTGAGTGGTGTACGGGACCTTTCTACTTTTTCGTGACATCCTATTCCAACTCAGAAACTTGGGTTGGGAGGGTAGGAAAAAGAAAGTCTTCTTCTTACAACAATTACCTCGTTAAGTGAAACAAAGTAAAAGTCAGATAGGTGAACACCATAGTCCGACCATCCACTTGGAAAAAAAAAAAATTCAAAGGAGAAAAGAAAACTGTACCACCATTACAAAATGAAAATATAATTGATGTTCGAACGTACGTTGATTTCCTTGGTCCCTCCCTTCGACACAAATATTAGAAGAGAAATTAACACCATGAACAAATTCTAATCGATTCGGACCGAGTAAAAAATTTTCAGTTAAAATAACTCCATCTTGACGACTAACGTTTTCATCCAAATTTTTTTTAAGGTATAGACATATCTTTACCATATTTTGATTTTCAATTTAAGACACATTTGACTTTAGCGTGGTAGAACTTACAGTCCCTTTCCTGTATGAAACATTTGACCAGAACTACTACCACACGGATTTCACGTCCCCGTTTTAAATCGGAAAAAAAAAAAAAAAAAAAAAAAAAAAAAATCCGATCAGTTCACTTCGTCACCCTCACCTCTTACTTATTTCTTTAGACATTGACTAATACTAGTTAATCAACATTTGTGGTTACGTGAGTCTGGTCGGTTTTTAATCGGAGAATTCACAATTTTGATATTTTGTTTTTCGTACTCCGTCGTCTAAACACTTTCAAAATTTTAATGGAGGTCATTAAATTTAAATTTATTAAATTAATTTAATAATCCATTTGGGCGGTTCCGGTCATTCGTCTTTAAGAGTGGGTCATTGGTTTCGTTCATTATTAAGATTACCTTATGAGTCGAC
>S0082_GV_050_A
AAACCCTTCAGACAAATTCACCCATTAATCCCTTAAGACAAATTCAAACCATAAACAAACAAAACAACAACAACAACAACTCTGTCCCAGAAACAGTGGGTCCGACCTCACGTCACAGTGTTAGTATCAGGTGACGTCGGAGTTGGAGAACCCGAGTTTAACAAGAGGACGGAGTCGGAGGACTCATCGACCCTGATGTCCGTGTATGGTGGTACGGACCGATTAAAAATTTTAAAACATATCTCTGTCCCAGAGGGATAAAACAGGACCGACTAGAGTTTGAGGATCCGAGTTTACTAGGTGGGTGGAGACGGAGGGTTTCACGACCCTAATATCAGTACTCGGTGGTGGCGTGGGTCGATCAAACCTTAGAATTGGTAAACGACTTGAACAAATAGGAAGGAAGGAGGAGGGGGTGCTGAGGTTGGTACGGAGTCAAAAACTGGGATTCTCAGTTTTTAAGTTTATAGATATCTCCGGTCCTTCAATTGAAATTACTCGTTTCGTCGATCTAAATTCTTTTTATCTTTGTCTGTGTAAAATACACAGATTATTTGTCTCCGTTGAGAAGTAAAGGTGATTCTTTACCCGAGGGAGCCAACCCACGTCACGGAGTGCGGACATTAGGGTTGTGAAACCCTCCGGCTCCACCCGTCTAGTGGACTCCAACCCTCAAACTATGGTCGGACTGGTTGTACCTCTTTGGGGTAGAGACGATTTTTATGTTTTAATCGGCCCGCACCACCACGTACAGACATTATAGGGTCGATGAGCCCTCCGACTCCGTCCTCTTAACGAACTTGGGTCCTCCGTCTCCAACGTTACTCGGCTCTAGTGTGGTAACGTGAGGTCGGACCCGTTGTTCTCGCTTTGAGACAGGGGGGCGGGGGGGGGGGGGGGCCGTTTTTTCCCGAGGGAGAGTAATAAGAACTTTCTACGAAAACAGAACAAAAGAGAGAAAACCATGAATCTTTATGAAATGAGGTTCTTTTTATGATCACGTCTAAGTTATATTTACTGTGAAGTATGAATCGTAGTTACCTCTTCGTTGTCCCTTACCGTTTCCGATACCGTTTCACCTGTCGAGTATATGGTAGATTTCATCGTGATCCGTGGACGACTATCCCATCGGTATAGAACAAGAAAAAAAAAAAAAAAAAAAAAAAAAAACTCTACCTCAGAGTAAGATAGTGGGTCCGACCTCATGTCACCGCGTTAGAGCCGAGTGACGTTAGAGACGGAGGATCCAAGTTCTCTAAGAGGACGGAGTCGGAGGGTTCATCGACCCTAATGTTCACACGTGGTGGTGTGGATCGATTAAAAACATAAAAATCATCTCTGTCCCAAAGTGGTACAACCGGTCCGACCAGAGCTTGAGGAGTGGAGTCCACTAGGTGGGCAGAGCCGGAGCGTTTATGACCCTAATGTCCGTACTCGGTGGGGTGGACCGACGACATAGAACAAGAAATCTACTCGTTTTTCATTTTTTTTTTTTTTTTCCGCTTCAGAGACTAAACATACATTTAAGTCTAAAATTTTACATCGAAGTTTAAAATGTTTTGCTTACAATTTTTCTCGGGTTGTTTTATCAAACCACCCGAACTGAGTTGGACATCCGGTGGTCAAAATTCTAGAGTCTAGATGAGTACATCCGTGGGACGGCACTTCACGACCCTTGTTTTTCTAAATTTTTTAGAAACTTATATTTTATTCTTCAAATACCTGATCTCTTAATTTGTACTGATGGGTGTGAATTGATAGACACACGACATTATCCTCTTTAATGGTTCACCAGACCCT
>S0084_GV_051_A
GTCACTCGTTCTAGCGTGGTGACGTGAGGTCGGACTGATTTTTTACTGAAAATGACCGTAGACCTTTCTTCATAGTCCAGTGGATGTCCTCTGTCTTTAGTTCGATAGAAGTTCTAGGTTATTATAAGTCGGTGATCTATGTTTCTTTCCTACTTTCCTTGACATAAACTCAAGTTAAAGAATCGACAGTATCGACCTCAGTTCACTATGATAGATTTCAACTTTGTATATCGATTTATTTTTTATTAATCGGGTTAGAAAATTTACATAATGTTAAAAAAAATTGAAATCTTTCTAGAAAATCTTGGTTATTACGAATAGCATTTTATGTAATTAGATTTTTAGTAGCTAATATTTAGTACGACGATATTTCTGTGTACGTGTACATACAAATAACGTCGTGATGAGTGTTATCGTTTCTGAACCTTGGTTGGGTTTACAGGTAGTTACTATCTAACCTAATTCTTTTCACCGTGTATATGTGGTACCTTTTGATACGTCGGTATTTTTTACTACTTAAGTACAGGAAACATCCCTGTACCTACTTCGACCTTTAGTAGTAAGAGTCGTTTGATAGCGTTACTGTTTTTTTGGTTTGTGACGTACAAGAGTGAGTATCCACCCTTGACCTGTTACTCTTGTGAACCTGTGTCCTTCCCCTTGTAGTGTGTGGCCCCCGGACAGCACCCCACCCCCCTCCCTCCTCCCTATCGTAATCCTCTATATGGATTACATTTACTGCTCAATTACCCACGTCGTGTGGTTGTACCGTGTACATATATATGCATTGTTTGGACGTGTGACACGTGTACATGGGATCTTGAATTTCATATTATTTTTTTTTAATTTTTCACTGTTTTAATCATTATAGACCCAAAACAATTTGACTATTTCTAGTGTTAATCATAGAAAATATTTTAGAGTATCGAATTAGGTGGTAGGTAGGTAAAGAAAGAGAAGAGAGATGTGTGTGTGTGTGTGTGTGTGTGTGTGTGTGTGCGTAATATATAAAGTAGATAAAGATAAAGATATACATAGATGTGTAGACAGAGTATATTAATTTACATGTGTTACTGATAAAGACCTACTATTACTGAAACTAGAAAATGGAAAAAGTAACACAAGAAATTAAAACAAGATGAAACATTTATTGCTCTCTAATAATATAAAGTGATTTCGTTATTCCATAAAAGTTCTCCGTAAAAGATTATCCACAAATGACATCGTTTCTACTATTGGACAACGAAAAGTGACTGTTTGATTTCGGTTCTAAGGTTGAGAGTTAAAAAATTCCGAGAGATTCAAATAATTTTGAGAAAGTTGATTTCCTTCTAATAACCAATCAAGGAGTATGTAGTGACTAACCTCATTCCGAGAATTGGTATGTAGGATCTTATACGTGTGACCCGTCGAAGGTACGGAAATGTACTACTGTCGGTGAGGGTGGTTACTAGTCTGAAGAGAGACTACCCAACTCATGTCTTCTCCTCTGTTCGGTTCACCTATTTACCTTGATGTGTCTTGAAGACCCGTAGATACCGATAAAGAAAATAAAGAGATTGGATGTGATATCTTCTCTTTTTTCACAGAACCGTAGGGTAAGAAGTTCGAAGGACTTTTCAGGTCTAGAGACTACAGAAAACGAGAGATATACTCGGTCATAAAGACTTTAGGAGGTTGTCAAACCCCTAATTTTCAGATTATAAGGGTATGGAAGACTCGATACAATTGTATTTTGCCGATAGGGGTATGATAACACAAGGGTTATCATTACAATACAAGTATTCATAAATTGAAATA
>S0086_GV_052_A
GTATTGCACCGGCACGGAGTCACACCAGAAAACACCCACACGTGGCTCACACCCACGATAAGGCTTGTTACACAACATGGAAAAATGGGTTCCGATCACTACGATAGTCCTCGGACCCGGTAGTGGACCAGTCATGGAAGTCATACATCTTCTTCTCGGACCCCAGGTTCCTCAATCCACTACCGGTGGCTTGTCGGTCTCCGTCTTGAATCCAAAGAAAACACTGTAGTCGACGTTTTCGCTTTCGGAATACTTTTACGAGGGTGGTCCTCGATCGAGAACCTTGCCGTCTACTTTAGGACGGTACAAGGGTCTTTGGGACTGAGACTCGTCTTACGACGTTGTGCGGTGTCAGGGGTAGTGCGACGAGGAAGGAGTTCGGTCAAGGTCCTCCTTTCACCTGAGGAACACCACACTGGTGACGTAGACGACCCGGGAAGACACCCCGGGAGGTCTCGCATCTCCCAGTCCTGACGAGGGACGGGGACGGACCCATTCGAAGACTGGGACCCCTCCCGAGACTGAAACCCCTTCGACGATTCCTTTCTCCGTAGTGGAAGGTATCTTCAGTTCTAGAGTCGGTGGTGTCATATCCACCCCCGGTGAGGAGGAAGGAAGGTTCGGAGGAGGGGTACCGTCAACCAGGAGACCCGTGGACATTAGAGGACGTCCCGAAAGGACCTACGGGTCTACAGTGAACCTACTTTGCCCCCCTCCTCTCGTGTATCACTCCATGGTCCCGAGGGACGGAGGTACTCAGGTATTTATTCTGTGGGTCTCAAGACCGGTCGGTCCGTTCTACCCTACTAGCGTCCTGCCCCTAAGGGTGACGAACACGACAGTTACTAGAAATATTGGACTTGGGATACCCTCGTAAACTTCTACCGAATCTCGGTTCTTCGGAAGGGACGTCCACGAGGACCCACAGGGGTAAAGTGAGTCGTGGAGTACCCGTCCAGAGACACTCTTTCCTCCGACGTGTCTGTCGTGTTTCCACTGAGACACGTCCACTATATCTTCCACAGAGTAAGGGACCTTCGTCGGGGACTGTCCGAAGATCAATCTTCATCTCGGACCCGGGGGTTTCATTGGTTTTGTCGTACCATGACCATGGTTTTGTCTCTGTATCTGGTTACCTTGTCTTGGGTGTCTTTATTATGGTGTGTAGATGTTGGTAGACTAGAAACTGTTTGGACTGTTTTTGTTCTTTACCCCTTTGCTAAGGGATAAATTATTTACCACGACCCTTTTGACCGATCGGTATACATCTTTCGACTTTGACCTAGGGAAGGAATGTGGAATATGTTTTTAATTAAGTTCTACCTAATTTCTGAATTTACAATCTGGATTTTGGTATTTTTGGGATCTTCTTTTGGATCCGTTATGGTAAGTCCTGTATCCGTACCCGTTCCTGAAGTACAGATTTTGTGGTTTTCGTTACCGTTGTTTTCGGTTTTAACTGTTTACCCTAGATTAATTTGATTTCTCGAAGACGTGTCGCTTTCTTTGATGGTAGTCTCACTTGTCCGTTGGATGTCTTACCTTCTTTTCAAAACGTTAGATGAGTAGACTGTGTCCCGATTATAGGTCTTAGATGTTACTTGAGTTTGTTTAATTTTTTTTTAGGGTAGTTTTTCACCCGTTTCCTATTCTTGTCTATGAAGAGTTTTCTGTAATTACGTCGGTTGTCTGTGTACTTTTTTACGAGTAGTAGTGACCGGTAGTCTCTTTACGTTTAGTTTTGGTGTTACTCTCTGGTAGAGTGTGGTCAATCTTACCGGTAGTAATTTTTCAGTCCTT
>S0088_GV_053_A
AGTACTGATTGACGTCGGAGGTAGAGGACCCGAGCTCACTATGAGGGTGGAGTCGGAGGGGATAATATAATAAGAAATACGACGAACATACAATTTATAAACTATGATATAATTTTTAATGACGGCCCACATCACCGAGTACGGACATTAGGGTCGTGAAACCCTCCGACTCCACTATGATTTTTATGTTTTTTTTTTAATCGACCCGCAACACCACGTACGGACATTAGGGTCGATGAGTCCTCCGACTCCATGTTCTTAGTGATCGTAGACCCTCCGCCTCCAACGTCGCTCGGTTCCAACGTGGTGACGTGAGGTAGGACCCGTTGTCTCGCTCTGAGCAGAGTTTTTTTTTTTTTTTAATGATTCCCGACAATAATGAAATTCACGTTAATAATTTGTAAGTACTTAGTTTAAACGAAGAGGATGAGGGTAAGGTACAGAATAAGACTTTGTATCACTTTACTACGAAAATATTCAATACATCATATCTCATGATGTCTACAATAAGTAAAAAACTCTGTCTCAAAACGAAAACAGTGGGTCCGACCTCACATTAACGAGTTAGAACCGAGTGATGTTGGAGACGGAGAGTCCAAGTTCACTAAGAGGACGGAGTCGGAGGGCTCATCGACGCTAATGTCCGCGGACGGTGGTACGGGGCGATTAAGACATAAAAATCATCTCTGTCCCAAAGTGGTTCCCAAACCGGTCCGACCTTGAGGACTGGAGTCCACTAGGTGGGTGGAGCCGGAGGGTTTCACGACCCTAATGTCCGCACTCGGTGGCACGGAGCGGTTCAAAGAAGAAAAAAAGGAAAAAAGAGGGAGAGGAGAGTATTTCCTGATGTCTATACTAAAGAGATGGGTTTGTTTCTTGTTGTTGTTTTAGGAAGTTTAAAAAACATCTCTCCACAAAGGTCACCGTCCCTTACAAGTTACGATTGTCGTTTTGAATGCTCTTTAACCTACGAACTAATTACTCCGACGACATTAGGAGACCTTCCAAATAATTAAACAATCTAAGAGAACCTATAGACTTTTTTTCTCTTTTTAATTTCTTGTGAGGTAATTAAATCCAGTATAATATGATACTCCGTGAAGGTACACGTGTATGGACGGATCGGGCCCATTGTACCATACCGGAAAGTGATGAAATGGATAACGGTTCTGTTCTTTACCTCAATTTGACTTCCCCCCTAATAAAATCTGTCAAAAAAAAAACAAAAACAAAAAACAAAAAAAAAACTCTGCCTCAGATCGAGACACGGGTCCGACCTCACGTCACCGCGTTAGAACCGAGTGACGTTGGAGGCGGAGGGCCCAAGTACGATAAGAGGACGGAGTCGGAGGGCTCATCGACCCTGATGTCCGTGGGCGGTGGTACGGGTCGATTAAAAAACATAAAAAAAAAAAAATCATCTCTGTCCCAAAGTGGCATAATCGGTCCTACCAGAACTAGAGGACTGGAGCACTAGACGGGCGGAGCCGGAGGGTTTTACGACCCTAATGTCCGCACTCGGTTACACGAGCCGATCTGTCATCAAGAATTAGTATAGTTTTAGTGAACCCCCTTAAAACTCCCCTGTCTGTACGATCCCGAAATTGAAATCTCTTTAATCTAAGTCATCCATCACCGGACTCATAAAAAAGTTTTCAAGGGTTCCAATAAGACTACATATGAAGATCAACTCCTAATGACAAGGTAAATAATTCTCAAAAGACTGCAGTCCCACCTTAGTGTACTTTAACACTATAAGTTGGTAAAAACTGACTATTTTTAACTGTAAAGTACACCAGG
>S0090_GV_054_A
CAACATCTATTCCCTCATCCCCCGTACACAAATCCGTTTTGAACGGAATCCTTTTGAGTCTCAGAAACATACATTTTAAAGTTCGACAGAACTAACTAAAAGAATTACATTTGAAAAATAGCTACGTATTGTATGTAAACCATTTTCCGTGTTTACTTCTGTCTAAATTAGTTTACTTGTGTAACCACATTGGTCGAGAGTCTAGGTCTTTACTACCATGGTCATTCGGGTCCTCGAGGGGGACAAGGTAAGCTCAATGATGAGTGACAGAGTTCCCGTTGGTGTTTAGACTGTAGATTGTCGTGTTTAGTCAAAACGGATTTAAATTAGAAATAAATTTACTTAGTATATTATACATAAGAAAACATAGACCGAAGAAAGTGAGGTACAAAATAAACACTCTAAGAAGGTACACCAACGAACATCAACATCAAGGAAATAAGAGTGACGATTATTATAAAAAGGTAACATATTTATATGGTGTTATAAAAATAGAAAAGATACTAAGTACCCGTAAACCTTACAAAAGTTACAATAATACAATAATGCAACAACACTTATCACGATGACACTTGCAAGAACATACGTAAAGACGACCCATATATCCTTTTTTAGACGGTCATGTCCTATATCCTCCTTCGTCTACGACGGTTTGTCGAAAGGTTTAACCAACATGGTAGAATGTAAATATAGACGAAACACATTTTCGAGGTGAATACGGTATATGAACGGTTATGATCCATAACAGACAGAAGAATTAAAACCGGAAGACCACCTAAACGACACCATAGTTGGACACCAAAGTGAAACGTAAGGTAACTACTGATTACCCTCAATTATTGAGAAAGTTCTCAAATGACTGGTAAACCTCTAGTAGAAAACACTATACAGATAATTTTACAAATCGGGTGAAGAGATGACCCAGAAGAAGACAGAAGAAAGTGTCTTGAGGAAATATATAAGACCTATGTTCAGGTGCAGTTTATATACATGATGTCTATAAAAGAAAATAAGATGCTTAACAGTAAAGTAAAAATTTCTACACAAAACTACTTGTTTTTAATAATACATATTATATTAGGTTAAAAAATAAACATACAAGACAAGTTCTTTAGGAACGGATAGGTTCAGTATTTTAGTAGGTAAAAGAAAATTTTCGTAATTACAACAAAAAAAATGTAAATGACAACGTTACATAAACCTTAACTAAAAACACGTAATACATTCTATCCATAGTTTTAAATAAGCGACGTAAACTAAATCCGGTCGTGGTAAATAAATTTTTCGGTACTAAGATCAAAAACTGAATAAGACAAAAGACAACGATATCGTCTTATGGACTCTGACCCATTAAATAAAATTTTTATTCAAATAAACCGAATGTTAAGACCTCCGACCCTTCAGGTCCTTTGTACCGTGGTCGTAGACGACAAAGACCACTCCTTGAGTACGACGTAATGGTGCACCGTTTCTTCGTTTCTCCTTCGTCTATACGTTTTCCTTCTGGTTTGTACGCTCCGTCGGAACGAAATGTTACCGAATGAAAAAAAAAAGAAAAAACTCCGTCTCAGAACGAGACAGTGGGTCCGGCCTCACGTCACCACGTTAGAATCGAGTAACGTTGGAGGAGGAGGGCCCAAGTTCACTAGGAGGACGGAGTCGGAGAACTCATCGACCCTAATGTTCTTAAATGAGGGAGTGAGTGAGTCGTAATTAGATAAGTACTGAGTTTGTGGAGGGTGATCTGGAGTGGAGGGGTGTGACGACGTAGTTCCACTTTTAGTCCGAAGGTTGTGTAC
>S0092_GV_055_A
TTCTCAACAGACATAAGACTGAAGTAAAAGAGTGGATGAAAAGGAAGTTAAATGATTTTAGACACAGAACGAGACCGTCTGGTGACTTTGATGGGAACAATTTCTAGCTTATGGTTCGGGTTATTTAATAAAAGTTGAGAAAATCATAGGCTAGAGAGACATTGTAAAGTGTGACAGGTGAGGTGTGAAGGACCGTAAAGGAGGTTGGGAAGACGTCACCGAGAGTAGGGACTAACAAACCGAAGTGAGCGGTAGGTCAACTGAGAAGAAGAGGGTGGACGGTAAGTATGTCGTCACAGTGACCCTGAGAGATGGTCCGTGACAAATAAGGGTGTGTGAAAGGACCCTCAAGAGTGGATACGGTACCGGAGTTCGTCGATATGTAAATACTTAGAGTCGAGAGTTACAAGTTAGGTTTAGACAGAGGATTCAGAATTTGATGGTTTATCAAAATGGGTCTACAGAGTGATAAATGTTTATATAGACGTTCTCTTAACTAATGGACGAGTAGACTCCGATTCTTTTCTGTATTTTTGAAAGAGAAGAGTAATCGTGGATAAAAATGGTTGGAAGTACTGTTGAAGGTTTAAAAGAAAGTTAATTAAGATAGGGAAGTTCTCGGCAGAAATCACATCGCTCTGTAGAGTCTATTATGGGTTGTCCTTACCGTAACCACCCTGTCTCCACAATAGCCCCTCCTAGGGACTACTTTTAAGGATTAATCGAGAGCTGGATGAGTATTGAGGTAAGACAAAAAGAACTAGGAATAAGTCGAGGATCAAATTCCCCAACAAAGAAACACAAGTGTAGTTACACGTGTTTTCTTAGTGGACCTTTCGAACGTGTTTACACCTAAGGTTCTGAGTAAGAGTCTATAAGACTGAGTCCTCCACACTCACTCCGGGTCTTTAAACGAGAAATTGTTCATGGGGTCCACTACTATGGCGTTCACCAGGTACCAGGGGTGAAACTAAGAAGTCTAAAAGTGGAAGACGTCAGGATGATCAAACTACACTGTTCCTTAAATAAAGAGACTAAGAACTGATAGGGAAACAACTCTCAAGGACCATCTATGAAAAAAAAATTACCATCCCGTCTCTTTCTCTAGTCATTTTGGAAGTTTTCTCATTGAAAAACGTTTTTGACATCGTCTAACGTCCCAAACCTTTTACTACACCTGCGCCCCCTTACTTTTGGGGTTCTGTAACGAAGAAAAGTGAGTTTCACAGATTGTTTTTATTACGTTTATTAATGTTACTTCGAAACACCTCCGTTATTCTATAATTCATCTTTCTTACCCCGTTTCTCTCTCCCGGTACGGTGTCTCCGTCGTATTGAACTTTTACGATCTCTCTTCTCTCTTACTAACTTTCTTGTGTTAAAACTTCGTTCACCCTACTTTGTGTCCGTTCTTCAAAACACTACGGGTGGAGAAGGAGGATTTAGAGTAAACAAGGTGTCTGTACAACCTAAGGTTAGTTTTCAAAGTTCATATAAAAGATGTGTATATCTATTTACTCACATCAACAGTAATTATGGAAACTGGTGCGTTGTAAAGAGAATGGAAGAAAACCTTTGTCACCGTGAACGGAGGGAATCCCTCGAAAGGGAAAAGGAGGTCAAGACTGAGATTCTATATGAGGTTTTTCTTCGACGGGACAAAAATGTATTAGGAGAACACGTCGGATAGTGTCCACCCATGGGATGGTGTTCACCCATGAGAAGGATTCTACTCGGTAAGTCCTAAAGAGAAGACCTAAAAAAAAGATTAATTTGATTCCTCTATTGAAGAAAAG
>S0094_GV_056_A
GAATAGAGATAACAGGAAGAGAAAGGTCTTACAGTGTTATTTACATTAGTCTGTCACATATCGGAAAACTCAGACCGAAGAAAGTGAACCGTATTATGTAAACTCTAAGTAGGTTAAACGACGTACATAGTTATCAATCAAGGACATATATTAAGGATTTAAAAACCGACTCTAAGTACGATATAATCTGAGGTTAACAAAAAGGATTATTTAATGGGTGTCACCAAAGGAAAGTTGTCCGTGTAAGGTCGTATCAAAAACAATATTACGATTTTCAGACTTAAAAACAAAACAAAACAAAAGGAAGAACATTTAAAACACACACTCAGTATATGTTTTGAATAAAACTCTTTTTGTACCTAAATAATTACACAAATTCGGTGGACACTGAGACTTTCAGACGAATTACGTTCAAAAATTACAACTTTTTTTTTTGGTCCACTTGTAACGTCATAAAACTTCTATTCTTGATCTGAATCTCTATACCAATTTAGAGTTATCAGTTGATGTTACCTCTTTTGGTCAGGATCTATCAGATTTTTTTTACCAATCAGCCCAAACAACGTAATATATACTTAAAACGAGACACTATCAATTGTAAAACCAATACGATTGTAATTCTAATAAAAATTAAGGATTGACATATTGTCGACCACCATCCTGTCTCCGTCGACTCTTCGTTCATCCTACCGTCTCTTTTATTGTCAAATTTAAAACACGAAGATATCTATGAGTCGTCTCACCTATTCGGTGTAAGTCTATTAACTCTAAACTGGTCTACACTTAAACAAGAGTAATCTTAAGTACTAAGGTTCAGGATATACCACGTTCATTTAGCGATGACTCGTCCTTTGACCTACGAAAAGGACGAGTCATCGCTAGAGTCAATTCTGGAAAAGACAGACAAATTATATTCGTAGAGTCAGTATCGAGGTATGAATTTTTTATCTGTCAAGGTATTCAGTCAACACGTCGATTTTCTTAGTAATTAGAAATTTATGTCCTAAAAAGTAAGACGTGAGACGACCCCTAATATATCACGAAAAGTATATGATATGGAGTCTCACAAAATGATTCGTCCCTTCATAAAACCTCTACACACTACTTATACTTTGAGCGTATTGACGTCGTTTCCGACTACGTGAGTCTTGCTAAACAATTTAGATTTTGGACAGTGAGTGTGAACTACGAACTGTACGTCTTTAGTCACCTCTCGTTTTGTACAACAAATAAAAAGTTGTTGTTACTTATCTTAAAAGGTTTCTCCTTATAAACGTATTTCTTCAAGTGGTTACTTACTTTTAGGAAGTTCCTAAATTTTCTGTCCTCCATCCTATATCACCATGTCCTATTTTGAAACATACAAATCGACACGAATGGTTTGTCCGCACTCTCGAAGACCATCTGTGGGTCGTCACAGTGACTGTCCAAATCCTTATCATCAGAAAAAAACTCTAACGTTACTTGGAGTGGTTTCTTTGTCCTCTTCCAGGAAAGGAGTAAGAGAGTATTGGAGTACCGACGAACCAATAAGGGATCGGAAAAAAAGAAAAGAAAAGAAAAACATAAAATTTGTAACAATAAATAAATAAATAAATAAAAACTCTACCTCAGAGCGAGACAACGGTCCGATTTCACGCCACCGTGCAAGAGACGAGTGACGTTGGAGGTGGAGGGTCCAAGTTCGCTAAGAGGACGGAGTCGGAGGACTCATCGACCCTGATGTCCGCGCAGGGTGGTGCGGGTCGATTAAAAACATAAAAATCATCTCTACCCCGAAATGGTACAAACGATCCTACC
>S0096_GV_057_A
CCTGAAATTAAAACTTGGACTTTCTTACTCTTTCTTTCCTTGAAGACGACATAAACTCTGTAGAATTTCAAAAATTAATTTTTTAAACATAATAAAATCGTACATAAGTTTTTCTTAACCTCCCAGTAAAAAAAATATCTTCGACTTTCTTTCTTATAAACTCATTTTACCGATTAAACCATGTTCTGACGGATTACATATTCATGGTACCGTTATTTTTAAATTGGAAACCCAATAGAAAAATTACCTCGTCTTACACCCTACCTTTAATAAAGATCGAGATCACCTGTTTTAAGTAACATTACAACTACCTTTAATAAAGATCGAGATCACCTGTTTTAAGTAACGTTATAATAGTCCGTTCTTAGTAAAGATAGTACTAGTCAAAAGATTTTCAGTAGTAGATAGACGAAACATTATTTATCGTTCAGTTTGTTTCCCTGTGTGGGGATTTTTTAGTCTATTAAAGGTCCACCTAGACGATCGATCATGTAGTGGAATGTGACTTTGGTGTATGTCGTTATAGAAAACAGGTAAAGTTTCAAAACTACCAGAATACCAATTCCATTTGTTTGTACCACATTCACTGTTCCATACTCACTCACTATCAACTCGTGGGTTGAGGTTTCTGGAGAGTAAATGTACCTAAGTTAAGATCTTAGTATCCTAAGACACTATCAGTTGTATTTAAACAGAGACATTATATACTGTTTCGGGGTCTAGGGACTCAAAAGACCAACCAGAGAAAGACGTATTCTATACATCAAAGGGTTTGAACGAGAGAATATACCATTGGACTTTTCAAAACCGTATATGGAAACCGTATTGACAGAAACCGAAGGGTACTGTTATTCCGACGATCGTCCCGTATACTCAGAAAAATGTTGAGACGTACAACATATACTTAAGAGGTTGGTCTACCACATCGGTAAAAGGAAATATTAGTCATTGGACCTAGTTACGAGTTACTCCCTACTCACTTGGTACCGAGGAGGACTTCGACCCCTTACGGTCGGTCTTAGCGACGTACTAGAAATCGACTTAGGGAGGGTTACTTTCAAGTTAAGAAGGACCCAACCTTACGGGACCGACGTGTTTCTACAACTCCTTTTTCCTCTTTAAGAGTTTCCAAGAAAAATTATACAACCGACAAACAATGAAGACCACACAACACAAAAGAAAAAGTCCCATACTCAACCAGAATATCGTACACCAATTTTATTAATGAAATTTTTGGGTATTTCGTAAAGTCTAAGGTTAAGTTGTACACGGGATCTGTTGGAACTGATATTTGAGTTTTCCTCCTTGATCTTTTGAAAGTTCAAGAATTCAAACATCAGTTCCAATATTACAAAATAAAATGTATCACTTTAATTGTGACTGTCTTATCCGTATGTTTATTTGTGATAAAAAAATTTACGGGTCGTGTCAAATTGAACTCTCCTCTCCGATGTACTCCTTGACCCAGACTTCATTTGGTGTCATTTCTCCTTTCATAAAAATTTGTGTCTACCAGTACTGTAAACTTTATTGACTCATAGTCAAATTTTACAGATTTCTCACAAAGACCTTTTAGTATATAAAACTGAATTCTGAAATTTTTAGTCACTTGATTAACGTTAGGATGTTTCAAAAAACGAAAATAATTTAATAAAACTCAGTTGTAAACCCTTTTAGGACAAAGGTTTAAGTCTTCTACACTTAACTTTCTTGAGGTCCTCGGTTCTATTCAAAGTAGTTGTCATTGATGGAGGTTTGGGCGTAAATGGGAGAAACGTTCGGTCAACTTATAAGTA
>S0098_GV_058_A
TGAAGGACTCGTAACTATACTGCAGTGTTCACGTTTTAAGGTGTGAACTAGAGTACACTGTCAACAGTCAGTTTTACGTCCACGTGTTGTATCAAATAAGTAGTAGGGGTTCCCTATTTTCCTGAAGGATCGGGGGAAGTCGAGGTTGTATACGAAAGGTACGTACGGGTCTAAGGGGGTACACGAACGAATTCGACATCATCATCATCGTCATCACATCAATGGTAAATAACCTACGTATGATACCCGGTTTACCTATTTACGAAAGGTACACAATGAAGTAAACCATGACAATCGTTGAGTGAAAATCTCTCTATGGACGGGTGCTAGTGTGTCGATCGGTTACTGTAATAGTCTTAGACTTGGGTCGGATAGACTGTTTCTTCCCATTCAAAACCAAAGATTCATTCTTTAAACTAAATAGAAAGGAGGTGTACCACTAAGAAGTTTATCTCTCGATGGAAAATTATCAAAATTGATGGAATAACTCTAAAAACAAAAGAATCTATATGATTTTCTTGTGTAAGTTTACGGGAGGTTTGCAAGAGAAGTCCTACTTTTAACTCAAAGGAGATAGAACAAAGAACGGAGAATACAATGTAAGTAAAAACGTTTGAGTTAAAGAAGGGTTTAGTAACTTTACCGTGGAAAATCGGGTCGTGTCTATTTCATAGGTAGAAATAGAGGAGGACAAACCATTACATTGTGGGTCTACACCTAGGTTCTGAAGTCAAAGTCACGACTGTGTAAGAGAGAAACAGGAACCGGTTAAAACAACGAAGATACAGGAATGTACAAATTTCGATCGTCACTGTTGTCGTAAAATCTTATGAGTTCCGGATCATTTAAATGAAAATATCATAATCTTTCGAGGAACTGTTTTGTAACTTATCTTGACAGCTCATAATTAATTAAATATAAAATAACGAAGTCTTATTCTCTTTAAACAACTATATAAACTTATTAAGTTTAAAGATACTTATTAAGTGATCGGATATATTATGGGTTGTTAGGTGAGGTTACAATTTCCTTGTTTTCAACAATACGAGTGACTGTGTCATACTGAGTCTTATACCGGTTTCCGTCACTTTAGGTCGTTGATTTCACATGACCAAGAACAATTATATAAAAGAGTTGACGACGGATTTAAGAAAAAGTAAACCAGATTAAAAAACGTCCATGACCTGACCTTGGACCCCAATGTTAAGGTTGAGTAGGTGTCAGTTCGTTTAAGTTTTCTGAAACTTTCACGTATAACAAGAAATCTAAATACGAATTACTTTTTATCGTTCGTTTATACGGGTAACCACGGGTAGGACACCAGTTTCGATTACCTAGACTTTCAACCTCTGTCTTGTTCTAATTAAGTCAAAGAACCTGTCTCTTTTGTTTTACATGTAAAGGAAAAACTTTAGTCTCGTGAAGTGTACAAAACCGAAGACTAGAAGTCAAACAAATGATCTTTATTAAGATAATTCCGCCTAAAAGAATCTACGCTTTCTCTTTTTAAATTGGGAAGGTCCGGACTGATATTATTTATGTCTCTGACGTATTCTTATACACTATTACCGCCCCCCACCTCGGTTCTACCGGTTTATCCTTGTCGAGGTCAGTTGTCGAGGGTCGCACTCGCTACGTCTTCTGCCCACTAAAGACGTAAAGGTTGACTCCATGACCCAAGTAGAGTGACCCCTCACGGCCTGTCACCCCCGTCCTGTCACCCACGTCACGTGGCACGCACTCGGTTTCGTCCCACTCCGTAACGGAGTGGGCCCTTCGTGTTCCCCAGTCCCTTAAGGG
>S0100_GV_059_A
TATATGGAGAGACTATACACTGATATATAAATTAATATCTAATATGGTTTGGATATTGACTTATATATCATATTATAATCTCTGTATATGTATCGTATATATTGTAACATATATTATATGACGACATGATGGTATATTATATCCAGTAATATTTTATATGTATTTCATATATTTATGATTTTCCTACTCTTTTTACAAGATTTTGTAAGGAGAACGGGAAAGCACGTGTAAGTGCGTACATGGGACAAAATCTCTGATAACACTGTCTTACCGTCGAGTCGAGTCCCAATTTTTCTTTTTACGTCTGTTTCTTTGTTTCGGTGAGGGACTAGGAACGATTAATGTGAGTCGTCCGTGGGGTTTTATTAAACAGTTTACTGAGCCGTACCCCAAGTCATCTACGATCCATTTAGTCGGAATCTGTCCAGTAAAGGATTAAGAACCACAGTCAAAGGGGTAGACATTTATGTCCCGCACCAGGAGAAAGTCTGGTGTGTCTTTGTTTTTGGATCCAAGTCCAAGTGAGTCGGACAAGGGACTGGTTCTTCCCCGGTTGAGTCAGTACAACCCTGTGCGTCGGTTCAAGACCACACCCGCCCCGAAAGTAGACGACCGAAAAATAACTAAAAATGACCAAATGTACCTTCCTTTTCTTACGTTTGTTTCTTTGTTTCCGTGAGGCAGGGATTAGGGTCGTTTAATATGTCTCTAAGTCCTCTCATTACTTTTGGTATTTCGTACGAGACTTTATTCTCGAGGGTTAGAAGGTATTAGAAGCCACTATTTTGCGTTTCGTCGTCCGGTCACTGTGGGTAAGCATTTGTGACCAAGACAAATGGTCGCGAGTCAAGTCTTGTGCAAACGACCACGACTCTTGGAGATGACGACATGACGTGGGGTCCTCAATTCCCGTCCAGAAAATTCCCAGTGTCTGCTTAGTGTCGTAGCGCGTTACGGTCCCGACGTTCCCCGGACTCTTAGACAAGGCGACCTTCCACCTATCTACCGACGTCCAGACGAAAGGAAGACTTGACGTCGGTCTGTGTTGTGACACTCCACAACCCCACTTATATTCGGGTAGCAAGTCAATTCCTTGAACTCGGGTCTATTTAGTTGGACTAGGTTCCTGTACCTCGTTCCTCACCTCGGCTCTAAGTTTCGATTCCGAAGGACCGTCGAACAGGTTGACTGGGAACAAGAAGATCTCCCGAGACATTCGAGGAGTTCCGACTCAGTCAGAAACAGTAGAGAGACAAAGGTTGACAGGGTCGTGATCCGAAACGACCATCACCCATTACTAATTATAACTCCTTCCTTCTTTTCCTTACTCTCTCCTACCCTACACCCCCTATGAGTTAAACACCGACCACATAACCAGGTAAAAGTATGACGATACTTCTTTATGGACTCTGACCCATTAAATATTTCTTTTCCTCCAAATTACCTAAGTGTCAAGGTGTACCGATCCCTTCGGAGTGTTAGTACCACCTTCCATTTCCTCCTCGTTTCCGTGCAGAATGTGCCGCCGTCCGTTCTCTCACACACGTCCCTTTGACGGGAAATATTTTGGTAGTCTAGAGCACTCTGAAGAAGAGATAGTGTTCTTGTCGTGTCCTTTTTGGGTGGGGGTACTAAGTTAATGGAGGGTGGTCCAGGGAGGGTACTGTGCACCCCTAATACCCTCGATGTTAAGATCTATTCTAAATCCACCCCTGTGTCTGTTTGGGATAGTTGACCAGATGATTGTGGTTCTCGTTACGGTTGTTGGTCCTGGTAAATACCTCGGGAATGAGACGTGG
>S0102_GV_060_A
ACGGGGGTTCTTATATATAAAGTAGACGGTCCGTTCTAATAGGACTCTATTTCTCTCAGTCTATACTGTCTACTTCTGATGAGTATTTCACGTTTTGAGATGCCATCTGTTTTCCACAATTTCTCTCGGTATCTTTACTAATGTTAAAGTCCTTCCTTCTCCTTCACTCCACCCGGTATTTTGAGTAACACTAAAGGTACCTCTTCTTTCGTTTTCCGAAAAGTCTAGTTTAAAGTTGGTCAACGACGAATTAACTTGGGATCGGAAGACGTAAAGACAGGTTACCGTCATCCCGAGGTTTCTCGTAGGGAACTGAACGGGAGTGAATACGTCACATTTGAACTCCTCGATTGGGTCCGACGAGAGTCGTCGAGGAGGTTCAGTTCACCAGTCGACTCTACCACCGGAGGGAACAGACGACGATTAAGTTCGAGTCAAGAGTAATTAACTGATCTATAAACCACAATGCCACGATAGTCAAGATGAACCCTACTCAAAACAAACGGTAAATATCAGTTTTGTTTTGTTCGTCTATAGTCCGAAATTGATAACGGGTGTGACATGTTGGGTCCTAACTAGTAGAGATATAAGTCTTTTTACAAAAGGACCTTTGGTGTATAAAGAGTGGTGGTTGGTGTAAGGAAGCTCTGTCGACGAAAACATATTATGAAAGTTTGTGAACCCCTCTATTATAAATAATTCAGAAAACCGTATAAGGTTTAAATTTTAACATACTCTGGAAACGAAAAAAACGGGATTTATATATATGTAAATCTTACTGTTATAGTAAATTACAAGTCGTATCAAAGACCATATATCACCCACGGGTTAGTGATAATTAGTGAAAAGAGGAAAAAAGGAAGGACGTTAAATGTCTACTTCTTTGACTTCGAGTATTTCAAATTTTTAGAACGGTTTCAGTGTCAGTTTTTGATGACCGAGATTCTCTACTTGGACCTTGACACTCTTCGGATTCGAGGATGAGAAAAATACCCTGTGTTTTTACATTGGTTTTCAAATCAAAGGGAGAGTATGTACCTATATACTAAGTATATCAGAGAGGTAGTAAGGATAAGAGAGAGTGTATCATAGAAATAGAAGGAGAAACAAAATCTATCCCAACAACTCAATATTCAATATATGTCATTTTAACTCAGGATAATACATATACTCAAACTGTTTAGGTATGTAAACATATCCGTCGCAGAATTAGTTTTATATTTTGAACAGTAGTAGGGTCTCGGAGACGGAAGGGGAAAAGACACTTAGGAGAAGGGGTTGGGAGTCGGATACACTAAACTAAGACAAGAATACTAGTGGAAAAGGTATTACAGTTTATTTACAATAGTATGATATGTGTCGGAATTTTTTAACTCTATAGTGAGTGTATGGTAATTCAAGTGGGGAAATTTCATATCTCAAGTCACCACAAATCGGGTAAGTGTTCCAAAACGTTGTTAGTGATGATCGATTAAGGTCTTATAAAAGTAGTTAGGGTTTTCTTCGGGGTACGGGTAATTGTCAGTGAGGGGTAAGGGGAGATGGGGTAGGGAATCTTTTGTGATAGTAAGATAGATGGTAATGCCTAAACGGATAGGATCTACAAAACATATTCACCTTAGTGTGTTATACGCCGGAAACACAGAACGAAAAAAGTAAATCGCATTACAATGGTTCAAAGTAGGTACAACATCGTACATAGTCATGAAGTAAGGAAAAATACCGATAAATTATCAGGTAGTATACTTATACGGTATAAAACAAATGGATAAGTAGTCAACTACTTGTAAATCGAACAAA
>S0104_GV_061_A
AGACGGGGTTCCCCGACTCCGACAGAGTGGAGTCTTCGGACCCCGGTTTAAGTTCCTCTGGGTTTGTCCCGGAATGATGTCTCCCTTTCTTCAGTTACGTTGTCTACTTCGAAACAGTAGGACACCTGCGATTCACGGTGTTTCGGATTCGGTGCAGACAGAAGAAGTGTACCGTCCGCGAATTCTTCGTAAATCACGGACGCATGTCCTTCCTCGGTCCACTGCGGTCGGAATGGGGACCTCCGGTCCCAGGACGTGACCAGTTCGTAGGACATAAACGTGTCCGAGGAGGCACGCGACAGGTCGTTACGGGTGAGGACCTACTTGAGGTGCCGGTGTAGGAGTTTCCACTGCCTAAGGATTTTGTCGTGTGTGTAAGACCGAGCCGTTTATGGTGGGGGTGGTGACTCGTCTTGCTGACCAATAGTGACCTCTTCTCTTTTACAAGTCTGTGTCGTCCGTACCTTTTAGGTCGGATTTCGGATAAAAACATTTATTACAAAAGAACCGTGTGTCGGTGCACGTAAATAAATGTTACGTAGTTACCGACAAAACTCCGGTGTTGCCGTCTTGACTTATCAACACTGTCTCTAGTGTACCCGGTGGTTCGACTTTACAAATGAAAGAAAATTGTAAACCTATTTAGGATTTCACATTTCAATACCGAGAGACACATTGAGGTGACTGAACACTACCGTCTCGGACAGGGAGGGACGAATCTCTCAAAAAGGATTTGAGGAATAATGTTTAACCGTGTCGTAGTGTTTAAACCCTAACTTTCGAATTAAAGACACTTCAGGGACCCTAGGGGGTTCTGAATGCAGGAATTAATATATGAACACTTTCATCCTGAAGGTAACGTAGACTCTCAGAAAAAGAAAAAAAGAAAAAAAAAAAACTTTGTCAGAACGAGACAGCAGGTCCGACCTCACGTCACCGCGGTAGAGCCGAGTGACGTTGGAAGTGGAGGACCCAAGTTCGCTAAAAGGATGGAGTCGGAGGGTTCATCGACCCTAATGTCCGTGCACGGTGTGTGGGTCGATTGAAAAACATAAAAATCATCTCTGTCTCAAAGTGGTACAACCGGTCCGACCAGAACTTGAGGGTCGGAGTTCACTAGACGGGCGGAGCCGGAGGGTTTCACGACCCTAATGTCCGTACTCGGTGGTGCGGGCCGGAGTAGACTCTTAGGAAAATTAACGTCTTAAGAAGTCTCGTCACGACAGGTTGTCTGTAGTGAGAGACTACTACCCTTACAAGGTACGGACACGAAAGGTCTTTCCCCGATGGTCGTGTACACCGACAACTCGTGAACCCGTTACACTGACCCCGCTGACTCTTTGACTCGCGAATTTGAAAAATTAAAAAAAAAAAAAAAAAAAAAAAAATCTCTGTTCCAAAATGAGACATCGAATCCGACCTCACGTCCCAGTGTTAGGATCGAGTTACGTCGGAGTTAGAGGACCCGAGTTCGATAGGAGGGTGGAGTTGGAGGGTTCATCGACGCTAAGGTCCGTGTGTGTTGGTACGGGCCGATTTACATGACTTAGAATTAATTAAATTCGACTTAAATATAAAGATACCGGTGTACACAAAAGTTATCCAGAGTGGTCCCTACTGTTCCTACCGGGACCTCCTCGAGGCGAGTCTCGGGGTCCCAGACGACACCCTGAGAAGAAGGTACGGTGGAGATCTCCAGTCCGTGTCTTCCTTCAGGGATCCAGGGGATCCCGTCCCTACTCCTACGAGGAGTGAGTGGGAAGGGAAAGAAGGAGTCAACCCCTGCCTTCACCGCTCTCT
>S0106_GV_062_A
CATTCTCCACATTAAAGAATCACTGAGTCATGTACGTATGTATATATTTCGTTCCCAAAACTTTATTTTATAGATGGACTAGTTCACACGAACTAGCTTGTAAATGATAAGATAAAGTAAAAATAACAACAACATACTTTATCTGATTCAAAATCTCGTCAAAATCTAAGTGTCGTTTTAATTCTCCTTCCATGTCTAAAGGTACACGAGGGACGGGTGGGGGTTGGTGGGTGTATGTGTGTGTCGGAGGGGGTGGGTGGGTGGAAGGTTTAGGGTGTGGGATCGCCATGCAAACAATGTCAACTACTTAGATGTAACTGTGCAGTGATAGTGGGTTGTAGGTGTCAACTGTACTCCCAAGTGAGAACGACAACGTGTGAAATACCCAAACCTGATTACCTATGACTATACGGTAATAGGTGGTAATATTCTAGTATGTCTTCTCAAAGTGACGGGATTTTTCAGAGACAACAGACGGAGAAGTATGAGGAGAAGAGAGGATTGGACACCTTTGACGACCAAAAAATTTTAACAGAGGTATCAAAACAGTAAAGGTTTTATAGATCAACCATAGTATGTCGGAAAAGTTAAATCGAAGAAAGTGAATCATAAAACGTAAATCTAAGGAGACACCGAAAAAGAACCGAATTATTGGGGGAAAAAAAATCACGACTTATTATAGGGTAACGGACCTTCAAAGTCTTAAATAGGTAAATGGATGACTTCCCGTAGAACCAACGAAGGTTCTAAACCGTCAATACTTATTTCGACGATATTTGTATAGACACGTCCCAAAACACACCTACACTAATAAGTTGAGGAAACCCATTTATGGTTCTTCGTGTTAACGATCTAGCGTACCATTCTTGTACAAATCAAAACATTCTTTGACGGTTTAACTAGAAGGTTTATCGACGTAGGAAAAGGTAAGGATGGTCGTCACTCAAAGACAACGAGGTGGTAGAGTGGACGTAATACACGACAATCACAAACCCTAAAACCAGTAAGATTATCCACGCATCACCATAGAGTAACAACGAAGGTAATCGTTAGAGGATTATTGTACTATAGGTCGTATAAAAGTATACGAATAAAAGGTGAACTTATAGAAGAAACCACTTCAAATACAAGTCTACAAAACGGGTAAAATTTTTTAATTCAACAGACTAAAATTAAAAACTCAGAGTTCTCAAAAGACATATAAAATCCATTTTCAAGAAACAGTCTTTGGACCGTCAGTGTCCGGACTTCAAGGGTTAATGACCATGTCCCACTCCACAAGTGGACGGTCCACCCTGGTCTCCAGTTGTTACACTCGACCTGTCTTTTGGTTGGGTTTACACAACGTAACTTTCCTACCGAAAAGTAAGACTCTGACCTTAGAGAGATTAAAAATCCCAAATTTTACTGAGTATGACACTCTTTATTATCACTCTCTTTCTCTTACACCCCACACACACACATACACACACACACACATCTCATTATAAATGAAGAAACAAAAAATATAGGAATGAACTGTTTTATTTCTAGACCGAGTGGAGGGAATATATCAAGGGTTATTAATAATAAAACATTAATCGTCAAGCATTAAGGGTGTGGACCCTTATAGACCACATTAGGTTTAGGAATAAAAAGGGGGTGTTTACCCTTTTTGTTCCGAGTCTTTCTTTCTCACTAAAAGGGTTTTAAGATTCACACCTCGGGTCATAAACCTATGTTCTCAAGTATGGTGAAGAGACCACTCAGGGAACTATACGGACTACCATTTTTAAGTATCCCCTTGAAATAAATATTGT
>S0108_GV_063_A
CGAGTTAAAACATAAGATTTCTGACTGTGTATCTATATATGTAAAAATAATGTTGATACGTACGGTGAAAAAACGATTCAATATAAGTGTTATTAAAGAGAACTTCAACTACCGTAAAATTTTCAGAATCTTTACGTCATACACCTCTAATTTGGTATTTCCAACAACAGACTCAAAAACTTCTACTAAAGTTTCAGTGATAATTAAAAGTCAAATAGTCCATTTTCTATTTGTTACTCCCTCCAATAAAGAAAAAAAAAAAAAAAAAAAAAAAAAAAAACTCTGCCTCAGAGCGAGGCAGCGGGTCCGGTCTGACGCCTGACGTCACCGCGTTAGAGCCGAGTGACGTTCGAGGCGAAGGGCCCAAGTGCGGTAAGAGGACGGAGTCGGAGGGCTCATCGACCCTGATGTCCGCGGACGGTGGCGCGGGCCGATTAAAAAACATAAAAATCATCTCTGCCCCAAAGTGGAACAATCGGTCCTACCAGAGCTAGAGGACTGGAGTACTAGGTGGGCGGAACCGGAGGGTTGCACGACCCTAATGTCCGCACTCGGTGGCGCGGGCCGGCTCCCTCCAATAAAGAATCTTGAGTAGTAAATAGGTCGGACTGGTCATGGAATTGTTGAGGTGTTTTCGATTAATCTTCAATTCCCTTTGATCTTTCCAAAAACTAACGATTTTAAAAAAGAAAATTAAGCGTAGGAGATGGTGCTACATTGTTCACTTACAGTTACATCTCTTTTGTATACATGTGTTCTGATCTACCACGTCTGATAAGAGGTACTTTGACTCTTACTCGACAAAAGTTCGACTAGTAGTCAAAATATATTAATAGAGATTCCGAATGATCAATCTTCAAGTTTAAGTTACAAAGTCTCTTTAATGTAGTCTATGAAATATAAGTTAAATTAAAATTAAAACATAACATAAAGGAATTTTGTAATTTGTTATAGGTAACTTTTATCGTACTAGTTTATTATTTTCTTTACTTGGGTTGTGTAGTTACTGAAGTCAACTCTTCGAGTGTGAGACTGGGTAAACCTTTAAGCATCCACCATTTACGACTTAATCAGATAGGAATACGAGTGAGTAGTTCATATGATATTAGATACATAATAGATGGGGGTATCGAAATATGGTTTGACGATTTATTCGAAAGAGTATAAGACTACCAAAAGTACATGATACTAGAATATACTAAAAACTATTGAGGTCACAAGAAAACCAAAGTAAGACACAATCAGTCAAGAGTGTGACGATTATTTCTGTAGGGACTCTGACCCATTAAATATTTCTTTTTTTCCAAATTACCTAAGTGTCAAGGTGTACCGACCCCTCCGGAGTGTTAGTACCGTCTTCCGTTTCCTCCTCGTTTCAGTATACAATGTACCGTCGTCCGTTCTCTCTTGAACACGTCCCCTTGAGGGGAAATACTTCGGTAGTCTAGAGTACTCTGAATAAGTGATAGTACTCTTGTCGTACCCCCATTGGCGGGGGTACTAAGTTAATGGAGGGTGGTCCAGGGAGGGTGTACACCCTTAATGCCCTCGATGTTAAGTTCTACTCTAAACCCACTCCTGGTGTGGGTTTGGTATAGTGGAAGGAAGTGAGTAGAACAACAAATGAGTGGTACTAAGTTAATGGAGGGTGGCCCAGGGAGGTTCTTGTACACCCTTAATACCCTCGACGTTAAGTTCTACTCTAAACCCACCCCTGTGTCGGTTTGGTATAATGGAAAGAAGTGAGTAGAACAAATGAATGGGGATATTATCTTACAGAAAAAAAAAGAAAAAACCCCA
>S0110_GV_064_A
GACATTGCGGAGAGATGAAGAATAAATTACCTACCTCCTGTTTACGGATCTACCTATTATATTAAAAGAATCAGGGTGTATTTCCCTTACTTCCGTCAAAACCTTACGTCTGGACTCAGGTGAAACGTTCGGTGGGAAGATAGAGGGGACCCGTAGTATTGTCATCTTTTTTCTAGAAGAACCTTAAAGATCTAGTGAAACTCTCTACGAAGGTAAGATGTTCACCCAACGGACTGTTAATCAAAGGACCTTTTAAAAACTTTTCCCTCCCCTTTAGCAAAAGAAAGGGTCTTTTATGGTGTCAGGTAAGAAACCGGTAAAAACGGGTGAAAAACCTACAACAACGGAACTCGAGAAATCTTAAAATGAAAGACTAGAGTCTGGGTGTTATTTGGGTTAAAGTGGGACTTGAAAGAGTTCAGATCTCCTGGAAAGAAGGTCTGAGGTTAGACTAAAACAACGACAAAGACCCACCCATGACTCAAAAAGTCTCAAATTTAAATACCGATAGAAAGAAAAAGGACTAATTTTGGGTCACCACTGACAATTGGAGCCTTCTGGGACGAAGACGAGAACCTCCACCGTCTCTTCAGAGTTCCTAGGTGTTCATTATTACATAACACGTCTCGAGACAAAGTTTGGACTTTTATTTGAGTCACTCGGACTAATGATTATAAAGTTTCACAACCGGTACGGACCGTGACTTGTTACTACTCTTGTCCCTAGTAATTACACATGGTAGAGTTAATAGGTCGGACCAACTTTCTTGGTCCAAAATTGGACCAACTTTCCTCCCCCTCGAGTAAAAGACCAATCGACTAACAATTGAGAAATTCAAGTAGTCTCGACAAACGATGGATTTATAGAGTGAAGACTCGAAATCTTCAACATATCATAAATAAGTTCAAACAACAAAAATTTTATGTGTCTGTAGGATTTGTAGGTTATTTCTGAGACAACTTGTGTAATACTATATAATGTAGTTCCTTAAGCTGTATCGATAAATTCTCGATCACACTTACGGATAAATAATTGTACTTTCTACGAGTATTATATTATTGTCACTTCTTACTTTTTGACACGTATGTGGTATTAGGGTCAGAATCTTTTATTATTTTTTGGGTTGTATACTTATCGTCCAGATTTCCCTGTATATCGTTGTATTATTCTCCCAATAGAGTCTCAACACGTTACTATCTATGAAACTAAGATAAGGGGAAAAAGAGTGTAAAATATCAAAGGGTACTATTTGTACATAGGGAGTATATTAAACTTTCCTATGACGAAAAATATTGTTATTGTGTGTTTGGATGTGTATATTGACTGGTTGTTGACCGATTTGGTAGTCAGGACTTCAATCAAAACATATTTTTAACCGGACTAACTTTATAAAGACATAGATCTCTTTTGATTATACTTAAAATCAGGGTTTATACGGGGATTGATGACGACATGGAGACTGTTGTCCCTGTAAATCAGAGACCCAGAGTCAAATGAACACTTATGTTACCATGTTGTGGTAAGCGGAACGTCTGGGGTTTACTACTTCAAGATAAAGTCTTGACACAAAGTGTTAACTCTTCTAAAAATTTTTTATGTATAACGACCCTGGGTGGAGTCCGGTAGGGTCCTGGTACGCCTCGAGTGCTCTTTCACGACTCGATTAAAAATACTTGACCAACCGTTCCACCGAGAGAAAGGTCCTGTACTCGAATACACCAGATTATGTTGTACTTAAGACAATCAACTTTAGTGTCGTGGAATTTTCGTTTCCTTCTCAGTCATACAGAC
>S0112_GV_065_A
TACCAATGTTTTCCTCGATTTCCCCTCTGTTTCTGAATCATGTTTATGTACCCTTTACAGATCGTGAACGGTTGAACAGACCGTACTATACTTTTATCGTAATCTTGGTCTGACTTTTACACTAGTAGTTGGTCTCCGACTATGTTGGAATCCTAGAGATTATTACTGAATTTGCTGGATTCCTCTTCTCATACATTATTACGTCATCAAATATACTACGTTTGGTACTTCTCCTTCCTTTCTAATTAATGAAGAACTTACAGACGTTCATAAAGAAGTCAGTCTAATTTTCCAAACGAACCCGACCCGTACCACCGAGTACGGACATTAGGGTCGTGAAACCCTCCGGCTCCGTCTGTCTAGTGCTCCAGTCCTCAAACTCTGGTCGGACCGGTTGTGCCACTTTGGGGCAGAGATGATTTTTATGTTTTAAATCGACCCACACCACCATGTACAGACATTAGGGTCGATGAGCCTTCCGACTCCGTCCTCTTAACGAACTTGGACCCTCCGCCCCCAACGTCACTCGGCTCTAGTGCGGTGACGTGAGGTCGGACCGCTGTCTCACTCTGAGGCAGAGTTTTTTTTTTTTTTTTTCCAACACGAACAATACCCACTCTTCAAGTTCAATAAAAATAATAATAATGAGTCACATCAACCGGAGTCTCAAACTAGATTCTTGTCCGATTCCGGAGGGTGTGATACCAAAGTTGTAGTGTACTACATGCAGAAGTAATGAAGACTTAGATTCTCACCCGAGACGAAGGACTACTAAAAATCGTATCGACTTTAAACTATTCTTTTACTGGTCGACATTTATAAGGGATGAAGACGTCAGTAGGACTAGACATAAAGGAACAGGAATAAACATATCAAATGAGAAAATTCACAGTTGAAGAATATATTAAAAAGGAGATCAAAAATTCTAATGTTTGAAAGACTTCCGTCTATAGAGTAGGAAACCTTAAATAAGGTCCTAGAAAATAGTCTCCACATGTAGTATTTATGAAAGACTTATTTTTTCTGTAAATTATCTACGAAGATAGTGGTGAATCTTTCCTCACATCCATATCGTTTCCCCCTCCCAATCACTATCATAGTTCCTTCTTTTTTTTTACGAGAGGAAAAACTTGTCCGTGTCGAGTCTTGTGGTATAACCCATAGTTCACAGTTCGTCGGATTCTTTGGTTCATCTTTTCGTTTCCGTACTACATCACGAAGATTGAAAAGACTATACTATATTTTTACCGTTACGTATAATCCTACTGTTACGAAAGTGATAGATATTTAACCAGTATATACAACCTCTAGTTCATATATTGGATTCGTGAAGTTTGTTAAAGACCGTTATGTAATATCACTTTTGTCGTACTCGAAACCTTTTCTAATGCTGAACTTAGAATCGAAGTGCGAAACAATTGACGTTCTGACCGAAGCAAAAGAGTTATGTATTTCACTATTATGATGGATGACAAACCTTAATATTCACTAATTTATTCTGTAGTGTGACATTTCGTATTATACTCCAATAACTGTATAAATAGGAAAACGGAAACTTTCCCTAAATACTGGTGAGATTTGTGACAAATCGTTAACAAATACTAAATCATGTGATATCATAGAAAAGTATTCGAAATTTCACTGACAGGCGTCTTGTCGTTCATTCGTTTGATCTTAAGACGACTCAGATAATACATGTGAAATTTTGTTGTGTTTAAGTAAACGTCCTTTACTTTTACTCTCTTCACCCTCTCATGTACTACTGACTCCCACCCCTGTGACATAAGCTTATGGGGT
>S0114_GV_066_A
AAATGTAAAACTACTACTAAATGACAGACAGAGGCAGGGGTGAGGTCAAGGGTCCTATATTTGAGATGTCCCCACCTGTAAAAATACAAGGAACCTTTCACCTTATAGGTTAGTAGAACGACCTAAAAGATGTGTTATAGGTTGGTGACCAAACGTAATATAAAATTTAAGACTACCATACTAGTGACGGGTTTATTAGATGAGTGTTTTTCTTTAATCAATTCGGTCGACAAATAACAGGATGACTGGACACGACATGTTACATCATCGGTGATCAGTGTACACCGATAAATTTAAATTTAATTAATTTTAATTTTTTTAATTTTTTAGTTAAGGAATAAGTGTAGTCGGAATAAAGTCCACGAACCTTCGGTGTACCCCTATCACCGATGACAACACTCTCCGTGTCTATATTTTGCGAAGGTAGTATCGCCTTTCAAGATAACCTGTCACGAAGATATTAACTTGGGTAAAGTTAAATAACCTGCAAAATGAAAATAAGTTAACCATTGATAAATAATGATGAAACCCATTTTGTGATACTATTCTTAGTACTCTTTATGAGTCCCTCCTAAGTCCCCGGGGAGGAGGCTCATTCACTCACACTTGTATTTATATTATATTTCTATGTATGTGTTCTCAAAAGTCCATCAAAGTCTATTACACGAAGTTCCTTTCCTCTCTAAACGCAAAAGGTTACTGGACCGAAAAAGGGTATCCGTCTCCTCGGTTGTAGAGGTCACCTTTTATTTGAGTCCAGCGTTATCCTTTATTTTCTTTCGAAGAATCTCATCCATCCAGACTTTGTCTTTTGACGGGTATTGGAGTCAAGACTTTGTGTCTTTTGCTTGTGGAACTATTTTCATTCCTTCTGCTAGGTGTATTCCAATATAAAACGACCTTTTCAATTGAGGTTTGTTCCTTTAAGTTTCGATACCAAGGAATACAAGATACCCAAGACGAGAACGAAGAGGAAGTGGAAACGGAACCCTGTTCGTCGGGGGTGTGGACGTCTGTGTTAAAGACCAGGACTTCAGGGGACGGACTCGTCTCGACTCTTTTCGACTACTCCCGATTGTCTTAGACCCCGCAACGAAGAGGTTCGGAAGGGAAGGTTCCGACCCTTAATTTCAAGTTTCTCCCAGAAGGGGAGTACGACGAAGAAGGACGTCCCGTTTCGAACTTCCGAACTGGATTTCTCGATACAGTTACCTACTACTCTCTAACTTACGATAAAAAGTCTATGGACTCTAAAAAGGTGGGACCCGAGGAAGTGGGGGAAGGGATCGGGTGTCCCGACTGAGTGTGACTGGACCCAAAAAGGGTTTCCGTCTCTTCAGTTGTAGAGGTCATCTTTTATTTGAGTCCAGTTTTCTTGTTCCGTACACTCCTCGTGTTAATAAAGGTTTCTTTTTTCCAATTTAAAGGTTCTCAATTCCACCGAAAGATTACGACGATAATACTCAGCCTGTAAAAGGACCCATCAATGAGACGATGACAAGTCTATCGGAGTTACCCGAGACATAATCAGATAAGAGTGTCAGGATACTTCTTTATGGACTCTGACCCATTAAATATTTCGTTTCTCCAAATTAACCAAGTGCCAAGACGTCCGACATGTCTTTCATATCGTCGTCGAAGACGAAGACCCCTCCGGAGTCCTTTGACTGTTAGCACCGTCTTCCGTTTCCCCTTTGTCCGTGAAGAATGTACCGACCTAGTCTTCCTTCTCCCTCCCCCTTCCACGATGTATGAAAATTTGTTGGTCTAGAGTACTCTTAGGTGAGTGATATGTCA
>S0116_GV_067_A
GAAACGGAACACGGGACGCTCACGGTAAACCTCCCTCTTACTTGTGTCATCCCGTGACGAGTAATAAAGATAAAGGTTTTTGTACGTCTGGGTCCTCGGGGGAGTCAACGTCAGCTGTGGGGCCGGCGACGTCCTCCTTCAGGGTCACCAATCTGGAGACGTCGGTTCTCGTCGTTCTCCTCCTCGTCCTCCTCCTCGTGTCAGAGTTCCACTTTCCTTCGTTCTTCCTGTACTCCCCGTCCCCTACGAAGTACACACTTCCCGATGGTGTCGCCATCTTCCAAGATCTATCGGAGTCCTGAGGGCACTCCAAACCACCCTACCCTTCACACACGTCGAACGTTGACAGAGAGAAACACGTCACTTAATAGACTACCACAAAAGAAGTGGAACACAGAATTGAACACCTTCCCTCTACCTCCAGTGACAAATAACCGGTCAAGTTGTATTAACGAAAAGTTTAAATCTACTGTGTAGACGTCTACTATTGAGATTCAATTGAATTACCTTAAGATTCTTGTGGTAAAAGAAAGGAGAAATTTAACACCGTAATTGTCCAACTTGGACAATGGATGTAACGTCCGACTGTCCAATAGGAGCAAATATGTCGTGAGTACGTGTGTCCGAGTCTATAACAGTAAACGATTCCAAAGCCGATTACACTAGGTTGAAGTCAGACCTAAGAGGAGAAACGAAAGATATCGTTTTATCGAACACTACTCAGTTTTGAACTTTGTGATTTTTTCTTAACATAATATCTATTTATAATTGTTTACCAATGTTTTAGGTCTTGGATATTTTACTCGAATATGTAAACTTATTTAATTTTGTGTAAAAATTATTAGTCTAGGATAGACTTCCCAACAATAATTTATCATACACATTTAATGTACCTGACCCGCGTCACCGAGTGTAGTCGTGAAACCCTCCGGGCCCACCCACCTAGTGAACTCCGGTCTTCAAGTTCTGGTCTAACCGGTTGTACCGTTTTAGGGTAGAAATGGTTTTTATATGTTTAATCGACCCGTACCACCATACGCGGACATCAGGGTCGATGATCCCTCCGACTCCGTCCTCTTAGTGAACTTGGGTCCTCCGTCTCCAAGGTCACTCGACTCTGTCACGGTGACGTGACGTCGGACCCACTGTCAATCTGAGGCAGACTTTTCTATTTTCATACACCAAACATCGCTCACGGTTCCACGGTTCGATCCTATGGACAAAAGAAAACGACTGTAAAATTATACTACTTAAACTAACGACCTACACAGTCCTTGATCAACCCTCAAACTATTTTAACAAAGTTTAAAATACACATTTTACATCAATCAGACAGTGTCTTTACCTCTGTGAATGAAACATTCTAGTAGTATTTGATTTTTGATCTGAGGTCTTCATTTTAAAACTCCGTTTGGTAATAACATTGGGTTCCGTGTCTGCAGAACCGGTAAATCCACATGCCCTAAATGTTATTGCACACGCATAAGGAAGTCCTACGGAGAGCAGTGACTTTCTGGCGTAACACGACAGTAAATTTACAATTGAAACATCTTATCGATGTAGCTATACTTGGAATCTTACATTCAACTTTATCACTCACACTAGGAAAGGATCAACGAGAATTATCTTTCCTATCTAGTCAAAACATAATTTTCGGTCAAAATATCTAAAAAATTTACTAACCGAATAAACCGTAAAATACTACGGGTGATCCCCCGTCGTATCGCGGTCCTCTATCCGAATTTCTGTCTTGGTTTCAAAGATCTTAGAACATGGTACTTGTTTATGGGTTTCTTTAC
>S0118_GV_068_A
AGTTTGAGGACCCAAGTTGGCTCGTTTGATTGAACCGGAGGGTTTCACGACCCTAATGTCCACACTCGGTGACGGTCGTCGTCCTGTAGGGTACCTGGGAAATTAGAGTTCGGTAGGTCTATGATTGTTATTGTTCTCGATATTATTGCTCTCGACCTTGGTATTTCTCTTATACCGGTCTCGACGACCTCTACATGTCCGAAGAGACTCTTGATCTTTCGGTATTAACCGTACTCCGTCTCCTTTGTTATAGATCTAGAGTCAGAGACGACAGAGGAGACCATGACCATGGAGGGTAACCAGTTTAGACTGGTCTTTGGTCTTCCGTTCCCTGGGACTCTTCAGTTCAACGGAGTAATACCCAATAGTGTCGTTGAAACAGGAAATAATGTGAGAAGTACTAACATTGAACAAAAATAAAAGTCCCGGTAATCTGATTATAAAGAGAGAAAGAGAATCTTAGCCACAAGGTACTACAGTTTCTGACACGGTCAAAACAAATGCAAATATAGTGACTTCGGATTAGATCCGGACCGTATGACTTTCTTAAGTCATTTATCAATAATTTAGTAATTTTATTTAAAATTTTTGGTCATAGTCCGGCCCACGTCACCGAGTGCGGACATTAGGGTCGTGAAATCCCTCCGGTTCCGTCCGTCTATCGGACCAGTCCTCTAGCTCTGGTAGGACCGATTGTGCCACTTTGGGGTAGAGAAGATTTTTATGTTTTTTTAATCGGCCCGCACCACCACCCACGGACATCAGGGTCGATGAGTCCTCCGACTCCGTCCTCTTACCGCACTTGGGCCCTCCGTCTCGACCGTCACTCCGCTTTAGCGTGGTGACGTGAGATCGGACCCGTTGTCTCACTCTGAGGCAGAGTTTTTTTTTTTTTTTTTTGTTTTTTTTTGTCATAGTTACTCACTGGAAAAACGTCAAGAGAGAGAGAGAGAGAGAGAGAGAGAGAGAGAGAGAGAGAGTCAACAAAAGTGATGTACGTGGTATTACCACAAGTGAACTGAAGACCGTCGTCAAAACAGAGAGATTCAGTGAACGATTTGTGAACCTGATTCTTATCTTAAACCGAGGTTGACGAAACTGTTAACCGGGTAGGAATGTGTCCAAAGAATTGAGAAGGTCGATGAGTCATACCAAGTAGAGGACTCAAGACTGGTGGACTCGTCCGTAGACTCGACCTGGATGGAAGAGAGAAGAAGGAGGGGATGGAGTGGACATACCCCCAGTCTGTTTGGGATTTACTGTTTAGTATTTAACACTGTCAACCGTCAAATTTACTACGACTGATATACTGAAATCGTACATTTTAGAATGTAAAAAGAACGGAACCCTTTAATAACTATAAGAATTTCATTTTCGAAGAAACTGGATGACCATTTAGAGGAGAGTCCAAGATACACCAGAGTGTCGGAGTAAGATAAAATTACATCAAGTTATTCGAGATGTATAAATTTGTTTATTTGTATAATGTATTTTATTCTACTAGTGAAGAGGGAAAGGAGAATTTTAAACATTTTAATTAGTTACTTTTTTTAAACTACTTCCCAACCTGTGAAATTCTTTGATTGTATGAATGAACTAGGTTTCTATGTAAAAGATTCTAAACTCTATCTTAATAAAAGAGTAGTCCTATTCAGTTATTGTTATCCTAGATAACTTTTTTCGTCTTTCGTGTCGGGACATAATTCGTAGAACTGTAAGTGATTTACAGTCGCCCGCCTCAACTTTAAAACTTCTCTGGTAATTTCTTTTGAAAGATGTGTCGGATTCATATCGTTTAAT
>S0120_GV_069_A
TATTCTAAAGTACAAGTTAGAAAGCAAAGAAAAGGATTCTGAGTTAATAATATCAGAATCTTCATAATCCGGACTCTGGAGGTGGAGTGTCTTTAAACCCCAATATGTAGTCGTTTCCGAGAGCCACTCCCTACACACACAGACGGTGTCACGAACAGTGCGTGTACCCGTGTGACTTTTTGATGAAGTAAATTAGGAGTGTTGAGGTACATAAGTTTTCTTACTCGATGCAAGGAGCCTATTTTAACGACTCCCAGAAGTTGTGTCAAGTGCTCTATTGTTAACAGACCCAACCATGGACGACCTCTAGACAGAACGGGTCTGGACACGAGACGGTTACTCATAGGTAAAGTAGTGTTAACGAGGTCTAGGTGTACAAAGTCTTTTGTAATGTTAGTTTTACATCAATAATGAACTGAGGGATGGTTTCTGGTTGAACACACCATATTTAAGTTTACATAAGGAGATTTTATGATAACGGTCCAGTTTTTAGTAATTTAAAGGAGTGTTCTTAAAATTTGTGTGTAAAAGACAATTATCCACTCAACTAGACGGAATAAATAAATACTTTAGTCTGTGAACTGAAGAGTTACCAACCAGTGACTGACTGTGTTCTAGTCAAAACATTTAATAAGGGAAAAAGTTGGTAAAATAATGATTAAGTCCATCTATCCGAATTAAAACAAAACGAGTTCTTTCGTCGTCCTTAGTCATGTAGTAAAAAAAAATGTGTAAATGGAGTATGATTTTCATATTTTATATTTCCTCTTTTTAAAGTTTATAGTGGTGTAGTGCCTACATGAAACTTCCACTTTACTTAATTAATTACTCCGTGACACTAATTATAAAGAGGTATTTAACAGAATGACATCGTAATCCAAAACAAAAGTAAACTTAAAGTTTATTTAGGTACGTCTCTTGTATTAATGAAAGTAAGGGTATTTTTGAACGCTAAAAGTCGATTGACTTTTTAATTTTATTTAACTTAGTCAGAAGTTCTCTCCAGCAATGTTTTTATCTGTATGTATGTTTCTAATTATAGGTTACACACTTTATTATGTAAAAATCTGTTTCTATTCATTTATACATATTATCACCACTTTTGAACGGTTACAAGGTCTTTATCAGTTCTTGTGTTTTTTACGTACAGAATAAAAACGTTGTATTGCACAGCAATATTTTTAACGTAGAGTTCCATACATATATCTCTATGTACTTGAGTAAAGGTATTAAATTATTACAATTTACTGAATAAAAAGACCCTCAATTTATTTTTGTTGAGTTGAACGGAAAACATTAGATCGAAGACATTAGAGTGGTTTGAAACTTATAAAACTTACTTATGTGTCTATGTATTTGTTATATGAACCTACAATCCTTAATTAAAAATACATCAAACCATATATCTTAAAAAAAAGTCTCTATTCATTGGATCTTGTAAACGTAAAAGAAGTGTTCGTTATCCAGAATCCACTGAATTAAACAAAGAAGATTATATTGTCAAATCGTAGAGGAACAATGGTATCATATCTAATGGAGAACAATTCTTCTACGGGTTAATACGACGTCGTCTTAATTGATTTGACACTAGATCCCTCCACTTATATTCCCTCAAAGACTCGTATAGGTGATCGGATCGATAGTCTATCAGTACTCGACGAGAAACGACTACTATTTCTTCCATAGTTACTTCTAGGGAATAACGTTTGATGTGAGGACTAAAGGGGTCCCATAGGTTCTCCGGTGCATGTTCCTGCCACATATCTTTCGACCATGATCTAGTGACTCTTTA
>S0122_GV_070_A
TAGTCCTCTGTCTTTCCACACGAAATGGGTCCGGAGCGAATCGGAAAGGTTCTTTCGTCACCCCAAAAGTAACTTAGGGACCAACTAGTACCTGTTGAATCATATTACCTCTCCGGGCCAGGATCAAGATGTATTCGGAAGGTAATGTGCGTGGACTTTCACAGAGGAGAAGGTCAAAAGGTAAAGTAACAACCCTAAAGTAAATCCCAGTAGGTGCCCATGACGAAGAGAAGGTCAACCTATTACAAGCGGGGGAAGAGACTACGGTATACACTATGTTTCGCGTAGGGGTTTAGAGAGACGACGAACGTCTTACCGGACGAAAAGTCATAGGTAGTCCCAAACTAAGTCTTCATTGTATTGCAGAGAGGTCCTCTCAAGTTTATAAACTCACTTTAAGACCTTTCAGACATATATAGATAATCTCAGTAGACTTTTGAACGGTTCTAGGTTGAATTAAACGAAATTCAAAACATCCTCTTCCCCTGGACCTGGAATGACCCGGGTTTATGTGACCCGTAGACAACCTCCCCGTTCTCCCTCTGACCCCGAATAAATCCCATTCCTAAAGATCCTCCCCCGTTCATTCTCCGTCTTCGACCTATCCCTCCAACTCCACCTAGGTCTCCTCGTCCCGAACTCTCTCGACCGAGGAGACGACCCTCACGGAGACCCTAAACATAGAAATTAAGGGGCCCGAACGGGGAACGTCGGAAGGGACTCTGCCGTTTGTCCTCCCGACCTAGTTAGGATGTGACAAGCGTTTCCGGACCTAACGGAACGTTCCATATCTTTCAGACGTGTATACCCCGGAGTCTAGTAGACAGGAGTACAGATGTCTTTTCAAGGTTGACGGTCTACCTCAACTTTACTTACCAAGGAAGGACCCCGGTTGGGTCATGAAGTATTAAACCGGTTTGGAAACATGTCTCCCGATACTCCGTAAAAAAGGAGGTCTAAGACTCCAATTTCGTCACGGTCACCAAGGCTTATGTGAGGTCTCCTCATATTCGACCCATACCACTTCGCTAGACCAACAGGTAAGACTTTCTGTCCCTTATCTCCAGAGGGAGTAAGGGAAGGAAGAAAGTCACTTTTGAGTCTCACACTACCTCGCTCTTTTGTTCGTAAGGGGGAAAGGGAAGGTGAATAAAATAGGAGCTCGGGCCGTTGGAACCGTGCACGACGGGTATCTATGGTTACACCACACATGGGTACTTCGTCCCTTCTGGATCTCTTGTCCTTAATTGGTGGGAGGGGATACGGAGGGAAAGAGGGACGACAGCTGTTGGAAACTCAAGGGACCCGGACAAATCGGGTGCCTCGTACCGGAGGAAGGTACCCCACCCCCCAAGTCAGCCGTCCTTAACCAGGACCGGTAAATGTAGTACGGACAACGGACCGAAACCTAGGGACTGGACCAAAAAGAAAAATCCCGGAGTCGGACTTCGAACCTTAACTCAAATCCTGACTTTTCCATAAAGTCTCCGACAAAACATAGGCAAATCTCACAGAGTTTACTCGGGACGACTTAAACGTCAATAGTCGGTCGGACCCGATAAGGGGGTAATTGAAGGGATAGTCTTTGTCACGACCCTTCCCGCTCGGGAGAGTGAATCTTTTCCTTTTTTTCTTTCTTTTTTTTTTCTTTTTATCTTTTTGTCCAAGTCCCCGTTTTCCCCTCCAGGACCCCCTTCTCGGGGACCGAGTCCCGTTCACCCAAGGTAATTAGGAACATAAGAAGGGGGTCTAGTCTGACCCAACTTAAGGAACCGGTCCTCTCCTTTTCAAGGTAACCAC
>S0124_GV_071_A
ACCCTCCGACTCCATCCGCCTAGTGGACTCCAGTCCTCAAGCTCTGGTCGGGCCGGTTGTACCACTTTGGACCAGAGATGATTTTTATGTTTTTAATCGACACGTACCACCGTACACGGACATCAGGGTCGGTGAGCCCTCCGACTCCGTCCTGTTACCGAACTTGGGCCCTCCTCCAACGTCGCTCGATTCCAGTACGGTGACGTGAGGTCGAACCCACTGTCTCACTCTGAGACAGAGTTTTTTTTTTTATTCGTATTATACAAATGTTATAATACGATAAATTATATGGTAAATTAAATTATACAATATGATAAATTAAATTGTGTAATATGAATAACTTATACGTATAATTATCCATATTAAATAATTTAGTTGTAATGTAAATATATTATTATTTTATTTATATTTCATATTATTTTATTTTTACTTCATATTATTTTTATTTCATATTATTTTATTTTATGAATAACTTATACGTATAATTTATTCGTATTATATAAGTGTTATAATATGATAAATTAGTTTATATATTTAAATTATTAAACGAGTATAAATTATACGTATAAGTTATTCATATTATATAAGTATAAGTCCGGGACTCCATCCTGACTGAATCCCTACAAACTGTCTGTCCTTCCACCCACTCCGACCCCACGCCCTGCCTTTACCGCTCGCCGTGGCTACCCAAAGCTTCGGTACTAGCTTCCCAGACTTACAACACATGATAATGTACCCCAAAAAGGAAAAAATTGTTTTTGAACAATTTAAAAAAACATCTCTGTCCCAGAACAATACAACGGGTCCGACCAGAACTCGAGGACTTGAGTTCGTTAAGAGGACGGAACCGGAGGGTTTCACGACCCTAATGTCCACACTCGGTGGCGGGGACCGGATAATGTACAATATACTACATTTATCTATATTAAAAATTTACAAATTATCTATATTTGTTTTTTATGATTTATAGATACTTTTATCTACTATATATCGTTTATATATTATTCCCGTAATATAGATATTATCTACAATTAGTACATTAAGACGGTCCTGACTAGATACAACAGTACCATACTTACCGTCGGGGAACCTACCTATGGGAACAAGTCACATGTTGGACGAGTCGACATGTGTTGACGGAACTGGACGGTAGACAGATTCCCCGATGTAAATGGGGCACTGTTACCTCTAGTCTAGATGTTAAGTTGCTATTTACAACTTATTTACTTACTTGTGAGACCCTTAATGACAGAGTTCCCTTTACAAGCATTTTCGGGGTGTGGGTTGGTTATAACAAGCCTCTTTCTCCCTTGTTTCTAGAAATTTCTTAGAGGTATGACAAAAGTTATCACCAACATGATCAAATGTAAGGTGGTCGTCACATTTTCACAAGGGTAAAGTGGCATAGGTGTGGTTGTACAATAAAAAACTAAAAAATTAATACCTTTTGTCATACCTCTAATGAATTTCTTGGTTTTCATCTATATAGTAAACTAGGTCGTTGGGATGAGACCCCATAGGTGGGTCTCCTTTTCTTCGATAATATACTTTTTCTGTGAACGTGTGTGTACAAATATCGTCGTGTTAAGTGTTAACGTTTTTATACCTTGGTCTGATTTACGGGTAGTTGGTTGCTCATCTATTTGACACTATGTATATATATACATAAGGTACCACACATATGTGTGTGTGTGTATATATAGGGTACCACACACACACTCACATATGTGTGGTACCTTATGAGTATATATATATATATCTCTCTCTCTCATATATAGGGTACCACACATATATATTTTT
>S0126_GV_072_A
CGTCCAGACAAATCACAGCCTCGGCCTGTCAGCCCCCCTCCTCCGCGGACATCGGGAGGATTAGGTTAAACAAATTTGGGTCAGAGACACCGAATAAACGGTCACTCCCTCCTGACCCACACGCGACACGGCCCCACGTGCAAACGTGTGTAAACACCCCGGACGTCCCCACTTGTCCACCTGGTACAATACATTCTGTCCGGACCCGGAACAGGGTGTAGGGACCTACAGTCGAGGAAAGGACCTTGGGCCGGAGGAGGAGGGAAGAGGAGACGAGTGGAGGTTTAGAAGGACGTGAAAAAGGTAGGTGTACTCTTGACCACGGTCTTAAGAGGAAACGTTGACTGAGATGTACGTTGAGACTCACTTACGAAAGTGGAGAGGTCCGGAGTCAAAGAGGTGAGTAGAATACCTCGACCGTGGAGTGGGATGGACAAGGTGGTACACGTACTTGAATTTTTTAACCGTTCACACCCTTATTACACTACTTACCATTTTTGACGAGACAAAAGAACTCAAAGTGATACACGGTTCCCGACACGGACCCCTGTGGTCGGGTTGGAGTGTTTAGGAGAGTTTCGGGATACTCGACCGAGAAATAGTGATCCGAGTCTCTCCAACTCACTGAGCAGGTTCTAGTGTGTCGGGGTCCAGAAGGACGAAACCCTCGAGTTGGGACAAATGAGGAAAGATCCCTTCTAATGATAATAAAAGGTGTAAAGAAAGTTCAGACAATAAGTGGCTTAGTTCAACTCATTGTCTCCGAAATACAGGTTTAGTGTGCCCGAAACGTAACGATAAAGCATTCCTCCTACCCCATCTGGCCTAAGAACCGAGGATCAACCTAAAGGGAAGAACCCAAGGTAAAGAAAAATGGATGTTGGGTCTGCGACTGTCGGGGCTTGACGGGCGTGACGGTGGTTAGTCACCCCCCAGAAGGAAATGGTTCCGGGTAAGACGAAGAACAGTAGGAGTCCGGGTCAAAGAACCAGTAAGACTCCAATCCCACCCCTCAAATAGGACTCCCTGGGTCCTATGAGGTCCTCGGTGGACGTCCACCCGACCCCACCCCTCGCCTACACCCACGGCCTTCCCACCTCCACCCCACCCGAGTGTCAAGACAGAGGCCCGACGGACGACGACCGGGAGGAGACCAGGGTCCTCCGACGAAGAGGTCTCAAGAACGAAGAGACTGTAGTCGTACCGCCCCACCGAGGGTGGTCGATCGCGGGAACGGACATTCTTTGTTTCTAGGGTGGACAGTCTTCCTGTGGTCCCACGGGATGCCCATGCCAGTACCGGAAACTCCCAGGACTGGTCCGACGGTCCGAGACTCCCTACCTCTTACCCGGACCCGGTGAAGACCTATGAGAACCCGATTTGGATGACTCTAGAAGGCCCGGAGTCTCTAGGACGGGGAACCCGGGACTCGTCGGTAATAGGGAAGAACCGGACGGACCGAAAATTCCCTCTCGAACACTCTTTGAGGTTCGAGGTTCTCGTCCTCCTCGGTGGAAGGGAAGAGTCGTGTGGGTCCGGGGAATTGTTTTCTTGACAGGACTTTCCTTTAAAGGGTCTCCGAGGAGACTGGTTACGGGGGTGGAGTCGGAGTGTGTATTCTTTCCTCGTACATCCTAATTTAGCTTTGGACCCCAATTGTACTACTGGTTCTGGTTTCCCTGTCCGAACACCGACAGAAACTGGGGAAGGCACATGTGTTTCGAAAGTCGGAAGTTTTGTGAGGGCATTGAGTTCCGTGTAAGCGACTACAGCGGTCTCCGTCCTTATTAAGA
>S0128_GV_073_A
CGCTAGAACCGAGTGACGTTGGAGGTGGAGGGTCCAATTACGCTAAGAGGACGGAGTCGGAGGGCTCATCGACCCTAATGTCCTCGTGTGGTGGTGTGGACCGATGAAAAAACATAAAAATCATCTTTGTTCCAAAGTGATACAACCGGTCTGACCAGAGCTTGAGGACTGGAGCTCTAGGTGGACGGAGCCGGAGGGTTTCACGACCCTGATGTCCGCTCTCGGTAGCACGGGTCGGGTCAAAAGTTGAGTATGAGAACTAAGTTACGAGGAAGGTGTCGAATATGGTGGCTTTACCCACAGGTCACCGGATGTCTACTGTGTCGAGACTTTTACCTTGTGACCAAATCTTAGTCATGGGTCGGAAAGGTCTCTCGTTCTAGATCAAAAGTTCAGTAAGAGTTTATGTTGATGTCTAGGGTCTACAATACCCAACGTAAAACGGGGCAGGGGTGACTTCTATACAATCTCAGGATTGAGGATCATGGAGTCTTACACTGGAATAAACCTTTATCCCAGTAACGTTTACGTTAATCAATTCAATTTACTCCAGTAAAACCTTATTCCACCTGGGGATTAGGTTATACTGACGGTAGGAATATTCTTCTGTCGGAGATTAAATTATACTGACCGCAAAAATATCCTTCTCTCGGTGTACTTCTATGTCTCTACATTTCTTTAGTGGTAAATTATTCCTTCCGTCTGTAACCGTACTACGTCGACGTTCGGTTCTTTACGGTTTCTGACGATCTCCGTTCCTTCCTAAGGGGATGTCGAAAGTCTCCTTCGTACCAAGACGGTTGTGGAACCAAGTCTGAGATCGGAGGTCTTGGTACTCTACCATTTTGACAACAAAACTTGGTGAGTCAAAATCCATGAAACACTACCGTGGGAATCCTATGATTGTGTGGTCCATTTAAGGAAAGATCATTTAGGATGTGTTGTTTCCATTTACAGAAACGATTGTTGAATAGGTACCTTTTAGTATAAGAAAACAAGTCTTATTGTAAAAGACAAATATAGAATTCAAAGAATTTTGTTGGGTTTTCTGAGGATATTTTTAGGTCCTTATAAAACTAAACATTGAAAGTCAATGAGGGATTACCAAATTCTCAAGTGTCTCCGACCCGTGTCACCGAGCACGGACATTAGGGTCGTGAAACCCTCCGACTCCGTCCGTCTAGGGGACTCTAGTCCTCAAGTTCTGGTCGGACCGGTAATACCGTTTTGGGGCAGAGATGATTTTTGTGTTTTTTTAATCGGCCCGTATCACCGTCCACGGACATTAGGGTCGATGAACCCTCCGACTCCGTACCCTTAACGAACTTGGACTCTCCACCTCCAACGTCGTTCGACTCTAACACGGTGACGTGAGATCGGACCCCCTATGTCACTCTGGGACAGAGGTTTTTTTTTTTTTTTTTTTTTCAAGTGTCTTTTTATTACCTAGGAAACAAATTATCCTTTATCAGTTATAAATGAGAGATTTCAATGAAAAGGGTTGGGAAATAATATTTTAAAAGAATTTAAGATTCCAGTAAAATAATCTTTTCATATCTCTTTATGGATATGTAATACCAACATCCTTTCGGAAAAGTTACTTTTGATACCGTCTTTTAAATGTTTCGTATGTATTTACGTTGGACTTCATATATAATTACAAAAAGGGAAGAACGTCTTCTACCGAACGTTTCTTCCGGTAACTAAAAAGAGAAGACTTGACCAGGCCACAACTCCTACTGGATAAACATCGTCATATTCCACTTCTAGGAGGACAAGATTATATAGAGGGTGGGAAGG
>S0130_GV_074_A
TAATCGAAAAGAACAACTTAACTTTGGAAATTATAATACATTACAGGAAGAAAAAAAAAAGAAAAAAAACTAGGAACAACCAAATTTCAGATAAAACAGACTTTGATCTTAACGTTTGGGACGAAAAAAACCAAAAGGGAAACGAACCACTTAAAAGGAGATAAAGAAACATAACTCGGATATACACAGAAACAGGTACTCTACTCAGAGAACTTCTGTCGTATAACTACTCAGAACCGAGAAATAGGTCGAACGGTAAGACACAGAAAATTAACCCCGTGAATCGGGTAAATGTAAATTCTAATCATAACAATACGTACTTAAACTAGGACAGTAGTACTACAATCGACCAATAAAACGGCTGATAAAATACACCAACGAAGCATCAAAGTATCACAGAGACCAGATGCATGAAGTCACAAAAAAAAAGGAAAAGACTCACAAAAAATTATATAGATAACCGGTAAACATACAGAAGAAAACTCTTTATGGGTAAAGACAGGAAACGGGTGACAAATTACCCTAAAAAACAACAACAACTCAGTAACTAAAGGAATATATAATACATTAAATATGGTTGTAACCATTTTGACCTCCAGTAATACAATTCCGAATTGTGTTTGTCTACTATTTATAAACTCAACTACCTATTGTATTTATAGGACTAAACTAATAATGAGTAAGATACGTAGATATTTTTATAGTGTACCTCGGGTATTTATATATGTTTATAATACACAGTTTTTATTTTTATTGTTAGATCAAAGAAATACCGTCTATACCCTTTTTCTGTCTTGTACGTATAATAAAATCTGTACGTCATACTCTATAAATACTCGTAGAGGTGATCCTTTTTCCCGGTTTTCCGTCCTGTAGAGAAGACGAGGACACTTAACATCTCTTTACTGTCTCTTTTGACTGAGGTTTGTAGGTCATCGTAACACTTTACTTCCCACTTCTAAAAGTTCTTCCATCTCTCTCCTGTACGACACGAGGGGAAGTACAAAACGATCCATCCCGGAGAAAGTCAAGGACACAGTGTATTTACCGTAAGTCTTCAACAAGACACGAGATACCTTCTTACATACTTTAGACTCCCACGACAATCAGTTCGAGCGACCCCTAAAACGACTTCATTCACACTTCGATGGGACTTTGATTTTCGACGTCCTGTCTATTAAACCCAGTCTTGATACCCTTATATTTTACGACCGTTATCGGTTCCACTCCACTACACTGAGGAGACCCTTTGGTCTAATGTCTAACGTCTTAGGTGGTTGAAACGGACGTCTTACGGGTTCTTATCCAAAACGGGTTGTAGAAGTGACTTTTGTGATCGGTCATATGTAAGGGGTTCTGTACTAATATGTTTGAAAGTATGTGTCTATGATATAACCTTTCTCAGTCTCCTTTATAAACTTATACTTTATGACTTTACAGTACTTGTCTAACCTAACGTATTTGATTACTACGTTTAGTAAACCGGTAAGATTCAAAGAGTTCAGAGTGTTATGATGTGCACGTCACACACAGACACACACATACACATGGACTCACACTCATATAAATTATCATATGAAAGGACATTAAAGTCTCTCCTTGGGTACCCTCTTCTTGTTTAGTTAATATATTCTCGATTCGATTTAAAAAAAAAACGGTAGATTTATGTTACCCTCATTTAAACGTTGGAGTAGTATCTTTAAATCTTTAAAGTTAACTCTACTGTTAAGAGTTTGTTTTTATATTTTACACTCAAACCCTGTAGATCTCAGGAAACACGGACTAAGGGCAGTGAAGGGA
>S0132_GV_075_A
GTGAGGACATAATCAGGTAAAAGTACGACGATTATATCTGTATGGGTTCTGACCCGTTAAACGTTTTCCTTTTCCAAATTAACTTGAATGTCAAGGTGTACTGACCCTGTCGGAGTGTTAGTACCGTCTTCCGTTCCTCCTCGTTCAGTACAGAATGTACCTACTGTCGTCCGTTTCTCTATTACTCCTTCTACGTTTTCGTCTTTGGGGACTATTTTGGTAGTCTAGAGTACTCTGAGTAAGTGATGGTGTTCTTGTCATACCCCCTTTGGTGGTGGTACTAAGTTAATAGAGGGTGACCCAGGGAGGGTGTTGTACAGTCTTACTGTCCTCATGTTAAGTTCCACTCTAAAATCATCCCTGTGTCGGTTTAGTAGTTGAGGGAAGATAAGGAAACGGAAAAGAAGTAGGGGTTAATACAAAAAAAGGGGAGTAGAAACCTAGTATAAATAGTGCCTTCAAGAAGGAATATTTAGGACAAAAGTTAAAGAGACTGTTAGAATTTAACAGGGAACAGTAGATTAAATTCTTCTTATATTTGTGTAATTTATATTCCTCTATAAGGAATTCGTTTCTTACGATAAGAGGAAGTTCCGGGGTCAAATCTATCGTTTACAACTGTATCTTGTATCACAGTAATATACATAGACACAAACACCATCTCTAGTATGTTTATAGTAAACTCGGACGACCAAGTTGTGACGTTACAAGAGTTAAACTCAAACCGTACACACTTAAATACAATGAGAAGTTTAAGGGTTTAGATAAGGAACGGTCCAAAACACAGTATAGACGGTAAATCATTTTCACTAACACGTAAAAATTTTCTTAAATCAAAGGACTGTGAGGTCTTTCGTTCGTAAGTATTTGGTAAAGAGAGAATCTTATGGGCAAAAAGGATATCCGATTGGGGTAATCGTAGAACGTTAACTACTGAAGAGAGGAGACATCCAGATGAAATCTATAATGAGAGGGTCCTGTCTTTACCGGTCAACGATCGTGTCAGTGAGGAGAATACAGATAACGTCTACATTAATAGTACTATGAAAAAGTATGATCGTTTTTATTCGGACGTTGTATTGGAATGACATCGATGCTAGGTGAACAGTCTCACCGTACAGTTAATTTGATATAAAAGGTAGAAACGGTACTGTGATATAAAGGGTTTTTACGTAAAGGATTTTATACATAAATAATTTATGATTTCATCATCAAGGTTAAAGACCCATTCTTATTGAATGTTACATATGGTATAATTCTTAACATAAACAACACACAAAAATTTTCATATAAAATATATGGTCCAACCGTTAATTTACCTTGTTTTCTCGTGTCGTAATCGAAAGAGATAAAGAGTAGGAGAAAGGATGAGAAATATCTGATCAGACTCCTGTACGTTTAAAAATTAAATTTTTTTTTAAGGTTGTCGTTAATCTAGTCCTTCATCCGGTGGTCTGGGCTTGACATAAATTTAAATACGTTTGTGTTTGTCTTTTTCTCATTCTTTAATTCTTCTCATAAACCTAGAAAAGGAGACTCACCAAAGAAAACGATGAGTGGGATAATGAAAAAAGTGAGTGGACGAATGAAAAAGGTACATAAGAAATTTTTTTCTTGAAGATTTTTATTAAGCTGTTAGTCTTCACTTAAATACCACTGTTTCCGATTAAGATTCAGTTAAGAAAAGGGGACTCATCCACATAAACGAAATCCAGTATGCCGATTCTGTGAAGTTTGTGACCTCGTAGACTACCTTTTCCCAATGGTGACACAGTAGGTCCTGCACGAAAATAAAGTCGA
>S0134_GV_076_A
TACACGTACAGGTCAACTCACACAAAGGTCTAAGTGAAACAACATACACGTACAGGTCAACTCACACACAGGTCTAAGTGAAACGACATACACGTTTACCATCACTGTCAGTAGGTTGAAACAAAAAGAGAAAGTTATGACATAACCGATAAGACCCAGAAGACGGAGAGGTGTATTTAAAATCTTAGTCAAACAACTAAATGTGTCTCACTGAACGACCCTAACTGTAACATACTTTAGCTGTCTCGTTGACCCTTCTTGACTGTAGAACTGTTATTAACTCAGAAACATAGATACTTGTATCTTATAGGAAGTAAATAAATCAAGAAACTAAAGAAAGTAGTCGCAAAACATCGAAAAGAGCTTATTTCGAACAGTAGAAAACCCACACGACCATATTTACCATAACACAAAAATTAAAGTTTAAGGTGAACAAATAACGACCACATATCCTTTCATTAACTGAAAATATATAATTGGAATATAGGACGTTGGAACGATATTAACGAATAATCTAGGTTGTCATAAACCAACTAAGAAAACCTAAAAGATCTATCGGTTAGTACAGTAGACACTTGTTTCTGTCAAAATGAATAAGGAAAGGTTAGACATATCGAAAATAAAGGAAAAGAACAGAACAACATAATCGATCCTGAAAGTCATGTTACAACTTTCCGTACCACTCTCCTTTGTAGGAACGGAACGAGGACTAGAATCACCCTTTTTTCGAGACTCAGAGAGTGGTCATTCACACTGCAAGTGATATCCAAAGAACATCTATAAGAAATAGTTCAACTCCTTCAAGAGGAGATAAGGATCAAGTGACTCGCAAAAAAAAAAAAATTGGTATTCACCCGTAAGTTAAAACAATTGAACAAAAAGACGTAAATAACTCTACTCGTACACTAAAAAGAAGAAATCAGACAACTACACTATCCAAAATGTAATGTAAATATAATGTAAATGTAATTGACTAAAAACTTGCAACTGAGACTGAACGTATGGAACCTATTTAATGTGAACCAGTACCACATATTAAATGTGTAACAACCTAAAGTAAACTATAAAAAAACTCGTGCAAATGTAGACACAAATTCTCTCTATAACCAGACATCAAAAGAAAAGAACGTTATAGAAACAGACCAAAATCATAATCCCACTGCGACCGGAGTATCTTACTCAATCCTTCAAAAGGGAGACGAAGATAGAAGACTTTCTCTAACACTTCTTAACCATTTTAAAGGAAAATTTTACGAACAATCTTAAGTGGCCACTTGAGTGGACCTGAACCACGAATGACAAAACCTTCTAATAATTAACACTTAAGTTAATAAGTTAAAGAAATTGTCTATATCCGGATAAGAGCCGAGTAACGTTAGAGACGGAGGACCCACTTTCGTCAAGCGGACGAAGTCGGAGGGCTCAACGACCCTAATGTCCGTGCACGGTGGTGTGTACCGATTAAAAAAAACAAAACAAAAAATCATCTCTGTCCCAAAACGGTACAACGGGTCCGACCAGAACTTGAGGGCTCGAGCCCGTTAGACGGTCGGAACCGGAGGGTTTCACGATCCTAATGTCCACACTCGGTGACACGGATCGGAAGTCTAACGGGATAAAGAAGAGTGCACTTAAAATCGTCTAACACAGAAAGTTCCTTACAGAGAAAGTAGATCCAATAGTTTAAACACTCATATCTCAACAAGTATCATAAGGAAGTTCAAAGAAAATTACCGGTATTCTAGACGTCACTACAAGGGAAAAAGTAAAGACTACAATTGTTAAATACAGGAGAGAGA
>S0136_GV_077_A
CGGGTGTTCTCTTTCGTCCTTTCTAGTTTTTAGCTGTAGGATTGTAGTATTACTTTTCTTGATCTCTTCGCTCTCGTTTCTTTAAGTTTTCGATAGTCTTCCGTTCTTTATTGATTCTAGTCTCGTCTTCAGTTCCTCTATGTTTGTGTTTTTTGGGAAGTTTTTTTAGTCACTTAGGTCCTCGACCAAAAGACTTTTCTAGTTGTTTTAACTATCTGGTGATCGTTCTGATTATTTCTTTTTTTCTCTCTTCTTATCTTATCTGTGTTATTTTTTACTATTTCCCCTATAATGGTGAATAGGGTGTCTTTATGTTTGATGGTAGTCTCTTATGATATTTGTTGAGACACGTTTATTTGATCTTTTAGATCTTCTTTACCTATTTAAGGACCTGTGTATGTGGGAGGGTTCTGATTTGGTCCTTCTTCGACTTAGTGACTTATCTGGTTATCGTCCGTGACTTTAACTCCGTTGTTAATTATCGGATGTTTGGTTTTTTCAGGTCCTGGTCTACCTAAGTGTCGGTTTAAGATGGTCTCCATGTCTCTCCTCGACCATGGTAAGGAAGATTTTGATAAGGTTAGTTATCTTTTTCTCCCTTAGGTGGTATTGAGTAAACTACTCCGGTCGTAGTAGGACTATGGTTTCGGACCGTCTCTGTGTTGTTTTTTCCCGTTAAAATCTGGTTATCGGGACTACTTGTAGCTACGCTTTTAGGAGTTATTTTATGACCGTTTGGATTAGGTCGTCGTGTAGTTTCTCGAATAGGTGGTACTAGTTTACCCGAAGTAGGGACCCTACGTTCTGACCAAGTTGTATGTGTTTAGCTATTTGCATTAGGTAGTGTATTTGTCTCGGTTTCTGTTTTTGGTGTACTAATAGAGTTATCTACGTCTTTTGCGGAAGTTGTTTTAAGTTGTCGGGAAGTACGATTTTTGAGAGTTATTTGATCCATAACTACCTTGCATAGAGTTTTATTACTCTCGATAAATACTGTTTGGGTTTCGGTCATAGTATGACTTACCCGTTATTGACCTTCGCAAGGGAAACGTTTGACCGTGCTCTGTCCCTACGGGAGACAGTAGTGAGGATAAGTTGTATAACAACCTTCAAGACGGTCCCGTTAGTCCGTTCCCTTTATTTATTTCCTATAAGTTAATCCTTTTCTCCTTCAGTTTCACAGGGACAAACGTCTACTGTACTAACATATAAACTTTTGGGGTAGTAGAGTCGGTTTTTAGAGGAATTCGACTATTCGTTAAAGTCGTTTCGGAGTCCTATGTTTTAGTTACACGTTTGTAGTGTTCGTAAGAATATGTGGTTATTGTTTGTCTCTCGGTTTAGTACTCACTTGAGGGTAAGTGTTAACGATGTTTCTCTTATTTTATGGATCCTTAGGTTGAATATTCCCTACACTTCCTAGAGAAGTTCCTCTTGATGTTTGGTGACGAGTTACTTTATTTTCTCCTGTGTTTGTTTACCTTCTTGTAAGGTTACGAGTACCTATCCTTCTTAGTTATAGCACTTTTACCGGTATGACGGGTTCCATTAAATATCTAAGTTACGGTAGGGGTAGTTCGATGGTTACTGAAAGAAGTGTCTTAACCTTTTTTGATGAAATTTCAAGTATACCTTGGTTTTTTCTCGGGCGTAACGGTTCTGTTGGGATTCGTTTTTCTTGTTTCGACCTCCGTAGTACGATGGACTGAAGTTTCATATGATGTTCCGATGTCATTGGTTTTGTCGTACCATGACCATGGTTTTGTCTCTCTATCTGGTTACCTTGTCTTGTCTCCGAG
>S0138_GV_078_A
TAAGGAAAGTTTTCGTACTTCGTTCCAGTTATAAAAATTTTAGCAAAGGGGGGTAAGGGGTTCCAGTAGAAGACCGACACCAATAAGAGGTCAGTTAAACAGAAGGACGACAACGGTATCTATTTTGATAAAAATCACGTGTTGACCAAACTTCCTTCAAAAAAATTAAAGTGTTGAAGACGACCAACCGTAGGTATTTACGGAAAGTCTCGAAACAAATAGTCGACTGTCTTTAATGAGAGAGGTGGACAACCAAAAAAAAAGGAACTCTCCACTAAAGTCTATTCTTCCTTTATGTTTAACGTCCACCGTCGGTAACTTGTTTCCGATTGACCACCGTCAGGTCGGTCGGTGTATTGGGAACCGTCGACCGAGCGTCCTCAGGGACGAGTCACAGTCGACAGTGGTGGTGAAGACCAACCGAACTTATAGACCTGGGTGTATCCGACCAAAGGGGACGTCATGGGTTAAACTACTCGAGAAACCTACTTGGTCTTTATGTTAAAATTACCTATTGTACAAGTTCTGGTAGTGAACAGGTAGTAGTCTCTCCTTATTGTCTTGTTATGTCATAAACGACTTGTTGAAAGTTACTTTCCATGTGAAGGTTACTAATAAACCAGATGTTAAAATGAAAGTCCTGTAGGGCAAGGACGAAAAGATTTGTTATCCATAAAACAGGGTTTCGTCCAGGTTAAACGGTAGTACTATTTCATCAGTACACAGTGAATTGGCACCTCTACGTGAGACTCTTTACGTAGTAAACTACTAAAAACAGCAACGCATTAGTAGTATCTCACGTGAATGTGTTTGGATCTACCATATCGGATGGTGTGTGGATCCGCTATACTCTATCGGATGGTAAGGTTGGTGGCAGTATATAGGACCGATGACAACTGGCTTTACACCAATACGTCATGTACTAATATATACGGTTCATAAGGTAACTCTACCAATAAAGGAGGAAAGTCATAGGGTTATTACAGTTAAGGGGATGTTTAAGATGAGTAGGACGTTCTAATTTGAGTTTGTAGTGGTCATCCGCCCCGACCCACCGAGTACGGATATTAGGGTCGTGAAACCCTCCGGCTCCGTCAACATAGTGAACTCCAGTCCTCAAGTTCTGGTCCGACCGGTTCTACTGTTTTGGGACAGAGGTGATTTTTATGTTTTTAATCGGTTCGTACCACCACACGCGGACATCAGGGTCGATGAGCCTTCCGACTCCGTCCTCCTGACGAACTTGGACCCTCCACCTCCGACGTCACTCGGCTCTAGCACGGTACCGTGAGGTCGGACCTACTGTTTCACTCTGAGGTAGAGTTTTTTTGTATGGAAATCACTCTCCGGAAGGGGACTACGGAGTCCTTCTTGGAAATAAAATCGAAGATGTCTTGAAACATTTGAGAAGTGGGGTGATATTGGTAGTGGTGAAACAAACTACAATCAAACCCTTTTACAGACGGAGATGTCCATCCCGCCTGGGGTTACGGTCGGGAAATGGTGTGTCTCTTTCCAAATACTTACAAGTTATTTAGTTAATTAGTTGTAGAGTGTCGAAGGGTGGTGTGTGTGTTAGGGGTCGTGTGTGTGTCTATCATGAACATTGTAGACGTTTAGTACTCGTCTCGATCTTTGGTATTTCTACCCGTCTTGGGATCTGGGAAATCTATGGAAGGAAGGTCTTTGTTCATGGTCACATGGGTCCTGTCGGGACTTACCGGACTAGGGCTCGGGACTCAAGAGGTCAGGTTTTATGCAGACGGTAGAATAAGTTTTCCGTTTCAGAAAAGTTCTCAC
>S0140_GV_079_A
TATCATTATCTTTTGTTTACGTTCAAAAGTCTCTAAAGTGTCTATATAAAAAGGTTTTATTCATTAACTCAATTATAAAAGGAATTTAATAAATTTCTAAACACAAGTATAACATAGAAATTTCAACTTTTATCTTCATTAATTGGTCTAACCTGATAATTAAGGACAAGTCATAACTCACTTGCCAAGATAACGTAAGGAAAAGAGAACTTCAAATTAAAAAAAACTGTCCTTTACTCCTTTTTCTACTAAAAAAAGGTTCAAGTAAACCGTAAAATAACTCCTAGAATAAGGAAAAAACCTTTCTTCATATTCAATTGGTTTTATTAAAATAAAATCGAAGATTCAAAAGTTCATTTTTTACTCTATTTGTAGATAAAAAAAGGGTTCTTAAGAGAACTATAACTCGTATCTTAACGTCTTATTTATGAGGATTTAAGGTGGTTCCATTTTATTTTATAACCACAAACTAAGGTTACTATTTATAGAAAAAGAAGAGGAGGGTTGAAACCTTGATTACTTCTTTATTCTGTTCTACCAGGTTCCTTTTGTTTTATGGTAAAAAGTTACAACCATTTTGATCACCTTCTTCTATAGAGATCTAGAAGTCCGTTACAAAAGAATTTCGGGTAGTTTAATATCCTCGTTGCTACGATAAGACGCACCTTATCTTTTCTTCCTACCGAGGTTTTTACCTGGTCTCCTTGACTTTGAGGATCCAGGGACAAGAAGACAATTTAAAGAGAGAATACACATTTAGTGAAACACGAAGTATATCATGCTTTTAATATGTATTTGATTTAATGGACGTGATAATACTTAAAATTTTTGAAGTTTGTTAACCCTATAATGACTTTTAAGTTACGTAAGACTTTTTAAAATCGTTTCAATTTATAATACACCGTAATCTAAAGTGGAAATTTTATTTTACATAAACTTCTAATAATAAACTTATTTAATTTTTGATCTTTATCTTCTTTGACCATTTACTTTTGTGATTATATCTGGTATATACTCCGTCACCTAACTGTAAGGTCCAAATTAAAACACAACTACTAAAATAGAAGTGTAATTCAGTTAGATTAAAAGAACCGACTCCTCTATCGTTTTCTGTTGACTCGGTGCTTCAACGATTAAAATAACAGGATTAGTAGCGAAAGTTAAATTTAATTTAACTTACCGACCTTATCTTTAAACTTTACCTTAGATTGGTACCCATGACGATAAAGATTAGGATATTTCCCTTTCTTACCCTGAACCAAAGACAATTATTTCGGTGGTTTTTTTTGGGGAATTTGAAGGAAAATCTACATAATGACGTGTCTCTTGTAAGTTTACAATTGAATTTCGAACAGATAACGTATGGTAATTAATCTTGAATTACACGTTCAAGTAATTCTTTTCCGTTGGAGATCTAACTGAAACAAAAAAAATTAACGTCATCGATATTATATTTTATATAATAGGACATAAAAATTAATGTTATATAGAAATACATCAAACTTAATTTTTTGCTAGTCCTCACGTACATTGAAAGAATTAACAGTTCTGAAGAATACGTTTAGACAATAGAGTGTATAAGAATTTCTATCCAAGTATAAAATGTAGAGTAATTTAATTTTTATCAGTTTTGATAGTTGGTTCTCATTACTAAGAAGAAGAGATCAAAGTAGACCTATTATCTGTAAATAACAAATGAAAGACAAAATTTAATGTCACACGACTGAACTTATAATGTTATCCGGAGTAAATTAAACCAATACACGATGGTCTCCATTGATATCCATGTACGAAATTATG
>S0142_GV_080_A
AGACACAGACCGAATAAAGTGAATCATATTACAGAAGATCCAAATAAGTCGAACAGTGTGCACCGTCCTCAAGGAAAATAAACTTCCGACTTTTTATAAGGTAACGTACATTGTATATATGTGTATAAAAAAATATATAATATATATGTATATAAAACATATAAATAATATATATATATATATATATATATATATATATATAAAGTTGTGTTAAAGAATAAGGTCAGTAAGTAGATATCTATGAATCCAACAAAAATAAAGAACCGACAACACTTATTACGACGTTACTTATACTCTTACGTCATAGAAATGGTCACCACTAAAGTAAAGGAAATCCATGAATGGGTCTCCTACCTACCAACCTAGTATGTCATCAAGATAAAAATTAAAAACTCCTTTGTTATGATAAAAGGGATTACTAAGATTGTAAAATGTAAGGGTAGTTGTAGTATCTTCCCAAGGTAAAAGAAGTGTGAGAGTGGTTGTGAATAATGGAAAGTAGAAAAACTATCACCGGGAATATCGTCACACTCTATTATAAAGTAACACTAAAACTAAATGTAAGGACACTACTAATCACTACAACTCGTGGAAAAGTGAATGAACAACCGGTCAAAATGTAGAAGAAACTTTATTCCAGACAAATCTTGGAAAGGAGTAAAAATTAACCCAACAGATAAATAAATAAACGAATCATAACTCTAAACACTGAAGGAATGTATAAAACTTATAATTAGGGAATAGTCTATATACGAAACGTTTATAAAAAAGAATTGTACATCGAACGGAAATACAAAACAACTAACAACGAAAACGACATGTCTTCGTTAAGTCATACTATGTCAGGGTTAACGAATAAACAACAACAACAACGAACTCCGAAATCACACTCTATATATACATATATATATATTTTTAGTAACAGCTCCAGTTAAGGTTTTTCAAAAGGAAGATTCTCTAAATATTAAAACGTAGAACACAAATCTAGAAATTAGATAAACCAACAAAATGTTATGACATTCTATTCCCGGGTTAAAGTAAGAAAACGTATATCTATAAGTAAAATAGTTAAGGGAAATAACCTTTTTTTTGTAAAAAAGGGTTAATACATAAGAACCAAGGGGACAATTTTGAATTAACTGAAGCATACGAACCCAAATAAAAGAGACTATAGAGACAACACAAGGTAACCAGAAACACAGACCAAAACACGGACATGATGTGAAAACACTAACACTCTCGTAACATTATATCTAATTTGAGTCCTTCACACTACAGAGGTTGAAACAGAAAGAAAGAATACTAAATAACCGTTAATTTCTGTAAAACAACAATGTATATGTAAAATCCAAAAAAGATAAAGACACTTTTTATGGTAACCCTAAAACTATCTTTAACATAATTTAGTCATATAGTGTAACCCATCATACCTGTACAATTGTGATAATATTATTACACGGAACCACACCTAGAAAAACCTAAAGATTATACTCTTTAATTTCTTGTGGTTTATACACCATAGGAAATCCGAATGACATATCCATAAAGATACATGAAGGGGCACAAACTTTTAAAAGGTCGGTAATAAAGAAAATTATGTGAAAGACAGGGAAAGAGAAAGAGAAAGAAAAGAACTTGAGGGTATTTTACGTATTTAATCTGTCGAACTACCGTAGGGTATACAGGGAATTCGATAGGAGTGACGAAAAGGAACAAACAAACAAACAAACAAGGAGACTGATCTACTTAAAGTTATTACAGAAGTTCAAATGATTAGGAAAGAAAAGGAACTAGATC
>S0144_GV_081_A
TGTGTGTTTCATGTATAATTATATATTTTCATATGTTAAATAGTGGTTTCACTTTATTCGGTCCGTGCCCTTCTGTTTGTGACGTACTAGAGTGTACACCTTAGACTTTTTCAACTTGAGAGATTCAGCTTGAGTGTCCCACTCTTCACCACAGAGTACGACTAAAAATAAACGTAAACGGAGTACCCTATCGTTCAGAAAAATTAAACGTAGGAGTCATCAGGAGTTTCGACCATGAAAATTGGGGATGGCACCGGGCAAGGTAATGGGTTCACGGGTAGACGACAGACAACCGGAGACGTCATTGGACCAGAGGGAAGACGAGACGTGCATCATCGACCTCATTAAATAAATAAATAAATAAATAAAAAACTCTGTCTCAGAACGAGACAAAGGGTCTGACCTCACGTTACCGCACTAGAGCCGAGTGACGTTGGAGGTAGAGGGTCCAAGTTCGCTAAGAGGACGGAATCGGAGGGATGATCGACCCTGATGTCCGTATACGGTGGTGCGGACCGAATAAAAACATAAAAATCATGTCTACCCCAAAGTGGTACAACGAGTTCGACCAGAGTTTGAGGACCAGAGTTCACTAGGAGGGCGGAACCGGAGGGTTTGACGACCCTAATGTCCACACTCGGTGACACGGGTCGGACCTCATTAAAAAAATTTCAAGTTTAGGAAGGTAGGGTGAGGAACCGATGTCTCGTGTACCTCCCTTGTCTACCTCACTTATACCTCACTTATGGGTCAGAAAAGACACCGGGAGTGGGGCCAAACGGGAGGAAAGGGGTGCGAGGTCGGTGTGACCGGTTTAAGGTCTACGAGTTTCCAAGACTCGAGGCGGACGGAGTCCGGAAGGGTGTACGACAAGGGAGAGAGACTTAGTGAGAGAAGAGGGAGGAGAGGAGTCGACTTTATAACGAGGGGTCTGGAGAGAAAAATTGGTGAGGACACAAAAAGAAGAATCATGAATGATGTCAATGTCAAATAATGTAAGAGTACATCAAAGAATTACACACAGAAATGGTAACTGTTATCAGACGACCCCCGTCGACAGAACGAATGGGCTCCCATGACACGAAGGACCTCAGGTCAATCGACCAGTACGTATAAACAAATTACTTCAACCGACCTGGCCGTCCCAATCGCTCTTGGGTGGATCTTATTGAAACGATGAGGGTCCTCTCACTCGGTACTAAAGATGACGCGGGTGTCTTACACGGACACCGAACTTAAGTCCCTCCGTCACTTTCTTACCTCCCACTTAACTTACGAGATACGAGTCTCTGAGATATCGGACTAGTAAATCAGCGAGACTAGAGAGGAGGTATCAGAGAGACTAGTAAAAACGACCCTAGGGTAGTTTCGCCAGTCCCTCGACCGAGAGGTACCACGGACCGTCTTGGGGGTTGAGACCCCGTACTCGGGACCCTTGGTCGGTCGAGGTGGTCGACCCGACACGAACAACCGACACGACGACCGGTCTTGGGGTGGGGACTGGGGTTTCCTGAAGTTTGGAATCCCGTGAGTAGTCTGACTCCCTCACCAGTTCTCGACGTGAACCGACACACTTACTTCGACCAACGTGAAAGCAGAATGACTCTTCTCTTAATCTTTTCTTAAAAAAAAAAAAAACTCTGTCCCAGAGTAAAACACCGGGTCCGACCTCACGTCACCACGTTGGTATCGAGTGACGTTGGAACTTAAGGACCCGAGTTCACTAGGAGGGTGGAGTCGGAGCACTCATCGACCCTGGTGTCCGCACACGGTGGTGTGGGTCGATTAAAAATTTTAAAA
>S0146_GV_082_A
GTGATTGATCAAGAGGTAGGGTAGGAGGAGAAGACGGGGGTATAGATGGGTACTAACACTTGATGAACCTATTTAAAGAGTTCTGAAAACCGGATCACTACCACACTGGATTATTAAAACTTTAGATTAAAACTTAAAGTGGGATCAAATGAAAGACCAACAGTTAAGTCATAATAAAAATACATCCGACCTACAAGTGCGACCAGTCTAATTGGTCTATTAACGATTGTGTGAGATCCAATACAACAAATCTTCATTATCGTCAACCTCCTTTACCGGATTTTTGTTCGTTTTGGTCTTTTTTTTTTTTTCGGTTATTCTCAATAGGTCAAAACAAATTTTTGACTTTTTTGGATGTAAAGTAAAGTACGAGTATCTAAGTTAGTATTTGACATAAAGGTTCTGACGACTTAAGCACCATTCTTCAACTAGTTCAATACCGTTAATAGAAACCCTATTAAACGATTTCACTCGTAAAACTACGACACACGGTACACCCGAGTCAACCAACTTATCACTGAAAAATTAGTAAGTCTGGACCGGAACGAGTGTCTAGGTTGGGTTCTCTACCATATCATACTCCTTTTTCCGGACCCGAAACTTCCTTCTGTTTCGATCCAGGTGTAGAACCACGAAGACAGGTACTCAGTATACTAGAACCTGAAACGTGGAAGCCTCACAGTCGAGGGAAGAGACATTTTTACCACCACCCTCCCCTTTCTAATAAAAGTTCTGACTACACTTCTGTTTTTTAATTTACTATAAAATGTCTAGTCTGTACCTCGATATATTTCATGGTTTGTGTACCAACTATCAGTCTTATTCATGTCTCCGATTCCGTGCTCAGTGAACCTGGACACTCCGTCTTCAACGTCACTCGACTCTTACGTGGTGACGTGATGTCGGACCTGTTGTCTCACTCTGAAACAGAGTTTTTTTTTTATTATTCATGTTTGAAGGGAAGAGATTATAATCGAATATTTATTAAAAATTTTTTAATAAAGTGTAGTGAAACTCTTGTTTATGTATTTATCTTTCCGATCATATATTCTCTTTGAGTTATTTAAGAACAGTTTATTTACCTATGTAAAACTCATAAAGAAAAGAAAAAAGAAAAATTCTCTATTCCAGAACGAGACAGTGAGTCGGAAGTCACGACACCGTACTAATATCGAGTGACATCGGAGTTTGAAGACCCAAGTTCGTTAGGTGGACGTAGCCGGAGGGCTTCACGACTCTAATGTCCGTACTCAGTTGTGCGGGTCGGAAAAACTTATAAAGTTTTGTCCCAGTGTTGTGTCTGTTTCTTCTCCACTAGTGAATGTACGAAACGTTCACCTTAACTTTCGAGTGCAGGTTTAAAGAGGAAAGTGAACTGAACTTTGAGGGTAATAATTCTAGTACTGTATTACTGGTAGTAAATAAATTGTGTGTACCTAACTTTTTGGATGACACATAGTTAACACCTCAATGTTTATGATTCAGTGTACAGGGAGGAAACTCTTCCAGAATTATACATCTTCTTTGATTTGTACTTTTGTTTACCAATTATATCATACACAGTAGACGTAACTACCTATTTTTATTCCTGTAAAACGAGTCTTCAAATATCAATCACACGTATTTACAATAAGTTGTCACCCAAAAGATTGCGAGAAGTTGAGTATATAATCATTTTTAATATGACTATTTAAGTTTCCGGAATCCAAAACCGAAATACGAAAAGGAGAAGGATCTTACGAGAAGAGAGAGACCTTTTGGTGTGTAGGAAGTCGTACGTTAAATTACGAGGTTGTTCT
>S0148_GV_083_A
AGTTTACATTAAATGGAGGTGAGTGTAAGTAGTCGAAACTGTTTGTTTGGTGACAAGAAGTAGAGACTCGCTAGTCTCGGACAACCCCTCTCCTTCTCTCTGTGGAAGGGGAGGTGTGTATGGGTATTAATTGGTCAATTCCGTCTGTCACCGCCCGATATCTTAAAACGATGACTTCACACCAGGGATTCCTGTCGTAGTCGTAGTAAACCTACGAAGGATCTGTACGTAACAGAGGTCGGGTGGGGTCTAGCTCAGTCTTAGACGTAAAGTTGTACGAGACGTCCACTAAGGACAAGTGAGATTTCAGACTCTTCGTGTCTTTTACCCTTTAGTTACACGAACGTGACCCTTCCTCCTTATGTACGATCGCCCCTCCTCGGAAGGACTTCCTACCTACTTCCTTGGGGTTTTCGTCACTGCACTAGGGTCCCCTTATCGTCTACCAGTGTCTCTCGTCCCTTTGCGGACTTTCTTGACCTCGAATCCCAGCTCTGACTCTACTCATACTCTGGTCCAAGTAATTTGCCCAATTTACGGGTCGACCGTTAGACCTGAATCAGACTTCTTTATTCCTTTTTTTAGTCACTGACAAAACTCCTTCTTTACGACACAAGTCGAGACACGAAATTTTCACGTTGGGGTCGATGACGCACTTCCTCCCCTCTTCCCTTCACTCCCCTCTTTTCTCTTCGTAGTTCTGTTCGTGAAACTTTATCGTAGTATGAGATGAGGGGTGGTTCCCTCAGACGTTCATCATATCTAGGGATTCACGGGGGACCTGGATGGGTGGTTTATTCGACGTCGGGTGATTGCGGATCCTTGTGATGACTCTCTTACTAATTAGCAATTCGGGTCGTATAACCACAAATAGAAATTCCTATTTTAATGGTAAAGAAAAGGAACTCCGTCGAGACTAAGTCCTTGAATCACCCAACTTACCACAGAGGGTCTTTCTATTCAGGTGCACGATTGGGACCTTTGACACATATATTGGAATGAACCTTTTGTCCAGAAACATCTACATTAATAGGACCTAATATTCTACTTGGGACTTAGGTCACTACACAGGAATACTTTCTGTCTTTTCTTTACAGGAATATTTTCTATCTTTTTATTTATTTACTTATTTATTTTCTATCTTTTCTTCACAGGAATATTTTCTATCTTTTCTTCGCAGGAACATTTTCTGTCTTTTCTTCTGCACTTGTATCTCACTCTTTTCTTCCTTCGGTACGCTCCCATCTCCGTCTTGAATCTCAATACGTCGGTGTTCGGGAGTCTTCGACCTTCTCTCTCCCTTCCTAAGAGAACATCTCCGACGTTTCCCTTCTACCGGGATGGCTGTGGTACTAAAAACTGAAGACGGGAGGTCTTGGCACCGTCCTATACAAAGACAATATTCGGGGGTTAGACATAATTAAACAATACCGTCGGGATGTTTTGATGGTGTCCCTTACTGACTCCGAAAACCTAAAGTACACGTTTACTATGAATTTTTAATCGGGACAGATTTGCTACTGTTACTATTGTCACCACTTGCTGTTGTCAAGTTTAATATTATTACCACGGGTATGAACCCGAATCGTACGAAGACATAGATAGAGACAGGACTCGGTGAAAAAGTGTCAATACTAACGTGTCTTGGTAGACACAAGAGAAAGGAAGGAACAAGGAGGATTGTGCACCGATTACTACGTAGTAGCCAGTCGTAAAGGGTTGACTATCCGTTTTCTTACGTGTAGGGGGAGGGGTGTATAGATGTAGGAGTAGGGTCTTGGACACTGACACAATGGACAA
>S0150_GV_084_A
CGTACCACCGAGTACGGACATTAGGATCGTGAATCCCTCCGACTCCGACCAACTAGTGAACTCCAGTCCTCAAACTCTTGTCGACCTGTTGTACCGTTTTGGGACAGAGATGATTTTTATGTTTTCAATCGGTCCGCACCACCACACACGGACATTAAGGTTGATGAGTCCTCAAACCCCACCTTCTTAACGAACTTGGGTCTTCCACCTCCAACGTCACTCGGTTCTAACGTGGTAACGTAAGGTCGGACCCGTTGTCTCACTCTGAGGTAGAGTTTTTTTTTTTTTTTTGTTTGTTTTTGTTTTTGTTTTGTGTTCTACCCCTCAAATTACGAGTCACGACCGTCGTTAAGACTGACGACCATCACGATTCCTCTCACAGTGGTGGAAATCCCCTGTTTCCCGTCTAGTATTAGTCCTATAGTCAAAAACCACATGGGCTTAAGTACGTAATTTGCGTAAACTTTTACTAGTGAAAGGAATTTATCCACTTCGTCGAGCTAACGTCAGGACGAAGACGAATATCGAATCATTTCGAAAAGAAAAGAAAAAAAAAGGGGGGAACCTCCCAAGCTTCCGGTCGAAATCGTCTCCGGTGAAGGTTTAATCCGGTTGAGGTACGGCCACGACGGACTTAATCGCTACCGGGACGGAAGGGCAAAGTGACTAACTAGTCGTGCCCGAGAACGACTCACCACGCCTCTAACAGGACCTCCGAGTCCCGAACGACGACACAAGAGGGCCCCAGGTTGGAGTCTTTGGTAGTGGGGGAGCACACCTATCAGGGGCCCTCCGGGTCTCCACTGAGACTTTTATAGTCTCTCCTACAGGAGGTCCTTGTGAGACCCCGGTCTGTAGGTACCCCGTCTCCAGTTCTCCCCCATCCCTCCCGTCCCAGTCGCGTCCAAGGGTCCGAATCCGTTCCTTTGCTTCTTTATTTCGTTCTCCTTCTTGTCTGCAGCGTTCGAAAGGGACACGTCGGCCCACCCGCCGTCGCTGTGGGTCCCTCCCTCCGAACGACGAACCTACACGACGACCGACCGAAGGACCCGACCTCCTCCTTCTCCGACGAGAGAGTCGGAAACGTCCATTTACTAAATGTTGACCGAGAGTTTTCTTTTTTTCTTTCTTTCTTTTTTTTTTCGTACTTTCTCTTTCCTTTTCTCTTTCTTCCTTCCTTCCTTCCCCGGCCCGGGTCACCGAGTACGGACATTAGGGTCGGGAAACCCTCCGGTTCCGTCCCGCCTAGTGCTCCAGTCCTCTAGCTCTGGTAGGACCGATTGTACCACTTTGGGACAGAGATGATTTTTATGTTTTTTAATCGGCCCGCACCACCGCCCGCGGACATCAGGGTCGATGAACCCTCCGACTCCGTCCTCTTACCGCACTTGGGCCCTCCACCTCGAACGTCACTCACCTCTTGTACGGTGACGTGAGGTCGGACCCGCTGTCTCGTTCTGAGGCAGAGTTTTTTGTGTTTTTTTTAATCGAACCGCACCACCGCCCACGGACATCAAGGTCGATGACCCCTCCGACTCCGTCCTCTTAACGAACTTGGGACCTCCACCTCCAACGTCACTCGGTTCTAGTGTGGTGACGTGAGGTCGGACCCACTGTCTCGCTCTGAGGTAGAGTTTTTTTTTTTTTTTTCTTCTTCCTTCCTTGTTTCTTCTCTTTCTTTCTTTCTTTTTCTCTCTCTCTCCTCGGTCCCCACCAAGTACGGGACATTAGGATCGTGAAACCCTCCGGCTCCGTCCTCTTAGTGAACTCTGATCCTCAAGTTCTGGTCGGACCCG
>S0152_GV_085_A
ATATTTTTTAAACGACATTGGTTCAATCTAACCAATAAAAAAGGATTCAGGGTCCTTGAACTGAACTTGATCGGTAATAGGATCAAACACAAAAGAGGAGGAGTAAAAGATACACAGATTATTGATAAAACTAACATCACTGACAAACGAAGACTTTCAAAAAACACTAGAGGGATAAATAAGATTATCCGTAGGGCAAGAGTTAACGGGGGTCAATTGGATAGTATGTATTTCAGATCTCCCATATTAAACAAAATTTACCTTTCTAAGTAAGAAATCTTTCGAGGTTTCACGAAAGGTGTCACCGATTTACCTTGTCCTTTGGTTTACTGTGCAACAGCACATATTCTCCCTCAATTTGTAACTTATGAGTATCTGTATTTCTATTCCTATTATCTATGGTCCCTGATAATCTATCCCCTCCTTCCCTCAATCTGTACCCGACTTTTTTTTTTTTTGATGACCCATGATACGAGTGGAAGTCGTAGTGTGTTATATGGGTATGTTGTGTAGACATGTTCATGGGAAATTAGATATTATTTTCAACTTTAATAGACCGGCCCGTGCCACCGAGTACGGACATTAGGGTTGTGAAACCCTCCGGCTCCGCCCACTTAGTGAACTCCAGTCCTTAAGCTATGGTCCGACTGATTGTACCACTTTAGGGTAGAGATGATTTTTATGTTTTTAATCGGCCCGCACCACCGTCCGTGGACATTCGGGTCGATGAGGCCTCCGACTCCTTCCTCTTAACGAACTTGGGCCCTCCGCCTCCAACATCACTCAGTTCTGGTACAGTAACGTGAGGTCGGACCCATTGTTCTTACTTTGAGGTAGTGTTTTTTTTTTTTTTTTACTTAATGAAATCTTTTCTAAGCAATTTTTATAAATAAATAAGTATGTATAAGATAAGTGAGTATCTATAAGTAACTGAAGAGACACGATCTGAGTCACAATCTAGAACTCTTATGTTTATATTTTGTCCTCAATAGACGAAAGTTTCTTGAGTGGAAGACTCAATCTCACCCGATGTCTATACTTTTATTTGTTAACTTTGTGTCTTACATGTTAGTTTTAATATATCGATGGTTTTTAGAGATGATTAACATTTCGTCCAAATATTAATCAGAGGACCTACCTACGAGTATAATTTAACAAGAATCTCCTTTTGTTAAACGTCCCTTTACAGATTTTGATACTAGTTTTAACATTTTTTATTATTTGGTACACGCACACACACACACACACACACACACACGCACACATAAACACGTACACAAACACACAGTCGTACTTTAACCTACCTTTACTTTTTTCATATACGGTCCGGAAATTTCTTCATAACATTATAATTGACTTTTATACCTTTTATTTTGCGAAAGGTATAAGACTCAGGTTTACACATTTCAAATTTACACATATAAATTTTGATCCTCTGTTCTATTCGTCTATTTTTGGAAGTACGATAATCCACTATATAATACACATCAGAAGAGGTTCCTAGAGACAACAATAAAATTATTTTAAATTATAGGGATTTCTCAAAAGATACGTTTTATCGTATTATTTTCACCATAATATCCCACACTTACATACACACATACACACGTACACATATCTTTATGAGATGTCTTAAAGACTCGTGACTCAAAACGATGAAAACAAAAAAAGACACACAAAACTAAAAAAAAAACGACAAATATAAGACAAGGAAGAAGAAGTAGATTTGTTTTTTAGCTTAGACAGACTAAAAAGACACACAGGTCACGACTTTTGTAATAAGTTGAACATCAATAATAA
>S0154_GV_086_A
AACAAAGAGAGACATTAACTAATCCAATGTTTCAGTTTTGTTTAAGTCACTTCTATTGAACTCACTCCCGCATCACCTTACTCCCTTCTTGGACTCTATTAATACTAGGTTAAACGAAAAGATACGGTGATAGAATAGGGTGTCCTTTACTTATTAATCTTCTACCCTTTATGATCAATAACATAACCAGAAAAAAAAAGACGAAAACCTCCCTTTACTCCTACTTTTGTCACCAGTAATGATTGTTAAGTCACAAGGTATGTCCTATGAATCTATACCGTTTATTCTATTGGTTTTTGTGGAGACCATCTTCTCGTTTTTATGATACAATATATTAATTATAGATTCCTTTTCTTTCTAACACGTTGAGATCCGACAATCAAAATAGAAAAAATTCGGTTATTGTTTTACGAAAGTGTCTCACGAAAATAGATAGAGTTCCCCGTAAAATATGTATGGTTTTTATCGCATTCCGAATTACGTGTATCAACAGTTCTTACAGAGTGTACTTCTTATTCTAGAAGAGATGTTAACGTATCCATCTCCATGCTGTTAGATATGAAGATTTACTTTCACCGAGTCACCAAAAATTATAAAAAGGGTAAACTGACGGTTTGACGTTAATGTGTACCGTAACCTGGAATAATTTAGTTACATTGAACCTCTCTAGACTTTTAAATCTTATTTAACTCTTAAAGACAATATTTGGTTTACTGAGTATTATCATGTGAGTTAGAAATACTACACTAGAGTTTAGGAACTTGTTTTCCTAATCGGATTTAAATAAGGATCCAAATAACCAAAACCTGGTTTTATATTATGTGGAAAGTATCATAGTCGTTCAATAGATAGTACTATATAATGAGTTTCTTAACTAGAGTTGTTCTAGTTAAATCAACTCAATTATCGATATAAAAAATTTTTTTCTTTATACCAAAGGAAATAAATATACATAGTTAATAAATAAAGACTAAAACAGGGGGAAGGTGGTACTTAGTCTTAGAGTCTTAAAGTTGAATTAGAAGTGCGATTCAACGACAAAGTGAAAAAGAACAAGTCGGTCACCTTTCCGGTGTCCGAAATCAGAGTTCGATTAGATTCGAAGTCAAAATGGAAACGGTTACTGTCTGGAAAGATGGATCCCTCTCAGTGTATTTGTAGATCTCGGAATTAAAGAATAGTATTTTATCATTATTATTGTTATCCAAGAGTTGTTTTTTGTTGATAAAAATAAACGGATCTAACTTTGAATACAATTCGTTTAACAGAGTCTTATTTAATCGGTGACTTTTCAGAGATCCGATAGTATATGAAAGTTAACAGTAAGATAATCCAACTAGGTTTTCATTGACACCAAAACAGTAATTTTCATTATCACTTTGGTGTTAATGAAAACGTGGTTGGATTATAATATTGTATAAATATACATTGAAAAAAATGACATTGGGCATTCGGATAGGTGTAAGACATGGCAAAAGGAAGACCAGTCGGAGGTTAAAGGTGAACGTCTCTTCAGTGCACGTCTAGTAGTAGGCAAAGAATAAAAGTTTACAATGTACAGACTTTAACCGTATAGTTTACTGGACAGGTAAAAAGGAAGGAAGGTTTAGAAGGGACACACAGTTACGGAAAGAAGAAGAAAATGAAAGAGTCCATTTTTCTAGTGTTCTGTAAAAGTAAAAAGGAAGAAACATACAATAGGGGTTATAACAGTGTAAAGAAAAAGAAATTTTTAAAAGGACGTACAGTAAAGGTGACGGTAAAGTCAGGTGTGGGAGTGGGCCAGAGAAGTATAGATAC
>S0156_GV_087_A
CCCAAGGTACCTAACTTTGGAAAAAAAAAAAATTTGGTAGGGAAAAATAACCACCTATAAATCCGACAAAGGTCAGAAAAGTTATAAAATTATTTATACGAAAATGGAGAGAGACACCCGTGTGTGTCTGTATAAATTTGCACTAAAACCTGTTAGCATCCCGTGTGTGTGTGAACTTTAAAAAGATCTATAACGGTTTAACGGGAGGTTCTAGTGACTTGTGTAAATATACCGTATACCCTTATCGAGAAAGGAGTGTAGAAACTGTTGTAAAACTATGGTAGTTTAAGAAATTCGAAACGGTTAGGTTTACGTGAAAAGTTTCACTCCTAAAAGTCGACAAGCATTTTAATTTGGGAACTTGAACAGTAACACTTTAATTCGGAAAGAGAATCGGGGTGTAAGAGTGAGGGTGGAGTCGTGGGTTCTTTTATTTCTACGGGATCCAGGAAATTTTATATTCAGTTCTCGACCCGTGCAACCGAGTAGGAATATTAGGGTGGTGAAACCCTCCGACTCCGACCTCCTAACGAACTCGGGTCCTCGAGCTCTATTTGGACTCGTCGTATCGTTCTTTGTGACATAGATGTTTAAAAAAAAAATTTAATCGACCCATACCACCGTTTACGGACACTAGGGTCGATGAACCCTCCGACTCCGCTCTCTTAACGAACTCGGGTCCTCAGGTACAATGCCACTGGATACTAAACAACTTGGTGACTTGAGGTCGGATCCACTGTGTCGTTCTGCGACAGAGAATCAATTTTTTTTTTTTTTTTTAAGGTTTGTTACCAAGAAAAGAGGAAACCAACATACCTAGGTGAAGGTCTTATTGATCAAAATGTTGTCGTAAAACGTCGGAGTTTTGACGTCGTTATCGTGTAACTCAACCCTTCATCACATTGCCTATTTACACTTCCGAGACTTCAATCTGAGAGACTCAAGTTTTTCGTCCGAGTGGAAAAATCGACGTTCCGGAACCATTGATTAGGAATGACGTAGAGTTACAGGAGTGGACATTTTACCCTTATGGGTATATTGTAGCCAGAGTATTTCAACTACGTTTCTGATTACTAATTTAATTCATCCGTATTGTGAATCTTTTCACGGACCGAATATTATTTACGGAACATGTAAAACAAGTGGTATTTGAAATGTTGTTGACCTGGTTATTCAATCACTTATGCAAAGACGGAGAACGAATTCTAAAAAACGTTTTCGTGGAAAATTTCTAACATCATAGACTTTATCGTCCTTGGTAATGTCGACGGCTTGGGTTAGAAAAAGTTATTGGTACTCACTGAACTCACGTTCCCAATAAGGTTAGGGGTCACGGATGAGTCCCAAACTATGTATCGTTCACGAGTCATTTACTATCGGTCTATCTCCCTGTTTGTATGTACAGTACGTACCGAGTAACCGGAGTCGTCCGTTTGAAACGTAAACAGGTTCACGTTTATTGGTCAGGGGTCAGAGTCGAGTGACCTAGTCTTAATGGACCTACCTCCGGACCTTAGACGTAAAACTTATGAAAGGGACCAGTAAAAACCGGAACCCACACTCTGACATCTATTAAGACCGAGATCTCTTTTAATAAAGATCATGAACCGTATCAAGGAATGTACATCATAAGTTATTTATAACAACCAACTTATTTAATTCGTAGAGTCCACAATCAATATCCTAAAAGTGTGAGTGTACCAGGGTTCTCTACCTCCGAGTAGACTGTGAGAGTCGGTGTCAAGTGTATCACACCGAGAGTCTCGGATGTAAGACTACGGTGTGACCCGAGGGTTCTCC
>S0158_GV_088_A
AGTCGTCTTTACGTTTGTCCATTGTCTTAGTCGGACACTGCTCCACTTTGACACCAGACTGTCTCACTTACAGTCTTATTTTACGTAGAATAATAAACAATTGTCATTTTATGGAATAAATGTAACCGAAATTAGTCTGGGAATAGTCATGTACATTTTTGATAAAACAAAACGAAAAATTGTAGACCAAAATAAAGTTATCGTATAATTTAAATAATGGTACTCTAAGAAAACAATACTTCGTTCCTTAATCGTACAGAACGTGTTAATTTATCAGATAGCATTTTTGTCCAACAACTTGATAGTAGGACGTCAGGTATAATGGGGGTGAGTACAAAAAATCAAAACTTTAAATCTTTATTTGTCTTACAAAATTTTTATTGTTACTAGTAAAATCTTTTATAACCAGTAAAACAAAGGTATAACAAATTACCTCAGATTTGAAAATTTTCCCTTTATCAAGAGAAAGTTTCAACTTGACGGGTGTAAAGTGAGTGTGTGGGTGTTTACCTTACAATACATATTTTCGACCATAAGAGTGGTGAATGTCCGGGGGACTTACGTTAAGATTATCTACCGTATTATCTAATCTTTTTTATTTTTTCTTCGTAACTTGCCATCGTAACTTTAGACAATTATCTTTTTCCAATATTTTAATGTAATATCCAGTCGTAAACTACGTATTCTATATCTCTTTTGGTTGAAAATATTGATATCGGACGTTTCCGTTAATGTGATCTTTTTGTACGTTTTATTTACAATAAGCGACTACGATTAACTAAAGAAAAGTAAGACCAGAGTATGACACAGTTTAAGTTCCATTATTATCTCTTGTTTTGTCGAACTAATGTTTTAACAACTTTCTCACCCTGACCCCTCCTCATCCAGGGCATGTTGGCTGCCTAGACTTACCCAAAATTCATTTAGAATTAAATCTTGATCTTTCACCTTTGTAGGTGGATGTGCTTGTGTGACCTTTTTTATTATTGCAATTTATTTACAGACTAAATTGTAAATTTAATTTGTGGCCGTAATGTCTGAAGATTCTCGTAATTAAGTAACATCTAAAAGGACTGTGTATTATGTAACCCGTTAAAGGTGATCTTTTATATTACCTTTATATTTTTATGTGTTTTATATTTTTAACTTTTACCTCGATATTTTAGTGAGACGTGGAGGTCCAGTAGGTCGAAGACCGAGACAGATAGGTGCTCCGAAGGTTTCCGTGGGTTTCTGCATGGGTTGTTGGAGTCACCTTTACTGGTAATGACTCCGGAACTCTCGATACAACAAGATCACGTCCGAACAGAGAAGAACCATGACAATGTCATCCATCGATCAGTCTATATTCGTCCCAGCCTCTCGGGGGTGTTGGTGGTCCTTACAGTCTCTTGGTAGTCTACCAGTCCACCAATGATTTGACAGAGCGAATTTATTATTAACTAGTGTAGACCGTCATCCCTTTTTAGACAGAGGGTGGTCTATCTGTTGTGGACTTTGACTACTAGACGTCGAAGGGCTATTCTAAAGTCCTCAATCCACTCACCCGAGTTCGTACGTCTTGATTCCGTTTTACCGTCTCAAATTGACCGTCTACTAGAAGGAGATCCTTGTGACCTGACCATTCCCTTGTTTCGGAGTACCCTCGGACACGTTTTGAAGTCATTTGTGATGTGTGAGTCGGGGAGGGTCCAGGACCGTCTGGTGACGTGTATATCTGTCGGAGTTCCCTTCTTAGTCTCCTCTTCCTTACGTTGGGGGGATCTTGGTGCGGTTGTATATTTTGGAGGTTCAATTTCC
>S0160_GV_089_A
CACTCTTGTACTCCCCAAACCAAAAGACAAGGACGTAATCAAACGACTCTTACTACCAAAGGTCGAAGTAGGTGCAGGACGTTTCGTGTACTTGAGTAGGAAAAAATACCGACGTATCATAAGGTACCATATATACACGGTGTAAAAGAATTAGGTCAGATAGTAACTACTCGTAAACCCGACCAAGGTTCGGAAACGATAACACTTGTCACGACGTTATTTGTATGCACACATACACAGGAATGTCATCTTACTAAATATTAGGAAACCCATATGTGGGTCATTACCCTAACGACCCAGTTTACCATAAAGACCAAGATCTAGAAAGTCCTTAACGGTGTGACAGAAGGTGTTACCTACTTGATTAAATGTGAGGGTGGGTGTCACATTTTCGAAAGGATAAAGAGGTGTCTGAGAGGTCGTGGACAACAAAGGACTGAAAAATTAGTAGGGTTAAGATTGACCGTACTCTACCATAGAGTGGCACCAAAACTAAACGTAAAGAGATTACTGGTCACTACTACTCGTAAAAAAGTATACAAACAACCGACGTATTTATAGAAGAAAACTCTTCAAAGATAAGTATAGGAAGCGGGTGAAAAACTACCCCAACGAAAAAGAACATTTAAATTCAAGGAACATCTAAGACCTATCATCGGGAAACAGTCTACCTATCTAACGTTATTAAAAGAGGGTAAGATATTCAACGGACAAGTGAGACTACTATCAAAGAAAATAATATATCGTGTTAAAAAAGAAATACTATATAAATGGATTATCGAAGTACTAGAGTGGAAACTTGTCACTAGAAATCTCACCTTGTATGAACGGATTCCTCACAAATGTCGCGAGGTAACCCCACGACGTAATCAGACAGTGTCACGATATTCCTATGGGTTCCGACCCATTAAATGTTTCCTTTCTTCAAATTAACTGAGTTTCAAGACGTATCGATCCTCCGGAATCCTTTGACTGTCAGTACCACCTTCCACTTCCCCTTCGTTCACGTAGAATGTACCGTCGTCCGCTCTCTGTCCTTTCGTCCCCTTTTTGAAGGTGAATATTTGTGTAATTTAGAAGACTCTTGAGTGAAAGTGTTCTTGTCGTACCCCCTTTGACAGGAGTACTAGGTTAGTGGAGGGTGGTTCCGGGAAGGGAGTTGTACACCCTTAATGTTAACCCTAATGTTAAGTTCTACTCTAAGTCCACCTCTGTGTCTCGGTTTGGTATAGTCCACGTCCTTCTTTTGTTACCTTGATGATAAAAATAAATTGAAATGTAATCAGACAAATTTAACACATAAACATACACGAGATCCTAATAAGAATTACATATAATGTCACTGGAAGGGTCATTTATAGCTTACTCCTTTATTGGGTATAAACGTGAGAGGGGTACGGGTCGTCTCCCGGAGTGTGTACCGTCCTTGTGTCATTTAAAAATGTTTCATAAACAAGTAAATCATTTTTACAAAAAAAGAAAAAAAGGGGAGATTTTTGGATCTACTCTATTGAAAGTAATTCCAAAGTCTTAAACCGTACCTCCCTATATCATTTTTTTTTTTAATTTTCAGTCAAAACACCGTGTCTCCTAACGACTTATCCGACCGTAAACTTGGTCTTATAAGATACTTTCTAAGGAAGATCTTATAGGATACTGTTTATATACATGTAGATCGGTCCGTGTCACCGAGTCCGGACATTAGGGTCGTGAAACCGTCCGACTCCGCCCGTCTAGTGGACTCCAGTCCTCAAGCTTTGGTCGGACCGGTTGTACCACTTTGGGACAGAGATGATTTTT
>S0162_GV_090_A
CCAAAGTGGTACAACCGGTCCGACCACAGCTTGAGGACTGGAGTCCACTAGACGGGTGGAGCCGGAGGGTTTCACGACCCTAATGTCCACACTCGGTGGCATGGGGTTGACACAAAAACAAAAAAAAAAAACTCTGCCTCGCAGCGAGACAGTGGATCCGACCTCACGTTACCGGGTTAGAGTCGAGTGACGTTGGAGGTGGAGAGTCCAAGTTCACTAAGAGGACGGAGTCGGAGGGCTCATCGACCCTAATGTCCGTACGTGGTGGTACGGGCCGATTAAAACATAAAAATCATCTCTGCCCCATAGTGGTACAACCGGTCCGAGCAGAGTTTGAGGACTGGAGTCCACTAGACGGGAGGAACCGAAGGTTTTCACGACCCTAAGGTCCGCACTTGGTGGTACGGGCTGGGGTCACATTGGAATATTAAGTAGTCACAGGGGAATAGGACTACACTATCGGGGGGTCATGGAACTGTGAATTGTGAATATTGATTGGTGGTAAGCACATTAGTACACAAATTCCGACAGAACGGGTGGTCCGTCCTGCGACACCCTCCCGTCATTGATACAAAACCAGTGACGGTTCAGGGGTATCACGGACTGAAGGTCATCCTTTAGGTATTTACAGACAACTCAATTATTTATGGTAAATGGTTCAGGAATTATACACGACCCGTGATACGATTCGTGAACTAATTGAACAAACAAAGGACAAAATACAAACGCCAGGGAAAGATAAAATACATGAAAACTCGTAAAGTTTCGAAAAACCGTGCCTGTGAAGACTGTTTCAAGTTTGTCTCTTCACGTAAAAGTCAATGAGTAGTCTCACTCCGGTGAATCTCTTTCCGTCAATCAATGAGTGCCTTGTCCCTTTTGTGAAAGAACATTAATCCCGTTTCCCTTAGACCCGTACTGTACAGTTGAGACATAAAGTAGAAGACAAGAGGTTCCCTCAAAGTTCTTTGACTCCCTTCCGGCCCGCGGCACCGAGTGTGGACATTAGGGTCGTGAAGTCCTCCGGCTCCGCCCGCCTAGTACTCCAGTCCTCTATCTCTGGTAGGACCGATTGTGTCACTTTGGGACAGAGATGATTTTTATGTTTTTTAATCGGCCCGCACCACCACCTGCGGACATCAGGGTCGATGAGTCCTCCGACTCCGTCCTCTTACCGCACTTGGGTCCTCCACCTCCAACGTCACTCGGTTCTAGCCCGGTGACGTGAGGTCGGACCCGCTGTGTCGCTATGAGGCAGAGTTTTTTTTTTTTTTTTCTTAGTTTTTTTATTTCTTATTTTTTTTTTGTATTTGACTCCCGATTCTCCTACCCCGAGCCCCAAGGACTTCTTCTGGGGAAGAAGAGTGGAGACCTTTCGTTTTTGATCTAAGAAAAAAAAAAAACAAACAAAAAAAAAACAACAACACAAGATCCTTTTGAAATAAGTATTTGTGTCCGTCGGTTATCAAACGGTTGAGGATAAAATCTTGTACTCACTCTTAGTAGTTATTTTGATGTTTAGAAACGTTGTCAGTCTTATTCTTTTATCACTTAATTTCTGATAATCGTAAAGTCGGTAGATCCTGTCACAAGAAGAGTAATAGTATGCATTTATAAACAAAAAAACAAAAAAAAAAAAATTAACTAGTAAGAACCCACAAAGAGCGTCTTCCCCTAAACCGTCCCAGTATCCTGTTATCACCTCCCTTCCAGTCGTCTGTTTGTTCGCTTGTTTCCAGAGACCAAGAGGATCCGTCTCCTGGGGCGACGGAAGGCGTCACAAACACAGGGACCCATGAA
>S0164_GV_091_A
TACAGGTTAACGGCCCTCCTAACTTTTTTCCCGTGAGAGTATCCTGTATTTCCCTTTGTACCCTCTCCCGTTTATTCCCTTATTTTCGACCGGTGGTGGGGGGGGTTGGGGGTCGGTCGTCACCGTTGGACGACTCCAGTAGAAGGTACGACACCTTCGAAACAGGAAAACGAGAAAGGTTATTTGGAACGATGACGAGTGAGAAACCCAGGTGTGGTAGAAATTCTCGACATTGTAAGTGACGCTTCCCGACACCGAGGTAAGAACTTCAGTCACTCTAGTGTTTAAGTTGTCGTCCTCCTCTGGGTTGAGGCCTTTGTAACTCCAGGGTTTTAGTGATTCGATTTCCCTTCTCAGTTCGACCCTTGACGAATCCTGTTTGAACGATGAGTAAGATAAAACGGGGAGACGAGTGACTCTATTTACGTATAGACGAACGGAGGAAACCTCTGCTGTTAGTCTTTGAGTTTTCTTACGTGGACCGACCTGTGTCACCGAGTGCGGTCAGTAGAGTCGTGAAACCCTCCGACTCACCCGCTAGTGAACACCAACGCTCAAGTTCTAGTCGGGTCGATACCGGTTGCACCACTCTGGGGTGAGGTGGTTTTTGTGTTTTTAATCGACCCGCATCACCACCCGCGGACATTGAGGTCGATGAACCCTTCGACTCCGTCCTCTCAGTGAACTTGAACCCCCCACCTCCAACGTCACTCGGCTCTAACACGGTGACGTGAGGTCGGACCCGTTGCTTCACTCTGCGGTAGAGTCTTTTTTTTTTTTTTTTTTTTTTTCGTGGGTAAACAGAGAATAGATGGATACTGGACCTTCTGAGGGACGGACGAAGCTCAACAGGGTGGAAAAAGGTCTGGTTTGGTTATAAGTAAGGTGTATACAACTAACTACAGAGGTACAGAGGGACTTTACATATTTTGGTTTGGCACGAGACTGGTGGACCCCGTGTACAGCACTCCTGGTGGACTCCGACACAGTACCCACGCATAGGAGTTGGAACCGTTTTATTTAAAAGGTTTAATTGACTCTGGGACAGAGTCTATAAACCCCAAGTGTAAAACCATTGGTGTCTCCCTAAGACTCACGTCTACGGGACGAGCACTGGAAACTGTTTAGAGGATAACCACAAACCATGGTCGTACTCGGTTGAAATACCAAGTTTAGTTGTCCTGTTAAACGACTCCAGACCCTCGTGGGGGGAGGTCTCTTAGGGACCAGAGGGCTTTAAACCAACACTAGATTTCAAATAAAAATAAAACGATATGTTAATAGAGAGAGAGAGGAAAAAAAAAAAAAAATTCTCAAAATGAACGAAGGTTGTTCCTTCCGTTCTAAAGGACGAAGGTACTACTACCTTCCGTCCATTGAGGAAATACTTCAGACTCAAGTGAGCGTCGTCCCTTCTTCTTAAAGTCAAAAGAAAGGGACGAAGACCCTGCCAACTTCCGTCAGTAGTCGGACTCTGGACAGAGATCCATCCATAGACTTAACCCCAAAACCGAACCGATTTCAAGTCGTTGGTGGACCGGAATTAATGAGGAATGGTAATCTCACGAGTCACTAGTATAACAACCCAAACAACAACAACAACAAACAAGGCCAAAAAGAGGGTAGTCTAAACTGGTTGAGATGGATCACTCCAGTTTAGGATCACTCTTAAGATTTAATACCCATTGTTTGGGAGAGATTAAACCGATTTTAAGGAACGTCGACGTTTTCCCCCTCTTTTTTCGTTTTTAGGTACGAACGCAAACGAAGGACAGAATTTAGGTTTTTGTTTAAAGAAAA
>S0166_GV_092_A
TCTCTGCCCCAAAGTGGTATAACGGTCCGACCAGAACTTGACCGGAGTCACTAGGCGGCTGGAGCCGGAGGGTTTCACAACCCTAATGTCCGTACTCGGTGACGTAGGCCGGACACCCGGAAAGAAAATTACAGAATAAACTCCTGCACCACGTCGTCGGAACCACACCCACGAGCTTCAGGGACCGGAGGATGGACTCGGAGAAGACAGGTCTCCGGGTCATAATGGAAGATATCCATTTTGACAGTGGTCAAAATTCTGAATGTTATTCGTTTCTCCTTTACGGGAGAAGACACGACTCCCGACATGGGAGGATGGGTACCCTCGTGGTCCAGCCGGTAAGAGTCCCAACCAGAGGACGCCAAATGTCTCGTGGTGTCTGGACGGTTTCCGAAAGGTGCAAACACGTCGTTAGGAGCTCACAAATCTCTTCTCCTTCTATAGGACCGACCGTGAGAAAGTCAACTGTCTCTCACCATTCTTTGTGCGACGACTCCGTGTTTACGCCTCCCGGCGAGAAAAGTCTCCGTAGAACGTTTACCAATTCTTGCTCGGGAGGAACTCCAAGGAACGATTCATTCAAATATTCGAGGTAAAATCAACCCTGTCTAATTCGTGTTTGAACAAATTTCGTTATTCTATTAAATGACCGAGTGACCAGTTGGGGTCCTGGTTACCCGGATAGTACCCCTGACGGAGAGAGACGTGGTGTGGGTGGGAGGACGTTCTCCAGCTGGGGGGGTAGGAGAGGGTCGACGACTGTCCATGGACCCATAGGAGTCGAGTCCGACAAGCGGGGTGTGATAGGGGTGTCGGTCCGGAGGGTCCCATGTGCAGGGCTGGGGGTCCCCACAGGGGTCGTGACTATTATCCGTCTCTACAGGTCTCAACGGACTCGGTAAAGAACCACAACGTCTGGAGTCCGACCCCGCCGAGGAGGAGGCACACCGGGGCCTAGTCGTGTGGTCCGACGACGGAAAGCGAAAAATGTCCATGGAGGTGGGTGTCCCGACCAGTCCCGACCCGTCACAAAGGGTCTGGGGGTAGAGTCGTGGAGACCCAGGGCGGTCTACCCTTCCCAACAGACACGGAGACGAGGTGTCTACTCGTCATAGGGAACCGTAGTGGACGATGGAAAGGTCGTCAGACATCGGTAAACAGTGATACAGAAATGGAGATCAGAAGAGAGGATGAAGGTACTTCTGCGCCGGTAGTCCCTTCTCCGGAAGGACGTACAACGACACCTGTACATGAACTTCGACCAGGTCGAGAAGCACCGACCCCTATGTTCGTGTCAAAGTGGAGGTCGACCGTCCTCGGACCTCGAGTTCCCAGTCCGTCCACGTTCCCGGTCAGGGTGGAGGTCCCCTCGAGGGGGGTCGGCCTCCGAGGAAGACGGTTTCTTACAAGGCCGTGTCGTACGTCTGATACCCCCTGTGTGGTCGGGACAAAGACATACAGAAGATTGGACACTCAAACGGACAAAAGAGAGATCCCGTTGGGGCACCTTGACTATTGTTTTCGAGCAGAAAAAGACGACGTCAATTATGGAGCCACGGGCTTTTTCTCGAAGAGTGTGCACCGTCTCCATTGCAGTTCTACGGGTGGAACCCGGTACACCCCCTGTACTCTTAACTGTCGACGGACCCGGTACACGGACGGACCGACCGTTATGTTGAGCTGATAAAGACGGTCTCGGGGAGGGGACACCAGACTCCGGATCACCCGCCGTACCCGACTCCTGGACGAGGAGAGAGTGTCGACGACCGACTAGCACCCCTGACGCTGGGTCTCCACTC
>S0168_GV_093_A
ACGCTCTTTTGCAATCAAGTCGATTAAGTAATGAAACTTTATCGGATAATACATTTTAGTTAGTCTAGACAGGAACTAAAATAGGTTGTATTTCCTTTGGAAATTTATATAGGTGTACAAGTGTTGCAAGCTTTTCTTTCCTGTCACCATATACTATAATAGTTAACAAATTGAGACAAACTAGGGGAACAGATTAAGGTACATACTATTACTTGTACGAGGATGACCATACGTCGGACGAAGGACTCTTGTATACGGGTTAGTTTGAGTGTACATTTGATCCCCATCCAAAAGAAAATTTTGGTCCTTATTTTAATTACTCTTTTTTTATTGTTTTATGAACTTTAACGTACTAGAAGGACGAGTAAACACACGAAATAAATTAAGACGGTTTATAATGGAAGTAAAGGTCTGCACCTATGAAGGTATACGGGTTACACTACCTAGAAAAAGACCAGAACAATCTTGAAGTGAAAATCCTAAAAATTGGTAGATAGTACAGGTACACAAGCATGAATTTACCGTCCCGTGTCTGTTTGAACCCGACACGAGGTTTTACTACTTCACGATTGTCCAAGGAAAAAACGTTTCGACGAAGGGGGTTCAGGACGTCGATCTCATACATATCTGGGTTTTAGGAAGTAGACGTCAAAACTTTAGGATTCTCAAGACTTTTCCCTTCCAAAAAAACTTTGTATAAACCACCGTAGTAAATTTGACTTGACTACACTTAGATAAATATTCGAAAGAGAGTACAGTACATTTATAAGTAACTTCAACGACGTCTTTATACCTACACAAACTAACATCCCATAAAGGGGTTTGGGTTGACTTCTAAAATACATTATATATCCTATAGTGAGAATTATATAAGATAAAGATTTTAGGAGGTTTTAAGGATTAAGACATTGTAGACAGTGGGACTACAAAAACCGATTCCTTGACATCTAGACATTTGTAGTGGGTTGGTACCTTATGGATAGGTTATTTGATAAAAAACTTCTTTTTCTTCTGTCTTTTCGTTGTCTTGAGTAACATACTCCTTTTCCACCTTTCACAGTAACTCTCCTTTTGGATCTCTCTCTTCTTTCCTTCATCGGTCGAGTCTACTCTACTCGTCGGTAATGACCCGTGTCAGGGGAAACGTCTCATGTCCATGTCCCGTGTCAGGGGAAACGTCTTGAGGGACATAAGGGTGAGAACTGTTTGTAAACACTTTTCCGATCATATTTCGTAAGATATACAATCCCGAATTGAGAGAGTTTGCGATCTCTTATTTATGTCACCCATTCGTATAAAGTCTTATCTCTTTTAGTCTTCACAACTCGTCTTTATCATTTTCATTCCTCTACCTTACTATTTCGAGTGGATCTTCTTATTTAAAACACCTAAAATAGGGTTCCTGTACGTCCTAAATATTTCATTTATTCATTTTTGTACGATAAAGGGTTTTACAACATAAAACTATTCAGACCACATAAAATTAACTCATACATATCATCGTAAAGTGACGTTAATGTTAGAGTATTTCGTCCCATTTTGTATAACGTATTTGTGACGCCGAGATCAGTTACTCAGTATCATTTTGTGACAGGTCTAATGGCGTTAATTTTAAATGTCTTTGGAAAACAGCTCATAATAATACCAACACCTAATTGTTTTACTGGGACGAACGAAAGTAACAAGAAATTATTCTTTATTGTAAAACTAAAATTCAAAGTAACTAAAAAAACGAACCTAAAATCTACCCGTCAAACGGTTCTATTTAGAGTAACGACAAAAATTTTTTCAGACTTATG
>S0170_GV_094_A
AGTCCATCAAGAAATATCGTTTCACTCTTGTTTGATTATGTTTCTGAGGGACTTCTTAGTATATTTTGTACGAAGTGTTGACAGGATGACTCCCTGTTGTTACGACTCGATAAATAGGTCACTGAAGATGGACAGGGGTCCCTGTAATTGAAGGAGTTTGAACTCGGATCATTCGACACCGTAACGGAATCCGTCTCTTTGTCTCTCTACGTCTACTTTTGGGAACTCCACCCTTCATCTATTCCCTGGGTCCTTAACGTCATGTCGACGTCTATTTGCACTCCAATCCCCCTCTCCATAGTTACCGTAGACAATGTCAGAGGATCCAAATAAAACCTTAGTTTAGACGACATTCAAGTAGTAGAGACTTGTGTCTCGGTAAATTCATTTCTGAGTATCTGAATTTAATTGAACTTTCTGTACAATAATGGTCTTTAGAAACGTAAAAATCAACTAAAGTCTACCTGGAGTTTAAAGATTGATACCGTGATTTTTAGGTCCTGGAGAAATATGGTATATGTATTTTATAATTAACTGTTCTAGATAAATGTTACAGTTATATGTTACGGTTTCATTCTTTATTTTCACACAAATAGGTAAATAGACGACTACCCGTAAACTCAACAAAGATGTAGAGCCGACAATACTTATTACGACATTACTTGTACCCTCACGACCTAGTATACCATATATGTATGTTACGTTGTCAAAAATCGGTATTTTTCTTCCTTTAAGATAAACCCTGTTGTACCCACTTGGACCTTCTGTAACACGATTCACTTTATTAGGTTGGAGTCTTTCCGTTTATGACACACTAAGGTGAATCTACTCCATAGATTTTATCAGTTTCAGTGTTTTCTTCTTTTGTTTTATCACCAACGATCCTGGACGCCTTCTCCCTTTATCTCTCAATCAGTTACTTATATTTCAAAGGTAATACATTCTACTTATTCCCGATCTCGAGACGACATGTTCTCACGGATTTCAATTGTTGTATCATAACACGTGAATTTTAATCCAACTCTCTGATCTAGAGTACAACTAACAAGAATGGTGATTTTATGTGTGTGTGCCTTTGAAAACCTCCACCACTTATATAAATAATGGAACTAACACCACTATAATACGTATCCAAATACGTATACAGGTTTAAGTAGTTTAACATATGTAATTTGTTCACGTTAAGGTTTTTATTTGGTTTAGTTAATGTGGAGGTATGTCGACAATTCTCGTTTTACATAATTTAAAGTATGCAAAATAAATAAAAACAAAACACTCACTGACTCATTAAACAGCGAAGAAACTTCCGACTTAATCATCCCTTTCCGTATCTCAATTCAAACTCATTCTAAACAAAAACCCCGTTAAGGTGTAAAAGGTTCAGGGACTAGTAGAAGAGAAGAGGTGTAAGAAAAGAAAACACACAAATTAAAAGAGATTGGTGTAGAAGGAGAAACGATAGTAAGACCAGGGTAGGTAACAGTAGAAAACGTATCTACCTAGTCTTATCGGTGTCACCTAAAAAGACGAAGGTGGTAACGGAAGGGGAGAGGGGCGGGTGATCACACTATTTTCCATTACGTCTATTACATGGAGAAACGAGCTTCGGGAGGTTATAGAAGGGTATGGTGGGACTCATTTACGGTCAGTAGGTTTATCAGATGGTCTGATGTCTTAAACAGGGTGAGAAGGATGGGTGGTTGTGAGAGACCGGAGTAAAATATAAAAGGTTGGGGAGAAAGGAGTGAGTAGGTGAGGACGACGAGGAACGAACTAGGAGTTTGTGTATGGTCCGT
>S0172_GV_095_A
CTCTCTTTTTGACGTTTCTGTCTTTCTTACGGAACTTGTACATAGAGTATTTTTATAGAAAAGAAGTTTCTCAAGTTTCGTAAAATTATTCAATTGAACGGGAATATTGAAGAAAAAAGTCTTAAGGTTTTGGTATTTTGTTTGTCTTTGATTTGGTAGAAATACAAATAACACAGACTACTCTCCCCTTTTACAGAGACGATCTATCTTCCTATTAGAAACTTTCTAAATGACCACACTTTGAAAGGTAAAAGTCAGGGACTAAGACCGAAAATTAAAGACTTTTTTATTTATTTACATGAGTAGGGAGAGGATGGATTCGAGTACTGAGTCTTGTAAAGGAAAGAGTCGGATACATCGTAGTCAAAGACTCTGAAACATACTTTTGATGATACAGGAACTAATTTGGACAATGACTCATAATCTTATATTAAATAGTAAAATCAATAGAGAGTTTTTAACTATTAATCATACTATTGGATTAATAGGACCTCCCATTTCCCTAATGACACAGATTTTCATAAAAGGAACGAACGCAAAATAGTTCTTGGTTTGACCTCTTTGTTTTCTTCGTTGATAGTGTTATCGTTTCTTTGTCCGAGTTTTATTATGTCTTGTTTAACTTACACATTAACGACTTCCGTACTTATGTCATCCCACCTCATTCTCATTCCACCTCATTCCGAAGTGTCTCTTCTCTTTAACCCTTAGCTTGACTTTACTTTAATATCACTATGCAGTTTTCTATCATAATCGTAAGTTGTTTTTTAATGATATTATCCATTACCGCAAGATGAATCATCTTTTGCGTATTTGTATCTTGAGACGATTACGTTTATACGAGTGTTTTCGTTTATATTAAATTATAAGTCAGTAGCCATTTGATCCGAGCCTGGTCCAATTAAAGGGTTGTACGAGTAGATTTTAGGTTACACGATGGTCGGACCCGTTGTATCTGTTTTTAAAATTTTTAATTAGACCGTCCTCCTAGTGAACTCTGTTCCTCAAGTTCCAAGGTGACTCGATACTAGTGTGGTGACGTTAGGTCAGACCCGTTGTCTCGTTTGGGATAGAGATTTTTTTTATTCTTATTTTTATTTTAGGTAACCCGGTCTTTCGTCAGTTGAAGAAATATAGTTGTTGACTATGGTAGAACCGGATTTAGTGGTAATGAAGTGGGGTAGTATCAGAAGGTAGATCAGAAAGACGAAAATGGGAGCGGGGAGATATTACGTAATAATTATACCGTCCATTTCGTTATGTAAGTTTTACATTCTAGATACCGTGGAACGTTGATGTTTATGAAGTCACTGAGAGATCAGGTAAGTTTTATTTCCGGAATACACTTGACGAAAGGAGTACGGGGGTAATTGAGGGACTAAATTAGTTGCGAAGACGGAAACGAGTGAGAGAAATCGATGTGACCACGAAGTGACGAGTAGTTTTGTAGTTGTTCATACGGAAGAATTCCGGAAAAGGGACCGATAAAGGAATTGGACATCACTAGAAGGAGGTCCTTGGTTTCGGGTAGAGAAAGAGTGGAGAAAGCTCACAAACGAACTTACGGTGGAAGAACTACTTAGAATGGAGGGAACTGGTTGGATAGGCTTAAATGTAGACGAGACTGTGAGTGAAGACGAGGTATCAGACCCAAAGAGGGAGGTACGAGAAATTAAAGGTAGAATGAATAGGGAAAGGTCTTAAGACCTTCTAATATATTAAATCAGTAAATATAAATAAAATATGGGGGAATGTAGTCCTACATTCAGGGTACAGAGTATTCCCGTCTATCAAGAAAA
>S0174_GV_096_A
TTGAGTTATTTTAATCAAGGGAGACATTGGGACACATGAGACCAACTCTTCACTTTGTATAAATAATATGTAGATTATCAGGATCCGTGGACTAGTAGAAGGTTTATGGGTCTTTACTTTTCACTTAGAGACGAAACTATGAATCTTCTGCGGTACGTCGTGTGCAACTACGACTTTTGGTCAGAGTTGGTACCCTCATTTAGTGAAAATTTGACCCTTTTCCTTTCTTCAACCGGCACACAGGAAACTCCTGTCCATCTGTGTTCGTCGTCCTCGGAGAGATTGACCCTCGATGACAGTTTGACCCTTGTAAAACTTATGACGATGTTTAGGAAATAAAAGGAGTCTGTTTGAGTGTTCAAACAGACTCTATCGCCCTCGGTAGAAGTTCTTTTTTTCTGTGGTGACCTCTGCTATAGGAACTCCCTTATTTACCGGATTAAAGTCCTTAAAATTGTCCTGAGGTGACCCATTGCTCCCCATAGTGATTTCGGCAGTACAAGTGTTTACAGATGGATTCTTCCATTAAGGGCATTATTTGCCTTTGACAAAATGTCGGGTAGTTCAGTTATTTAGCCGGAAAATTCTTCAAAAATTCTTGTCTAACTGAAATTGTTGAGGTGTCCTTGGTGACACTATATTAACACAGGTAGTATGGTTTTAATTTCCGAAGGTTATTCCTTACTTGTAATTCCAGACCCCAGTCACTAGTTCGTAAATACCCGAAGGGTCTTCCTGGATTATTTCGCCTGATACCACTAAGTCATTGACATGACAGGGCGTAATGAATCCCCGAGAAATGAAGTGTCTAGTGACTTTTCGCTTTGATTACTATGGTGAGCCTTATAAATGGTAAAGTCTACGGTTACTCTATTGGGTAGGTGATTTTGATTCGTATCGCTTCAAAAAGTTTGTCTCCGTTACACTACGATGGTTTCAACGGAATCTAAGTAAGTCCCTTTTCCGTCCTTTCCTTCATTGTCGTATTTAATTTATTAAGGACGATACCTCAAAGAGAACAAAGGCCTAAGAAAGGTCTCATTAATAGGAATTAGTAAATGTCCTTTATGTTTGCTTGTAATTTTCCGGTAGTCCTTAATAAGTAGTGGTATTAAGGAAGAAATAGTTAGTGAAATAAACCCCAATCCTGCCTCTCTTCTTGTCTGTGTAGAAAGTTGAGTTGCTTTATAATTATAAACGAAGAATCCAATTTATTGAAAAAAAAAACCGTGTGTTTCCTAAGTCGAAACCCCTTTTATATTCGCTAAGAAAATCGGATGCAATACTCCTCGAAAATTTCTTCCTATGGTCTAGTGGTTGATAAAGGGGAAAGTCCTATATACAATTTTTGGTTTTGACACAAAACGAATCTTTTTGATCGTAACTGTGTACCCTCTAGTACCACTATTAATTCTTTCTTAAGTTTTCTGTAGATAAAAGAGAAACAGAAATTCGTCAATACCACGCATTCCGAAGATAAAGGTCACCCTGTAAAGTTTCTGTGTTACGATTAAAAGGAGTTTAAATCGTATAAGATTTAGATGTACTACATTAGTCTCTTACTAGTAAATTTCTGTATAATCAAAGTTTTGAACTATCTGTATACAGTAAAGACCGCAGAATTTTTGTAGTACTCTGTATTCATATTTTTATCTTCGTGTTTCCATTTTCATCCAGAAAAGAGGTTTTTATTATGAGGACGGACAAAGACTGTGATAGTTACTATGTATGGGTCAGACCCCCACCTAAAGAAAGGAGAAAAGATTGAGAAGCGATGCAACTGAGAGGTTGGTGGGAACT
>S0176_GV_097_A
GTAGGAGGTGAAAGTCTTCTCTCACTGAGGTCAAATTCATAGTAAATTTAAAAGGTGAAAACAAAATCCATTATCTCTCGACGACAGAATGTCTTAAGATCTCGGTAACTTCCACCTTCACCGAGACTCGTCCCCTAGTCCTCCCCAAAGAGACCTTTCTGTTACTTTTTTGAGTCTAAGTCATGGGTCTACACAACAAAAACCAGATGGTCTCCCCGCCTGGTTTGGAAAAGTCAACTGTAAAGGAAGTTGTGGTCCGAACAAAACCCTCAGACCCGGTCCACTGTTACTACCGTGATTCTCGAACAAAAGGGTTAATCTCAGTTTTGTAAACGACTCGTTGGGGTATTTAACCGATCTGTTTTCATTTATCCTTCCTCTCTGTACCCTTTCCACTCCATGGTGTGTCGGGACTCACTTTTCTTTCAACCTCCCTTCATGGGACGTTTTTTTTTCGACTCTCTCTTCTACGTCCCTACTGACCCGGTCGGTTAATCAGTTGTAAGTCGTAAGTAAGTAGGGAGTTGTCGATAAATAGTACGTAGATAGTATAGGGTCCGTGTCGAGAACTATGATTTCTATGTTGACACTTGTACTGACTGGTTCGTGGACGGGAGCACCTCGAGTGTGGTAAAAAGTACGTTCGTAGGATGTAGATACTTAGAAATAAAAAAACTTTGTCCCAGCGTGAAACCGGATCTGATCTTATGTCACCGTAGTAGTACCGAGTAACGTCGGAACTGGAGGGACCCGAGTCCACTAGGAAGGTTGATTCGGATGGTTCATCGACCCTGATGTCCGTACACGGATCCACCCATCTAGTCCTCCAGTCCTCAAGCTCTGGTCGGACCGGTTCTACCACTTTGGGGTAGAGATGATTTTTATGTTTTTAATCGGTCGATACCACCGCCCGCGGACATTAGGGTCGATGAGTCCTCCGACTCCGTCCTCTAAAGAGGTTGGACCCTCCATCTCCAACGTCACTCGACTCTAGTGCGGTGACGTGAGATCAGACCCGTTGTCTCGTTCTGAGACAGAGTTTTTTTTTTTTTTTCATATTAATATCCAAACACACTATCTTAGAAGCAAGTCAAGTAAAAGAATTAGTTCTTTCTTATACTTCTCGTTATCACCAAACACTGACTGATCTTCGGAGTCATTTAAAAGTAAGAAACGTAGACATCTCCATTTAAAGAGACTTGTTACGATAATTAGTAGTAACGTACCCAATTACAGACGTAGGTATATCCGTCGTCATTTAATGAATTTACTAAAAGGGTGACTCGTAATTATTATTTACCTCAATTAAAAAGGTCCTTAAGTGAAATAAAAAGGGAAATCATAAAGATCAAACATGTTTAATGAAAAAAATAATAATATGAAATTCAAGATCCCATGTACACATGTTATACGTCCAAACAATGCTACCATATGTACACGGTACAACCAAACGACGTGGGTAATTGAACAGTAAATGTCATCCATAAAGAGGATTACGATAGGAAGGGGGTCGGGGAGTGGGGTACTGTCCGGGGCCACACACTACAAGGGGAGGAACACAGGTTCACGAGAGTAACAAGTGAAGGGTGTATACTCATTCTTGTACGCCACAAACCAAAAGACAGGAACACTATCAACCGAGTCTTACTACCAAAGTTCGAAATAGGTACAGGGACGTTTTTCCTGTACTCGAGTAGGAAAAAATACCGACGTATCATAAGGTACCACATATACACGGTGCAAAAGAATTAGGTCAGATAGTAACTACCTGTAAACCCAACCAAGGTTCAGACGATAACA
>S0178_GV_098_A
CTCTTCTTTTTTAAAATATACAAATTAGGTGACAATTATTTTATAAAGACGGACTATATGGACGGAAGGAACAACGGACGGAAGGGAAAGTATCGGGTCTAAGGTCTGGGTGACTCGATCCGAGAAATTATAAATGAAGAGATGAAGACGTGAAGACGAAGGTAGTCAGACAGACCGTCCCTACACGAAAGAGGAACTAGTGATCCGAAAGTCACATTCTATTTCATATTAAAAAGATACATTGATAAAACTGAGATATAAGTTAGGAGACAGAGATCCTAACTTTTACGAAAGAGGAAACCAAAAATAACATGGAACATCTAAAGAGATAACGTCTCGGATACCCTGGGTGTAAACAAATATACATGTAGAGAGACTTGAAAGTGATCGTGTTATAACGGAGTGGGATAGGGGGCAAAAACGTAATAACGAGAGGATTTTTCGGAAAAAACCTGTAAAGAGGATCAACGGGGGAAGAAAGGGTGATTTAAAATTATGGTAGTTATATAAAGTATGGTTAAATATGTAACATACGGATAGACATGAATTTGTATTGTTTCATTCTACAAAGGTAGAGGTCTTCTTGAGTAAAAACAGGTACAACTCGGTATAGTGGGGACAACTCTTACTCACGATGTCGTGTTACGGAATGAGTATCATTCGTAAAACATCTGTTAACAACTTAATTAATTCATTAAAACTGAAAGTCTTTGAATCGTGTTTTCATACAGACACATCCCATTTGTCTTCCATGTCTTTTCTTTTGAAAGAATTAAACAAAAACGTCGGACAAGGATTCGACAGTAACAGAAAAAGAAGATAATTATACACTCTGACAAAAGGATCAATCATAAGAAAGACAACTCTTAACATTCATCGGCTAGAAGTTTACCTATTTCGTTTTCCTTATAGCAATTGAATACACTACCTTTTCTAACCCATATTAAAACTAGACTCTGGGTGAAACTAGGTCTCGGAGTTTTTCATAATGGTCGTAAGATATGACAGTCATAAAACTCAGACGAGACAAGAGGATGAAATAAGAGTCTGAACGGGAAGGACCGATATTTTACCGGAGGTGACCGAGAGCGCAAGGTAGGAACATCTAAAGAGAAGTTCTCTGTCTTCAAATTCAGAAACGGGATGTTCCCGTTTAACATAAGGTAAAGTAAAGTAACAACTCCCGTACACGATTAAGAGTCCTGAGTGGGGGTATTTGACCTTCACGTTTTTGACGTGATTCAAAGTAGTGATCTACCACTTCGTCCCTACCCCTAACTCCTGACGCCCCTTCCTGTCAACTTACTTTTTTTATCCGACATTTCGTACTTAACCTTGGACATCTCCGTTACTTTGTCTTTTTATTTTTTTGACCCCAATAAAGTCACCCGTCACAATACCCGACTTGGTATAAAGAGTTTTAAGTACGACTTCGAGATGGGGGTCATGGAGTCTTACACTGATATATTACCTGTATCCCAATTTCTCCCCTGATTTCATTTTACTCCAACAAAATGAAGTAAAACTCTCACAGGAATTCTCCTCTAATCCTGTACACGTGTGTGTCTGACTTCCTACTAAGATACTTCTGTGTCGATCTTCTGTTGATGGATGTTCCGTTCCTCTCTCAGGAGCATTCCTAAGTTGGGTCCGTTGTAAAATTAGAACCTGAAGATCAGAGGTCTTAACTCTTTTTGATGTAAAGACAAATTCGATGGGTCAGCCACCATGAAACAATACCGTCGGGATCGTTTGATCATGTCCGACTCATGGAAATCTCTCCCCTCTGTCGTACGGGTG
>S0180_GV_099_A
TATATAAATATATTCTGTACATACATGTGTAAATGTCTGGAAGTTTTTATATAACGTGAATATATGTTACGTCGAAATAGAATTGACTAAAGTATGACATTGGGTAATTTTAAGAAGTACTCTTTCCGTCAACTATACAGGCTCTTTCAGCGTTTCCTTCTAAAGTCATTGTACGGGACAAATCATTTGTAGACCACCTCTCACTCTCCCATTCCCTCTCTCCCGAGGGGGGCATGAGAAGTCCACGCGAGGGCGATTGCACTCCGTCACCTCAACATGACTTAAGTCCGTTCCCGTGCTTTAGGAATTTCGGTTCGGATAGCGGAAAAGACTGAAGACGATCGCTCGTCCGGGTGCTGTGACATCCGTGTTCCGTCTCTAGGGTTATAAAACTATTTATTGCATCGTCTACAGGATTTCGAAGGGTCTCTGAGACAATTGAGAACCTTATTTCAAAAGTGAAATTTAGGACATATATAGTCCTTTAAGTTTGTATTACCATATACCTAAAGAGAAAGTAGACTTTTTGTGGTTACGTTATCTAATTTACGATGGTGGTTCGGTCTACGTCGGGGCGGAGGTTGGACGTTCCTTGGGTAAGGGAGCTGTATCTGGACACGACCGCTGTACCGACTGACCCCAATGGACGTCAACGGTTTGGCATTCTAGATCTTTGTGGACGTGACTTGAGGACCCCTCGACACCGGGCGTCCGGAAATCTAGAGGCAGTCCCACTCGAACATTCTGGGGGGCCGAAGAAGTTAGACGTCGACCTTCCACAGGAGTAACCTCATTACGAAGTGTTACAACAGCAGGTACAAGTGGTCCTAGGACCTACCCCCCCCTGTTCTGGTTGGTTGAAGTGACGGTGAACCAGGACCTCAGTCTGGATCTAACTGGGCAATCGAGAGGGTGAATGATCAACGTCGTACACTCCGTTTAATAAATTTAGAGGAATTCGGAGTTGAAGGAGTAGATATTTTACCCCTATTATTATCATGGGTAGAATATCCTAACGACTCTCTTAACTCAATCCTCCTTTAGTCCACTATATAAATATAGTATCGTAAACCTTTTACTTTATATGACCGAATAAATACTAATAATAAAGGTCGTACATAAAGTATCAACAGTGAACCATTTACCATGAACCGAGTATGGACACTACGGTCGTGAAACCCTGCGACTCCGTCCTCTTAGTGAACTCGGGTTCTCAAACTCTGGTCGGACCTATTGTATCGTTCTAGGGTAAAGATGTCTTTTTAAAATTTTTGATCGACCTGTACCACCATGTACGGACATCAGGGACGATGAACCCTTCGACTCCACTTTCCTACCGGACTCGGGTCCTCAAGTTCCGATGTCACTCGAGACTAACGTGGTGACATGAGGTCGGACCCGCTATCTCACTTTGGTAGAGATTTACTTATTTCGTTTTCGTGTAGTTATTGTGATTGAATGTACTACACTTCAGTGTCGGGGGACTGTTTAATGTGTGAGGTCGTTCACTCGGAGTTTCAAATTTACTTGATGATAATAGTTTGTTTTTTATTTCTTATGTTTTTGTTCTTTTATTTGTTTTTATTTAATTGATGATAATTCAGGTTGAGAAAGGTGATCTTGGTAGATCTTTAAAGGGTAATCTTAAACAAAATTTTGATTCGGTTTTTTAAGAATACGATCGGTGACGAATAGGTACGGTTTGTAGTATCTGTCTGTTTTTTCTTGATTTTTATGATTAAAGATCTGTTTCGTCGTTGCACTGTATTGAACCTTTATCCTAGGACTCGTCCTCCCATC
>S0182_GV_100_A
TCTCGACTTCTTCCTCTTTCACCTGTCACTTTGATTCTCCACTACATGAAATACGAGAAGTTGGGACACCGTGGTTTGAAGCGTTCGTCTTTTCTTGATTCTGAGTGGACAGTCGAGACCAGTGGTTTCCCCGAATCTTTACTTGACGATGTTCCGAAAATCCTTGTAAGTGGAGATAGGAGAGGTCATCGTTCATGTTACTGTTGTCGGTCTACGTTATTTCTTAGAGACTCTCATTATGACGTGTGAAGTTTCTGTCTTTCGATTTATTTCAGTAAATGAGTCTCCATGTGAACCTCTCGTGTTCTCTCTCGGTCCCTTTTGTGTAAGTGATTGAAAGTACCATTTTTATCTTTAGACTGAGTTGAGATGGAATTGTCGTTATAAATTTTGGAATTGAAATCAGTATTTTTTATATATATAGTTCGTACGAATTTATTTCTCCTTATATATCGTGGTTAGAGAAGTGTGTAGTTGAAATCAGGTGTTCCCTCCGACAAAGGTAGAAGATAGTTCCCACCTTTTTTCCCCAATACTGTCCGACCTTTTTCCTTTTTCTTTACTGGGAGGGAACATAAGAAAAGTAAACTAGTAGAGTTTCCTTCTATATTGATTGGAATTACTGGTTTTCGACTTGTAAGTAACCCGGTGTAAAATTGTTATTTTCTCTAGTGGTATAAGTGACACTTGTGAAGATACACGAAAAGATTAGAGACGAGAAGATTAGAGACTCTGGGTACGATGAGTCATTTTCCTGGTCTCAGTAAAAGGGTCTACTGAGTTGGTAATCGGTAGAGAGGAGACGGAAGAAAAGTGGGTGTATCGGGGGCTGGGTACTATGACGGGGTCGGTGTCTTATTAGTTTGATAATTTGATACGGTCTTGTATATAGTCTCTTTATCGTTTTGTACAATACTTTTTAAACAAGAAATAACGATGGATACTGTAAGGAAAGGAAGTATAACCACCCATACACCCACACATAGGCTAACGGTGGAGGGAGAGGGTGAAAAAAATTTGGTGTCTTAACTTTGACACTCTAGGTGAGATTCTAAATCTTCCACTTTATCCGTCTTTAAGTCCCTCCTTCTTTTTTTTTCATTTATGTCTTGATGAGACCAGATTTGGTGTAAGATGGTAGATTAAAAATGGTTTAAGTGACCCCCCTTGACCCAATAACTTGTCTAATTAAATTGACGTGAAACAAAAGAACATATATTGAAGGGAGTCGTTTTCTACAGACTCGTTTCTTTTCATACACAATCCGTGGAAGTCCTTTTTTTTTAAATTTTTTTCATCATTTTAACTATGGAAATAGATTCATAAAATGGATAAATGAGTTTATTGTTTTGGATACATTTGTGATTTTTCAATCATTAAATTCTCAATTAGTCCGGTCCGTACCACCGAGTGTGGATATTAGGGTCGTGAAACCCTTCGTCCACCTAACGGACTCCAATCCTCAAGCTCTGGTCACACCGGTTGTACCACATTGGGACAGGGAAGATTTTGAAGTTTTTTTAATCGACCCGCACCACGAAACGTGGACATTAGGGTCGATGAGTCCTCCGACTCCGTCCCCTTAGTGAACTTGGTCCCTTCATCTCCAACGTCACTCGGTTCTAGCGTGGTGACGTGAGGACGGACCCACTGTCTCTCTCTGAGACACACTTTTTTTTTTTTTTTTTTCAAATACTAATATGTACAGTGTTTCTTTATCGTCAATGATCCGTCGTTCATAAAGTTCCTATTCTTTTCATCTCGAAGAGAATTCTTTTCACCTCTCATCCGTATTTGAT
>S0184_DV_001_A
GGACGTAAAAGACAATTAGTGTCGAGGTAAACTACCCCCAAACGTTAAACTGAATAAGGAATAATATTTTGAAGTTAAATCATTAAATTGTGTTACTCTCTCTTTTACATTGGTTTAGAAGTCTATTGGGGGTAAAGTAAAGACGTTGTGGAAGTCTCACGACTCTCCCTCTCCCTCTGCCCTCTAAACTTAACCTTTAGTCGAAGTAAAGAGACGACCATTTTTGTCAAAATCTTAAGAAGTAACTCCCCGTCCTCCGTTGGGTATCCGGACTTCTAAAATTAGGTTTAAAATATTGAAAAAAGTCCGTGTTTTTTTGGAGGTTGTACAGTGGGTTATGTTTCTCTGTTCTCTTTCGAAAAAATAATGCGGGGGGTGTGTGGGGGCAAAGACTTCTGCAGAACGAGGGCTGACTAAGGAACAAAGTGCGGGGACGTGAGGGGTCTCGAGGGAGGACGTCTCAAGAGAGAGAGGACGTGAAGGGTGGCGAGCGGAAAGGTGAGGAGGCCCTCAACGACGTCGGAAGAGAGGGCCCCGTCCGGTCCTTCCCGGGGAGAGGGTAAAGGTGGGGTCCGACGGAGGGGTGCGGACGGTGAAGGGAGGGGAGGGAGCGGGGTCAGAGGTAGAAGGAGAAAGAGTTGAAAGGGGAAGAGGATTGAGTAGGGGACTAAATTAGTGGGTACCTAAACAAAGTCTCCGACGAAGATTAAACGACACGAAATAAACTTTCACGCTACTTTCATTATTCCTCCAATTATAAAATAGTTGTTATTTTAAAATCGAGGTCACAAACGGAACATAAAATATTTGAGTTAGACGCGGCGCAATGGGAGGACACTCGGTAAACATTTGCGGAGCGGAGGGGTGATCTGCCGGTCTCGGGTTCAGGGGAACCCGGTTCAAGGGGCCGGCCCTAGGTCCACCGAAGAAAGTGGGTGCGGTGGTTCTACCATCGGGGTCCGGAGGTCCACCCCACGTCCGGTTTCGCCCAGGGTGCCTGGGTCCGACTCCACCCCCATGTCCAGAGGGTCCCGCCCCTCCGTCCGTCCCCGGACTCCCTACACCGGCCGAAACACAAACGCCACCCCGGAACGGTCGAGTCTCCCTGGCCTCGGAGGGTCGATGAGTCGACCCCAGGTCACCGTCTTACACCGGTCCTCCTCTTCCCCGACGGGCCGCCCCCCGGAAGGAGACAACAAAATTCGCCTCGACCGGAAGCGCGATCGAGGAGACTTCAGACACCGGTACCTGTGGCCGGACCCAGAGTCACCCTCGGGCACTTCCACCAAGTCCCCCTACAAGACTCGGAGGCGATCGGGAAGGGTCCGGGACGGACTGAAACAACCCCTCCAACCGGATTTTCGAGGATCCGGGATCCGGAGGTCAGGAGAACGTGATCCCTTCTTTGGATCTGGTCGTCTGTCGACTCCTGGGGTGACTGCCAGGGGTGTCGACGTCCCAGAGGAGGGGTGTGGAGAGCCTCCCATGGTCTTAGGTCCCTCGTCGATATACCACCACGGTCGGGTGTCACACTCTTCCACACTTCCAGGCAACCCGGGTCCGGTCGGTAAGCGGGGGTCCGACCCGGGGTCGTGGTCCCGATCCCGACCTCCGGCCTCCCGTGTCCTTTTCAGCGAGTCCGACACTGTTCGTCTCCCGACCGCCCTGTCCGTCACCGGTCCGTGACTCTCGGGGTAGACACC
>S0186_DV_002_A
ACATCAGACGGGTCTCTTTGGTGTGGGTCAGAATCCTTCTCCTTTGACTGACGGTAGGTAAAGTGCGATGACACCGGCCGCTCGAGTCTCACCTTAGTAAACGTTCCGTCGAGGAGGTTCTTATTGGTTCGGCTCTAGATCGACTAGTTGCTAACTTAAATCTCATTTTGAACTGTCTTATTTTGAGGGAAGCCAAACAGGCATGATGGACCCAAACGTCTTTACGAAAAGGAATCGTAAATTAAAACCCTGGACATTTATATTGACGAAAAATCTACGTAAGGTATTAGGAGTTAATTGAATGACGTCATTTTTCTATTAATCCAATTATATTTGACGAGGTTCCCCAAAGACTAGTCTGACTTAAAATAAAGTAAACTTTATTCCAGCAACAAATTAGAACGTTCAATTTATTAGAACTAAAATGCGACTTATCCCCGGACTCTATCTACTTTCTTTTAAAGGAAAAGTATGTACACTCTTTATTTGACAAAGAATGTGAGTATAAGTGTTCACACTGGCAATCAGGTTCAACTCCGTTAATTGTATAAATCCTTCTTTTTTTGAAGGAGTGTCTTCCTAACCGTAACCGGGAAGACTTGTCATAACGTTTCAGACTTCCTTTTTGGGATAACTGTGGTGAAAGATCGGTTTACGATATCCTGCTATAGTTATGAATGACATGACTCACCCGTAAATAAATCAATAAAGTGTCACTTCTATAGAAAAGACCTTTTAAGGAGTATTCTTTTGACTTTAAGTTCGAGGACGAGCAAGAAGTCGGTGGCGATGAGCAAGGACGAAAAACACGGGTATCCAAGAAGACGGGTTTTGTTTTCGACAATTTAGTGGCGCCGCCGCGACTGCAGTCCCTCGTCCCGGCGCTCCGGGGTGGTCCAGCGGTTACTTCTGAGGGGAGCCGAGACGGCCCCCGAAACGCCCCGCGTATCTCCGAGGGTCCGCCTATCTCCGAGGGTCCGCCTCCTCAGGCCCTTGGGGATTTCTGGGAAATCCTTCGTTCCAGGCCTTTTGGTTCGTGCTCGTTCTCCGGGGCCCGCCGACATAGGGACGGGCCGCTTAAGTCTCCCTCGCCCGCGGCGCCGGTGGGTTCTCGTTGCTTCTGCCGCCGCGCCTCCTCTCCTACCCCTCCCCACACCCGGCGGGTCTCCGCGCCTTCGACCCTCGTGGCGCGCCGAATCCTTGATTTTATTTACGAACAGACTTAGACGGGGCCCACCCCCTACTTCCTTGTTCCCGAACCCTCCTCTGGCTATGTAAAATCTTTAACGGCCACCCCCTCGGTCCCCGCCACCGAGTGCGGACATTAGGGTCGTGAAACCCTCCGCATTCCGCCCGACTAGTGGACTCCAGCCATCAAGCTCTCTCTGGTAGGACTGGTTATACCTCTTTCTTTGGGGTAGAGGTGATTTTTATGTTTTAATCGGCCCACACCACCACGTACGGACATTAGGGTCGATGATCCCTCCGACTCTGTCCTCTTAGCGAACTTGGGCCCTCCGCCTCCAACATCACTCGGTTCTAGTACAGTGACCTACAATAAACAATTAAAAAACTACATGTGACGTTCTAGTGTGTTCTTTACTTCGATAATTCGGGTCCATAACCCGGAAAATATCCCCACAAAAAAGTACCACTTACCCATTTATACAGAGATGAAACACACGAATAATTTGTTGGGACTGATACACCAGAACTTTCCTCTCTAGGACGGAATCAAAGCGGAGAGTAATCGGAATACACTCTCGAAAAAAAGTCTCTGTCCGTTGGTCCTTATAA
>S0188_DV_003_A
CCGGACTTGGACCCTCCGCCTCGAACGTCACTCGGCTCTAGCGCGGTGACGTGAGGTCGGACCCGCTGTCTCACTCTGAGGCATAGTTTTTATTTTTATTTTTTTATTTTTTCCGAGAACTCTTTCTCCCCAAAGAAGTAAAAGAGAGATCCGCGTCATTAGATACTTGTTTCGAGGGAAAGGGTCCGGGACGTTGGACGGGGAGACTAACCTTCACTGGCACCCGACCGAAAATAGAAAAGAAAGTGGAGAATAATCTCATCACTGTTGAATAAAAGAAGTAAAGAAGGAGGGGGAGCCGAAAATCCAAAGTCGCCTGAAGTCCCACGGGGTGGAGAAGGTCCTTCTGCGAGGGGGCCCGACCGCCGAGAGGGTCGCGCCCCGCCCCAGGCTCTGCCCCTTCGGCGCGCGCCCCTTCCTCCCAGGTCCGCACGGCCTGGGCGGGGGTCTTGGGCGCGGATCGGGAGGGAAGGCGCGCGAATGAAACAAATATTGAACTTTTTAGGAGAGGCAGAGGGAAGGGACGGAGGAAAGGAAAGGGAAAGGAGACGGTCATGTTGATCTGGGCCGCAGACCGCAGGGGCCACGGGTCGTAAGACGCCCCGTCCGCCACTCACCCCGACCTGTCCGCCCGCGTCTCGTCCTGTCCCACCGCGCCCGCGGGCCCGACGCCCCGGCTCCCGCAGCAGTCCCCTCCGGGCTCCGGCGCCACGGACGCCCGTCCGCGCCTCCAACGCGCCGCAGGACGCGATCGTCAAGGGCCTGTGACGCGAGCGCAGCGTAGGAGTCCACCAACGTCTTCAAGGCACCACAGCCCGCGCGCAGACGTGACGTCTGCGTCTCCCAAACCCTCGCTCGTCAAAGGACGGGTCCCTACTCCCAGGACCGACGTGAAGTGCCCCCGCCGGGAAAGCAAAGCGAGACGCACTGTCCAGAGCGAACTAACCCAAAGAGTACCCAGAGACCGCAAAGATGCCGCGCCGAGAGTGCCTGAGTCCGGTCCGGTGAGCGTCCATTTTTGCGATAAATATCATTGAAAAATTAACGAGTCGCTCACCTCCGCCACTGTCCTCTCTTAGGGAGAGAGAATAAAGGTTAAGACCGTTTGACCCCGCTAAACCCCGACACGAACTAAACAAAAATTTTTGCAAGTATAAATTTCTGAATCCTAAAATAAAACACCGGAATAGAAGAGAATCCTAGATGTTAAATCAAAAATTAAAATATGACGTAAATCTTACCTCGGTGGTTTTATTCATGAACACTTCTATATTACGTGGTTTGAACTATGACGAATTTCCCCTTATCTAACGGATTAAATTTAACGTAAGAGGACATTATCATTATCTTGTGTTGGAGGTAGACAGATAGACGAGAGTACCTATCGACACTTTATGATCGTCGTAAAGGTAATTTAAACTTTTTCTGTTCTTACGATTAGTAATGTGAGACACTGTACCAACACTTAAGATACCCGCTCACTGTTGTCCATCCCCTTGTATAATAGTGAAATACGTACTACACTCACATATGGAATTACAGGTATCCTTTGTGACTTTAAACTACCCTTCGTATTCACTTAAATAGTTTCAAAGGTTAACGTAGTATGAATTAAATATCTTCAGTCAACTACAAATATGTATTTGATCTATTATGTCATTTTATTTCATTTTAAGTCAAACCGTACTTTATTGTGTGTTAACTCTTTAATAAAAATTCTTCTATATTTTTCCATACATACTCTTAGGTTATTTTATGT
>S0190_DV_004_A
ACCCCTTTCCCCCGGGGGACCCGGGACGGAACCTCAAAGCCGAGTCGTCCCCACCCCACCCCTGCTGCGACTGGTCGGCCAGGTCCCCGGTGTAGAACTCTACGAATCACAGTGCCCGTGAAGTCCTTGTATGGACACCGATTTCAAATCGTTACCACAGCAGTGGATCTTGTGCCCTTGACGGAACACCCAAAAATTTCTAATTTCTTGGTCGGCCCGCGCCACCGAGTGCGGACATTAGGGTCGTGAAACCCTCCGGCTCCACCCACCTAGAACTCCAGTCCTCTAGTTCTGGTAGGACCGATTGTGCCACTTTGGGACAGAGATGATTTTTATGTTTTTTTTTTTTTTTTTTTTTTTTAATCGGTCCGCTCCACCGCCTATGGACATCAGGGTCGATGAGCCCTCCGACTCCGTCCTCTTACCGCACTTGGGCACTCCGCCTCGAACGTCACTCGGCTCTAGCGCGATGACGTGAGGTCGGGCCCGCTGTTTCGTTCTGCCAGAGGTTTTTTTTCTAATTTCTTGGTTTTAGTCGCACGGACCGTACACCATCCGTATAGATAGAGAGACACGTCCTCCGTGGATGATACGACGATGCTCCTACCGAAGTCGTGGGTGGACCACCGTCGTATGCGTCCACTGTCGTGTCTACGTCCGAGACTCCCGGACACTGTGGTGGGTGGAGTCGGGAGAGTTCCGACGAGACCCTACTCCTCCCGGGCTGTGCCCTTTTACCTATCCTTTGTTCTGTGCCCCACTTCAGGACCCGACCCCCTTTGTTCGGGGGTTTTCGGACCGCCTCGTCCTGCCGGACGAGACTGGGTACGGGAAGTTGGTGCAATCTTCTCGGGTCCTGTCTGGCCCTCCCCGCTCTCCTCCCGCCGAACCCCGTCATCGTACGTCCGGGGATTCAGAGTCCTCGACTCCCCGTACCCACCGTCTCGTGGTCTCCCGGTCCGTGTCCGCGGTGGGAGGGGCGTCGGGGATCGACCACAGGAGTAGACAGTCCCCCGTGACGGCACGAAACGAGGGGATGGACCGGGACGCGCCCTTCGACCACCCTGGACTCCGTGCCTTCCCTCGTACCCCACCCTCGTACCCTCCCTCCCCCGGACGGTACCCCCCGGTCCTCCACTCCTGCGGGGAGGGGTGAGGGCAGGGGAGACGAAACGACGAAGATCTTCACGGACGTGACCGGACGGGGGAGAAACTTCCCTGTCTACAGCCCCTCTTTCGACTAATAACAGTTTCCGACCTCCGACACTGGCCTCTAGAGCCACTCGCACTGGGTTAAGACTCGATAAGAGTCGGACCACCCTCGTTCAATAAGGGAGGGTGGTTGCGGTGACGAAACCTCCGCCGGACTGAAACTTTGCGGGAGCAGGACCGATGGCCCGACCCGGTGTGTCCGAGGGGACCCGTGTCTCCGAGGCGCACCCCTCCCGGGTACCCGACCGTTCCGGTGACGACCCCGTCCCGTCGTCCGACCAGGGTGACACGGGGAGGAACAAGTGACTACTGGGTGGCCCCCGTCCCGGGTTGGGCGACCGAGGCCCCACGTGTGTGGACCGTGGGTCGGACAGACGACGGTTGGGCGACCGGTGGAGCCCTTCGCTGAAGAGAGCTCCGATTCAAGGTCACAGGTCCTCACCCGTCACGCGTCTCGAGGACTCTGTCTTTCCGGGCAGGTGAGGGGGTGAGGTGTGGCTGGGTGTGGACGGTGTGTCCCAGGTCCGGTGGTGGCGAGGGCGTCGGTGTCGAGTGAGACGTGACACACGGGTCTAGACC
>S0192_DV_005_A
GGCGTAGGACGACTAACCAGGTAAAATGTCTCTTGACTAACCAGACAAAATGTCTATCAACTAACCAGGTAAAACTGTCCCACGACTAACCACACAAATGTTAGGGACTCGATCTGTGTTTGCAAGAGGTTCAGGGGTGTCGCGTGACTAACCACGTAAATGTTTGGAACTCGATCTATGTCTCACGACTAACCACGTAAATGTTTGGGACTCTATCTGTGTCTCACGACTAACCACATAAACGTTAGGGAATCGATCTGTATTTCCAAAAGGTAAAGGTTCAGAGGTGATTTGAGTCCTGGAGTTGACCGAAGTGGTTCACCTAGAGTATGACCTCGATGTCCACCTGAACGAACGGTCAGAGGGCGTCACGCGGCCGTGAAGAGTCGGGAACCCGTCAGGTGCCCTGGTCCGCGGCGCGTCGTCCCCCGCCGCGAACAGCCCCTCCGAGCCCGGCGCGTCCTCGGCCGCCACCACCGCCGCCCCCATCCGACCCCGTACCGTCCGACGTCCAGACCTCCAGACGGGGCGGCCATCCGTCGACTCCGGGCCCCTCTTAAGTTCGCGTCGGGGCCACCTGGCCGTGACGAACCCCTGGACCGTGTGGAAGGCGTCGACGATTCGGAGAATGACGGGTCCCGGACACCGCACCCCGCTGGCGAGGCTCACGCCTCGGGCGGCTCGGGTGCGGGTGGGCCTTGAGCGCGACCGGGGGCTCGCGGCGCGTGTCGGGGTCAAGGGGCGCCGCGGAGAGGGAGGTGTGGAGGAACGTTCGTCTCCCTCGATTGAGACCGGAACCGGTCGGGTCTCCCCCCCGGGGTATCACGTCACCGTTCGACTTCCTCGAGGAGTTCGCACCGGTCTCACCCGCGGCTCCGGCTCATCCGCGGTTCTCACTCCCGACGGTCGTCCGACAGTGAAGAGTGACCCTCCGACTCCAACATTTCTCGGCTCTAGCACGATGACGTGAGGTCGGACCCGCTGTCTCACTCTGAGGCATAGTGGTTTTTTTTTTTTTTTTTTTTTTTTTCCGGCCCGCGCGACCGAGTGCGGACATTAGGGTCGTGAAACCCTCCGGTTCCGCCCGCCTAGTGCTCCAGACCTCTAACTCTGGTAGGGCCGATTGTGTCACTTTGGGGCAAAGATGATTTTTATGTTTTTAATCGGCCCGCACCACCGCCCGCGGACATCAGGGTCGATGAGTCCTTCGACTCCGTCCTCTTAGCGAACTTGGGCCCTCCGTCTCGAACGTCACTCGGCTCTACCGTGGTGACGTGAGATCGGACCCGCTGTCTCGTTCTGAGACAGAGTTTTTTTTTGTTTTTGTTTTGTTTTGTTTAACAGGCGACAACAGTAGAAAAGGAAGGAAAAATGGATAACCAAATTATGGAAATAAATGAACGATAGTGTATGTACCAAAACCTCCCCTTTCCTATGTTTTCACACACTAATTATACGGTACAAAGTAGTCTCCGGCCATTGGGTTGAGATACGGTGTGGAGGGTGAGTTTGGGATCCTTGTGAACTTTCGGGTGACGTTTATTAAACTTCGTAACAGTATACCTTCTCCTAAACTTAGGATACACTGAAGTTCACGTATCTAGTTACTTACTTTCGAGACCACCCTTTTTGATTTTAATTGAAAGTGTCGTATTTAAACCTTTGTTAGTCTCGCCAAGGTCTTCCAGTCTCTAGTATCCTTGAGATCATTGGAAAAGAAGAGTGAATAAAACAAGTTCATTAGGGGAAGTCGATAAAAACCC
>S0194_DV_006_A
GAGATGAAAACGTAAACACCGAGTAGTGTAGGATGGTCTTTACTAGTTCGTATTGCTCCGATACTCGACTTGTCACTGGAGACTCTACCGGAGCTCGTTTTGTCGACAGAGGTCTCTTCTTACCCGACCCGGTAGGTTTTAGAGTGAGAGGTCTTGAACCCCACTCTCCGTACCTCTGTCAGTTCCTCCATCCTCACCCTCGGCTATGACCTTCCGAAGGGTCTCTCTATATTTCCATGTTCCCCTGGTGTCTCCCGGAACCGTTCGGTTCCAATTATCATATGTTCCTTCTCACTTAGTACTCTCATTTACTCGATTCTCGGTTTAGACAACCGTCTCTGTCCCCTTCATTCTTTTATGACGTTCCTTTTGTTTCTGAGACTCTCTCCACTGGTCCTCTCGTTTCGGGTCCTGGACAACGTCCACATATTTCAAGTACCGTGTGAATGTCATTGTCGGTTGAGGGAGGTCGACCGACCTCTCTGAGAAGGCTCGGTGGTTTCCCGGACTCAAGGTACCCTCAGTGACCCAAAGGTCTTCTGTTATCTATCTAGTCCGACAACCGTGGTCTGTCCCTTCCCTACTCAAGTAAACTCTTTATGAAGTACTTTTGGTAGTAAAGGTCATAAGTGTGATACCACGTCCTGACAAGTCACTCTCAGGTATCACCGTCCCCTGTTGGAAGTCTATCTTCTACCTTCTTTCACCCGGGTTCTTTTACTAGTCCTCAGGGACCACCTAGGGTCCGGATTAGAATTACTCGCCATATGGGAATAAAAAATTTCCATACATCTCATGAGAGTTACGTACCAGTGACCTACTGCCGACTCCGTAGACGACTCACTCATAAACACACACACACACACACACACACACACACACACACACACACACACACACACACAACCCTCACCCCACGCTACTACGTATTTTTCTGTAACTCCCTCGTCCCCTGTATGACCCTTGGGAAAAGTCACACCTCTCTTTCCAGTTGAGGGAGTCGGTGTCTGTCCTATTTTTACCCCTCGTGTTGTCGTTTTCTCGGGAAATTTGTGGAGGAAGGAACTGAGAGACAGGTGGATCCTTACGTTTAGACTCGTCCACCGAGAATCCCGTTTTGGTCTCTTTACTTGGCCCAGCGCCCTCTTCTCCGCGGAGGTTCATCGCGTCGGGGTAGGGGACCCGAGAGTGGTGGGGGTTCGATCCTTGAGGACGTGGTCCAACACCGAGGCGACGACACGGAACCTTGTCCCACCCGTGGGGGTGCCTTGGACCATGCGTTACCGGTGGAAAGAGGAAACCGAACCCCCAGAGCCCCACCGTTGGACCCTGTGACGACAGGCCTTGTACTGTCCCGGGTGGGACGAAGAGTCAGCGATTGTCCTTTTGTCCTAAGACGTCCCCTCCTGTCTTTAGACAGTGGGCCCCGTGTCCCGAACGGAACGACCGGAAAGGTGCCCGGAAGAGATTTCGTTTGGTGGACAAAGGACGGGTCGTACCCGGACTCGGAAGGTTCTACAGGCGTCTTTTCTTTGCACAGGTTTGGTGACGACTCCTTACTGTCAGAACCGTGACGGAGGTCAATATAAACAACAAGTGATTCCTCAAAACACCTTAAGTCTGAGTAAAAGGTGACTTTGTCCCCTTTCATTTCTGCCGTGGTTTATTTTTATCGAAGGGCCGCAAAGGACAAATGAGACGAGACGCCCGAAGGGTGCCGGACCCCCGAAGTGACCTGCAGACGTGTCTTTCGGG
>S0196_DV_007_A
GACTGTCTGGACATTCGAAAATACAGTTTGAAAAGGTTTTGTGAACCATTTAGAATACTTTCCTTTTTTTTCCCTTTACTAAAATTAAAAGAATCTTATGTTTACCGATCTTTCGTTTTTGTCAGACATGGATTTTCATGACAGAGATATACATTCTTTCGTTATTAATAAGTCAAATACTTTTACTTCTCTTATTTTAGTAGAATAAAGATTTAATGTACCTTTAGTTTTTCCGAGTTGATTTTATAAAAGGAGAAATTTATATCCATACATAATTGACCCAAAATGATGAATCAGAGTGTTACCCTTATGACATGTTCAACATTTTTTACTTGAATCATTTGTTCTCTAATAGTGTTTTACTGTGCATTGTTTCTCAATGTATTTCAAAATTTTTAATGAAATTGGTGTATATAATTATTATATTTGTGGAGGTTTTTTTCTTTGAACCTGGAAAAAAAAGTTCAAATAATTTTAAAAAAAGGGACAACAGAAGGACGAAAAGGTGGAAATGACCCCATATTGACTGTTAATTTTTAATATTCCGGTCCGTACTAACTAATACGGACATTGGGGTCGTGAAACCCTCCGGTTCCCCCTGTCTAGTGAACTCGGGTCCTCAAGCTCTGGTCGTCCCCGTTGTGTCACTCTGGGACGGAGATGTTTTTTTAGATTTTTGATCGGTGCACACCACCGTGTACGGACATCAGGGTCGATGAACCCTCCAACTCCACCCTCCTAGTGAACTCGGGTTCTCCGATGCGAACGTCACTCGGTTCTAGTGCGGTGACGTGTGAAGTCGGACCCGGTCCCACTCCGCAACAGAGGTTTTTTTTTTTTTTTGGTTTTGACACACACACACACACACACACACACACACACACACACACACACACACACACACACAATAATGGTGATAATTCGATTAATTGCATAGGTAGTGGAGTCAATCAAAAAAAAAAAAGGAAAAACTCAGTCCCAGAGACAACGGGTCGGACCTCACGTCACCGGGTTAGTGTCGAGTGACGTCGGAGTTTGAAGACTCAACTTCGTCAGGAGGACGGGGTCGGGGAGGCCTCATCGGTCCTGATATTCGTATGATGTCCGCGTACGACAGTACGGGTCGATTAACACCATTTTTGTAAATTCTAGATGAATGAATCGTTTAAAGTTCATATTTGAAGGACTTAAATAGTTCGAGACATGGAACTTTATGGGAATTTGGTGAATTGAGAGAATTATTGCGGAAATAAAGGGTTCAGAAAAGTGAGGTGTCGGGGCGTTCGACGGACCGGATATCCTTTGTGGGTTAGTACATATAACGTGCTTGACTTTTTTGTTCTTGAATTTGATAATTGATTTAATCATCGACTGTACCTAGATTTATATAGATCAGAAAATAATGACTCTATTATTGATCCGGTCCCAATTCTATTAGTTATACATAAGTAATAAATAATACCGATATAATTACTGGTGACATTCAGTCTGTGATACTTGTGTTTCAATCTATTCCTTGTTAAGGATAGGAGTTCCTCGAGTCAGGACATACTCCCTGTCTCTACATTTGTTTATTTTACATTAGTACGATATTGTTTATATACATTTTTTGAATACTTTCGTCTTTGGTGCAAAGAACAAGTGATGATTATGTACGCTCTTGTATCGTCTATGAGTTATTTATAAAGTACAACCAGTGGTTCAGCCGAACTCTCTTTTTAGTCTTGCGTAAGTGTCCTTTCTCCGATGAACTCGAT
>S0198_DV_008_A
AACATAAAAATCATCTCTGTCCCAAAGTGGTACGACCCGTCCGACCAGAACTTGAGGACTGGAGCACTAGGCGGACGGAGTCGGAGGGTTTCACGACCCTAATATCCGTACTCGGTGACGCGGGTCGGATGTTGTATTGAAATTGTTGGTGAGACAACAGGTCAACATAAAGACTTCACCGTTTTCTACAAGTACAGAGTAAACAACTTTTAAATCAAAATATAAAATTTTCATATTAGCGAGTTGATCACTCTATGATTTCCCACTTAATACCTCACTCTATGTTCAAAGGTTAGAAACTGAACACTGAATGACATACTAGTATCTAAAATTGAAGTCAGCTAGAGTCAGAGAAATTTTAGTCCCCTTGGCAGAGTAAACTGTCTCAATGGAAAACTAAATTTACTGTATTACGAACCAGTTGTAAGTAGTACCACGTACGTACCGGGGATTTTCTGTGGGTAAGTATAATTAAATGAAGGATAATACCTATCTGTTCGAAGTTTTCCGAATTTCTCAGGGTTTATGTCCATTCAACTTTGATTAAAATAAGAAAAAAAACAAAAAATTCAACGTTGTACCTTTGTCAGTGTCCAGAGTGTATGTAGGGGTAGTGATCTAAACATACTTGTAAGTTACGGAAGGATTGTCACTCTTGTGGACCTGTGTCCTTCCCCTTGTTGTATGTGGCCCCGGTGACACCCCACTCCCCTCCCCCCTCCCTATCGTAATCCTCTATATGGATTACATTTACTACTCAATTACCCACGTCGTGTGGTTGTACCGTGTACATATGTATACATTGTTTGGACGTGTAACACGTGTACATGGGATCTTGAATTTCATATTAATATATATATATATATATATATATATATATATATATATATATATATATATATTTCTTAATGACGAATAAGAAATGTTTAGGTCGAAGGTCCAGTAGATGTCTATATTGGGTTACATCCCGGAAGGATAGTTATGTAAAAAAAAAAAAAAACTCTATCTCAGAGTGAGACAATGGGTTCGACCTCGTGTCACCACACTAGCACCGAGTGACGTTTGAGACAGAGGACCCAAGTTCACTAAGAGGACGAAGTCTGAGGGCTCAACGACCCTAATAACCGCGGGTGGTGGTGTGGACCGATTAAAAACATAAAAATCATCTCAGTTCCAAAGTGGTACAACCGGTGCACCCAGAGTTTGAGGACTGGAGTTCACTAGGTGGGTGGAGTTGGAGGGTTTCACGACCCTAATATCCGTATTCGGTGACACGGGTCGGATTTATATTTTAAAATTGTGGTCACTAAAGAATAAAGAAATCGTTCATAAATTCTTGTAAAAATTATATATTGGGTTTATACCCTTTATTTCGATATGTTCGATATTGGGGGTAGGAGTTTCAAAGGCTTAACAAATCTCTCTCTCCCTTCATGGGTTTGGGATTGGGATCGATTACACACTCATGAAAGATTCACGGTCCACGACAAAACGGACATAATCTGATTAAGGAGTGTTGAGAGAGGATCCTGTCTCCACGATGGCAGAGGTGAAATACCTACTTCTCGAGTTTCGTGTCGTTCGAGTAGTCTACCGAACCTACACGTTACGATCCTTCATCTCCGGGGGCTTAAACTTGGGTCCGCCAATCTAAAGTCTCGTATTAGTGAAAAGTTATGACGGTCTATACACACAAATATAGTGTCTACATGTCTTAATCTCTTAGAGCTTATACACTGAACCCCCACTTCC
>S0200_DV_009_A
GTAAAACATCTTCTGTTTTGTCCGTGTCTCGGTAATGTACGAAATGTTTATAGTGAATAAACCACTGTACCGTTTAGGGTCCACAGAATTTTAGGTACGATAAAAGTGGATGATCTCTGGTGATCATGACATCAATTTAGACAGTTATCATTTCAGTAGTTGTTGGAAATTCCTTCACCAAAGTCCTCTCGACCCCCACCCCATGTACCATCGACTCACCCTCGCTATAGAGTACCCCTCTTATATGCTCCTATACCCTCCACTCCTTGTCTTGAGGCAACTTACCGTCCTCTTACTGAACTATCCTTGAACTCCCTACTGTCCAAACTTTCCTCCCATCCCCACTGTTTGTTCCAACATCTACCTTACCTTCCTGAGTCACCTCTCCCTCTTCTCCTTCTATTTTCGTTCTCTCTTTTAAATTTTTTTGTCCCTTTTATTTTTCTTATTGTCATTTATTTTCTTTTTTTTACTTTACTCTCTTTACAAAAATTTTTCGTCAAGGACTTCCTCTTCTACGGTGATAGATCTCTTGTTCACTTTTTTCCTGAATCTGAGTCCTCCCCGATTCTCTGACCATCCTTTCTATACTGTCACTCTCTAAAACTCCACCTCTTCTTCCTTCCACTCAGTCAAGTGTGGACTTAGAAGTTTAGGACTCTAGTAAAAGTGAGGTTCTTCTTGTCAAACGGAAGAATCCTTCGTGGACTGTACCTAGACGGAAATATTACTCTGTTGACTTTCTAAAGACCTTAACGGAAACATTTCGTACAACAGGAAGGACCCGTCTTTATAAATTAAGACACTACCTTCCTATAAAGAACCCTATTCCTAGGACGTACTGATGATGCACACACACACACACACACACACACACACACACACACACACACACACAAATGCTCTTTCCTGAAGACCCTGGACCCTCTGACCCGAGTACCACATTCCCGTGATTTTATGTGATCAATAAGTGACGAGACGGAACTTAGGTCGCAACCGGATTCTCCACCTCGTCTACGGGAAAGTGTACCTCCTCTAGGATTAATTTCTCATGGAAGGATGGGTCTAGGACCTTTAAACGGTAGTCCTGAAGGAAAGTTACTGAGTTCCGAAGATTAATGACGAAGTTCTGTCTACAAAGACCCTCCTTATTGGATGATTGGGAATCCCAAACAATCTGAAAAGGACTCTCGTTCGTAACAATGTACTACTCCTACTCCTGTCTTTAGAGGGTTCGGGCGATGTGAGGAGTGTAAGATGACATTCTCCAAGACACCTACAAGGATGTAGAGAGTGGAATTAGGAATAGTGGTAGGATTAGTGAGTGGACGACAGAGTTCCACGGAGACGTTCCACGGATCATGTAGTAGTCACGAGTTTTTATGTACCTAGTTACTTACCGGAGGGTTGACCGGAGACGACGGTTCAACCCGGGGGACGTTGGGTAAGCAGTCGTACGACCGTAGGATCACTAGAAATGATTTCGGGTCCAAACCAGATATATCTCAGGAAGCACTGAGAAACAATGAATGTCCTAACTTAAGTTTAGTGAATCGAACCTTATGTTCCAGAAAGTACATACGAGGAAGTACAACCTGATATGCTCCAGGTTGAGGATGTCTCAAAGGGGAAGGGTTAGACCGTCGGGTGAGTTTTGGGGCACACACGTCCATGTATAACCGTGTGGGGGAGATCTGAGTGATGTCGGTATAACTTGAAGATCTAGGTATTTGTGGACTCTACAAAAT
>S0202_DV_010_A
GTTGTCTGTTTAATACTATAAGTCTGAACCCATAAACCGTCTGTAAAATAACTTTTACTTCACTCGGTCAGTAAATTTCTTTTTTTGTGTTATAAAAAGGGTACTGTTTTAAGTTAAAAAGTTCCTTTATAATCTTAAAGTCTCTCGAAGAGTCACAAATTACTGAGTACTAGTCTAACCACCACCAACACCACTACTTACACTAAAAAAAACTGTAACACATTATTTTTTACAGTTGTTAATCCTCTCGATATATTGAGTCACCCGGTTATAAAAGATTCACTGGTTACGTAAGACAAGTTTTGGTTTGTACCCATGTTCTAGCTAAGTTTCACGTTCTATCTCATTATCTAATACATTACCTCGTCTTATGTTTCTCGAAAATTGACGTTTCATCGGGTCAAAAGACACACGAAAACTCGGGACAATTCCTACACCGAAAGTTGACAATTTAGGTCCGTTACGATTTAACTGATAGGGTTTAAAAAAAGGGCGTAAGTCCCGGTTCTACCGTTAAAACCTCCCCGATTTAAACCTAGAAACACCGAACAAGTGTTTGAGTTCTCAGTACGAGATACTACACTAGGGTTTACCTTAAGTCTGACAAATTAATATATACTTTCTATTTAGAGGGGATTCTCCGGTAAAGGAACCGGTTTCTTTGAGACGTTGTTCTAAGGTAACTTTGTTAGTGCGGTCACCAGTGGACCATGAGTGGTCCTACCGACATGGTTTGTAAATACCAATCGTAGACAAGGTTAACCACTCTTAGACATAATCAGTCCCAAGAGATCTTCCTGTCTTGATTATCTTATCTATACCTCTATATATATATATATATATATATATATCTCTCTCTCTCTCTCTCTCTCTCTCTCTCTCTCTCTCTCTCTCTCTCTCTATTTCCCCTCAAATAATTCCTCATAATTTAATGTGCTAGTGTTCCAGGGTGTTGTTCGGTAGACGTTCGGCTCCTCGTTCCTTCGGTTAGACCCAGGGTTTCGGCTTCTTGTACCTCAGGTTACAAACTCCCGTCCTTCGTAGGTCGTGTCCTCTTTCTACGTCCGACCCTCCGATTCGGTCAGTTCAGAAAAGTACAAGAAGACGGACGAAAAATAAGACCGACGTCACCGTCGACTAATCTAACACGGGTGGATCTAATTCCCACCCGGACGGAAAGGGTTGGGTGACTGACTTTTCAAGTAGAGGAAAGTGTTGTGGGAGTATCTGTGTAGATCCTTGTTATGAAGCGTAGGAAGCTAGGTTAGTTTAACTGTGAGCCATAATTGGCAGTGTCTTAGACTCAGGATGTTCAAAATAAGTGAGTAAGTTGTTTATAAATGACTCGAGGATGATACACGGTCCGTTCCTGTCTAAACGATACTTCGAGTAGTTCACATTGGGAGTCCCGGAGAGTGGACGTGTCGGGAGCGGACTCCTAAGTATATCAGTACCATGTGTTTCATATGGTTTATTCAATAAAATGGGTGTCGATCAACTCCAGTAACAGAGAATGGAAAGTTCGGAAGGGAGTAAGTGTGACAGGAAGTGCAACTAACTACACCCTCATCAACACCGTAAAATCTCTAAATCGATTTCAACTCTCCACCTAATTAAATCACACCCAAATCACACTGTCTAAATACACGTGCGTCAGTGAAGGTACATACAATGTAATAACAATGGACACGGTCTTTCTTTATTGAAAGTCTTTATGTCAATGACGGGTGATATGGTTACGTGGATCCCAA
>S0204_DV_011_A
GAGTCAGTCTGTTGTATTCCGGGGTTTCTCCCGGAATTTCGACACATTTGTTTATTTATTTACTAGGTCACATCCAATATACGTATATCCACTGAAGAATCGAGAACAAGTTCTTCCAGTCGTTCGGGGATCACCGTCCACATATATTCTCGAGTAGAATGAAAAGGGTTAAATAAAAAAGTCAAAGAAGGAAATCAAATATGCAACAAAAATCTTTTTTATATCCCGATGTTCCACACATCTTTTTTTGTTTGATCAAAGGAAGATAAGAGTGTGGTGTTGTCAGTTATGTTCTTCTGAAGACAATGTATACCCTCTGAAGTAACTTATCCGCACTAACTTCGTCCCTGTCGGTACATCTTTACATTAACCTGTTTTTCTCATACTAGATTATGATTATCTGACTCACCCCTTTGGGTCGTTCCGGACAGACAAGTTTAAGAAGAACCGGAGACATATCGTAAGAAAAGAGAACTCATACCCCGTCCCAAGTAAAACTTAACCCTCAGAATTCGGTCCATGTCACTACGTGGGGACCGATGGACCCTCCGACTCCGGTCTCCTGGTGAACTCGGGTCCTCAATTTCTCTTCGTATCCGTTGTATCACTCTAGGACAGAATACTGGATATTAGTCTGTTCCATCCAGTCTCTTAAGAAATACCGGTCGAGGTTGTGTTTTTCGAACCCCTTCTAAAGACGGAACCCGTCTTTTCCATCGTCCACTTTCCTCCTGACCTATTCCAGTCTCACTCTCTCTAAGACAAAAGACTCTGGATTTCACGGGGTTGTAACATTATTCCCGATACCCTCAATAGTCGACCCTTCCTACCTACTTTTGGTTTGTATATATGTGTGTGTGTGTGTGTGTGTGTGTGTGTGTGTGTGTGTGTGTGTGTGTGTAGTATTATATGTTCCAAACGTTTTGGAAGGACATTTCTCCTAATCAAAAAATTTCATTTACTTACACGCTTGACGACATCGACCTGTGGCCATCACGACAGACGTTTGTCAGACTGTACTTAAGTACTATTTAGAATTTAAACTTTCAGTAAAAATTAAAGGGAAGGACCAAAAGGAGGATTAATGTCATAGACAAAGAGGGTCGAGAGAATCTTCTGTTTCATTCCTTCTTCGTAATGGTTGGACCAAAACAGATCCATTATTCACTAAAAATAATGAATCCTATGAATCAACATCACATTTCTTAAGGTCTATATTAACCATACTAGGGTATAACTTTGAAAGAACCTCCACCTTCACTCGAATAAACATAGTGTCAATTTCTTTTATGACCAAATGACAAACAGAATTACTGAGTTCTTCAGTTGTAAGATCGATCTAAAATTCTCTTTATACACAACCTAATCCCTTAAAAAATTCCTTCTAAGGGAGTTTTACGTCTCCTTAGACCCTTTCTTTCTTCTGTGTCACCACTTTTCGGTCCCTCCCTGATATCTCTTCCCTAACAAGATACACTGTCTGTAAACGAGAAACATCTTTCTTCTTTTCGTCTTCTTAGGTCCTTCACCGATGTCCTCTTCGTCCACAACCAATACCTTGTATAAAAGAACTCCTTACGGAAAGACCAAACACGACTTGTTTTTACACTTTAGAAAAGTGAAGTACTTTTGGACACTTCGTTCTCCAATTCCTATTCACTCTTCCCTCTGACAACTCCATAAGGTCTCTCTTTATCGTCGTAGGTGTCGTAGTGATTTTAAGTCTCCGGGGGAGAGACGAGTCGATCGGA
>S0206_DV_012_A
TTATGAAATTCTCACGACGTGTGTCGTACGTTTACACCGTTTTAAACACTTATTAGTGTCCTTTCCCTATACAGTCTATTTTAAGAAATGTAGAGGAGAGAGTACAAACCTAGACACCCTTCTTCCCCCGTCACGCAGACGACGACAAGACTTGTGTTAAGGACAGAAACTACGACCCACGAGCACTGGGATACACGGTCGAATAAAAAGTGAGGGACCTGCCGAAGTCTCTAAAGTGCCAAAGACACTACCCTTCGAATCTCCTAAGGACTCTGTAGGACGTCGACACGAACAAGACCCAGTGGTCGGGTTGACATTGAAACGTAGATGTATTGGTAAAACCGTTTTTGCACTACCAAAAATAAGTAAAGGTAGCGTTCACGGGACGTAACAGGACTATACAGAAGGAGGACTCGGGAAGTTACCTTCAGAATAAGGGACCAAGATCACCCCACAGAAAATCAACGGGGGTGATTGTCCGGGGGGTCAACACAAAATTGGAGTGTACCTTCTGTCTGTCCTCGTCCTCTACCCACAATGTCACATCACACCCCGAAGACAACACCCCAAGGTTCCGATGTCAAGGGTGTTACAGGAAGTGGAGACCGGACCTCGGTCCTCTGAGTCACCTGTGTACTTGGTCTAAATGAAAAAAAACATATCAATACGTTGAAAATAAATAGTCTTTTTAGTATAGTGTGTTTGTGTCTACAGGTCATTCAGGAGTGGATTACAAGTTTTCTCCAAGAACTTTTGACGTTGAAATTTACTTTGTTATAACGATATGTGATTTGCATTGAGAACAAACATAGTTAATTTGCGACCATTTTGATCAAATGAAAAAAGAAAGAAAAAAAAAAAAAAAAAAAAAAAAAAACTCCGTCTCAAAGTGAGCAGTGGGTCTGACCTCACGTTACCACGCTAGAGCCGAGTGATGTTGGAGATGGGGGGACGACTTCAACATTAATTTGATAAGGGACGTAAGAAAAGACGTTTGTGAAATTGATGATACAGTCATAGCCCCAAGTTCACTAAGAAGACGTAGTCGGAGGGCTCATCGACCTAATGTCCACGGGTGGTGGTACGGGCCGATTAAAAAACATAAAAATCATCTCTGTCCTGAAACGGTACAACCGGTCCGACCAGAACTTGAGGACTGGAGGACTAGGCGGGTGGAACCGGAGGGTTTCACGACCCTAATGTCCGCATTCGGTGGCACGGGTCGGGATTTTAATCAAAAGAAATTAATATATAACGAAGTGAATGTCAAAGGTTCTTAGATAGTTGTTACAATTCTTAAATGATATGTGTATATATTGTATATCCACACACACACTGTCGGTAAAAATATGTCTATATCTATCTATATAGAGCTACTGTCTTAGAGTCAATCCGAAGGATGATTTATTCTGTTTTAATATTCTATTATCAATAATTCTTTATGCCATTACTAACTCTCGTATTATATGTGAATCGTTACAAGATTCGACCAATTACTGTATGACGTGAATTCTTTAGATCTTCCACTCATCTATGAAATTTGGCCACTGGTTGGGAAACTTACGTTCCTGAAAAAACGAATAGATACCACCGCATATAGTGTTTTTAATAAGTACTTTGAAGCAAAATTCGAATAGTCGATAATAATCACAATCACATAAAATACACACCGAGTTCTGTTAAGAAGAAGGTTACACCGGGTCCCTTCGGTTTTGTAACCTTTGGAC
>S0208_DV_013_A
AATCTTGAGAACGGAGTAAATCGTGTGATTAGTAGTTTTCAGAGATAAAAGTTATCTTCGTTTCGTATTAAAGAGTTATTTCTCCGTGAAGTTTATCCCCTAAATGTTTGTAATGTGTAACAGAAAGGACAACGTCGATACTTTGTATGGAAGATCTCTTTTAGTGTGTCTAAAACAAATGAAACGAATTCTTAACGTCTGATCTCAGTACTAAACAATCAGAGTAAACGAAAAGTGTTCTTTTTCGTAATATATTACAGGCTCCCAGAGTCCAAGGTATTGCCCCTGAAAGGGTTCCAGAAAGTATTGCTTTCAAAGACACGTCGGGTACCCTCTAATGTGTCCCTCCCTCAGACCTCTGAGAGTGCTCCTGAATAAAAACAGATAAGATTAAACTTAGAGTATGTTCATAAAGATATCCGGATAATAAATGTGGATATATAGTCAGGTTGAATGACTTACGGTTGTTTAAACTCTGTGTTGAGGACAGGAGTTCCTTGAGTACAGGACCATCTCTTTCGGTACTTCGTCAGTATCCTATGACACACACCAATATTGTCGTACGTGGACTCTTTACCAGACCTCCTCCACTCCAGTCGGTGCACGACTTCGTTCGTCTCCACAAACGGTCCACCGATTCCTCCCTTATAATTGGGTCCCCACCCACTACCAGGGGTGGAAGGCCTACTAAATGACATATCAACGCAAACGGGGAATCGTACTAAAGAAACTGTCGACAACTACCTCTCGAGACACTCCTGCTCCTCGCGAGAGTAACAACGGAGGAGGTGTCCCAAAACGTTCAACATCCACGAGTTTAGGGGCTACCCTTTACTCTTGGAATCGTATGTTTTTTTTTTTTTTTTTTTTTTTTTGGAGGAAAGAAGTGATCCTGGGACATACGTTTCGTCAAGGCTTCTCGTGACTATCCTTTTTGACTTAAGTGACGTACTACTGTTGTCTCGACCCTAAGTTTTAGTCGAGGATTCGTCATTAGACCTCGTTTCAGTAACAGATCAGACACCTGTACTAGTTCTACGTATGTTTTAAGTTAAAAGAAAGTATAAAACATCGAACTTCCACGGAATATAACTAAAGACAAAAAACGAAACGAAACAAAACAAAACAAAATAAAACAAAACTCTACCTCAGAGTGAGACAACGGGTCCGACCTCACGCTACCACGCTAGAGTCGAGTGACGTTGGAGACGGAGGGACAAAACTCGCTAAGAGGGCGGAGTCGGAGGGCTCATCGATCCTAATGTCCGTGGGTGGTAGTGTGTGCCGATTAAAAACATCTCTACCCCAAAGTGGTGCAACCGGTCCGACCAGAGTTTGAGGACTGGAGCCCACTAGACGTACGGAACCGGAGGGTTTCACGACCCCAACGTCCGCACTCGGTGACGTGGGCCGACTAAAGACAAATGACTCAGGGACTATTTTGACGAAACGAACGAAAGAGTTCTCCCTTCCACCGACGGGGTGTCGTCGTCCAGGACGTCGGTACGACTGAACCGTTTTCGTAAGGAGAGTCACGAAATTATAAATGGACGGCACCTACTACTATGTCGACGGCCAGTGTTATAGAAAAGTCACGATGTAAAGGGAGGTAAAAAGGTCCGGGTGTAGACCAGAATCGGGTAGAACTTCAACAGATACTCCATCTTAAACAAGGTGAACACTTGACTCGGATAAAACTTTGAGTTTTCCACGAAGGATTAAACG
>S0210_DV_014_A
CGTTGTATTAGACTAATTACTAAACTTCCCTATTTGAACCGAAAGTACGGGTCCGTAAAGGAGAAAGGAAGGAGAATCCTCGACGAGACAGATACTCTTATACACCAGAACTAATGAGATTCGGTACGTCTTTTGGATTGTCTTTGTTGGGGAGGAAATGTCCTCTACGTCTTTGTGGTCGTAGACCACAAGTATACGACGACCACTGAGTGACCTATTCCGACAGACCAAGACCTTAAGTCCTAATACTTAGAGAGAAAACGTATTTATAATCGCTGTAAGAGGTTTTAGTTACAAAAACCATTATTTTCATAAAGTCGGAGATAGATGGACAAGAAAAAAAAAGTCAAAATAAATCCATTCTAACTATTTATTTTTAAGATATATAAATACCATATTTTACACTGTAAAATCATATACATATGTAACAGTTTACTAATGATGTTAGTTCGATTAATTGTATAGGTAGTGTAGTGCACCAATGGTAACACACACACAGACACACACATACACACTCACCATTCTTGTGAATTCTACATAAGAAAATCGTTTAAAGTACATGTACTGTGTAATAATCATTGATATGAGTGGTGCAAAGGACGTAATCCAGAGGTCATGAATAAATTGAATATTGACTTCCAAACATAGGAAATTACTTATGGAGGAGAAAAGGGGGTGGGATGTCGAGGACCATTGGTGGTAAGATGAGAGACAGTGATACTCGAGTTTAATAAAAATCAAAGGTGTACAATTCACTCCAGTACGTCATAAACAGAAAGACACAGACCGAATAAAGTGAATCGTATTACAGGAGTTCGAAGTAGGTACAACAATGTTTGTCATGTTATAGAAAAAAAAAAAAAAAAAAAAAAAACTCTGTCTCAGAACGAGACAGAAGTCCGACCTCATGTCACCGTGCTAGAGTCGAGTCACGTTGGAGGTGGAGGGTCCAAGTTTACTAAGAGGACGGAGTCGGAGGACTCATCGACCCTGATGTCCGTGCACGGTGGCGTGGACCGATTAAAAACATAAAAATCATCTCTGTCCCAAAGTGGTACAACCGGTCCTACCAGAACTAGAGAACTGGAGAACCGGCTCCCACTAGGTGGGCGGAGCCGGAGGGTTTTACGACCCTAATGTCCGCACTCGGTGGTGCGGGTCGGTTGTTATATAAAAAAAGTTCCGACTTCACACACACACACACACACACACACACACACTAAAAGAAATAGGTCAGTAGATAACTACCTGTGAATCCAACAAAGGTATACAACCGACAACACTTATTACGACGTTTCTTGTACTTTCCCGTCTATATAGAAGTTCTATGACTAAATAAAGGAAACCTATCTATGGGTCTTCACCCTAACGACCTAATATTCCATCAAGATATAAATTAAAAAGCTCCTTACAATGACAAGAGTATTACCGACATAGTTAAATGTAAGAGTGATTGCCATATGTTCCCAAGTGAAAAAAGGTGTAAGAGTGGTTGTGTATGATAGAAAACTGAAAATTGTTATCGGTAGGATTGTCCACACTGTACTATAGAGTGACACCGAATGTAAACCAAAGGGTCTATTAATCACTATAACTCAAATATATGGACAACCGGTAAACATACAAAAGAAATTTTTTTTCAGATAAGTTCAGGAAACAGGTAAAAATTAGCCCAATAAACAAATCAAAAAGACATAGAGATACAAAACAGACCAAGTCTTGAG
>S0212_DV_015_A
GGTTGACAGACCCTCAGCTCATTGAACTCCAATGTTCTAAACATTGAAGGGGTTGACGAGGATATCTAATGTAGTGTTAACACTTTGGATTTCTTGACCAGAAACTCTATAAAAAGTCTGTCATAAAACCGTCTGGTTTACTGCGGTGGACCTGGACACTGGAATAGGGTCCTTGAGTCGACGTGTTTCTGTCAAGACTGTCGGGACACTAAAGTAGGAGTTACGTTGGTTAGTCATAAAGGGTAAGAGATCTGGGAACAGATGGTTTCACGGGAATTTTTGGCATCGGAGACTTAAGAATCCCTCTGACTAAACTCTTAATAGAAGACAGGAGGAGTGAACGGACCGGGACACTAATAATTTGAGAAAGAAACGACGTTGCGGACGACAAAAGTCACGTGACTGAAAAGACCCGACACACGTTCTTCTTAGACCAACCCACTAACGTGGTAGGAAGTCCTTGGAAGTACCCAAGTAGATATGTCTTCGAGAGGTTTTGGACAGGAAATATCTCAGGAGTAACGTATCCGTACTAACTGAGTTAGTAACCGGTAAACACTAGTTGAGTTGAAAGTTGGGGAGAGGGGAGGGACCTCCGACCCCTACCCCGACTTTCAGGTCTACGAGATTAGTGTTCCAACCAAGGGGGACCTTTGGTCGGGGATTGGACTCCGACAGGTCTTCGGAGGTCAGTGGTCAGTAGAGGAATCGTATGTTTTCCGTGAATAGTCAACCCTCCAAGGTTCACAAAATCCTCGGTATACAGTCCTTTCTCTCCATCAACTTTTGGTTTATATACATAACGAATAATATTCAGTGTAATAGGGTCACACAAAAACACAAACCGAAGAAAAAAAAAAAAAAAAAAAAACTCTGCCTCAAAGCGAGAACAACGGGTCCGACCTCACGTTACCACGTTAGAGTCGAGTGGCGTTGGAGGCGGAGGGCCCAAGTTCGCTAAGAGGAAGGAATCGGAGAGCTCATCGACCCTAATGTCCGTACCCGGTGGTACGGACCAATTAAAACATAACAATCATCTCTACCCCAAAGAGGTACAACCAGTCCAACCGACCCTGAGGACTGGAGTCCACTAGACGGGCGGAACCGGAGAGTTTCACGACCCTAGTGTCCGCACTCGGTGGCACGGGTCGGACCGAAGAAAAAAAAAATCGTAAGTGAACTGTAAATCCGGCGTTCGTGTACATTCTTGGACTGTTCTCGGGGGGTCCATTCGGTATGGACGTAAGGAATAACTGTTTCCGACACTCTATTATTTGTAAATGACAACGAAAGTCGGTTATTTAACACCCTATTAAAAAATCTGTCGTTATCTACATTTGGTTTGTATTTTAGGATTCGGAAGGGGACTGACAGACTTACCTGAGCGACATCCGGTTCCCCTGGGGTCTCTTTGGATATTTTGTCTTAAGGGCTGTCCTTCCCCCCAGTCTGTACGGAGTAATATGTGGGAGATAAGACCTCAAGTCCGTCTTGACTAGTCGTAATTGTAGTTTTATCTCTAATTCTCAGACTGTGGAAAACTCCAGACTTTTCTCTGTAAATGGGAGATAGGAACCGAGAACTTTGGGGGAATAGAATTGAGTCCGTAAAAAAAAACGACGACCCAAGTTCAAGAATCTGTTTCGACTTGAGAAAGTTAGTTAACGTTTAGTCTTTTAGAAACTTGGGTTGATACTGGACATTCGTGGGGATGAGACGGG
>S0214_DV_016_A
GTCAGGACCTATACATAAGACTAACAACAGAATTAGTAGGGAAGACCGACTCTACCCGACAATAAAAAGTGAACCAAACGACCCGAAGTACAGATCTACAACCCCATAAGGTGTCACTGTTAGGGTGTACGCAACCTTGTGGTATGTGGAGACAATAGAAATCTTACTAAACGACACCTGCGGTCGTTCGACAGAGAAGGGATTACTCTCCGTGGACCTTCTCCGGAGGTTTCCCTTGTATGAGACAGAGGAAGTGAGAACTCTTAACATCTCTTATTCCTCTCTACCTCCACACCATATGTACATTTGACACACTCCCGTCACTCTGAATTTATTTCTAAGTTCTCTAAATAGTCAAATCTTCGGGGTAAGACGTTGAAGGTAAATCGTTGGAAGAGTTCTAGAGACAATAGTTAATATGATTAAACGTTCATTGTCTTTGGTAACAGATAGAATCTGACTTTACTGTCCTCTCATCTCCTGGTTGGAATCTTTGTGTATTCTTCGACATCTCGATTCTCATCCTTCGTGTTGACAGAAAATCATCCTTTGTAATACTGGTCCGGTGACGGGTGTGATTTCGTTTTTAGACGACGATATATACTAAGGAATGATATCGATTCTAAAACATAAGTTTTAAGATGTAAATGTTTTACTTCACGTACTGACCTGTTTGGTTCTGTTAGGGACTGACGTTTCTTCATCTTCCTTCCTTCTAGACTGTGATGGTCAAAGGCGTAAGGAGAGTCGTTCCTCACGGGTGTCAAATTTTAGAGGTTTTAGTCTTTTTCTTAACCTATGATTAATCAGTTTTACTTTTTTTAGTGTTTATAGGTAACACTGAGGGTCTAAAAAAAAAAAAAAAAAAAAAAATTTCTGTCTCAGAACGAGACAGTGGGTCTGACCTCACGTCACCACATTAGAGCCGAGTGACGTTCGAGGGGTAGGGCCCAAGTGCGGTAAGAGGACGGAGTCGGAGGGGTCATCGACCCTGATGTCCGCGGGTGGTGGTGCGGGCCGATTAAAAAACATAAAAATCATCTCTGCCACAAAGTGACACAATCGGTCCTACCAGAGTTAGAGGACTGGAGCACTAGGTGGGTAGAGCCGGAGGGTTTCATGACCCTAATGTCCTCACTCGGTGGCGTGGGAGGCTGAGGGTCTAGAATATAGTCTGAGGTACTTTTCATACGAATATTAAACGAAAATTTTACTTTAAGAGTTCGTGATTGTCAGAGTTTTTTGGTATGTCCGACCCACGCCACCGAGTGCGGATGTTAGGGTCCTGAAACCCTCCGACTCTGTCCGCCTAGTGTTCCAGTTCTCTAGCTCTCGTAGGACCGGTTGTACCAGTTTGGGACAGAGATTATTTTTATGTTTTGAATCGACCCTTACCACCGTACGCGGACGTCAGGGTCGATGAACCCTCCGACTCCGTCCTCTTAGTGAACTTGGGTCCTCCGTCTCAAGCGTCACTCGTCTCTAGCGCGGTGGCGTGAGGTCGGACCACTGTCTCGTTCTGAGACAGAGTTTTTTCCTTTTTTTTTTAGTATATCGTATATAAGTCTTTTCGATAAATCACCAAAACCTCTGATATAAACTCCCCATCCCTCTTCGTTTCTATTTATTCAAGATTTCCGTCTTTTACATAACTAAAGACTTCATTTAAGTTAAGTTGTAATGTCATATTTTTGACAGTAGTTGTAAGGGTTCTGGTGTCAGA
>S0216_DV_017_A
TTCTTACATTTTACCCTACTGGTGAAATCCCTTCATAAACGGTTGGAGAATTTTTCAATATGTATCGGGATATGCCTGGTGGGACGGGTAAGGTGAGGTCTCATAATAGGGGGTTCTATTTTGTCTATATACAGGTGTGTTTCTGATCACGTAGTTATAAGTGCCACCGAAGCAAGTGTAATCATAGGTAAATGTTGTCGATTTTTGACCCTTCTTGGGTTTACAGATAGTCGTCCATTAATCCATAAAAATTTTGTTACACTAAAGAGGTGTGTTACCTCATGATGAGTGGTTACTGTTACTCATTCGGTGACTATGTCCGTCGTCATACCCATGTAGGGTTCCATTAATACACCTTACTTTCTTTGGTCTACGTCTTGTTCATGATCTTTTGAAGTGAATAGATTTTAAGATCTTTTACGTTTAAGTAGTTATCACTGTCTTTTGTCTGGTCCCAAAAGGACCTCGACTCCGACAGACCTGAGTCTCAGTATGTGGTGTCTTCACCGTAAACTTTAGAAAAACTCCACTACATTTACAAGATAAAAAAAATAAAAGCACAACCAAAGTACCCGTACACGTAGACAGTTTTGAGTAACTTAACATATAAATTTACCTACGTTAAATAAAATGTATTTAATCTGGCGTTGTTTCAACTAGTTTGGTTAGGTTCGTTCATTCGTTTTCCGTACACAGTTACGGAGTTTAAAAAGGAAATTTTTTATAGTTTCACTCGTAAGTTTACCGGGTGAGACGAAAGTCTCAATTCTTGTCGTCATAATTACCGGTAAAGTGACTCACACATGGGTATAGTGTTTGACATATTCCCTGAAGGGTACGAAATAAAATGAAAAAAAAAAAAAAAAAAAAAAACTCTGTCCCAGAACGAGACGGTGGGTCTGACTCCACATCTCTGTCCTAGTGTCGAGTGACATCGGAACTGAAGGGTCCAAGTTTGAAGGGTGGAGTCGGAGGGCTCATCTACCCTGATGTCCACACGGTAATGTGGGCTGATTTTAAAAAAAAAAAAAAAAAAAAAAAAAAAAAAAAAAAACCATCGCTACCCCAAAACGGTACCACGAGTCCGACCAGAGGTTGTGGACCCGAGTTCATTAGACGGGTGGAACCGGAGCGTTTCACGACCCTAATTTCCATACTCGGTCGTACAGATCGGAATAAAATGAATTAAGATAATGCAACCATGTTTTCATTAACACTGAAAACGGTAATTTATTCTAACTTCAGAGGGAAAATATCTACTCCTTATGCTACAGGTCTCTCCAATCGAACGACCTCTAACACGTCTACAAGACGTCAAGACTCCGGACGTGAGACATATGGGGGTACATGACGAGGAGTCGGTGGACTAGCTGAACTGTCAGTATGATCATGGTGGTTATCGGTATCAGTTGAAATACTCTTTTGCTGTAGGTCCTGTTAGAGGATCCATGAAATCCAGGTACTGCGTGTTATGAAAGGTGTTGGTAGAATAGTTCACCCCTGATCCGATTTGAGGGCAAAAGTGGACCTTTTTACCTTCGAACGAGTCTCTCCAATTCACTGAAAGGTCTCAAGGGCGTCGTTCCTTCACTATCCTAGTTCTTACCTTGTGTTCGTCAGACTGGGACTTCGGGTACAAGTGGTTTGATTGAAGAAGTCTGTAGAATCCTTCCGGACTGTCTAATTGTTCTCGAACTACGTGAAAAGAGATAAAATTTATTCC
>S0218_DV_018_A
CAATATAAGTGGTCCAATGTCGGACATTCTGAACCTTAGAGAAAACAAACGAGAATGTAGTCAATTATTTTCCTAGATTCTAACGTGAATAAGATTATCTGTCCCACGTGTAGATATTATATTGAAGAGAAGTGAAATTGGTCTTGTTTCCGGATATAATATTTATTTTATAATTTAGTTAAAAACTCGAGGGTTAAAAACACGTATAGAATGACAGAACTTGTACTTACTTACCTTACGATCCACTTCTGATCCGGAAGTGTCGTCTTAGTTACTCTTGAACTTTTCTTCTTGTGGATTTGTGATAGAACCAATTTTAAAATATATAATACAATTCCATTATTTCATAGGATATTTTGTGTTATTAAAGGGTAGATATAACAATTGATGTCCACTCTAAAAAAATGAATAGGTGTGTTTATAAAAAAATGAATAGGTACGTTTCATTTATGGACGTTTTGTTATTGTCGTACATTTGTTTTAGTTGACTTATACAAGAGACATAACTTATAAAAACAGAAAATGAAACAAAATATTGTTTCCTTCTTTATAAAATAACTCAAATAAGATCTAATGGACAGAGATTTGACATTACAAAAATGTATTTAAAAATAGGATTTCCCATCAACATCCTATCAAAAATGTTTAATGGTAAAATAATAGTTTTCTTTAGTCGTTGTATTAGTAAAGTTTAAAAGTACGGATAAAGTTTACTGATTATTTAAAATGAAAGACATTACATATTTTATACAGGGGTTTCATATTTATGGTGTTTCATACTTTCTCTTTCGTTTTAATTGATATCACTCTGATGTGAATGTTATGTTTTTTTTGTTTACTTTGACACACAAACCACTGGAGTGTCCCTTGTATAAAAGTATTTTACAAAGAAGATATGATTCACTGTACTTTTCAAACTTTTGTATTCGTTTCCTCAATTCTATATTAAATGTTTCGACACGTGAGGCATCGATTTTATTATGATTTAAGGTTGATGAACTTTTGGTTTGATATGATTTTTGTTATGTAATAAAATTACAATTTATTTAAAAATGATTTTAATAGAAAATCCTTTAGATAAAATTTATTTTACAATAATGTAAAGTTTTAGTTAAAGACTTCTTTTTTAGAGATTCATAAAGTATTTTTACTAGTGCCGTTATTTATTTATCGATTCTAATAAATTTATTACCAAGGAAAAGTCTTTTATCGTATTCTTATCTGTATTTGTTTAAAATCCCTTGGACAGTTTTTATGATTCGTCGATGACGTGTGGTAAATTTGAAGACGAAAAAAGGTCTGTTGAGTAAGGAAAACATACGGATTCCTTTATGTCACTAACCTTAAAACACTTATGTAGATGGTATTTACTATGTGATAATCAAATGAAAAGACTATGAAAATTTTTATACAATTTAAAGGTGACCTTTTATAGGTTTCTTTGAAGTCTAAAATTGGTAAATTTTTGTTTCTCTACGGTAATGTGTGGATTGGTTTTATTTTATTTTATTTTATTTTTCCGTGTCATGGTTTACGATTTCCGATGTCGATTTCTCTTCTCATTTTAATTTGGAGAACAATCTTTTCCCTTTATCTAAGTGTACATATATTCGTGGTTATTTAGTTCGTCCCCTCCTATATTCGTAGAAGGTCTCTACACCGGTATTCATATCCGGTGACGAATTTCAATTCCCCGTACGATTATTGTTTCAGAGTCTGTCC
>S0220_DV_019_A
AGGAGGGAGGGATGGAGAGAACAAGAAAGGAAGGAAGGAAGAAAGAAAGGAAGGAGGGAGGGAGGGAAGGAAGGAAGAAAGAAAGAATAGGTCAAAAGAGTGGTGATAAATAGTTTCTCTAATAAAAAGGGGGTAACACATAGGTACAGTGGGAACAGTTATTAATCAAGTAAGATATACGAACCAAATAAAGACCCATGAGGTAAGACAAGGTAACAAGATACATAGACAAAATTACGGTCATGGTGTGACAATACTAAACATATCGGAACATTATATAATACAATATTTAATGCTTCACATTACGGAAATCTAAGTAAAAAGAAAGATTTCTAACGACACCGATAAACCCTATAAAACACCGAGGTACTTTTAAAATTCTAAAAAAAATGAAGACATTTTTTTTCGGACATTAAAACCATCCGTAGTGTAACTCAGACGTCAAAACCATCATACTTGTAAAATTGTTATAAAAAGTAAGGATAGGTACTTACATCATACAGAAAAATAAATAAACACAGAAGAAGATAAAGAAAGTAGTTATAGAATGTCAAAATTCACATGTATACAAAGTCAAAGAACTAATTTAAATAAGAATTCGTAAAATGATAAAAACTATAATATGTACTTTAATAAAATAAATAAAAACCTATCAAACATCAATCGTAGATCTTTACGTTTATTAAAATCCATAATTAAAACATAGGACCATGAAATGATTTAAACAAATAATGAACATTGTCAAAAAATCACCTTAGAAGTCTTAAAAGATACATATTCTAATACAGTAGACTTTGTCTCTGTTAAATTAAAGAGATAAAAGTTAAACCTACGGAGAAGAGAAGAAAAGGAAAAATCAAAATAAAAAGAACGGATTAACGAGACCGGTTTTGAAGGTCCTGATACAAAACTTCAAGAATTTACCCCTACTAAAACGGGGCCCTAGTAAATGTTACAGACCTCCGTAGAAACTATCAGTACTGATTCCCATACGATACTTGTAGATCACTTATCTCCCGTCCCTATTACGATTTGTAGAATACTAAGTGTCTTCTCGGAGACTGTGGTGTTTTTCGTAGACCAGGTTTTATGGATGTCACAACTCCAACTCTCCGGGATTGCATCAATTAGAAAGGATTGGGAACATGTTAAATATCTACCGGTCCAGTCACACTTTCCTTTTCGTTATGGATTTGTACCAGGACACGAATAACACCACTGTGGAGTCACAGTTGAGAGATCTGTCGTGTTCGTAGATGGGTCTGGGTCCTTACAAGGAAGAAGAAACAAAATATATCTATTCATTGATACGAGTAACCTTAAGACCCATAGTTAGCACAACTTCGTTCCTTTTACGTCCGGTCTATAAAGTGAGAGATCAGACAATCATTCTTGGAGTGTTATCTGAACCGTAAAAGTAGTTCTTTTTTTAGAAGAGTTTGTCTATTTTATTTTAGTACTTCTTATCTTCTCAGTGACCGTAATAATTACTGTTCTCGTTCATTCGGAATAAACTCGTATTTATCCTCCTATTGGTACTTATTCTTCTCTTTGTGGACTACTCTAAATAAATAGTGTTCTTTATTCATCGTGTTAAAAAAGATTCCCCCTATTTTTAATAGAATATAATTGAAAGTAAACTAAAAATTTGGTAAAGAGGGGTAGACGACTACCTTCATAAAGTGTAAAGAGAATCTTTCAATTATAAAAGAATGGAC
>S0222_DV_020_A
AAATAAAAAGGTATACCTAGAGGTCTACTCGGTCCTAGTAAATAACTTTTCTAGAATTAAAGGGGTGGTGAGACGTCACAGTTAAAATAGTATTCATTTTACATGTATATACGTGTCCAGACAAAAACCTGAGAAATAAGACAAGGTAACCAGATAAAGATTGTGATTATGGTGAAACAGAGTTAATTATATCAAAATATTTCTCGGAATTATCGACTGTCTCGTTCAGGAGGATTTAATCCAAAGATTTTCTCAAAAACCGATAGGATTATATATGTTTATATATCTATGGATCTTTCTTTCTCTCTTTCTGTCTGTCTGTCCCAGAACGAGACAGTGGGTCCGACCTCACGTCCCCACACTAGTGTCGAGCGACGTTAGATCTTAAGGACCGAGTTCACTAGGAGGGACGAAGTCAGAGGGTTCATCGACCCTGGTGTCCGTACACGGTGGTGCGGGTCGATTAAAAGTTTAAAAAACATCTCTACCCCGAATAGTACAACGGGTCCGAAGTGTTCTAAAAATTTTGACCTTAATGTAACTTAGATATTTCCTTAAATCCCATTTTCAATTGTGGTATGTTTGGTCAAAAGGTTGAGGTCTTTGCATCATATATAGATGAAATCTAATAAGAATTTAAAGAGGATTATTTCGAAATATCAAATGAAAAATCTACAAAATGTGTAGAAAATTTTCTAAATGAGGATCCAATAATGTAAAACAATAACATTTGTCATAGAGTTTTTTAAACGAAAGTCAAATAACAACTAGATACCTTTACGTTAATCCAAAACAAATACCTAGAACAATAGATCGTTGAACGATTTGAGTTACGGACATTTCAAAAATGACCTAAAAGATTTACTAGTGTAGTGAACACTTCAAAATCAAAAGATTAGGAATGTATAAAAGAACATAACTAACTCTGGAATGACATAACTAATGACATAACTAACTCTGGAGGTTATGTTACACCTTATCGTTCCTATTATTACCTGTAGGGTCGGAACCAGGAGTAGATTTTCCCTTTCGAAAAGTGGTAATGTATATAAACAGCTACCCAAAAACATCTATAGTGATTAGTCTCATTTCTTTAAGAAAAGATAACAACAAAACGATTCTCAAGAATACTTATCAACAATTTAAAATAATTTACAGTAAAAACGAGTTAGCTCTACTAAAATTCTAAAAAGAGGAAATCAAGTAATTACCATTTGATAAGATTGAAAGATTATAATTTAGATGAAACGTAAAACACAATATTTGGGTTGAAATCAGTATTACATAATAAGGTAAACGATTATAAAAAAAATCCTAAAGACCTTGATATTATTACTCATTTTGAGGGACATTAACAGGAAAGTACTACACAGTAACGATCCACCATATTTTCATCGACTACACACATCAGAGAAAATGACTTTTTTTAAACATTAAACTTTTACATAGAAGGAAGAAGAAAAAAAAAACCTGTCCCAAAGTAAAAACAGTGGGTTCGACCTCACGTCACCGTGTTAGAACCGAGTGGGACATCGGAACTGGAGGACCCGAGGTCACTAGGTGGGTGGAGTCGGAGGACTCGTCGACCCTGATGTCCGTACTCGGTGGTGTGGGAACATATTAAGAGATGGGAGTCCCCGGACCTTAGACATTATACTACCCTATCGGTGAGGTGACTAATCCAATGTAATGTACCGGTTCCACTGCATATCAGTGATAGTACTAATGTCAACACAATATGACCTAATGTAGTATCGGTTTTTTAATCATGAC
>S0224_DV_021_A
TTTAGAGAAAAAGAAATATTTAATGGCTTAGAACCTATCCAGAAATAATCGTCGTATTCTTGTCTGATTGTCTCATTATGTGTCAAGATGGTTGGATTCAACAATCAGTAAAACGGTTGTTGATACCTTTGGAAGGATTCTTTACTTCTATTGGGTCTTTTTTCGACCAGGTTCTGTCTCTCTTTCATGAACGAACTACTGTTAGAAACGAAAGGAACTAGGTCGGTAAGTATTTCTGTTTATAGAGATCTTAAGTGTTAATTCGCCCGGTTATTCATATGAAATATAAATGTAAATATAAATAAATAAATAACCACCATCATCAGTTCCTCCTCTGTCTCTTCTCTCCTTCACTTCTACCTCTTGATCCCTATTCTTACTTTCCTTTCCGACTTAGTTGGGTCCCCTTTAATAACGATGGGAACTCTTTGTACTCTCTCAACCCTTGTCATTGGTCAAACTCCTTAACTTCTTTTCTAATTAAATGATAGAATTTTTGAATTAAAACTCTCTTACTACACTCAATAAAGAAGGTTACTCGAGGATGACGAATGAATACTAATACGAAGAATACATTGGAGTCAAGTGTTTCAATGTTTGACTTTCCGGGGACGGTATTTCTTCGAACGACAGATTATCGACTTGTATGTAAAGGTGTTGGGAAGACTTTATTCATGATAATAAGACGAGTAAAAGATCTCTCTTTTATACCCCTAATCACTTAAATTTAAACGAGTTTGTTACAAAGTCTCGATCTTAAACTGGGGTAAGAACTAAAGTCTAATATTCGAGGACTCGTAGAGGTAATATACATATGTGAGAAAGGTCTAAAGAACGTACAAGACGTTCGATTTAAATTGATATATAAAGGACACAGAAACCATTATTTTTATATGATCCTCTATTTACATTCAAAGGTTCTCATATCTAAAGTTGAATTATGTGAGTTGTTTTGATTATTACTCGGTATGTGTCGAATTAATATTATAACAGGACTTTACTTATATTTGAATTACAAAGTAAGGTATAAATAGATGTTATGAGTTTGATTGTTATGACTATTAACAGTAGGTATTTTATGAAGAAATTTGTTCTTTTGTACGTTTGTTATGGTCGATATTCCTTATGTTTAAAGACTGACCTTTAATATAGTCTTTTCAGACACATGAAAGTTATGTGAGATTTACGATGTATAACAGAGACTAGACACATGGTTTGTTTTCAGAATTACAATAACGAAAACGAATAGTGGAAATGGGTATCGTAGAGAAACTTGATTCGATTATCATGATAGACGTACCACGAAAGATGAATAATTTGTGAACTTAATAATTTCAGAAAGAAATAGAAAGAATCATGATGAACACCGTTACAGCCGTGACTAGACGGGAAAAAAGGTCCATTTTCAATGATGAAGAAAGTAAAAGGATTTTGTTTACGACAAAACGTGTCTTATTTAATCTCCTTTCCGTATTATTACAGTCCTTCTTCCAATTTCTAAGATACAAAGGAGAACACCCGTACAGAGTGAAAGTACGTATTGGACATCCCTACTAGAGTATACGTATCGGTCTTCTTTTGCCTGTCTGGAAAGTCAGTTGCAATCTCATTAGATCCTTCGAGAAGAGGTCGTTAGGACTTCATTCGAAGTTACTCTTGTTAACCTAAACCTTTGAATACCGTTGGTAATAAAAACTTTTAATTATGAAGGAATTTGTACAAAACA
>S0226_DV_022_A
GTGTACCTCCCGATCTTTTAGAAATAAGACTCCAACACTAACTCTGTTCCTCAAGGACCGGTCAAAACGTCCATACACATGTTTTATGGTCGTACTTGACTTTCCCTTCTGAATTTTTACTAGACTTAAAAATTACACGAGAGGATGGTTGTATGTCTAGTTGTCTTCCTTATTTAGCACAGAACACAACCAACTCGTATGGGAGATATCGCAGTAACCTACTGTAACCTTCGTGTCGTCACTGGAGATTCTTGGGTCCAGATTTTTATTTTTGTTCTTATATATGTATTTAACTCGTCTCTATTATAATCACCGACGTATGGTGTCACCTTTGTCTAAAGTTCCTTAATTAGATCCGTTTATTATTTTGTTTTTTGTTCTTTTGTATTTTTGATTTTTCGTTTTTTCTTTTTGTTTTTGTCCTTGTTGTTAGAAATACTCTTTTCTAATCTTTGACCTTAACGTTCTCATATTACAAATTTTATAGATCAAAAATTGTTTTGGTTTTTCTCTACGTTTTTTTTTGTGTGTCTTTTCACACTTGTTATAGTTTTCTTTTTTCAGTTAATTTTTTTTAAAAAATGTGACAGTACTCTTTCATCTTTTTCAGTTATATTTGATGTAAAATTACAAGATAAATTTCTACAATCTAAATCATCCTTTTCTCGAATTTTACCGACAAAATTTGTACAAGTTTCTTTATTTTCTTAGTACGAATTTCTTAATTTCTTTTTGTTCTATTGTTATTTACCTCTAAGTGTACATCGTCTATTCGTAATACATTCTCTTTTTTACTTTTACAGTCTAAACTTTTAATGTTATTGGTTTTATTTTATAAGTGATCTCCTTAAGTCACGTCGAAACTAAACCCCTTTCTTTTCTCATTTTAATACGTCAGTTTTCTTGATTTACTTTTGATAATTTCTTGTTATTTGTCTCAGAGTTTCTAGAAACTCTATTGTAATTTGAACGGTTGTGTACACATTACTCTATGAGTTTTCTTCTCTCTTACTTTTTTATAAACTCCTCACTACCTACTTCTGAAAGGTTTCAAGTACCTTCGTAGTTAAATGCATAGGTGTTTCGCAATTCTTTGGGTTCATCTAATATGCGTTTCTGTACATGTGGATCTATATAATGTTAGTAAGACAACTTTAGGTTTCTGTCTTTTGAATTTTCGTCGTTTTTTTTTTTTTTTTTCATAGTACTGTATGTCCGTTCGCAGTTATACTAATCACGGACTGAAGAGTAGTCATTGTTACCTCCGGTTTTCGGTCACTGTACTGTATTAGTTTCACGACTTTCTTTTTTTTTGACGTACAAACTAGTAGAGACTATACGTACAAGATTAAGAACCTAGGAACACAAATTACAATATACTGTTTTGTATTGATTTTCATGTTTAATTCAAATAGTCGACCGGAATTTTATCACTTTAATAGAACCTAAATTTGTCACTCGAATACATTGGCGATCCCAGGAATTTTCACCTTTTCTACCGGCCCACACCACCGAGTGCGGACATTAGAGTCGTGAAACCCTACGACTCCACCCGTCTAATACTCCAGTCCTCAAGTTCTGGTCGGACCGGTTGTATCACTTTGGAACAGAGATGATTTTTATGTTTTTAATCGACCCGTACCTCCGTGCACGGACATCAGGGTTGATGAGTCCTCCGACTCCGTCCTCTTAGCGAACTCGGACCCTCTACCTCCAACACCACTCGGTTAGTACGGTGACGTGAGGTCGGACCCGTTGTCGCACTCTGAGGTAGAGTTTTTTTT
>S0228_DV_023_A
AGTAAAAACAACACAAATACCGTATACATAAAGTCTATTGTGCTTCTTAAAGTGTCGATCAATATAATAAGTAAAAATCTAAGAGTGGGTGAAGTATTCCACACTAAATCTAAGGACTTTCAAGGGGTGCACAGTGATTGTCTTGTTAGACTTACCTTTTGCGTTCCGAACACACTTCAAGGCATTCTTACCTACCAGAACCTCGGTCGACCACCCCGGAATATTAAGGAGGAGATTCCGGTTTCGAGACCCCGAGATGACTTATAGGTCTCCCGGAATCTCTACACAGTAAATAAATAAATAGAAAAAACTCTGTCCCAGAGTGAGACAGCGGGTCCGACCCCACGTTACCACATTAGTATCGAGTGATGCCGTACTTAGAGGACCCGAGTTCACTCGGAGGACGGAGTCGGAAGACTCATCGACCCTGATGTCCACACTCGGTGGTCCGGGCCAAATATAAAATTAAAAAACACCTCTACCCCAGAACGATACAACGGGTCCGACCGGAGGTTGAGGACCGGAGTTCGTTAGGAGGACAGAACGGGAGGGTTTCATTACCCGGGTGCCTACACAGTACTACATAATGTCAAGGACAAAGAACTCCGGGGTCTAGTGCAGATGGGGAGGACATCGGGACCGTAAACAGGAAAGGTAATCAGTACAGAAGTGAATTGTCGTTGAAAGACAAAGTACAACAACCCCTGAACCACGGTAGGGTAACTGAATTCTATGACCTTAATGACCCACAAGGAGAAGAGGATAGAAAAAATAGTTTCAGACGATCCGAAAGTTAATGGACGATTATGGATGGAAACTATATAGGAAAAAGAAAGAAAGAAAAGAAAAGGAAAGAAAGAAAGAAAGAAAGAAAGAAAGAAAGAAAGAAAGAAAGAAAGAAAGAAAGGAAAGAAAGAAAGAGAAATAAAGAAAGAAAAAGAAAGAAAGAGAAGAGAGAGAGAGACAGAGAGAGAGAGAGAGAAAGAGACAAAGAAAACTCTGTCCCAGAGTGAGACAACGGGTCCGACCTCACGTCACCATACTAGAACCGAGTGACGTCGGAGCTGGAGGACCGGATTCGTTAGGAGGACAGAGTCGGAGGGTTCATCGACCCTAATGTCTGTGCATGGTGGTAAGGACCGATTCAAAAAGATAAAAAACATCTCTACCCCAAAGTGGTACAACGGACCCGACCTATAAGAAACGAAAATTTTTACATCTCTTTTCGTTTTTTTTTTTTTTTTTTTTTTTTTTCCTTTTCTCCTTGTCTCCTTGTATGTAAAAAAATTTTTTTAGTCAGTCTAGGGTCAAATAAGGGGTTTAAGAATTAATTTAAGGGGTTCACTTAAATGTTTCCTTTGAGGTGTGTCGTGTGGTGTCTTCGGGACTATTTCACACAACAGGGGTTTCGAATCTTTCTGTACTCATGTTTAGGCTATCTTGGACCCTTTGACGTGAAAAGACACCCCCCCCTCCACTCCCTACTAAGTTCAGTCTCGGAATGAAAAGTAAGTTCACACTTTCTTTGTGTTGAAAAGTCCTACTTTAACCGACCTCCCTTTACAGTGCGGCCGTACACGTCAGACTGCCCCCTGTCGACCGACCTTTCCGCATTTAGTCTTTGGTCGGAGTGGAGGAACGACACCTTTAACGGTGGTCTTACGAATATTTATCGCGAGAGACAAGGGTCAAGACAGTCCCCCTCGTCACCCATAAAACTACTTTCGGTGGGGACAGATGTCGAGTCTTCGTCTGAG
>S0230_DV_024_A
TTTAGTACAAACACCTAAAATCTTCCAAGTATTTAAGAGAATTTAACGTAAATTTTAAATAAAAACATAGACACATATACGAAAAACTCAAAAACAAACAAGGACCCTTTTATTAAGAAGTAAGAAAAGTTTCTTCAAGTCTTAGTGATGAAGCCTTTCATAGTTCTCCATAAGTGTAACATGTGACGGTTTTCTAATCGTAACGTAATCTTCTATAGGTCTTATACCGTTCTTGTCATACATACCCTCTCGACCGTATTACCAGCACATCCGTTAATAGGTCTCAGACTTGTGTTAGAAAGTTACGGACTCGGTGTCTTTTTTATTTACATTACTACCATCCGTAATACATTACCAGGGATAGTGTGTGTGTGAGTGTGTGTGTGTGTTTGTGTGTGTGTGTATGCTATTCTTAGTAAAATGTATACAGGAAGAAAAGGACAGGAAAATAGGTATTCACAATCTAATTCAATATCATACACATCCCGAATATAACACTATGGGTCACTAGTTAAATAAAGACATGGCATTGCCAGAACCTTTAATGTAAACTTTTTATAGTTTAATTAAAATCTATTTTATTACGAATTCTATTTTCCTGGGAAATATGGAAGTTATTAAATACTGTATCAACCTATTGTAGATGAATCCTACCACGACGTACGAACTACCTCCGAATCTTTATCGAACAAGTCGGTACACCCTCCAACTTCATCCTCTTGACGAACTTGGGTCTTCAAACTGCGACGTCACTCAATACTAGTGTGGTGACGTGATGTCGTACCTACTGTTCACTCTGGAACACCTTCCTTCCTTCCTTCCCTCCCTCCCTCCCTCCCTCCCTCCTTCTTTCCTTCCTTCCTTCCTTCCTTCCTTCCTTCCTTCCTTCCTTCCTTCCTTCCTTCCTTCCTTCCTTTATTCTCTCTTTATTTTCTCTTTTTCTTTTTCTTTCGTTCGAACAAGTTAAAGGGTTCTTAATACGAAAATAAGATTTTGTATGTCTCGGGTTATTTATTGTCTGTGACGAGAGTCAGACTCAAGATTTGGTAAACAATTTACTATTTTTCTTAAGTATACATATTTCTCGTTTTATAGTAACTAATGGTCACTTTTAAACCATTAGTTAATCCATTTTTTTTTTAATCCATTTTTATATCCCGTATCGTTTCTACATACAACATTGTCACCTGAAAGATTATAGTTTACCGTATTAAACTATCTGTAAAGGGGGTGACATGAGGGTTAGTGTCCGTTACGATATTTTAGGGAGGTGTTGAGGGAACAAATACTTCGTAATGTTAATTCCGTACCACAACGTCATGTCTTAGACACAATCAATTCGACTTCCCTCCCTCTTTTTCTGACATGTGAGAAATAGGAGGATTGAGTAGTCATTTCATTGAGAGAAAAGGAAGGGACCTTCTTCGGTCCTCACAATGTCTTTACATCTGGGGAGATGTACTTCCCTTTGCACACACCATTGTCACAACAGAAGAATGTTCTTTCCCAGAATACTCGAGTCTCCGATAAACAATCGTGGTTAGGTACTTCTCTACCCCAATGGTTGTGTCGACATCTAGGATCGACACGGAAGAGGGTCGTGTAATAAAGGGTTTATAAACACCATCGTCCTTCTCCTCCTTCGTTGAGATTGGGGTCTCGTCGACTCAATCGATGTTAGTGGTTCATGTCGGTGCAGAGGACCCAAAACTTACTAAACTCTCTCGTCGACGATAGAATAAGATTGTAACCATATTCTTGTACCC
>S0232_DV_025_A
TCTCCGTTCCAGTCGTTGTGGTGGGTCACCCCCTACGGTCAATTACCCTCCGTTAAAACTTAAGTTTAGGTGAGAAATTCTGTCTCCAGTGGTTGACCGTCGGACGAGTAACCTGGTCGTGTGTGAATACAAAGTGAACCGAGTGTATCACCAAAATTTAATAAACTTTGACTTCTTACAGTATATTCTTAGGTTTGAAAGAAAAAAAATTAATTAATTAATAAAACTCTACTTCAGAGCGAGACAGCGGGTCCGACCTCACGTCACCACACTAGAGCCGAGTGACGTTGGAGACGGAGGACCCAAGTTCACTAAGAGGACGGAGCCAGAGGGTTCATCGACCTTGATGTCCACGGACGGTGGTGCGGGCCGATTAAAAAACATAAACATCATCTCTGCCCCAAAGTGGTATAATCTGTCCTACCAGAACTAGAGGACTGGAGCATTAGGCGGACGGAGTCGAAGGGTTTCACGACCCTAATGTTCGCACTCGGTGGTACGAACCGGTTCTTAGATTTTAAAGATTCAGAGAATCTTTCGACCGTGGTGGTCCGGGTATAGAGTGTTCCATTGTTGACTAACCTCACTCTGTACCAGCGGGGAAATTCTTTCCGTTCCTGTGAGGACAGAGGTGGGACAACAGAGGGTTGTGGGACGGTAGTGACTGTAAACAGTCGCTCGAACACGACCGACGACACAAAGAGATGGGGCAGTTAGTTTACCTTTTTATTTATAGGTACACAGGTACACCCACGTACTAAAGAAAGAAAGAAAGAAAGAAACAAAGAAAGAAAGGAGAATAAAGAAAGAGAGAAAGGGAAGGAAGGACGGACGGACGGAAGGGAGGGAGGAAAGAAAGAAAGAAAGAAAGAAAGAAAGAAAGAAAGAAAGAAAGAAAGAAAGAAAGAAAGAAAGAAATAAATAAAAACTGTCTGAGAACGAAACAGTCGGTCCGACCTCACGTCACCTTGCTAGAACCAAGTGACGACCCTAATATCCGCGGGTGCTGGTACGGGTCTATTAAAAACATAAAAATCATCTCTGCCCCAAAACGGTACAACCGGTCCGACCAGAGTTGGAGGACTGGAGTTCACTAGGTGGACGGATCCGGAGGGTTTCACGACCCTAATGTCCGCATTCAGTGGTGTGACCCAGTCGACGAACTAAAAAGAATGTGAATCGGACGAAGTAAGTGAAGATAATGAAGGGACTGGGGTCTTCACTGACTTTATTAAAAATATTTAAAGTTTATATAAGTCTTAACTATTTGTCGTTAGTAACCGTATCGAGGTAGTCTGTTTTATAACTTTATTAAGACACGAATAACCAAGTAATGGTGACGGAACTTTGGGACTCCCGGAGGGGACCACGGATTGGTGTCATAGGTCGTGAAGGTCGGGAGACGTCACTACGTTCAGTCCTCTATTGAAGGAGTGCGTAGGGGTGGGAGGGTACCGGTACGTGTCCAGTCCTCCATTCCGGACCATGACGTCAACCGTCGGGAAAGTCACGGGGTCGACTTGGTAAACAGGTACCAAACGTAGAGTGGGAACTTTTGTGAGCTGTCAATAGAATGAAACTCAAGGGGGTCTCCGTCTGACACTCTGTGTCTAGACCCACGTCCAGTAAATAAAACCTACGCTAGAGTCCTCCGTTGTCATTCTCTCACTCTTTCACTCCGGTCCTTCCCTTCCGTTCTGTCCCCACAGTTACTCGTCCAATGGTCCCAACCTGTTACCCTCGAACTCGGACGACCCCTGAACACCCT
>S0234_DV_026_A
GTGCTGGCAGACAACCCTTTCCTTTCCGACAGACTTTTCCGACAATGTTCTTACTCTTGTTGTGGCAAGGACTCCGACGCAGGGGTGGAGGACAGAGACTGGTATATTCGGAAAGGTCAGAGGGACAGGTCGTCGAGGTGCGTCGAGTGCAAGGACGAACAGTAAGACTACTGAGTGTACTGTCATGGGATTTGAGGAAACGGATAAACAGAAACTCCATGTAAAACAACACCTTTTACGACTTGGGATCTACTTGTCTTGTCACATGAAGAGGTGCGGACGTAGACCCAACGAGGTTCTACGGTCGTTAAGTGACTATGACGATATTCAAACACGAGAATACTAGTCGACTGAATACATTGAACGGGAGACGTCCTGAATTTTTGGAGAGTTAAAAGTCGCTTGTGATAACAGAGATGAAGAAGTTGAAGTCTTTTACTGAACTCAACATTAAATGTCTCTCTACGTCGGCGCTATATACTTGATAACGTGTGAGGTGGACGGTAGACTTACAAGGGAAAGAGAGGAGAGATGTATTCTTCTCCCACTGAGGTGAATTAGGTTCTAGTCAACCGGTCCACGTCACCGAGTGCGGACATTAGGGTCGTGAAACCCTCCGGTTCCACCCGTTTAGTGAACTCCAATCCTCAACCTCTGGTCGGACCGGTTGTACCACTTTGAGGTAGAGATGATTTTTATGTTTTTAATCGGTCCGCACCACCGTCCGTGGACATTAGGAATAATGAACCCTCGGACTCTGTCATCTTAGTGAACTTGGACCCTCCACCTCGAACGTCACTTGTCTAACACGGTGACACGAGGTCGGACCCGTTGTTTCACTCTGAGGGAGATTTATTTATTTATTTATTTATTTATTTATTTATTTATTTATTTATTTATTTATTTTATAGTCACGGGGGTGGAGACGACAGTTTAGGTAGGGGTTTCTGAGTCCTTGGAACACCACAAGTGATGTAAGAGACAGAAACTTGGACACTTGGTATTTAAGAGTAGTCACGAAATTTTTTGAGAATATAATATTTTCCTTGGAGGGGTTTTTCGTATAAAGAAAGATCTTGTGTAAGTTAAAGAGTGAAGTTAGGTGTTATTTGAGTTTTCACCGAATTAGGAGTAGTAGATGTAAGTGAAGGTACTGTAAGTGGCGGACGGGACGGTCTCGGGTCGGAAGGGGTCCGTGTCCTATACCCAGGGGAATACAAGGGGAATTACAGGTGTACTGTAAGTGGTGGACCAGGTAGTCTCAGGTCGGATCATGAAAGTCCGGATCCGGTAATTTAAATATAGTGGTGGGTCCAGAGAGACTACTCGAGACCTGAACACATGAATTGATAGATGGATCGTAGAGATAAATATAAAGAGTAACCTAAAAATCTTCAATTTTATATACTGAAAAAAAACGGTCGTTATGCCAACTGACATCTCTCTGAGAGTGGAACGGTCGTGATATCGTTCAATATATAGATCTTTGCGGATTTTTAATATACGCTTTAATTTTTCTCATACGGTTACCGATCTTACACTTTAGGAATTTCCGCTCTTTGTTACCTTTACGTTTTTCTTCCTCTTTCGGGTCTTCGACCGGGAGGGACCCCGGAGATTGGTACGGACCACCGTCGTAATTAAAACACGGAAGCATTCAACATTCTTACTTCTGGTTACGATGAAAGGGTTCGTCCCCATCTCCAGTCTAACGTCTGAGAAGATTTTTTGGTCCCGGGGACTTTGGGTTTTGGGA
>S0236_DV_027_A
AACGTCCTGACATTCAACGAGACCCACTCAGTCACTCACTCACAAGTCACTTACACTTACACTTACCGTAATGACGTGTACTGACACTTGAAACATTTGTGATATGTGAATCCGATGCTTTAAATATTTTTAGTAAAAAGAAAGAAGGTATTAATTAATTGGGAATCGAGTGACATTGTATTTGAAAAATAAAAATAAATAAAAAATAAAAACTCTACCTGAAAGTGAGAACAACGGGTCCGACCTCACGTTACCGCGCTAGAACCGAGTGACGTTGGAGGAGGGCCCAAGTTCGCTAAGAGGACAGAGTTGGAGGTCTCATCGACCCTAATCTCCGTACACGGTGGTGCGAACCGATTAAAAAACATAAAAATCATCTCTGTCCCAAAGAGGTACAACCAGTAGGACCAGAGCTTAAGGGCTGGAGTCCACTAGGGAGGCGGAGTCGGAGGGTTTCACAACCCTAATGTCCGCACTCGGTGACGCGGGTCGGATATCGGAAAAATTAAATTTTTTGAAAAACTGAGAAAACTTTATTGTCGGATTTTGTGTAGCGTGCAAACACGTTTTTATAAAAGAAAGAAATATAAAAGTAAGATAAGTGAAAAAATTTTAAAAATAAAAAATTTTGAAAAAACAATTTTTAATTTTGTATCGTGGATATAATCGGATCCCGATGTGTACCAGTGCTAGTAGTCACAGTGACAGAAGGTGAAGGCGTAGAACAACGTCGCCCTCCACAAGTCCCCGTTATTGTGCACACCTCGACAGTAGAGGATGCTATTGTCACGGAAGAAGATATTATGAAGGACTTTCTAAACGGACTCCGACAAAATTTCATTTAAAAAATATAAATAAATAAATAAATAAATAAATAAATAAATAAATAAATAAATAAAACTCTGCCTCAGAGCGAGACAGCGGGTCCGACCTCACGTCACCGCGCTAGACCCGAGTGACGTTCGAGTCGGAGGGCCCAAGTGCGGTAAGAGGGCGGAGTCGGAGGGCTCATCGACCCTGATGTCCGCGGCGGTGGTTCGGGCCGATTAAAAAACATAAAAATCATCTCTGCCCCAAAGTGGTACAATCGGTCCTACCAGAGTTAGAGGACTGGAGCACTAGGCGGGAGGAGCCGGAGGGTTTCACGACCCTAGTGTCCGTACTCGGTAGCGCGGGCCGGATTTCAATTGAAAAATTTTTATTCATCATCTTCACGTGAAATTTTATTCCTAATTTTTATATCGTATTACTTGTACATGTGGTTATTGTATCAGAAAATAATAGTAATGGTGTACAATACATGACATGTATTAACATGACGATATGAAATTATACTAACCGTCACGATATCCGAACAAATACGGTCGTAGGTGTGTTTGTACAATCATTCCACAAAGTGATACTGTAATCCTACCGATATTGTGGTGATCATTATCCTTAAAAAGCAGAGATATTAGAATACTCTGGTGGCAACATATGAACCAGGTAATAACTGGTTTTCCAACAATGCACCACGTACTGACATGTACTAAACGACTATAAAACAACTTTGGTATACATACTCAAACCTCAATATAATAACTTACAAAAATTGATAATTATAATTAAACCAAAACATTACCTGTACCCTTATAAATCCAGTAGATAAAGAAGAACCCACTCAGAACTATCAAACACCGAAAGTTCTTTATCCGGGTAAAGTCGATTCAACAGTTTAAATTCACCTATCTAAACAAGTATCATAAAAAA
>S0238_DV_028_A
CGGGAAAAAGGTGGGGATTACTCTCGGGTAAGTATATCACACTGGGGATAGACATGTGTAACGTTTAGTCGGTTTGTACTGTGTGTTTGGAATTACTTAATAGTAGCGAAGGGTGGTCTTGAAATTTGTTCAGTCCTGACTCAATTGTACAGCCTTTCCTTTGGTCGTCCAGAGTCACTACTAAGAAAGTCAAAATTTTAACAGACTAATAGTCTACTACCAGTGAATATTTAACCAAGTACTCTTTGTTTTTCATCTTTATTTTTATAGTCCACGATGCAAATTGTACGTCATAAATATGACCAAACGTTGTCGATAGTTGGAGCTGTGGATAAAGTTTACTCTAACGATTTTATTACATAAGTATGTTTATGACGTTAAACTTTATCATCCAAAAAATTTATTTAATATTACCGATATAATTATTAAAATCATTCTTAAAGTTCATCGTTTACATTACATAAGGAAAAACCGTAACGAACCTTTTCGTGGACAAATCTCGGACAACCTTACCACCTGTACCTGAACCCATAATCACCCTTCAGACAGAAGAGATACGATGGTGAATGAGAAAAGAAAGTTCGAATTGTTTGTCCGTAAACTATGAAAAGATGCGATAAAGTCTTAAAGACAAAGTAAGATTTTGTGTCAAATAATTTTACATGAAGGTCATAATACCAAAGACAAGGAGGACAGGGAAGAGAGAAGGCGGAAGGAAAGAGTGTGGGAGACGCAGAGAGAACAATGTAGAGAGAGAGAGAGTAAATATATAAGTACATAGACACATAGCAGACAGTAAAAAGGTAGGTGGGTAGGTAGGTAGGTCAGACAGTAGATAGATGATAGACAGTAGATAGATAGATAGATAGATAGATAGATAGATAGATAGATAGATAGATAGTAGATTAGACAGACATAGACGATTAGAAGATGGTAGGTAGATTAGATAGTAGATAGATAGTAAGGAGATTAATAGTAGTACATAAATAGAAGAAAGGAAAAAGAGGAATGATGGGTCCCAAGATCGGATTGAAAAAGAAGGAGTATCATAACCGGTGGTTTCCTTCGTAAAGAAGAAAGTCCTCTTTTTCTAGAACACGAGATGTCTTTCTTCAATTATCTAATATTATATGACCGTGTAGTTTGTATTTGGTAACAACATGTCTACAGAACCACGACGAGTAGTACTGTTTCATAAGAAACATTTTTTTGTTTGTTTTTTGAATGTCCGAAACGTTCTGATTTATATCTCCTCTCGAAACATAGGAGTATTTCAGAAAACCCCACGATTATACCTATTAAGGTACTTCATACGTATATCTTGAAATTTTTATAAATAACGTCTCGTAAGACCTATACCATTTTTATATACAGTAATTGATATTGGTTGTAAAGAAAACGATTATAACTAAATCAATTCGTGACTCTTACAATTTCATTTGTAAATCATCTATAAACCGAATTTCACAACGTCTCCAATTTAAAGTAAAAATCTCCACTTTTATGTATTCAACCCTCATTATCGTTAAGACTTAAAGTATTTTAAGATATTACGGTCCGATAGTTTATATATATTAATAGGTACATTGATGAATTTCGTCGAGACCCTAGTAAACTGTAACCGTAATTCCTCGTTTTAAATTGTCATATTGATCTATAAACGTTATGGATAATTTTCAGTACCCTTCATGGACAACAAGATTCAGTGACAAAGCATGGAACATAAATCCAGTAGTTCGAACGGAAACTTC
>S0240_DV_029_A
TTGGGGCAGAGATGATTTTTATGTTTTTTAATCGACCCGCACCACCGCCCGTGGACATCAGGGTCGATGAGCCCTCCGACTCCGTCCTCTTACCGCACTTGGACCCTCCGCCTCGAACGTCACTCGGCTCTAGCACGGTGACGTGAGGTCGGACCCGCTGTCTCGCTCTGAGACAGAGTTTTTTATTTTTATTTCAGATGATCATCTTTTAGATTTGAAGAGGTTATTTTTCGATACATCTTAAATTTATTCCTTTAATCATATAAATAAAAACCAACCGGTGGTCCAATTAACGGTGCGTCAATTTTTCTTCCCTTTTATTACGACTCGATATTAACGATTCTCAGACACCAAATTATAAAAAAACTATTAACGTCAAACCGTCGGTTTCACAAACTTTATTTAACCCCAGGTCCCTTCACTTTAATTGGTTCCCCAGGAGTCACCAATTCTTTCTTTTTTTCAACCGATAGTAAAGGAACGTCTCTGGTTAAATGACCATAATCGGTAGAATAACCTACAACCTTTTAAAAAGGACCCATGGTACAGCGAACACAGAACAAAAATCCAACTTTGTGCATGTTTAATTCGTAAGGAGAGTTAACAGAAAAAGAAGACCATTGTAAGTATAGTTGATTCAAAATTAATTTCGTAAAATTTATAGTGGGGGAACCGTCGATCACGGGAAAGGACGGTTCTCGTCGGGCAAAAGAGAATCCCTTTGGGTGGAGAGAATGGGAGTATCCTGGATACTAAACCTTCTACGATCAGATCGGGGAGTAGGAATGAGGTTCCCTCTATTATTGGACAGTCCAGTGCCTTTGGGTTAAGATCTATTAGACACTCGTGAAACAACAACAACAACAACAACAACAACAACAACAACAACAACAACAACAACAAACTCTGTCTCAAAGTGAGAACAACGGGTCCGACCTCACGTTACCACCACGGTAGAGTCGAGTGCCGTTGGACACGAAGGGTCCAAGTTCACTAAGAGGACGAAGTCGGAAGACTCCTCGTCCCTAATATCCGTACGCGGTGGTGCGGGCTGATTAAAAACACAAAAATCATCTCTGTCGTAAAACGGTACAACAGGTCCGATCAGAACTTGAGGACTGGAGTCCACTAGACGGACGGAACCGGAGGGTTTCACGACCCTAATGTCTGTACTCGGTGGTGCGGGGTGGGACACCCGTCAAAATTCTTCCTCCAGAGTATAAAGGGGATCGTAATACATGTGTTATCTTTTACCACTACTAATGTGATCGTCACATCGTTCCGACATTCTATACGACCCCGACTGAAGTACCTTCTATACGTAAATTGACTGTAGAATTTTTTACTCATCCCTAAATTGATCGACTTTTCCCATACTTCATTTGGAAAAAGAATGTTTCCCTGGATTACCTGTGGAAGGTGGTCTTCATTCACCGTCTATCTTTTCACTCCCAGATTTAGACACACTTTCTGTAACAGTATTGTGTTTCTAAATCATCCAAGTCAAACTATCCCGAGTCCTACTGACGAACCGATTGTCGTCCATGAGGGTCTTTTTTAAATTCATTATTATTATTATCAAGAGAACTTAGAGTAGAAGGAAGGGGGATTACTTTTTCAAAGTCACGTTTTGTGACTTCACACCCAGTATAGACTAAGATAACGTGAACGGTCTCTTTCGTACACCTCCTATCATCTTTCGTATAATAAAAGTTTCAGCAATCTCTTCTAGACCGAGACTTCTGAAACCCGT
>S0242_DV_030_A
GGGTCCTCAAGCTCCGACGTCACTCGATACTAACACGGCGACGAGAGGTCGGACCCACTGGGGTCGGACCCACTGGGGCAGAGTTTTTTGTTTGTTTGTTTGTTTGTTTGTGCCCCTACACTGTTGTAGTTTTAATACGTCCAGTCTAGAAAGATTAAAGGTTGAGTGTCAGACCCTACCCATATTCACTAAAGTCAAAACCACTATCCTTTCCCTAAGTCTACGAGTTCACCGGTTTTTCTTACTGTTTGCAGGTAATATCAATAACCTTAGAACCATTTTACAGTGGAAAACCCAAGGACGTCTTTCTCGTCGTATTAAACCGACCCGACAAAACTCCTTTTGAAATCACGAATAAACTCAACACCATGTCTATTTAATTATATCCTCCTTTCCCGGCCCACGCCACCGAGTGCGGACATTAGGGTCGTGAAACCCTCCGCCTCCACCCGTCTAGTGCTCCAGTTCTCTATCTGTCGTAGGACCGGTTGTACCACTTTGGGGTAGAGATCATTTTTATGTTTTTTTTTTCCGGCCCGCGCCACCGAGTGCGGCCATTAGGGTCGTGAAACCCTCCGGCTCCGCCCGTCTAGTGTTTCAGTCCTCTAGCTCTGGTAGGACCGATTGTACCACTTTGGGGCAGAGATGATTTTTATGTTTTTTAATCGGCCCGAACCACCGCCCGCGGACATCAGGGTCGATGAGCCCTCCGACTCCGTCCTCTTACCACACTTGGGCCCTCCGCCTCGCACGTCACTCGTCTCTAGCGCGGTGACGTGAAGTCGGACCCGTTGTCTCGTTCTGAGGCAGAGTTTTTTTTTTTTCTTCTTCCTCTTCCTCTTCCTCTTCCTCTTCTTCTTCTTCTTCTTCTTCTTCTTCTTCTTCTTCTTCTTCTTCTTCTTCTCCTTCTTCTTCTTCTTCTTTTCTAATCGACCCGTACCACCGTGCACGGACATCAGGACATCAGGGTCGATGATTCCTCCGACTCCGTCCTCTTAGTGAACTCGGACCCTCCACCTCCAACGTCACTCGGCTCTAGCACGGTGATGTGAGGTCGGATCACTATCTCGCTGTGAGGCAGAGTTTTGTTTTGTTTTTGTTGGGGGGAGGGGGGTGGTTTTTTTTGTATATATATTCTCTCTTCTCTCTCACTTTAAGGAGAAGACTTTGACCCTTTCAAGGTCCTCCTTCTATTCCAAACTCGACCCGAAACCTTCCTCCTTTCTCTTCTCCTCTTTCTTGTAACCTAAACGTCTGTCTTTTACCCCAAGGGGAGAACCGATGAACCGAATGATCGGCACCCTTAAGTCTGTTCAGTGAATCGAAGAGATTCATAGTTAATGAAGTAGACGTTTTGGAGCACACAGTGACGGTTTCACTCCTGGTTCACTCTAATTTATTCACTTTCAACAAACATTTGACATTTCGTAATACGTCTGTAGAACCTGATAATAATTTTCGAATTCTTACCCATCCTGAAACTGTTGTCCGTAAACCCCTCTTCCCGGAGACCCGTCTCTCTTACTTTCCGCTTCACTAACTAACTATACATACATCACTGACTAACTCTGTCCCAGAGGGAGGCAACGGGTCCGACCCCACGTCACAGTACTAGTACCGAGTATCGTCGGGACTTGAGGACCTGAGTTAGTTAGGAGGACGAAGTCGGAGGTGTCATCCACCCTGGTGTCCGTGAACGGTGGTACGACCGGTTAATGTTTTTAAAAAAATCTCCACCTAAGAGGAATACAACG
>S0244_DV_031_A
TTCGTCCCGACGATTTACTTATCATCTACATGGTCGTCTCCTCTTTAACCAGGACTCCACTTAATTGAGAGGACTCCATCTAAACAAACACGAAGGTTGTTGGACATGCAATTTGGAACACTTGGAAGTACATCCTTAAAACTCCTCTTTACCCGTTAAAAACCTTTCGGATTACAAAATAGTCGGCGAAAAAGAAGAGTAACTCTGGACACATAAGAGTTCCCTGAAACCTTCAAACGGTAAAATTCTTGTCTGAACTACTCTTAATAAACTTCAGGAGGTGCAAAGGTAAATAGTCAAAAGGATTATGTCTGTAGGATGCGTGTAGCAACTTTCTTACAAGAAAAACGGAGTGTCCATCTAGTGTTTTCACCCGGGTATTAGTAACCCATCTCCCAAAGAGTCGAGACTCAATTTAACGTCGACCCATAACAAAAAGACATTATCCTAGAAGAGACTCACTTACCACTTTGTACGGGTAAAAACTCCAGTACTCTCGTCTCGAAAGGTGTAGTACCTGTCTTTTCCCGTTGGCCGGTACCAAAGTCAATATGTCCCTCTCCTTTGTTATCCAAAACAGAGACGAAACGATAACGAAGTTGTCGTCGTATGACAACCTGTGAGTCTGTAATCCCGTGTTAAATCTGAACAAAGTGTCGACAGTAAAGAAAGGAGTTTTTGTTGTTTGGACGTACCCCCTTTACTCAGATGTAAAGTCCCAAAAAGTTCTTAACTATTGTATTGTACATGAAGTGGTACTTAAATATAAGGTGTCCAGGGACAAGAGAAGAGACCAGTAGTCTCATGTTTTAGTGTTGGTTTTTCGTTCTTAACTATAGATACTTCGATTTCATCATCATCATCATCATCATCATCATCATCATCATCATCATCATCATCATCATCACTTCGTCCTATAATGGGACTAGGGGAGCGCCCGCCCTTGACCTGACGTATCGGCGAAGCCACGACCGTCCCCGTCTGAGGTGACCGAGTCAGAGTGACTCAAGGTGGGGAGTACCCTCTCCTTCGTGTCCACTCACCCATGTCCTCGGTCCCACTCACGAAAACCCGCGGTCGTCCTTGTTTTGAGACACACCCGGGGTACCGTCACAGATCCTCCCACGGGCGCTGGGAACTTAGGGGTCTTCCTCACAATGTCCCGGGAAAATAGAAACGGTAGACGTCTACCGAATTCACAATTGTCGAGTCACCTCCCAGTCACACTGTCGGAAGACATGAGCGTGAACACCGTGGAGTCTAGAACGGGTAAAAGGTCCTCCTTACTCCAGTGTGTTTGATTAACCTCTACCATTTACGCCCCCTAAAATAACGACTACTTTCACCGAGAGTCGTCCTTTTCCTCGACTTTTCCCCTGTCTCGTCCTTCCATTAGAAGTGGAGCTCAGGTCGACAGGCGTTAGTCTGAGGAGAGACTTCGATACGACGGTCCGACAGGGAGCCTTCAGTTCGGTGAAGAGAGGTTACGTGTTGGTATCAAAGGTTGTAGGTCGACGAAGAGGAGACACGGCCGACTCGGACCCTAAAAATGTCCGTGTCCTACCTCCCGTCCCACCCGATACCCACCAAAACCTTTTCCGTTGTAAACTCGTCCTTTTGTCCCTACATTCAAGAGTGAAACCCGGTGTCAAGGTCCGAAAATCCGAATTCCCACCCCGGGAACGGTCTCTGGGCGGGAGAAGACAGGTCTTAAAGGGACGGAGGACAGGGATAGTCATCATTATCATCATCATCAT
>S0246_DV_032_A
AGACGGTTATGTTTCACTCCTTAAGACCATTGTGAATCAATAATTACCTGTTAAACATAAAAATATGACAGAGTCCGGTAATAACTCATTATTTAAAGTATTAAGGTAGGATCCTCATAAGACTACATTAAATATTTGGGGAGTTATATAGTCATAATGAATAAAAATTCGATGAACTAAGATCTTTCGTTTTTTATTGAGTTATTGAAAGTTATTCTTATCCCTAAAGGGTGATTTCCTATTCAAGCTGACATTATCTGTAATTAACATGATGAACTCTCCTTTACACTAACAATTTGTATTTGGATTTTGACTATTGAAACCCCTATGAGTTTTGTAGTAATGTTAGGGGTCCCTTTTAGAAACTTTCCATCTTGGTTTCACCCTACTATTGAACGAATTGACTTGGACTATAAAAGAAGAGACTCTTTTCTAACGTTTCACTTACTCCACCGTCACTTACTTCGTGTCGTTTTACTTCGATAATTCGGGACACAATCGTTATATAAAGACTGTGATAATTTCCTTTTGTAAAGGACCGAGTACACCAGTTATTAATACCAGAGACCCCGGTCCACACCACCGAGTGTGGACATTAGGGTCGTGAAACCCTCCGACTCCGTCCACCTAGTGGACTCCAGTCCTCAAGTTCTGGTCGGACTGGTTGTACCCCTTTGAGGTAGAGATGATTTTTATGTTTTAATCGGACCACACCACGAACGGACATTAGGGTCTATGAACCCTCCGACTCCGTCCTGTTAACGAACTTGGTCCCTCCCCCTCCAACGTCACTCGGTTCTATCGCGATGACGTGAGCTCGGACCCGTTACTCTCGTTTTGAGACAGAGTTTTATTATTATTATTATTATTATTATTATTATTATTATTATTATTATTTATCGGAGACCCTACCATTATAAAGAAGACATCTCTTCTTACATAGTTCTATAATATTAAACTATCATAACCAACTAACCGAGTTGTACCTATTCTTTAACCACATTCACCAAAATTGGAGGCTTTGTTGACGTATACATCTATGATGATATTAGTAGTAACATGTCTACTTTTTTTTACTTTGTGACTCCTCACTTCATTGGATGGGTTCCACTGTATCGTCAATCACAGTCTCAGTCCTAAACGTAAGTGACACTGACCAAGTCTCAAGTACTGGAAGTCGGTAATACACATAACGTAGATATTGACGAAGAGTATGAAAACTTAGTGTGGTGAGAGGTGAAAGTAAAATTTAATTGCTAATAGATCATGAGAAACTAAGGTCACACTGAAGGTCATTTTTATATGGTTATCTGATATTATATAGATATTAAGGTTAAATTTACAGGACCAGTAACACTATAAACGTAAATAAATTAAATATTAAATCTCTATTCCATCATTTATCGTAAAAACTAAATGTCTTGGTCGTGTAAATTCACCTATAGGGTTAAATAAACCGATTTATTTGGTTTGTTATTTAGAAACCTACCTGTTTTGTATTTTACTTTCCTTACCAAAAGAATAGGAAGATACGAAGGACATCAGATTATATAACTTCAGTCTTTCTCTTTTCTTAGTTTTGTACAGGATTGGACCCGTTCCTACCGTCTTTGAAGACTCCGAAGGAATCGAACCCTTGATCCTTTTTATAATTCCTCAAGTTAAGACCGTGGTGTTTTTATATTACCTTAAATTTCTGACTTTCTACCTTAATTTATATCCTATCTGGTATAAAGTCCTAAATCTT
>S0248_DV_033_A
GACGGTGGACACCAGACGTAGTCGTGTCAACATAACCAACGATTTTACAACTTTGTAAGGTGAAGACCAATCATTTCTCGGGTGTATCGGGTGTCTACAGACGATGGTGGGCTCAGGTAAGAAACCCCTGGGGAACCTGAAAGGGTGTAGAGTCGTTGATTTCCACCGCGAGATCCTGGGACTAAGGTCGGGGATACCGGTGTAGGCATACTGACCTACCACGAACCCCTTATAGAAGACCCCTGTCGGGTCCGGACCGACTTCACCCCTCCTACTCTGATCCTCCGACTACGACTTCCTGACTCCCTCCTAAAAAAAAAAAAAAGACTCAGTTTCAGAGTGAGAACAGTAGGTCCGACCTCACGTTACCGTACTAGAACCGAGTGACGTTGGAGACGGAGGGTCCAAGTTCGCTAAGAGGACGGAGTCGGAGGGTTCATCGACCATAATGTCCGCGGACGGTGGTACAGACCGATCAAAAACATAAAAATCATCTCTGTCCCAAAGTGGTACAACCGGTCCGACCAGAGTTTGAGGACTGGAGTCCACTAGGTGGGAGGAACCGGAGGATTTCAGGGTTTTAGGTTTTAGTGCGGACCCTAATGTCCACACTCGGTGACGTGGACCGACTCCCTCCTAAAAATAGTTCGATTCGACTCTTGAGCTCTGACCTGTATGATTAAAAATCGTACCTTGTATAGGTTCAGTGTGCCATGGCTTCATACAAGCGTCGTCACTTAGGTATCCCCAGACGTCGTTGGAGTTAGGAACGGAGGAGTTTTTTCTTAAACTGGTTCCCTGTATTCCGTCTCACTCTTTGGTTCCATTCAAAATCTCGTCCTCACTTTCAAATAATAATAATAATAATAATAATAATAATAATAATAATAATAATAAAACTCTGACTCAAAGCGAAAACAACGGGTCCGACCTCACGTTACCGCGTTAGAGACGAGTGACGTTGGAGACGGAGGACCCAAGTTCGCTAAGAGGACGGAGTCCGAGGACTCATCGACCTTAATGTCCGTGCGCGGTGGTGCGGTCCGATTAAAACATAAAAAATCATTTCTGGCTCAAAGAGGTATAACCAGTCCGACCAGAGCTTGACGGCTGGAGTCCCCTAGGCGGGTGGAGCCAGAAGGTTTCACAACCTAATGTCCGCACTAGGTGGCGCGAACCGGGAAATAATAATAATAGTAATAAAACTCTGTCTCAGAACGACACAGCGGGTCCGACCTCACGTCACCGCGCTAGAGTCGAGTGACATTGGAGGTGGAAGGTCCAAGTTCCATAACAGAACGGAGTCGGAAGACTCATCGACCCTGATGTCCACGGGTGGTGGTACGGGTCCATTAAAAAACATAAAAATCATCTCTGGCCCAAAGTGGTACAACCGGTCCTACCAGAGCTAGAGGACTGGAGCACTAGGCGGGCGGAGTCGGAGGGTTTCACGACCCTAATGTCCGTATTCGGTGGCACGGGTCGGATTAAAAATCATCTCTACCCCAAAGTGGTACGACCGGCCCGACCAGAACTTGAGTTGGTCCGTAATAAGATTATCTGGAGTGTTATAGGAGTGTTTATAGGGTCGTCGGACCGGAGGGACGAGGTCAGGGACGGAGGTGTCAGACGAGGGGTGGACGCCGGCCTCCCTTGGACACTTGGGGACTCAGTCCAGTCCCGGGAGGACCGAGTCTCGGGACGAGACCAGAGACTGACGGGGGAGCGGGTGAGACGAGGTTGTGTA
>S0250_DV_034_A
AAGTAAAATCCTAATTGATAAGAATAAACAGGGCAGAAGGTGACACAATGAATATAATAAAAACCATAAGACTTACGATTAAGAAACAATATAAATTACAAGTAGTAAAAATAAGTATTAATATTAGGGAAGGAAACTCTAATCACGAAAAATTTTACAACAAATATTTGATGACAGGAAGGGATATAGTGTGTTTATAGGAGGTTAAAGGTAAAGGTTAAAATTAAACATTAAATAGACCTTAACGAAAACACGAAAGTACTCCATTTCTATGTTAAAGTTTGAAAACAGGGTCGTGGTAAATGATTCACTGAGTAGGGAAAGGGTGACTAGTTGTTACTGTGGAGAAAGTCTATACATATATAATACACATTTAATCAGGAAAGACCGAGAGGTCAGACCAGATAAAACGATATGTGTTATATGGAATACCGAAATATTCTTCAGATCCGACCGACGTCACCAAGTGTGGACATGAGGGTCGTGAAACCCTCCGGTTCCTCCCTCTTAGTGGACTTCGGTCCTCAAGCCCTGGTCGGACCCGTTTTTTCCCTCTGGGATTTAGATGTTTTTTTCAAATTGTTAATCGGTCCGTACCACACCGTACGGACATCAGGATCGATGAGTCCTCCGACTCCACCCTCCTACCGATCGAATTCAGGTGCTCAAACTACGACGTCACTCAATACTACAGTGACGTGAGGTCGCTCCCGTTGTCTGTAGGACAGAACAAGTTTTTTTTTTTTTTTTTTTTTTTTTTTGCTTCTTCCCCTTCTTCCCCTTCTCCTTCTCCTCCTCCTCCTCCTTCTTCTTCTTCTTCTCCTCCTCCTCCTCTTTCTCCTCCTTCTTTATCATCATCATCATCATCATCATCATCATCATCATCATCATCATCATCATCGTCATCAGATCAATAGAATATTACGGTAAGAAGGGTGAAATAAGAAAGAGGAGTTTAAACAGAAAAGAAAGGACTGGAAATGAGAAGGTCTATTTAGACTCTTAATCGAACAGTTTAAGATAAATTTTTAAACAATTCCAGAACTAATCTTAAAATGACTTGGGTATGGAGTTAAACTTTTCTTAATCGTTTAAATATTGTAACTGAATAGGTTAGGTATTTTTATCATAAAGAGGTAACTAAATTTAGAAGAATTTACTGAAAGTAATTTTTAGTAAAAACATGTACTTGTATAAAACTTAGAAACTAATCCGGATGAAGCTCCAAAGAAAATAAAGCTATCGATCACAATCTCTGTCGAAGGTAACGTAAAACATTGACACCTTTATATAGAAAAACTAGGAAGATATGTGTAGAGTAATTTGTAAAATTTAAATCACCAGGAATAAGTATATAACTAATATTTATTTCCCAGACCTTTATAAATAACATCTTTTTTTAATAGGGATGTAGGATGACTGAGGAAGAATCTTTCCAAAACGACGTTGTGTGATATATACATAAAAAATTTTTTAGAATTTATACGGGGGCAGTTCTTTCTCAATTAATATGAATGTTCCAGATTTATGTAAGTCCTCCGACTTACTACGCGACGAAAGTTTATCCTTTCGTGGATACGTGTTGACCATTCTAAGTCTTTGTTCCTTTTATAAACTACTTTGACAATTATGATATTAACGACCATCTCAATCGTGAGTAGGACATTTTGTATTTGTAAACTTTATGACGGTAAGGTATTATTAGATACTATAATGATTTTAAGTGTAAAGGTTTTGAAGTGTAAAGGTTT
>S0252_DV_035_A
CGACGATGACCCTCCCTCGTCGGGATGGTCAAAATTGACAAAAGGTTTCTGGAAGTTTCTTCCTATCACTTCAGAACCTAATTACAAAAGGTTAAATGAATTTCCGTTAGTTGAAAATTTGTTTTTTACACATCAAGAAAAGTCATACCTTGGTTATAAAGTCATAGTCACGTAAAGTACCAGTGTTTTAGATGGTGGTTATGTAAAGACTAACCCTTCGTTTCCACGATATTTTGAAAATGATAGTCGTTGATGTACATAACAAAATCGGGACTTTAGTCCTATCTTCCCGATTATTAAAAGTAAGAACCACACCTTTAGACAAAGATAAAGGGTAACTTAATACAGTTAGTTCCGTTCGTTTGTAAGTAAACTAAGGTAAAGTTTCGTGAGCAGAGTACGTAAAAAGCAAAAAATTTTGAAAACGAATTAATGTATAATTTTATTATCAACCAAAGCGTTCATAAACAGATATGTAGACTATATTGTATGTAGACTATGTTCTAAAATTTTATATAATCGGCCCGCGGTACCGGGTACGGACATTAAGGTCGTAAAACCCACCGACTCCGTATAACTAACGGACTCCAGTTCTTAAACTCTAGTCGGGTCGGTTGGACCACTTTGGGGCAGAGATTGATTTTTATGTTGTTAATCGACCCACACCACCGTGTACGGACATTAGGCCCGATGAACCCTCCGACTCCGTCCTCTTAGCGAACATGGACCCTCCACCTCCAACGTCACTCGGCTCTAACGCGGTAACGTGAGGTCGGACCCGTTGTCTCGCTCTGAGACAGAGTTGTTGTTGTTGTTGTTGTCATATATATATATGTGAGAGACAGAGCACGAGAGAGAGAGAGAGATAATATATATATGACATTTTCAGTTTTATTTTATACGAATCCCTAAGTAAAATAACTTTTTAGTAAAATTTAGTTTACAGTATCCCTATGAGACGTTACGTGGGAAACCGGGTAAAGATTTTGTCTAAATATATAACAGTCGTCAACAGTCGTCAACAGTCGTCTGTCCTCGATACTGACGTGAGATTTTAAATAAAATGATGTTTGTATTTGGGATCTTTTGAAAGTATTGTATAAAAAGGGTTAACCAAAGTCATACTTAACACGTAAAACTTTTATGGTACTGATCAAATTTTAGGTATTTTCCCACTTTTCTTTCTAAATGTAAAGGGTTTATACCGAACAATGGATCTAGATGATCAAACGTATACCTAAGACCGTAAATCCTTTTACTTAAAACAGATTTAATAGACGAGCACCGATAGTTGTAGTCGTAACACAAAACGGAAAGTAACGTTATAAGGCGGGTCACTCGTGGATTACGAAGAGTCCACGATAAGGTCCATGATGTTATGTCGTTCTTGTTTCGTTTCAGGTCAGAAGTACCTCAAACGAAAGATTACTTTTTCCGTCTCTTACTTCTGTTTTAGCTTATTTTATTCCACATTATCTACCACAATCCACATACTTCTTTTTATTTTGTCCGTTTCCTTGTCCCTCATGGGCCGACCAGACACCCCCACCTCTCAGGACGACAAAATACATTAATGAGTCTCTTCAAAGGGTCTGTACCACTATAATTCTTATTTCAGTTATTCCTTTCTTCGAAATATCTATAGACACTTTTATTTAAGGTTTTTCCGGGACCCCGTCCGAGGACGAACGGTGAAGATCCTGGTCATTCCCGCAA
>S0254_DV_036_A
CTCTCTATGGTACAGACACCTACTAATTCTCAAGAGTCTATGTGTCCCGAAGAGGTGTGAGAGTTGGACTACTCACCCAAAAGGTACCCCGTAAAGAAGGGGGTGGAGGGAGGAGAGGTAGCATAGGGTGAGTTTATAAAATTTTAATATGACATTTCTTCTCAAGTCCTTAGTTCGTACGAGTAATTACAGTAAATTTTGTTAACATTTTTTTTTATCACTTACAGACCATCACAGACATAGATTGAACATTCAAGTACCGACCGCCCAATATTTTATACCCAGTTAATTGTCAATTAACACTTAACGTTGTTCGAAGTGTTAAGTGTTTGCAGTACTAATCAATCCGCATCTTTGCCGAGGTCAGTCCTACAACCGTCGTCTAGTGTCTGACTGAATTACACGGAGGGACGTCCCTTCCACGGGAAAATAGAACGTGTAAGACCGAAAACCTCTCACTAACGGTGCCCTCACAAAGGGAGGTGACGACGTTCTCCTGACAATCGAGAGTCTAGTAAACATTCCTACGAGGGGCCCTATTGGTCCAGAACTCAATCAAGTTTTGGTAATCTCTCATTTGTAAAATATAACCGTTGAAGGCTCTATCGATTCATAATACCAAGACTTTATTTTATTGAGATAGGGTCCACCAATATGTACCAGTCTAAACCTCCGACATTTTATGGTTGTTCACAACTTCCTCTCAGTGTAGGAAGACGTCATTGCCAATAATTCCCCCATATTAGTACGAAAAAAAAAAAAGACACACACCAAAGGTCACACCAACCCTTTATTTGTATAAATTTTATATTCAAAGACCGAAACTATTGAGTAACCTTAAACCCCGCGCGTGTGTGTGTGTGTGTGGTGTAATAAGTAGTATTCCCAATATACAATCGGCGAAAGTCTTTCACTGCTTCTTAATAAAAATAGATGATTCTTTGACTGGGTTCCCGAAAACCACCCGCAAACTAGAGAATTGGTTTCCCCTTTTTGTTGTACTAAAGCAAAAGAGATTTCGTAGGAAAATTCCTCTGTAATTCAACCGTCGTCGTGACCCTTCATTGACTGTCCAACCCACCTAGGTCCGTTCATTTAGTACAACCCGGAGTTAAAACAGTATCTTATTTTGACCTCATCTCTTTCGTGCACTTTTTTTGTTCGTTTGAGAGTGTATGTTTTCCTGGGTCCAACCCGACCCACGCCACCGCCTCCGGACATTACGGTCGTGAAACCCTCCGGTTCCGTCCACTTAGTGAACTCCAGTCCTCAAACTCTGGTCGGACCGGTTGTACCCCTTGGGGGCAGGAATGATTTTTATGTTTTTAATTGGCCCACACCACCACACGTAGACATCAGGGTCGTGAAACCCTCCGACTCCACCCACCTAGCAGACTCCACTCCTCAAGTTCTGGTTGGACCGGTTGTACCGTTTTGGGTAGAGATGATTTTTATGTTTTTAATCGACCCACACCACCACCCGCGGACATTAGGGTCGATGAGTCCTCCTCCGACTCCGTCCTCTCGACGAACTTGGGTCCTCCGTCTCCAACGTCACTCGGCTCTAGAGCGGTAACGTGAGGTCGGACCCGTTGTTCTCACTTTGAGACAGAGTTTTTTTGTTTTTTTTATTGTTTTTTTGGGTGTGAGACCACCAAGTAAAACTGTGTTCATTTTTTACAAACTTCTACTGGTCTTCGGACTAATTTTAATTGGA
>S0256_DV_037_A
ACATGAACAACAAATTATTTACAAAGAATAAATGATTGTAAGTTTTGCATTAGAGGTGAGTCAGGGTTCTCTGAAAAATGTTTAAGACTTAAACACACCAAAATTAATTATTTTACAAAGAGATCGTAAAGGTTTTTTGACAAATCCAACTCTCAAAATTTTGTAGGACCTATATACTAGTAAGTGAGAAATAACGGTGAGATATAGAACTTGTATAGAAATAGTGGATATGGTTAAAAAGATATGTGAGGAGGGGACATTTTCACAGACACTCCTGTCTCTAGAAAGATCGATAGGGTCTTGGAAAACAAAACTTACTTTCTTCTTCGATTGTGTAAATCTTTACACATTTTTTAGGTGTAATTTTTATAAAATTAACTTTTATAACAAGAAAATTATGTTTCATTACCTATAAGACTTAATTTTACTTTCAGTATGGTATTTCTTTTACTATTTCTTATTTTGTTTGTTGGGTTACGAGTCCTTACGCCTCACGAATGTACAATCGTAAAACTGTATATAAAAACAGACCTGTAAAAAGACACCTATATACGTGTGGAAAATGTTGGGTTTTATACGTAAATATAATATGTCAGATTTGATGAAAAAGTGAATTGTTACACAGTCCTCGTATAAAACTATACTTATTTATGTCTTAGAAGTACTGGTGAAATTTTCTGAACTCTTGTAAACTAAACTAACACCACTTTTCTTTTACATATGTATAGTTTTAATTAAATTAGTTGAAAGATATTAATAGGTAAACATGACAAAACCCCCCCAACAAACCAAAACAAACAAAAATAAACCCATACGGTAGTATTAAATGTTTGTCACCACTTCTCACGAAAGAGAGAGAGAGGTCGTTTCTGGTCAAAATTTTTGAGGTACGTGCGTGAGTTCTTGGGTAAAAAGTAATACAGTAATAAGACGACGTGATCTCACAAAGTGTAGAAGAGGGACTCGTCATATCAAAATTTCATTTAAACCAAAGAAATCGGTTACAAACCTCACCGTCCTTTTCTTTAATACCTTATGTACCTAAGACGGACATACTGAATATTCAAACCCTTATTCTGTAAGACGGTCATCTCTGTCGTTTAGTGAGGTGTTTTTCCGCGGTTTGTTAGCCTTTCGGAACTGATTTCGCTTCTAGAGATCTTTCGGTGTATAACGATACTTTTTTAGCTGAAGATTTTAGTTAATGGAACATTACGTCCGTCGTTACTGTCAGATTCTTTTTTGGATAAACATTTTATGAAGTTAAGAAGCAAACCTTTGCTATCCACTTTCTTTATGCCTTGAAATTTTTTACTACCAATCCGGCCCGCGCCACCAAGTGCAGACACTAGGGTCGTGAAACCCTCCGGCTACACCCGCCTAGTGCTCCAGTCCTCTAGCTCTGGTAGGACCGATTGTGCCACTTTGGGGCAGAGATGATTTTTATGTTTTTTTTTTTTTTTTTTTTTTTTAATCGGCCCGAACCACCGCCCGCAGACATCAGGGTCGATGAGCCCTCCGACTCCGTCCTCTTACCGCACTTGGGCCCTCCGCCTCGAACGTCACTCGACTCTAGGACGGTGACGTGAGGTCGGACCCGCTGTCTCGGTCTGAGGCAGAGTTTTTTTTTTTTTTTTTTACTACCAATAAAAAATCTACAAGTTTAATGTTTTAATACCGAATCTTTCCAGTTCTTCTTTTTACCGATCTTG
>S0258_DV_038_A
ACGGTTCACACTGACCCGAGAGTCGTCTTCGACCGTTCCTTTACTAGAGGAAGGGTTTACACATAATGTGAAACCTAGTGTCTGTGTTTCGGATAGTAAAGTTTTCAGAAAGAGTGTACCTAAGTAGTTGGAAAGAGGTAGGGAATAACGGGTCTTAGAGTTCAGAGATTTTTGTGATAAAAAGAAATAAGAAAAAAAGGAGGAAAAAGAGTCTTACTTATTAAAGTTAACTAGTTAGTAATATACGTGCACATGAAAGAAGACGACGAGTCTAGGTGACAACTTGAAGAGACCACTCAAAAAGTTAAGCCAATAAAATAAAAAGTTGATATCTCAATAAAACCAAGAAAATAAAAAAGGAGAAATAGTTATAGTAGATAAACCACATTATTATAAGAATAAAGGAAATCAAGAAGAATGTCAAAGGAAATCAAAAGACTTATATTAAATTTATCGACTAAATTTTAGAAACAGATCATTCAGGTTGTGGGTCTGAAAGATTCTCTAGCAAAAGTAACTGACAAAAAGAGAAAAGAACACGTATCTTGAAACAACAAAACAATGAAAAGTACAAAGTATTAAAAACAACTTTGTTCTTATAAATTTTATTATACCGTTGAGACCTTGTGTCTAAGAGGGACGAGGAGTACCAAATAACAACAACTATAATCAATAATAACAACAATATATTGTTGTAAAGACTTTATTAAAAAATTTTCAGACATAAGAAACAGTACACACCGGTGATTTTAGAGATGAACCAATAGAGCGGATTACTGACTTGTGTTTGAAAGAATTTACGGAAGTTGTTTATTCAGAGGGTCTCAAAAGACTCTCACAGACACGGACTCACACACACGTAAGTTTGTGTAAAAATTGTGAGTAGGTCCGTCAACTGTTGAAACAGAATCCGAAGTAAAGAAACGTGTCTTATAGTTTTAATCCGGTTTTATTTTACTCCTGGAAGAGTCATGAAATGATTCGTAAACTTGTCAGGACTTGTAATATCTATGTAGAGATACGTACACGTACTTGAAGATCTAAGGGTCCTTATACATCCTGGAAAAGATTCGTGAAATATCAGTAAAGTAAAATGTGTTAAAGGAAAATTCAAAGAACTAATGGATAATAAAAGGGGTTGGCAACACGGATCGGAGACTATTAGCATACATACCAACTGAAACACCTATAAAATACACACGAACTTTTCCTCACAGTAAGGGATAAACCCACGTTGTTTCAAACTTCATTCTATTTATAATGATTTTAACAAATACAGAAAGTGTAAGATTGAATAAAATATCGGTGAAATAAAGAGATATCTGACTCTTTATACACAATTTTAGTAGATACGAATCACATAACTATAAAGACGAAATAATACCAATAAGACACGATAAACTTTATATCCGTAGGTTTTAAAGACATAGTATAAATACTTATCATTTGAAGTCGTAACATTTCACAGGACAACAAAAAATGAATCATGAACGTAACTTTTTTTCAAATTTTATCAAAAGAAGACTCACTTAATTCGGATTATTACAAATGACCATACTGTCATTCAACCAAAGACAAGAAGTAAAATAGAGTACAAAATACATGGTAAAAATGATAAAAGAAAGAAAAAAACACCGAAAAGACTATTAATCAAACGTAAATATATCGTCCCGAATTGGACTATGAAAATGAAACTATACTTCATATTA
>S0260_DV_039_A
TTACATAGTAAGAAATATGTAGGAAAACAAGTGACTCTACAAAGATTAAATGGGCATGACTATGAACATCTAGATTCAGTAAGTAAAAATGACGACATCTTATAAGCCAGAAAACTGATATAAGGTCTAATGAATCGGTCAGGAGATGACTGTTTACAGATCCGACAAGAGGGATAAGAGGGGAAATGTAGTGTAGAGAGAGAGGGAGGGAGAGACAAAAAGAGAAAGAGACAGAGTAAGAGAGTAAGAGAGGGTAATATCAGAATGTCAGAGATAGTACAGAGAACCCCACCTAACCCCTGAATGATCGAAAATCACACCCACGTAGAAGTCAAGATCTACGAGTTTGACGAGAGGTTTCAACAACTCGTTTAAAAAACAAAAACAAAAACTCTGTCTCAAAACGAGTACAACGGGTCTGACCTCATGTTACCACACTAGAGCCGAATGACGTCGTAGACAGAGGGTCCAAGTTCACTAAGAGGACGGAGCCGGAGGGTTCATCGACTCAGGTGTCCGTGCGTGGTGGTACGAGCCGATTAAAAAACATAAAAATCATCTCTGCACCAAAGTGGTACAACCCGTCCGACCAGAGCTTGAGGACTGGAGTCCATTAGGTGGACGGAGCCGGAGGGTTTCACGACCCTAATGTCCGCATTCGGTGACACGGGCCGGTCGCTTAAACGTGAGGGTTGTCTCACACACAGTCGCAAGTAAAAGGGAATTGTAGGAAGGACTGGGAACTATGTAAGGTCGAGAAGTCAAACCCCGTTAGTCTATCAGTACGTAATAAAAGTAAAGGGACTGGTAGGGTACTTGAACTTTGTCTCTTTTCATAAAGTGTGTTCTCCTCTCTCTTCACTCTCACCCACGGTCCAATTACTGTTGATATCCAATGGTAGTGTCTTAATACTATAAAGAAAGGTAGAATCCAATTTCAATAAGCATATCCTGACTTTTTGTGAAAGAAATCTCGCACAACGAAAGGAAAGGAATCACCCAAAACTTCCCTAAATCCTGTATCTTCCGAAGACTTGGTAAACTACCTTCAAGACTCATCTCCTCTCACTCCTTCCTCCCTCCGGCCCGTTCCACTGGACCCTCCGTGATTCAACGGAGAAAGAGTCCGCGTCGACAAGAGTACGGAGGACCGCAAAGGTGATTCGTCCTTCAAGAAAACCACAAACTCAGTATTTCTTTTGTTTACGTGACCCGACCCGAGTCACCGAGTGCGGACATTAGGGTCGTGAAACCCTCCGACTCCGCCCGCCTAGTGCTCCAGTCTTCTAGCTCTGGTAGGACCGATTGTGTCACTTTGGGGCAGAGATGATTTTTATACTTTTTTAATCGGTCCACACCACCACCCGCGGATATCAGGGTCGATGAGACTTCCGACTCCGTCCTCTTACCACACTTGGGCCCTCCGCCTCGAACGTCACTCGGTTCTAGTACGGTGACGTGAGGTCGGATCCGCTGTCTCGCTCTGAGGCAGAGTTTTTTTTTTTTTTCTTTTTTTTTTCTTTTATTTACGTGACGTAGGGAGGGAACAAAACTCTTCACGAGGGACACAGTCACCTGTCTGTTCTGACACTATCTCGATACGTCACGGCACAGTCACCATCTCGGACCTACCACCCATATCCCATAAACGACGTTTTAAGAGTTGAACCACAACAAACTTGTAAAAGAATTATTTTATGACTCTTTT
>S0262_DV_040_A
ACCTATGGACACTCATGTAGACTCCGAGAATTGTGAGTCCTAGAGACAGTGTTAAGATCGTCTTTAGAGTAGTAAGAAAGTTTCGATAAATCGTGTGTGTCGCGAGTCAGACCTTAGACTTGACTGAGTCCCATACATGATCGGATATAAGGTAGATACTTTATATGGTGTTTTGTACGTTAGTTATCACATCGTTTACAGTACTCACCATCTTTGGTATTTCTTTTTCTGACTGTTCAAATTGATGTCTGTTTAATTTTAGAAATCTTCATTTGGTTTAACTCTTTTTAATTTTGACTCTTTGAAAACATTGTAATACTTTCTGTTTATTAACCATAAGAATTGTGCTTCTTTAAGACGTTGATTTAATCTTTCCTATTTGTCAGGTTGTCCTTTTTATACTCCTATATTAAAGAAATTGTTTTCATTATTACGTGGTAAAATATAAACGGATAGTTTATTTTTGTTACTCAGTGGTAAAGTAAAAACGGATAGTTTAACCATTTCTCATTTTTCTTAAGATTACGGGTGTAACAGACCTCGGACCCCTTTACCTGAGAGTGTGTGGCGACCTCCTTCTTTGTCATGAAAAGACCTCTCGTTAAACCGTTATCCACACCTTTCGGAAACTTTTCTATACGGGAAACTAGGTCGTTAAAAAATATACCCCCAAATAGGGTACTACCATTGTCCCGTACTCGTGTTTTTACAAACCTGTCTTTATAATAAAAGTCATAACAAATATAATCTTTTTAGACCCTAATTGTCCCAGTTCATTGTTACTTTATGAAACGGTGAAATTTTAAATAAAGTATAAAGTATATAATCCAACCACGTACATACATATACGTATATATATATAAATATATATTTAAAAAAAGGTGTTTACGTTTCCGTAAATATTATATAAAAATCCACTTTCTCGTATCCTATCAAAGTTTTGTCGTTTATACATTAAGATATATACACATATACACATATAGAAATCCTCTTGTTATTTTCCTACTTTACGGTATGTAGATTCATAGTAGTCTCCGATGGAGACGTTTCATACTAATACCTACCAGACGATATTTCAGAAGAATTAGTCACGTAGAGTGTGCCAAACCGACACAGGGGTGGGTTTGGAGTAGAACTTAACATCGAGGATATTAAGGGCGTACAACACCCTCCTTGGGTCACCCTCTATTAACTTAGTATCCCCGACAAAGGGGGTATGACAAGAGTACATCACTTATTCAGAGTGTTCTAGACTACCAAAAATATTCCCCAAAGGGGAAAGTGAAGCAAGAGTAAGAGAGAGAACGGACGGAGGTACATTCTACACGGAAAGCGGAAGGCGGTACTAACATTCGGTGCACCTTGACACTCAGGTAATTTGGAGAAAGAAAACTTTAATGGGTCAGAACCCATACAGAAATAATCACCGTTTTTTTCCCTGATTATGTCATAGGTCTCGAAAGAAACTTTACTTGGATAGGTACGATAAAAATTTTTGAGACTTGTAATTACACTGGAAGTGGAAAAAGGTTTACAGACAATTTAATGTGTTACCTATATAAGATTAACATTTTCAAGTTCGTTATATCATTTATATTATCGTATTTATGTATTAAATATAATTACACATAATATATTATATATCATATTTATATTTATACGTGATATTTCCTTTTAGGAGGAAATGGCAATAAAAAGTTTCTTTTTTTAAT
>S0264_DV_041_A
TTCGGACTTGGTTGGTTCAACATGCCAACAGTCTTAACACATCGACTTCGGTGTCTGGCACAACGAAATTCTTTATTACCTACCGAAGTTCGTTTGTGAAGTCCGTTCGTTCAGATTGTCAGATTTCTTGCCGTGACTCTTAAGATTTACCTTTCCACCGTCTTTATTTTTATTCGTCTAAACGACTTCGATGAGAATGGATATAAAATGACTTCCTTGGGGTGCAAGAGATTCTAAATACATTTTAATTTAAGTATCAGTGTAGGTTTCTCCCTGGGATTTTTCGTTTTTTCTTAATGTTCATAAAAAAGGTCGTCTCGACACCGATAAATCTTCATGAGTTCATGAGTCCCGTTCATCAACTTTCTATATATATATATATGTATATGTATATATATATATATATATATATATATATAAAAGAAAAACTCTGCCTCAGAACGAGACAGTGGGTTCGACCTCACGTCACCACGATAGAGCCGAGTGACGTTGGAGACGGAGGGTCCAAGTTCGTTAAGAGGACAGAGACGGAGTACTCATCGACCTTAATGTCCGTGCGTGGTGGTGCTTGCCGATTAAAAACATAAAAATCATCTCTGTCCAAAAGTGTTACAACCGGCCCGACCAGAGCTTGAGGACTGGAGTCCACTAGGTGGGCGAAACCGGAGGGTTTCACAACCCTAATGTCCGCACTCGGTGACGTGGGTCTGTTCTATAATAAGAAAATAAAACCTAAAATCATCACCTGTCTGAAGACCCGTAAAAAAAGGGAGGTGGAAAAGAAGGTTTTTGTACCCCGGTACTGTCTTTAATCGACTTCTGTTTTTACTGTCGAGTAACGACTGAGAACAAAAAAAATTTTAAAGAGATTTACAGAAGTGGACGTTTAATTTTGTGTAAGAGTAAACTTGACCAACGGTTCTTGCCTGTGGTTTTTCCCTCTGGATCCTTCCTCCTGTTCGGAATTTCCCGTCCTACCTGTTGTCTTTTGGTGACTGATTTGATCTCGACAGAGAGGTAAGTTGACGTTTCGGGACTCCGGAGGAGTGTGGTATTGAAGTGTACTAACGTATAGGGTCCCTGTTAAATTCTTATATATTTTAAATAAAAATAGTTTCGTTAAGTACAAGTGTAAAATCTTTAGTTTATGATGATTTTCCATGCATTATTTTGTAACGTAAGGGGACCGGGTGGGATGTCAGACCGGGGTCCGTTGTTGAAATTTGTGATCAAAGAAGAACATAGAATAGAGATTATTATATGGGTGTCACAAGAAAAAGAACAAAAGTAAAAATTTATATAATAAACATTTATAGGAGTCTAAAATCACCTACCAAATTAAGAGAATATATTGAAGTGGAGAGGAAGGTAGGCGGGTTATATCTATAACAAAGTCAACGGATACAACCCCAGTGTTTAGTGGGGTCTACCTCACCGAGTGTTTTATTTTATCACCAAACAGTACCAAGAGACCTAAACGACCCCCCAAGAAGACGACCAGAATGGATCGAAGTTAATACACTGACGTAATTCTATCATCTGCTCGACCCTTGACCTGAGTCGACCCCAAAACGAGTCTCCAGGAATCAAGAGAAAGTGTTAAGATGGAACCCGAAGGAGTCCCGTACCGTCAGAACTCCGTCGTGAGGTTCTCATGTGTAAGATTTTTGAATTTTTACCTTCGACATTCTAGAGAATTTCAGTCCGA
>S0266_DV_042_A
ACCTACCTACCTACCTACCTACCTACCTACCTACCTTCAAACGTGGACTCGTTGAAGGAAGGAGTCTCTTCAGTGGTCGAGAAAGATAAGAGGGGACGTCACAGTTCCAGTTCCACAACTTGCAGAAAGCTCAGTGCTCATTGGTCAATATAACCGATAAAGTCTTACGAAATGTCGGTTTTTCAGGAACTTGCTTCCTTCTTCAGGTGATTCAGAGTAGTCGTTCCCAGGTCGAAGAGAAGTAGACGTACAAAACTTGTTATTTTTACTGATGGTGAAAGACTCTTGGATGACTCTCGAACCGTGAGGCAGAAGGAAAAGATAGAGAAAATAGGAAAAATAGATGTAGGTTTAATTTATTGAGATGTCTTCTTTTTTAGGTTTACTAGTTATTTGTCTGTTTTTTTTTGGAATTAGAGACGTTATCGGTCTTTTTTTAAGTTTAATTTCGTTGTCTTTATTGTAAAAGTGGTAATCTAACCATCTTTCTGAAAAAATTGACTAATTGTATGTCACGACTGTTTCTTCCCCTTTTGTCCGGTCCGCGTCACCGAGTACGGACATTAGGGTCGTGAAACCCTCCGGCTCCGACCGTCTAGCGGACTCCAGTCCTCGAGTTGTGATCGGACCGGTTGTACCACTTTGGGACAGAGATACTTTTTATGTTTTTAGTCGGTCCGCACCACCGAGTGCGGACATCAGGATCGATGAACCCTCCGACTCCGTCCTCTTAACGAACTTGAACCCTCCACCTCCAACATCACTCGGCTCTAACGTAGTGACGTGAGGTCGGACCCGTTGTCTCACTCTGAGGTAGAGTTTTTTTTTTTTTTTTTTTCTTTTTCTTTTCTTTTTTTTTCTACCCCTTTGTCCTTTTGAATATGTAACGACCACCTTCACCCTTAACGATGTTATAAAACATTGTGGTAGAACTTTACAAATAACAATTTATGAATCTATATGTGTGGGAACTGGGTCGTTTGGAGTTTGACCCTCAAGATCGATGTCTTTATTTTCGAGGTCATCCACTCTTATATTAATGTCCATGTAACAGAAGTAGAAAAATAAATAAATAAATAAATAAAATAAAAAAACTCTATCCCAAAGTGAAGGTAGTGAGACCGACCTCACCTCACCACACTAGAGCCCAGTGACGTTGGAGGTGGCGGACCCGGGTTCGTAAGGAGGGTGGAGTCGGAGGGCTCATCAACCCTGGTGTCCATGTGTGGTGGTCCGGGCCAATTAAAACAAAGACATAAAAAACATGTCTGTCCCAGAGTGATACAAAAGGTCCGACCAGAACTTGAGGACTCGAGTTCGTTAGGTGGACGGACCCGGAGGGTTTCCCGATCCTAATGTCCGTACTCGGTGATGTGGACCGGTTGAAGTAGTAACAAGTAGTATCCTTTTTTTTTTTTTTTTCTACTTACAGATGAAAGTCACAGGACTTGTAGGGTATCAAAGAGGGTGACAAGTTCAGAAGTCTGTCAGATGAAGAAAATGGGTTTGACGAGGGATTACGACTACTGTTGGATGGGTAGAAAGTTCAGAGTTGATTCTTTTTTATTAAAAACCCCCGACCCGTTCTTTCACTCTGGGGTAGAGATGTCTAATTTTTAATTTTTCGACCAGTCCGAACCATCGTACACGGACATCAGGGTCGATGTACCCTCCGACTCCGTCCTCCTAGTAAAGTCAGGTCCTCCGGT
>S0268_DV_043_A
TTTAATCCTAGTTCAAGGTTCTGTAAGTATGGGACGACCACCCTAACATTTTACCGTGTTGGTGAAATCTCTTGATAAATCGTTAAAGACTAGTTAATTTGTAGGTAGGTAGGATTCTGGGTCGCTCAGGTGAGAACCCATAAAAGAGTTCTCGTTATTTTTGTAGCGTGTTTTTCTTAATATGTTCTTACACATGTCGTAAAAAAGGTATTGTCGGTTTTAACCCTTGTTAAATTTACAGGTAAGAGACTCCTCACCTATTTGTTTTAATACCGTCTCAGTATGTTACCTTGTGATGAGTCGTTAATTTTCCTCGTGTGATGAAGATGTGTGTCGTTACATCACTTAGAGTTTTTCTAATGTTCTTCGGTCTGTATTTTCTCACGTATGATGGAGTAAGTAAATTCATCTTAGGTTCTTCTGTATTTTTAGATTAGATGTAACTCTCTTTAGTATCACCAAGAATCATGCCCCCAACCCCTAACTGAGTCTTCCGTGTAGTTCCTTGAAAGTCGATACTTCGTTTACAAGACATAGAATAAAACCGATCACCAATGGGTCCACATATGTTAATAGTTATGAGCAAGTTGACTTTTGGATTTGAAACACGTACAATCACACACAATAAATAAACAACATCCCCTGACCTTATACGGTGGGTTTTTATACGGAGGAACCGTATTCTTAATAAAACTTGACTAATAAAACTCTTTGTGTCGTTGTTTTCTCTTCGAGACCTTTACTTCATCTTCAATGGGAAAACATTCCCTTTAAACGTAGATATTTCCTTCAGAGATAAACATTACCACAGAGGGTGAGACATGGTCTTTTTCCTACTGATTTAGAGTTCTTTTTTTTTTAAAAAAAACTCTGTCGCAAAGTGAGACAACGGGTCCGACCTCACGTCACCGTGTTAGTGCCGAATGACATCGGAGTTGGAGGACTCGAGTTCGTTAGGAGGGTGGAGCTGGAGGACTCATCGATCTTGATGTCCGCGTGTGGTGTTACAAATCGATTAAAACAAATAAAAAACATCTCTACCCCCAGAGTCATACAACGGGTCCGACCAACCAGAGTTTGAGGACCCGAGTTCGTTAGGTAGACGGAGTCGGAAGGTTTCACGACCCTAATGTCCGCACTCGGTGACGTGGACCGGTTCTTTGAGAATAGTCACCTCTTCCTTGGTTTAATTTAAGACGTTTTGTTTTGAAGAAAAAAATGGTAAGTAAAGGACCAGTGGAAGGGGTATTGAACGGAGGGGTTGCGGGAAAAATGAAACAAGATCAACTTCTACGATACATTCCGTCTCAAGATCCGGTGAAGAAACTCTCACTGAATAAAAAGAGCCCCATAAAGGGTACACAAACACTCCATATTTACAATTTTGTGAGACAACAAAATGGGAACAATTAGACAGAAAACAATGTCCCCCAGAGTCGACTCTCGAATCTTCTAATCTCCCTTTTAATAAAAAAAGGATGGGATGTTACAGTTTAATCAACATTACTATGTTTTGGTTGTTTTTTCTTGGTTTAAAGTTCCATTTCCTTTTTAAAGGATGAAGAGATGAACCGGACGCGATAGTTCTTTCTGTTGTAATAATGTTGGACCGTCTAAAGAATGAGGTGTCAAGACATACCACCCTATAATGGGTGTTCGTCCATCTACCGTGAGTCAAAAAATCCGATTAAGTATACTGTATCTGGCCCT
>S0270_DV_044_A
AAATATTAGATCAAAAAAAGGTTATAATGGATCTAAATCTGGTAAATGTTGTGTAAAAGAGGGTTAGACATACCAGAGAATTTGTAAAATAAAATAAATGATACTTGTACTAAAGGTAAATAGGGCCAAACGAATCACTATTTTCAAATAAGGACAAGGTCATAGAACAAACCGGTAACGGAAGAAAGTGAGAGTTCATAAAGAGTCAAACCTATTTAATATATTAGTGAGTTGACACTTTTTATTTTAGAAAGAGAGATCATAGGATTTATGGACTGGAGTAAAAACGAGGTAACATTGATGAAAAGTAACTGTGTTGCAGGACTGAACCAAAGTAGAAGTGGACCAAGTGACTCGCACGGACCTCTTTGGGGTGGGGTGGGGGTGGTAACGTATACCTTCGGTTACACTTAAGGATGAGAGGTTAGTGTACACGTTAAAGTCATGATGGGTGTCTAGGAGACTGTTTAGGGAATCGGTGTAAAGAGAGAGTAACGGTATTTGTTAAGAAAGTCTGATTTTCAAGGGAAGTTGTGGGGGACGGGACGTTCGACGAGAGAGTAGGAGTCCGGTTTAAACTAAGGATGGAGTAATTCTATTAATTTAGTTCTCCAAAGAACTAACAGAAGAGACTAGAAATGTTTACTCGTCGGTAATCGAACAAGTAAAAGGTTGAGGGAAAGAATTAGCCGCCCTCACCATACGGTAGAGGATATGTTTCGTTTAGGGACGTACATCTCCGAAACAAAACGTAGGAAATGTGTTGAGTTTATGGAACGAGGTAGTTAGTGTAGAAGAGTTTGGACGTAGTAGTCGGAAACAGAGAAGTTACCTAAAAAAACTACGTCCGTTTTTTCAGACAAGTTATAATTTTTGTTTTATTTTGTTAAAAAGGACTGAATGTCAGGGAAGACAAACCACTGAACAAAAGAATTCCGTCCAAAAATTTTACTAATTAGTCGCGACACAAGTAAAGTAGTGGAGGGTAAATATGGAATCAGGTGACACAAGAACGAAGACGGGTGTGGTTAGATATTTTGACGGGAAAGGTGGTACCGGAAAGAACAGAGATTGTAGAGGGTAATAAAATGAAGGAATTTTGTAAAAGAAGACAAAAAGACGATGTATAGACCGAAGATAATTCCATGAAAGTTACCTAAAAAAAGGATGAGTAGAGAAAGTATAGGTACAAGTGGTCCCGGGTTGGTACTGGGACAGAAAAAGGAGAAGATAAGTAACGGGGACTTATGGAGTAGTCTTGAGTACGACTAACGGACTTACGAATAAAATTAGTGGAAGTATGTCCAATACTTGGTGATAATCTTCGACATGGATAATGACTTTCATTATTCCACGTAGTCGTTGAGTACAAACTGGAATCAAGAAAGGTCTTGTGAAGAGGTGATGAGTCACGATACGCCGTGAGTAAAACAGTCTGAAGCGGATAATTATCAAATTGGTCATCTCACATCATTAATAGAAATCGGACAAGGTTTATTCTTATGAAATAGAAGTTTAAGAAAGTTGAAACTATAAATATGGTCTAGATTAAGTGTATATGAACAAAGTTCACACGGCGTACATTGTAATGTATCTATTATTCATCAGAAATATTTATATTAGTAATAGTTTTTTAAACCTCGTCAATAAATTCGAATTGTCCTCTAATTATGATATCGATGTTTTGACTCTTCTAATCTTTATAA
>S0272_DV_045_A
CTAAAAAGATCACATTAAAAGACCGAGTATGGAGGTCATGTTACCACTTATCACCATATTCATCTTTAAGAGCAGGACAAAAGTTTGAACGTCTATTTCGGGGATCAGTAAGTGGTAATTCATATAATCGAAAACCACACCTCAAAAAGTAGAACCGAGTGACGTCGGAGTTGGAGAATTCGAGTTCACTAGGAGGGTGGAATTGACGGACTCATCAACCCTGTTATCCGTACGTGGTGGTACGGGTCTATTAAAAAAAAAATTATAAAACATTTCTACCCCTAAGGGATATAACAGGTCTTACCAGAACTTGAGGACCGAAATACGTCAGAAAGGTGGAGTCGGAGGGTTTCAAGACCCAATGTCCACACTCGGTGACGCGGCCCGGTTAAAACCAAAAAGTACCTCCTGAAAATCGTCCAGAGTTTTCAAAAGAAGATTATCAAAAGAACCACAAGATAGTAAGTATCCACAACTTAAATGGTTTGAAAAAGATAAAGTTCATAATGTAAAAATGAAACAAGTTCATTATAACATAGTATAATTTACTTGTAACGTAACACTTTTATGGGACGAATCAGTACCATACATTAGTAGGAATATGGAAAAACATAAGAAAAAAATTTATAAAGACTCTTAAAGACACAGATTTAAATTTATCCTACAACAAAGCATTAGTAGAACACTAAGAAAACAGAGGAAACCCATAATAACCGATTATCTACTTAATTCTTTACAATGGAGAAGATGACGAACTTCAAAAACACTCTTTAACTACAAAAAGTAATTCACAACTACTTTACATGTTGAATTCGTCAAATATTGTCGATAAGATAGATTTTTCTATATTAAAAAACAAGATACCTATATTCATATAAGATAATATATATATTACTTTGTTAAGTATCCTACAAAAAAGTCAAATGAAAACATTAGGTAGAGATAGCCATAAAAAATAAAGTATCATACAGTACTTGTTAATAAGATCCGTGAACTGTACCTTATTAAACTTTTTTATCTCTTACTCAGGGCATGATGTTAGTTATTTATTGAGTTTTAAAAAAGGTAAAAATCCTACTTCTTATACTTATATCAAGACAATGCATTATAAACACAAATGACACACTCTGTTTACTCAATGACTTACATTTTTATTAATCATTTTGACGGGAAACTAAAACCTTACATACTTCGTCCGTTTACGGGGATGGAAGATAAAAATAGTTATAAATCTATTCCGTCTGTTTATTTAAAATTATTCTATATGTCTTATTAGAACATAAACTTCTTACGATACTTTTTTCTATCAAACCTCCTCATCAATCATAAACCGAGTATATTACACAATCCATTGATAAGATTCGGTAATTTGTAAACATACGAATTATGGATTCTCAAATTTCACTTCTTTAGTTTCTAAGTAACTTTTTCTTTTTAATTTAAAATTTTTTTAAGATAAAAATTAACTTTTTATTATCAACATATATAGACAGATGTCACATTATAAAACTATATACAAATACAACATTTTACTAATTTAGTTCAATTACAAATATTGGAGTATATTAAAAACACCACTTTTGTACCTTTTATCAGAAATATCGTCAAAACTTTATGTGTAACATCAGTGGTAAGACACGTTAACTAGTGATTTAGAATAAAGAGGATTCACTTTGAACCATGTGAAACTTCTTGTAAAGGGGAGA
>S0274_DV_046_A
TTAAAGAAGAAACTGGGTGTGTAATAAATTTGCACACAACAAATTAAAAGATTCATAAAACCCTAAAAAGTCAATAAAAAGACGACAACTAAGGATAAAAGTAAGGTAGCACCATAGTCTCGTCCGTAACATTTTGACGTTAAGAAAATGTAAATAATTCCATACGAAACATAGGATTATTCTCCAGATATAACCACTTACAAGGTACACTCGAACTCTTCTTATTGATAAGACGAGAACAACCCTTTTCATCACCAATCTACAGGGATTATAGGTCAACTAACCACCACTAGAGCTCAAGTTGTTACATGACCTACTTAAAAATGGACGACCGAGACAGGTAAAGACTATCTACCCACGACTTCAAGGGTTGTTATTTTCACCTAATTAGATAAAGAATAACGTCCAGATAGTCAAAAACGGAGTAGACAAAACTACGAGACAACACTCCGGGTATATGTAATTCCTGATAATACAGTAGAATCTTTTAAGTGGAGAAATAGTGGTTCATTACGGGGAGTAATAGTGACTATTGGAGGGAACAATACTTCAGTCGAGACAGATTTTAATTATATCGATGAAGATGAAAGAAAATTAATCGTGGTTGTACCATATAAAAAGAGGTAGGTAAATACAAATTAAATATACACAGACATAAATTTCACTCAAAGAACATCTTTTGCATATCAACCCAGAACAAAAAATTAGATGAGACTGGTGGAGACAGAAAATAAGAAAATTAACCATACAAACATGATAACTATAAGTTGCACTACGACTATTTACATGGTCTAAAGAATGACAAATGGTAAACAACGAAACAAGAAACAAGGATCTAATTAGAAAATGTAAAAAAGACGGAAAACACTAAAATTAACTCTTAAAATGTACTAAGGTAAGAGAGGAGAGAATCGTATAGTCAACATGAAGTAAAGACGAAAAATTTACCAATAAAATCGCGAACATTATACGAAAATGTTAGTTAGGTTTAGGTGAAATTTTTTGTGATATGGTCAAGTGTCCGTCACACTCCTGGAACATTATTGTTTTATTAGGATGAAAAAGAAAATAAAGAGAACATAGTTACGACAGTAATTAAAGTGAATATATATTTATATACGTATATATATATATGTGTGTGTGTATGTCTGTGTATTCGAATGTATTAATTTACATAACACCGACAATGATAAAACTTGTTTGAGAATGGACAAACTAGTTAATTCTTATTCTTTTATTCTCAAAAGTAAAATGGAAGTGAATAAGGACAAGACTACGGGAAGGAAAAAAACTCAGCTATTTTCAAATACTGGATATTATAATAAAGGAAAAGAGACTTCCTGAATAAAACTGTAAGGAACTTCCCGTGCGGATGACCGTTATATAAGGGATTTAAAAATAAATTAGACTCTTTCGAAAAGAAGTGAAAACTTCTTATTAAAGTGTGACGTGTCTTTTGGTCCAACCCCATGAAAAGAAAGTTGTAAATTTTATACAGTGAGAAATAAGAAGAACGAACGTACCGAAGACTTCTCTTAGTCTCCATTAAGAATGGAAACAAGGAGATATCACTTCTACCCATAAAGAAGACCGAAGAAAATCCTAAAAAAAGAATGCAAATTAAAAAACATGAAACTTTTACTATAAACGGTAACGACAAAAAGACCATAAATAGAACGAAGATAAAAAACTCGAAGGACTTAGAC
>S0276_DV_047_A
CAGAGTAAACCAACGGGTCCGACCTCACGTCACCGTACTTGTATCGAAACTTCAGGACCCGAGTTCACAAGGAGAACCGAGTCGGAGGGTTCATCGACCCTGGTGTCCACACATGGTGGTACGGTTCGATTAAAAAAAATTAAAAATTTAAAAAAACATCTCTACCCCAGAACGATACAACGGGTCCGATCCTCGTCTTACAAAAACTCTCTTCAAAACAAGTTCAACCAATCTTTGGAATCTGTAGACTCTCTCATGGACACCCTACTCCTCCTCCACTCACTCCGTAGATCTCACGTTTTAAATCTCCGTTCGTGAGACTCTACAAGGTAGACGTGGAGGACTTTAGAACGAAGGAAACGGAGTGTTGACGTCTTCTGGTCCCCTCCTCTCTGTCCATTTAAACTTTAATAATACGGTAAATTTTACAAAGTTCGGAGTAAAGACTGCACATTTTATCTCTACAACTACCAATAGAGTCACAAAATTCCCTCCTATGTTATTTCATTACTAAAACAGAAAGCTTTATTTATAACTGATAACAGTGTACCAACGTGAATCCACCGTTAAACATTTTTCTGTCGAGACCTTCAACTTCTCTGGTCACCGAAGTTCGTTTTTCATTTAACTTTTACCCTCTATAGAAAAACACATTCTTTCACCTTAGTGGTTTCTTCTTAAACTCTCTTAGGTTTGTTTCCCTCCTCCTACTACTTCTAGGTCTAGACTAGATACAACCCCACCTCGTACATGTATCTCTACGACTTCAAGAGAAACAGCCCTACTAAAGTTTAAGTTTTGGTCAGCAAAGTTTGTAAAACTTGTCTCAGTGGGGTCCGAGTTTAAGTTCTTCTTTCTTTCTTTCCGGTGAAGGCAGTTATAGGACGAGTGCACAGCGTCGGACGTTTAGTACACTGGAGATACCGTTTTCGGTAGTACGGCCAAAGAGACAGACTCCCCGCTAGCTGTCTATCAGGACAGTGATACTTCAGAAGTAGACTTGGACCAATATTTTACTCGAGTGGTGTTCAACAAAGAGGGTCAAGGAGTCTGAGCGAGGGGGGTCCCTGAGTCACAGATCAACCTCGATACCAGAGACCTCCTCCGTCTTTACTCTCAAGAGGACTAAGTTTCGCTGAAAGGTGAAGTCTATATTTGTCGTCTCTAAGGTTTTCCCAATTTGAGTCCCTACCTTAGGGTCCCCATGGAAGAAATCGACACCAGGGAAGTCTATACAGAAGATGTTATTCGTGTTTATGTGGGAGTGTCCCCTAGACGTTGAGTAGTTTGGTACAAGTCTTACCTCATTGTAAAGGAACCGGACTACGATTACCTTTCCGTGTAAAGTTAGAATGTCTAGGTCTCTCTCGTTCACTCAGACGGGACCGTTACTGTCTGTAAAGTTCAGATCGTTCAGTTTTGTTCTGGAAACTAGGGTTCTTTCTTTTAGGGTAGCACAATGAATCGCTGAAAATGATACCTGTCGTATTTCCTCTACCCGTCGGCCTTGTCTTCTGAGTGTGGTGGAAATTTACGGAGTCGACGCACTTTCAAGATTTTTTATAATTCAAATACTTAGTGTACTTCGTAGTAAACCTTAAACTCTTCGTCTCCTTGCTGTCGACCCTTCTGGTGTGGTGGACGGTCGTGACGGTGGCCGTCAAAGGGTGAGGGAAGGTCGATGTCACAGTGTAACTATCACATGTGTAGCGGTA
>S0278_DV_048_A
TATTGAAACATGAACTTACAACGATAGAAAGACATCTAAACTCTTCAAAAGACTATAATAGGGAAACTTATTTGGGGATAGAGAAAGAGATGGAAAAGAAATTCCAATTATTGAGAATCTAAACGGGAAAACTCCGATAAAAGATCTAACCATACGTACGAAGTAAGAAAAAATGAGAAAAAAAAAACACAGGAGACTGACACATAAAAGTTCGTCGGACAGAAGTTCGAGTGGTTAAGAAAGAAGATAATTTAACTAGTTAAGATAATTTTCCGAGACTACGTAAGAAGTACTACCGTTAACGTAAAGAGCTGAGTTCTTAAAGACGAACTAAGAAAAAGTATTAAAGTTAGAGAAACAATTTAAATAACCTATCTTAAGAATTAAGGAAAAGATCTGATAGAACCTAAAGAAACTAAAAGGAGTTTTGTTGATAATACTTAATAGAGAGACTTTCCAGTGTATACAGAGAAAGAGATCTTAACCAGGGACCAAGTAATAAATCAAGTAAACCACTCCAATACGAAAGGACCTACCAGAACTACGAATATCTATAAACAGTCACAGATTCGTTACTTTTCGATCCATAAATGACATCAGAAATATCAGACTAGAATAAAGACCAACAGGAACTCCTCCGAAAGTCCCATAAACTTCCCTAGCCTGGACTTCGGGGTATTACGACAGTCAAAACGTCTGAGTATCTCCATGGTGAGACCGTCAGAACCTATTCTGGACCTTCTTAAGAGACTTAATGGTCTGTCTCCGAGAACAAGAAAAGGGAATGCAAGAGGGTTTGTTTGTCTCAGAGAGAGACACACACAGAGAGACAGACAGAGAGAGATAGATGGATAGATAGATAGACAGAGAGAGAGACAGAGAAAGAGAGCGAGAGAAAGAGAGAGAGAGACATGACTCGGTAGAATTTGACTCCCACACCACTACGTTCGTAGGGACACCGGTGGTGGTGACTCTGGCACCACCCAGTCGTGGACTTCGGTTGTATCGTGACCCATAACGGGTTCCGGGAAAGGAAGTGTCGTTGTTCAAGGAGGTTCGACGTCCGTACAGGTACCTACAACAGACTCTCGGTCTCTAACCTCACTTTTTGGAATCGTTGAATGAACTATAAGATGACGACGATTCGACAGTAAGTTTAGTGTTATGTTTCTGAAAGAAAGAGAAGGGAGGGGAAAGGTGTCCGTCTCCTCCTCGGAGAGGGACACCACTGGTGGTGGTGACTAGGTGTGTCCAAGACGTTCCGGTGACGACTACAAGTGAATTTCGGGTTCCCGAGTAAACAGGTGAACACTATTTACGACGGTTCGGACCCTGAGTAGAAAGTCCCGTCAGTTCAGGACGGACAGGATCCCATCTAGGTCTTTACCACAGGTTCTCGAATCCGGACCTGAGTCCCTGGGGTTCTCGGATGAACAACAAGATGAGGTGACACCGGTTCGACCATGGATTCCACGTTCTGTTTCAGGGGGAAATGAAAGGGGAGACGAAGAGTTTTTCTACCTCGGAAAGTGATATCGGTGGTGTCGACCTGCACGAACCCGAGTGGACTTCAGTCGTGTAAAGTCTCGGGTTCCGGGTGTCGCATGATGGACTCATAACGACGACCAATAAGTCCTTGGTTCCCGAGGAATCAGTCGTCTAATACTTAAGACGGTCCGTGACCAGGAAGGGAAGTTCCATCGTCCAAAGGAAA
>S0280_DV_049_A
TTGACCTTGACACCTGGGTAGGTGTCTGCAGATACCCCAGGTCACACACAATGTTAAAGTTGGACCTTACCTCATCGTTACTACTAAATTTACCAAACACTAGGACTAAACTCTCTGAAGTGTTAGGGGGTAAGAAGGAGAATTGTGGGTGTAAGAAGTTCTTCGGGTACAATTTCACCGTTTCCCTATCCTGTGGGTATTAATTTTCCACTACTATTAGTGTCGACTACATCTGTAAGTTTTATAGGGAGATGACGAAAAGTAGTTGTATTCGGTTTTTATGTAAAACACATGTATATGTATGTGTCTGTGTGTACGTGTGGAGTGTGTGTATATGTTCTGTTTTTAGTGTACTTTCATTTTCCTGGTCAACGAACGGAGTATATTGATCACAGTCGAGGCATCCCAGATGGAAAAGTAAGTAAGATCTGTCATGAATGGTACAACACCCGTACGTGACTTATGATGTGGATAATTAGGTGTCTAATTTTCGTTAAGGAAGTGACTCCTAGTTCGAATACTGTTTGCACTTCAACAAGAACTTGGTAGGTTCCTTTTCATTTCCAGACTTTATTAAAATTACGGGTTTCGGTGAAATAAAGGTGTTATTTTATAATATTATAAATAATATGACGGGATTATAATGGGGTTAGGTGAAAATTTACTTTTGTAATAATATATAAAAGAGAGTTTGATCTAAAAACAGAAGGTTTATGGTAATTAATCACACAAAAGAGTTGACGGTGTTTATAGCTGTGTCCGTAAACTACACGATGTTTTGTCATTATGGTTTTACGAAATACTTAAAGTGCGAGTTACCCCCCCTATCCCTTACAACGGTTATAAAATAAAATAAATAAATAAAATAAAGTAAAAAAAAAACTCTGCCTCAGAGCGAGACAACGGGTCTGACCTCACGTCACCGCACTAGAGGCGAGTGACGTTCGAGGCGGAGGACCCAAGTGATGTAAGAGGACGGAGTCGGAGGGGTCATCGACCCTGATGTCCGCGGGCGGTGGTGCGGGCCGATTAAAAAACATAAAAATCATCTCTGCCCCAAAGTGGCACAATCGGTCCTACCAGAACCAGAGGACTGGACCACTAGGCGGACGGAGCCGGAGGGTTTCACGACCCTAATGTCCGCACTCGGTGACGCGGGCCGGCGGTTATGAAATAATTTGTAATATTTCAGTTTCTTCACCCATCTTCTGTGAACCTTTTTGGACTTTTATATATATAATGTACTAAAAAAAAAAAAAAATGTTTATTAGTTGAGCTTACTCTCTGATTTATATGTTTGATCAAATTTACAGAACAGTTACCATGTAAGTACGGACACGTTTATGAAATACATTAACTGAAGGGTGTACGGAATAAAAACAGGACTCAAGAAAATATAAATTAGTGTAAAGAGACTAACACCACTAATTAAGAATTGTTTTGTATTGACTTTTCCAAGTGTCTCACATCGGGACACACTCAGGTTTTCCCGTTTTCGTAGTACCAGAAACCTTGTTATAAGTGTAAGGATGATTAGTGTCCCTCTTTTTACGAGTCTAACTCCTGTCACTAAAGACTAAGTTCATCAACATAAGTCGTTACATTTAATCCGGTGTCTATTTCGTAAGACACATGAAATTCGAGTTTTGGTAGTCACAGTGTCTCGGGTCTCCATTTGTCTACGGACAAGTTAAAGTGGCTCCGCTACCGGTCTA
>S0282_DV_050_A
CAGAGATGTTTGAATGTCGAGTATTTGTATTTTACTTATGACTTTCTTATGAAATGTTCGTTTTCTTCTTAAGAAGATATTCGTAAGGAAAATAGGGTCTTTGTGGACATTCCTGGTCTTATCAAAGTTCCATTCGTTAATTTATATCAGGTATTTAAACACAGTGACAAGTAAGTAAGTAAATTGTTTATAAATAACTCGTGAATGGTATTTGTTCTACACGAAAAGTCACCTCTTTGTTGTATACTTATTCTTACCTTACAAACCATTTAAATTTTCTTCGTCAGAACCATTTATTTCTTTATTGTAATATGACATCGAAACCTGTAAATTATCAATAAGTTGTTTGAAGAATATAATTTATCAATTCTCGATTCCGATTCTTCGAACAATATTCAAAACAGTAAAATAAAATAAATAAAATAAAACGTACTTTCTGTTTGATGTGACAAATTCTTCACGGTTTTCAGGAAGAATCGGTTTTATAGTTGGAGGTCAGGAGGGTATTAGTGGGACTAAGAACTTTAAAGAGGAAGACCTTTAAATCTAACTGTAAAAGACTAAAATAACCGTTTTTCTAAATTAAATAAAACCACTTGGCAGTACCGTAAATTAATCACAAAAATGAGGGAAGGAAGAAAGAGGGAGGAGGAAAAAAAGAAGGGGGAAGAGGGAGAGAGGGAGGGAAGGAAGGAAGAAAGGAAGAACTCTGAATCGTTAAGAGATATGATCCATGTTTAGGATGTAATAACTGTTGTGTGATAAAGAACTGGACTCACCAATGTGTCGGTAATCGAAATATTAATATGAGTATTAATATTTGACATATTACATCAATATTTAACCAAAATACGTATAAAGTGTCGTATTACATTTCAAGTAAACGAACTTTATATAATTACCCTGGTAAAGATGTACAAAAAATTCCTGAACCATCTTAAATTATAAGTAATACAAAATTTTCGAGTATGATTGTATACTTACCTAAGAGAATTTTAAAACTACATCCAGTCCGAAAACTCCATTTTAAATGACTGTCATATTTACGTAGGAAATTTACATACGTTAAGTTAAGCAAAACTGTTTACATATGTCAATCCTTTGATGGTGGTGACTCTATGTTTTATAAAGACATTGTGTTTCAAAGGAATACGGGGAAACAACAGTCAAGAGAAAGAAATAAGGGACCTAAAACCCTTGATGACTAGACTAAAAACATGGAAATCAAAACGGTAAAGATATGACAGTGTATATACCTTAGTATATCATCTATCGAAAAACACTGACCTAAGAAAAGGAATCGTATTACGAAAACTTTAAGCAAGTACAAATACGTACCTAAACTTAAAGTAAGGAAAGATAGTGAATCATGATAAGGTAACATACCAGCATGGTGTGAAACAAGTGAGTGGTTAACTATATAGAAACCTAAAAATCGTCCTGTTTTATTCTACTACCTTTACGTATATCATCCCTTAATACACTCTTCTACGTACTTGAGGGAGCCAAACTATGATAAAAGAGTTATTCAAACTCTAATATTTGAGTTGTTGAGTCTTCGTCGAGTCTCCCATACCTCCCCTTCAAACTTTTCTCCTTTCCTGGTTCTATCAGTAGAACCTCTCTTTCCCTCGTACGACCGTTAAAGTTTACGAGTAAAATCTAAACATTAATAACCGTTTTTTATTTTAGTCGAACCAACACAT
>S0284_DV_051_A
GCGAGAACAACGGGTCCGACCTCACGTTACCACGTTAGAACCGAGTGGTGTTGGAGGCGGAGGGCCCAAGTTCGTCAAGAGTACGGAGCCGGAGGGTTCATCGACCCTAATGTCCTTACTCGGTGGTACGGGTCGATTAAAACATAAAAATTATCTCTGCCTCAAAGAGGTACAACCAGTCCGACCAGAGCTTGAGGGCTCGAGTCCCCCAGACTGGTGGAGTCGGAGGGTTTCACGACCCTAATGTCCACACTCGTTGGTACGGACCGGTTATATAGGAACTCTAGGATTAAAGTGAAGAAAACCGACCCATAAAAACGGTTTTCTTAACTTTAATCCTAAAGTTTCTATATAATCGTGCGGATACAAGTGACGTCGTGATAAGTGTTATGGGTACTACACCTTTGTCGGATTTACAAATAACTGTCTACTTACCTATTTCTTTTACACCATATATATGTGTTACCTTTTGATAAGTTAGATATTTATTTCCTTTAAGTTGTTACACTTTGTTGTACCCATTCGGAATTTCTATAATACGAGTCACTTTATTCGGTCGGTGTCTTTTTGTTTGTGACGTACTAAGGTAAATATACTCCATAGATTTTTATCAGTTTAAGTATCTTAGTCTCTCGTCTTAACACCACGGTTCCTGACCCCCAACACCCTTTATCCCTCAATGATTAGTTACCCGTACTTCACAGTCAGTTCGTACTACTTATTCGAGATCTTTAGACGACATGTTATAAAATGAATAGCAGTTGTCATTACATAACGTGTGTGAATTTTTACAAAATTCTCCCATCAAGAGTATAATTCACAAGAATGGTACTATTTTATTTTACTTTTACTTTCTATTTAGTTAAGTCACTTATTTAATTGTTCATGAGAACTCAGGGGTACCCACTTCGGTTCCTGTGTATATCTAACCCCAAAACAACAGTGCCCCGTAAAACTGAACATATACACAAATGGATGAGTTATACACAATGTCATATACGATAAAGAGTAAAGGATGTAAAGATAAGGTTACTGAAGTACCATTCGAAGACTGCTTTACCGCACCGATACGATCACTTCTATTATAAGGAACTTTGATGAATGAACTATAACGTTATTAAAGAGGGATGTTTGTACGATTGATATCGAGGACTTACATATTCTTTGGTACTCCAAAAAAATAATACATACACACGTACACATATTTGTAAAGTACATCTTGAACCTTCGATATTAAAGATTTAAGTAATTGTACCACCGACGGGTCGATATCATTTAATATACGGAAGAAGGAGAAGCCCGGTTCGGGTGTTACCATACACGATGTACTAGCAATCACGGGGAGAGTGGTATCGAGAAACTAGGTTTCACTGGGTGTAACCGAGTTAGTCTGAAAGAGGATCTTCTTAACCCTTAGACGACGATTTTCTGGGTCGTGGGGATCTCGACTCAGTAAACTGTACCAGACATGTAAAGGTACCGTAGAGTGCAAGGGTTCTGGATGGATAAGTTGAGAAAGAATCTAGGATACTCTCAGAAGGTCTAGTAAAATTATTTAAGGGATAAAAATTCCAGTGAAAGACACTGAAGAGTGGTTTTCTTTGAGAAATTGATTGCATCGTCGTCACAATATCTTTTGATAGTCATAATATGAAAGGAATAACCAAGTTTAAAGAGTTTCCATTTCCTTCTGTTATGTGGAACTT
>S0286_DV_052_A
TTAATGGCCACTTTGACTTATACCGGACATCCATAAGAGGAACCTCATATATACACACATATATTTTCTGACAGAAACCAAACTTTTCTGTTTTCAAAACAGAAAACTATTCCCCAAAATTTTTCACGACAAAAGGTCGAGATGACGTAAAGACATGATATATGCTTAGAATTTCAAATACTATTATTACAAGACATTTCTTATACAAAATGTATGTCAATAAAAGTTCAATACAGTGGTTAATACAAGTACATTAGACTTCGAGGGAATGTTCGGAATAAAATCTTCCTTTGAACTCTCTCCAAACGAGAAAATGGGTTCCAAATAAGTCACACAATTTTCAATCCCTCCTTTCTACCGGGTCTTCTAATCCTTAGTACTAAGATTTAAAAATAACGACGGTTAAAAGTTATCGTAACCATCCTATTACAAAGATTTCAAACATAAACACATTACCTGTCTTATGGAAAAATAGAGGAACTCCCTCCAGTAGTCCACACTGTCTCTTAAGAAGGAGTGTTTCTAAAATGTCAGACCCCTCTGTCCACTTTTAGATATATTACATATTTACATTTTTTATCAAGGTCACTAACGATATTACCCAACTACTAATCACATCTTACTATAAATATGTTGAAGATCTCCTCTATTCGAAATCCAATTATAAAAGTCGTATTGTACAAAGATTCGTTCATATATTGTGAATTATAATAGTGACAGCGATGTACAATTCCATGTACAATTCGAGCTTATATGAAAACGAAAAGAAGGAAAACTCCACAATTCATAGTGTACACGTAAGGAAATCGATATTTGTAAATACGACGGTCTCCTCAAACTCATTTCCTACTTTATTCGAATAAATAATTTTGAGTGACAGTAAAATGTTTCATACAAACATCATTTCTGAGCTGCATGAAATTTTAAAGTACCTGTTATACTACATACTCTTGCTCGGAACTGGGACTTCTCAACTCCTAGATATAGATCGACAGTGATTTGATCGATCACTGAATTGTAGAAATCCCGAAGTAAAAAGAGATTCTTCTGTCCCAACTGATCTACTAACGATTACTGAAAATTTCGAGATTTTATTCACCGAACCTTTATGAATTACCTTTCCATCCCGAAGAGGAACCCAAAAAAAAAAAAAAAGATTATAATGTGGTACACTTACTTATACAGATATTCAAGCAATACATTAACCATCCAATTGAAGAAAATAGGTCAGAAACTTTTATTTTTACACACGGTTTAACCTTGAACTCCGAGAAATATACAAATTCAGACATTATATCAGATTAATTATTAAATCCGAGTAAAGATCACATATATCGAATTATATCCTTTTTGTTTACAGATCGTAACAATGAAAGGATTATAAATACAATTTCATAACACATACTTGTCAGACCTAAAAGACCTTCTAAAGACGGAATAAGAGTTCATATGGAAAGAACTGAAAAAGGAAATAAACAGAAAAGAATAAAATAAAATAAAAATGTAAACGCTTTATTCCATTAGTCTTCAAAACCAGTTGTTACGTCAATAATTTACTTCCACTTTAAAAAGACCTTTAAATCGGATTTATAAAAGTGACTGTCTTTTGTTTAGATAAAATAATTTCAAGTAATACTTTAACTTTTAGAGTAAAGACTAAATGATATTTAACCTTATACATCAGAGTTAGAACTTTTCTAGTTTAA
>S0288_DV_053_A
AGTCTATTTTACCTCTATTATCACTGTAGGTGAATAAAAACACTTCTACTTTACTTTATTTCGTACATTCGACAAATAGTGTGACAGGTGACAACCTCCGTACCATTAACATACTCCACTACTGCTACTAACTGCTACTGCTACTACTACTACTACCGAGGGTTCGTATTCCCAGAATAAGCTCGTTCTTGAACTTTAACTGTGAATTATTACTTATGAGGTCTTTTGTGTCTGTCCGTCGTACTATATACTCTTTTCCATCGTCTGATCCACCCTCAGTCATTTAGGATTTCGTGGGAGACGGTAGTTAAGACATACCGAAACTTATACAGTGAAGTGGCGAGACTAAAAATGTATAGATACTTTAAAAACACAATGTACCACAATTTGTCTAACTTACTGAATTCGTAACACTTCATTAAAGTATTTGTTGAACTACTATACATTATTTATTGGACAAAACGTAACCACAAAAGATGCGGACTGAACTTTTGGGAGTGGTCGACACCCCTCTTGTGTGAATTGTCCTTGCAGAACCACTCTCAGATGAATGTACCATTTACCTTCATACAATACGCACTGTGACTTAGAGAGAGAGAGTGGGCGAGGGACGGTCACATGGGAGGTTGTCGGGGCCTCTCTTCTTGGAACCTCGTAAATCCGTATAGAGTAATTTTCAAGTACAGACCCCAAGTTGTCGAAAAGGACGACCGAGGGACTGTGGGGGGTGGCCCCGGACAACGGAAGTACCAACAGACGAACAACGGGGTGTCGTTGTTTCCGCTCTCTTCCTCGACGCCTTCGTCGTCCTCTCCCTCGTCGCGGCCGTGATACTCCTCGTCTACGCGGCCCTCCTCCTCCTCTCCTCCGCACGCCTCGTACTTGTCCATGTCGACCCTGGTCCTCGGGGTGACTACCGGGGGGCCCCTGGGGTCGTGGTCGGAAGAGACCCCACACCCAGTGGAAAAGACTCCTTACGAGTCAAATGTACCCAAAAATGAGAAGGAGTTCGTTAATACGAGTGGATAAGTTCTTCAGTTTACATGTTGGAACCGTTACGGGTGGATAAGTCGGAACGAAAGATGGGTCTGTCTCAAGGGACTGTATGGGCCTAGAAGGCTAAGAGGGTTGGGAGCCATAGACTAAACTTCCATCGTGACTTCGTACTTTTTAGTCGGTTCAGGGTGAGAAAGTGACGAAGTCTTCTCGAAAAGATGAGTACGGTAGAGACCAGAAATACTGAAACTCAGTAACTACGTCCGGGTAGAGAGAAACGATCTTAGTGTAAGAATGTCGTATCACTTTGAGACGTCCTACCAAGGTAATGTTTCTGTCACGTGCTACCGTAAGTTGTCAACAGAATAAGGACGACGAACGTGTCCTCGGAGACTTGAAATATCGTAACAATTAAGGTCCATCAGGTATTTCTCTCCTTGGACATTACTTTTCGAAATTGTACATCGACCCGAATAATTTTGGTTCATCATCGTCATTTTACGGCTCTGTAGCGTCAGTCGACAACGTCCATCTCCCCGAACACGAAAAGTAATACAACTTTACGTAAACGAAGGTACACTGTATGAGAAGGACGAAACATTCTTCCATAAACCCATAAAAAGGGGAGGAAGGAAGATGTGAAATGAATCGCCGAGAACAGCGGAAACTTTAATGACCAAGTAAAGAGAGAAAGAAAGACAAGGAGACTTAAGAGAC
>S0290_DV_054_A
ACTCTTGTACGCTATAAACAGAAAGAGAATAAAGTGAATTGTATTTACCGGAGGTCAAGGTAGTCACAACGACATTTACTATCCTAAAGTGAGAAAAAATACCGACCTACTATAAGGTAACACATATGTATTGGACAAAAGAAATAGGTAAGTAGACAACTACCTGTCAATCCAACTAAGGTATAACATTTATCACGACGTTATTTGTACCCTCACGTCTATAGAGGAGGGAAAAATGTGTTTACCATTGAATGACTATGTGACAGACATGGAATGAAAAATTTGAATTAGAAGTTGATTTAAAGATTTGGACTTAGGTTAAAGAATCTCCGAGGAAGAGTTTTATCGGTTCGTTTTTATAATCTGTCGAGTTGTTTTAATTTTCAGTTTTGACAGTCCCTTGTATATGGTTGTGATATTAACTGAATGAGAGACGGTCTGACTAAACCGGTTGAAGAGGTTGGGGAATATAGGAAGAGTCATAATGAACCAGGAGTTTCTTGTCCTAGTGTCTGACGAAGGAGGAGAGGAGATAATCGAGAAAGGTAGACGTAAATTTACACCCGGTTTCCGACCCGGACCACCGAGGACGGACATTAGGGTCGTGAATATTACCATTACCCCTCTAACTTTCACCGTTCTAATTGACGGCGACCCTACACGGTGTCGACCCTTCTCCTCTCGGTCACACTCGGTGACGTACCGTCGGACTCGTTCTCCCGTTATAAGATAGAGTTTTTTTGTTTTGTTTTGTTTTGTTTTGTTTTTTGTTTGTTTACCGGGTCGGAGAGGGTGCATTTCGACCCCTTCCTCCTCTGTGTTTTCAGCGATTGAACGACGTAGTAGGATAAGGAGGAGGAGGAACGGGGCCACAGGGCCACAGAGAGGAGAAGTGTCGGTTCGAAACACTACTTCCTCAACGGAGTTGAGGTGAAGGAGTTGAGGGTGTCTGGAGTCGGGGGTAGGGAGACGAGGTGGCTTTAAAGGGTTCTATTGGTGTCTGAAACGTGCGATGATTTAGGTTTACCCGTAAAAGTCGAGGACTGGAGAACCTTGTGACCTTTAATGACTGTCAAACGAGATAACTTTTGTAAGAAGAGGACCGAGGACCCCGAGGTACGGCAGGGTAAAAAGAGGATGGAGAGACTCACAAAGAAAGGTCAGAAGAAGCGTGTGAGGACTTGAAGGACTGGTAGGAAATCACGACCCCAAGGAGTCCCGAGACAGTATAGTGAGGTAGAGAGATCGGGTCTACAGAGAGGTCTCGAAGTCTGAATATGTAAGTTGTCGGGTGACCTGGTGTGAGAAGATCCTGATGGACGTCCGTGGAGTTTGAGTTATATAAATCTTCACTTAAACGGTAGAAGGAGGATTTGGTCGGGGATAGAGCACACAAAGTTTAGCGACCCTTACCGCGGTGAGCTGCCGGATTGGGTCTTTCAAACCCCAGTAGGAACTCACGAAGGAGGAGTAGGGACGTGTAGAGTCAGTAGTGGTTCAGACCAGTAAAACTGGTAGATAAATAAAAATAAATAACATAACATAATAAATAAATATAAAATCTCTACCTCAGAGTAACACAACGGATCCGACCGGAGTTAAAGGACCCGAGTTCACCAGGAGGGTGGAGTCGGAGGACTCATCGACCCTGATGTCTACGTCCGGTCACGTGGACCGGTAAAACTGAAAGATTTGTGGAGAACTTGGGTTATG
>S0292_DV_055_A
ATCAAATAATTTAAACTGTTCTATCCCTTTGATTGATATAACAATGGTCTATGATTTTACATTTAAATAACTAACTTCTGATAACCTTCTTTGTAACAAAAATATAAAATAAATGTATGTCTAACGTATAAAAGACAGAAAATTTTATAATTCCTTATCCACACTTGTTACTTTAGAAGTATTGAAGACTTTGTCATATACAGTTTTCCACTGATTATATAATTATGTCCAACTCGTAGGGAGTAGGTTTTTGGACTTTAAGTTTTACGACGTTAGAAAAACTCACGACTGTTCACCTTTTAAGGTGTGGACTGGAGTACACTACCATTTCAACGTACTCGTTTTAATAAATTTTATAACATATTTTAATGGAAGTCCGATACACATATTCCATATATACTTTGTATGTACTTAAAATACAAATCTATTGAATGACATATACACGTTTATAAGGTTTTAGGCTTTGGAAAGACCACGGTTTGTGAAATTTATTACCTATAAGTTGGACATACATCGGAAAAGTAAGAAGTCTATGGTAATCTTTACACACTCTAGAAAATTTTTTTTTACTGAAAAAGTTTACGCTACTAACCTGTCTAATCTTTAATATAGAATTCATTATCATCTATGGGTAACACGATGTTAATTACTTTGTCTCCCGTTTCCTCGGGTGACATAGGTACTTTTTCTAAAGTCGAACGACAAACCCCGTATTACAGTACTAATTCACGTCCTCATCCCATTAATCTGACGGATCCAAATTTAAGATGGAAATGGTAAAATATTCAACATATCAGAAACCTCTCAATAAAATGGTGTAACCCGGAGTTAAGGAATAGCTATTTCACCTTTATTATTATTATCATGGAATGGGTATCCTAACAACTTTCCTAATTTATTCGATCACGTATTTTCGTGGATCTCACGGATCATGTATCGTTCACGGACTATTTTATAATCCACTAAAACATTACACAAAAAATTTTAGTATTCGACCGGTCCCGCCACCGAGTGCGGACATTAGGGTCGTGAAACTCTCCGTCTCCACCCACCTAGTGAACTCTGATCCTCAAACTCTGATCGGACCGGTTATACCACTTTGGGGTAGAGATGATTTTTATGTTTTTTAATTGACCCGTATCACCACGCACGGACATTAGGGTCGATGAGTCCTCCGACTCCGTGCTCTTAACGAACTTGGGTCCTCCATCTCCAACGTCACTCGGTTCTAGTACGGTATCGTGAGGTTCGACCCACTATCTCGTACTGAGACAAACACAAAATTTTCTTTTTTTTAGTATTCGATTCAATTTTAATACTGTCAAGTCTTTCATTTACAAACTAAATGAATAAATGAACAAAAGAAAAAATTTCGAATGTCGACAAAACCCTTTTCGGTATGAAAGTTGGGAATCCGAAGTCAAGTAAAACGTTTTCTCTTACAAATTATTCAGAAGATTTCACTTAGACGAAAGATTTCGTACTTATACCAGTGAAATACACTCTGTTTTCTGGAGTCTAGAACCGACGAGACTGGTAGAGACACTAGGGAAGATCTTAATTAGTCAAACATATGTGTGTCAGTATTCAAGAGTACTAACACATTTTGATCTGATCTTCTATATAAAATGAATGAAACATTTCAGTGACTTAAGTAACTACAGTATTAGTCAATTTCTGAGACCTTTTCGAAAAGTCGGTTATAAACCTACA
>S0294_DV_056_A
TTTTTTTCTTATATTGAGTTGTATTAATTTCGGTATATACTGTCTGGGTATCGATCTTAGTATGACTTACCCCTTTTTGACTTTCAGAGAGCAGATTCTAGACCCTATGTTGTTCCTACGGGTCACAGTGGTGACAATACGTTGTATCATGACCTTCAGGATCGATCTCATTAGTCTGTTCTCTTCCTATATTTCCCGTAAGTTTAACCTTTCTTTCTTCAATTTAATAGGAACAAACGACTACTATACTAGAGTATAAACCTTTTTGGATTCCTCAGGTGTTCTTTTGATAATCTTGACTATTTGTTTAAGTCATTTCAAGGTTCTATGTTTTAGTTGTATGTTTTTAGTCATCGTAAACATATACGGTTGTCGCTTGTTACGTTTTTTTTCTTTAAATTTTTCATTAGGGTAAATTTTATCGATGTGTATTTTAATTTATGTATCCTTAATTCTATTGGTTTCTTCACTTTCTAGAGACATTACTTTTGACACTTTGTGACTACTTCTTTTAACTTCTCCTGTGGTTTTTTTATCTTTTTACGAAGTACAAGTACCTAACCTTCTTAATTATAATTTTACAGATATGATCGGTTTCGTTAGATACCTAAGTTACGTTAGGAATAGTTCTATTGTTACTGTAAGAAGTGTCTTTATCTTTTTTGTTAGGATTTTAAATAAATAAAAAAATAAAAATAATAATAATAATAATAAAAAAAACTCTGTCTCAGAGCGAGACAGCGGGTCCGACCTCACGTCACCGTGCTAGAACCGAGTGACGTTCGAGGCGGAGGACCCAAGTGTGGTAAGAGGACGGAGTCGGAGATGTTCATCGACGCTGATGTCCGCGGGTGGTGTGGACCGATTAAAAAACATAAAAAAATCATCTCTACCCCAAAGTGGTACCAGAGCTAGAGGACTGGAGTACTAGGCGGGTGGAGTCGGAGGGTTTCACGACCCTAATGTTCGTACTCGGTGGCGTGGGCCGGTTAGGATTTTAAATTTACTTGGGTGTTTTCTGGGTCTTATCGGTTTCGATAGGATTCGTTTTTCTTGTTTTGACCTCCTTAGTGTAATGGACTGAAGTTTAATATGTGGTCTCGATATCATTGGTTTGTCGTACCGTAACCGTATTTTTGTCTGTGTGTCTGGTTACCTTGTTTTATCTCTTGGGCCTTTGTTTAGGGGTGTGGATGTCACGTTTGAGGGGTAGACTGTTCCCTAATTATTAGTCTTATAAATTCCTCGAGTTTATTGATATCCTTTTTTTTGGATTATTAGGTTGGTTTTTCATCCGTTTTCTAAATTTATCTGTAAAGAGTTTTCTTCTGTATGTTTACTGTTTGTCCATATACTTTTCCACGAGTTGTAGTGACTAGTCTCTTTACGTATAGTTTCGATGTTACTCTATAATAGAGTGGGGCCCAATTTTAATGAATATAGGTTTTCTGTCCATTTTACTTACGACCGTTCCTACACCTCTTTTCACTTAGGAACATACGTAACTACCCCTACATTTGATTATGTTGATGACACCTCTTGTCAAACCTCCAAAGAGTTTTTTGATTTTTAACTCGATGGTACACTAGGTCGATGACCTTAGGGTGACGACTCATATATGGGTTTTCTTTCCTTTAGTTATATAGTTTCTCTTTGGACGTGACAAACAACGTCGTGACAAATGTTGTCGAGTCTAAACCTTCGTTA
>S0296_DV_057_A
TTAGTGAAGAGAACTATAAATCAGACATGCACTAGGTCTTTATCGCTACAAAAGTAGTGTAACCTTGGTCTTAGACTCTTATGTTTTAATCTCTCAAGTACAACTAAATACCATACAAAATTGAATAACTAACAGATGACATACGGACTCTGTTTGCCCGCAACCTCAATTTCACTCTTTCCCTCCTTCTGGAAACAGAAGTCTCTGATCTTTAGATAGAAATAATAAGGAGATGTTTATTGTTACATTGTCTTTCATTAATATTAAACTAACTTAATGTAGTACGATTAAAACATATGATGTCAAGTAGAAGTGATCACGGGTTTGTCAAACCAATGTTACTTTTCTGTTTGTGTTAAGATTACCTGAAACCTACTTTCGTCTACACAGATGTTGAAACTCTTATTACTGTAACACAGGAAGGAGACGAAGAACTTCAATCTTTTTGAACCGGTCCACACCACAGAGGGCGACATTAGGGTCGTGAGACCCTCCGTCTCCACCCACCTAGTGAACTCCGGTCTTCAAACTCTCGTCGGACCACTTGTACCGTTTTTGGGCAAAGATGATTTTTATGTTTTCAATCAGTCCGTACCACCGTGTACGGACATCAAGGTCGATGAACCCTTCGACTCCGTGTTCTTAGTGTATTTGGGCCCTCCGCCACCAACGTCACTCGGCTCTAGCACGGTGACGTGAGGTCGGTCCCACTGTTCTGACAGAGCTTTTGTTTTGTTTGTTTTGTTTGAACGAGACTGACTTAAATACTACAAGTTACATTTTGAATTACAATCATAAAAGATATTTTAATTATCTCCTTTTGTAAACATGGTCTTTCACAAACGTAAAAATTATTAATATATCCAACTTTTTTCTTAAAAAAGTAATTTACAAATTTGATATATCCTGTAATATCGATAATTGTAACTTCAACCTGTTTATTTAGATAACCTCTGTATTAACTAATTTTTTTAGAGATAATCCTTTACTATGTTATCATATGAACTTCTTGGGAACTCTTAGTTTGTATATTTATCCATATCCACACAACACATACCAAATCTTATGTAGGTACTTACAGGATCGCAATAGGAGACTTTTGCCGGATTTTCATTATATGAGTCGTCGTTACTCATGTAGATCTTAAGTGTAGAAATAAAAAACAGAAGATAAAAAATTTTTTTTGTATAATTTAAGGATCAAATCTAGTAACATGTTAACAATACGACCACTTTTCACATAAATTTTCAGACACATCTTAAAAACGGTGAAAAGAACAATAATATAAATTGGTCGTTTTTGTTTTTCGGAAGGATCTTTTTTATATATTTTATGTGTTAATATAAACAAAACTACTATATAAACTTTTTTGTTAACTATTCGCACATAATACCGAGTTTGAGATAAGGGATTAACGATATGTTGATTAACGTTCTGTTAATGGATTTAATTTGTTTCCTATTGTGTAAATATTTATTATACGTTATCAAGAAGAACAAATTTGTAGTATTAGAGATCGAAATTAAGATGTTTTATAATTGTGTAAGAACACTATACACTAGGAAGAGAATACCTAGGGTACCTTGGATCATTAGTGTAAACTAAATAAAAACTTTATAAATATTTTATAAAATCTTTTAATAGATTTTTATAACTTACAACCGAATATCTTAAAATATTATTAAATGTATCTATAACTCATATAGA
>S0298_DV_058_A
AGACGACAAGGGAGACGGACCTTACAGAAGCGGGTCTCGAGTCGTCCCCACCGGGGAAAGGGTACAGGTCCCGAGTCAAATACCAGTGGAAGAGTCGGTCCGGAAGGTACTTGTGAGTGGTAGTTCCTTGTTATTGTCGGTTGTGAAGGACCTACAAAAGGTACCCGGTCTGTGATAAAATACACGAAAGACAAATGATAAGTGAGAAACTTAGGAGTGTTGGGAGATTCCATCTATAACAATATGAAAGATAAAACGTCTACTCCTTTGACTCCGAATCTCTCCAATTTACTGTACTGGTTTCACAGTTGTCGATTGTCCGTCCTTTCGGTCCTGAGTTTAGGCCGTCGGACAAAGGTCTCAGGTGCGAACCTTGGTGCCTCGACATAAAGAATTGTTTCTCATTCGTATGTTATTTATGATCGTATAACAACAAAATAGTCTCTGATACAAAGTGGGTGGTTAAAAGAAAGAGAAAAAAAAATTTTTATCATAGAACTGACATCCTGGGATTTTCGTCCTCGGACTACTGAAAAATAAATAAATAATTAAAACTCTGCCTCAAAGTGAGAACAGCGGGTCCGACCCCACGTCTCCGTGTTAGAACCGAGTGACGTTGGAGATGGAGGACCCAAGTTCGCTAAGAGGACGGAGTCGGAGGGTTCATCGACCCTAATATCCGTACGTGGTGCTGTGAGTCTATTAAAACATAAAAATCATCTCTACCCCAAAGTGGCACAACCGGTCCGACGAGAGCTTGAGGACTGGAGTCCACTAGTTCAGAGGAACCGGAGGGTTTCACGACTCTAATGTCCATATTCGGTGGTGTACACCGGTTGTAATAAAAAATATAATAATCATAATCATAATCATAATCATAATAAAACTCTGTCTTAGAGTGAGACAACGGGTCCGACCTCACGTCACCGCGTTAGAACCGAGTGACGTTGGAGGTGGAGGGCTCATTGACCCTGATGTCCGCGAGTGGTGGTATGGGTCGATTAAAAACATAAAAATCATCTCTACCCCAAAACGTTACAACCAGTCTCATCAGAACTTGAGGACTGGAGTCCACTAGACGAGCGGAGCGGAGGGTTTTACGACCCTAATGTCCGCACTCGGTGGCGAGAGTCGGGGTAATAAAAAATTACATCTCCGACCCAGAGTGAGACAACGGGTCCGACCTCATGGTATCGATAAGTATCTACACTAGTATCGAGTGAGTAGGAACTGGAGGACCCGACTTCGCTAGGAGGGTGGAGTCGGAGAACTCATCGGTCCTAATCTCCGTGCCCGACGGTGGGAGAGGGGTTAAAAGAAAGTAACTCAAACTTAGGGAAGTGTGTTCAGTAAGTGACAGATCAAACAGGGAGGACGAGGGATAACAGAATCCGGTTAAATTGACTGAACCAACTTGGAACTTCCGTAAATATGGAGAATGAGTCGGGGAGTAAGAAAACAACAACAGCAACAACAACAACAAAAACTCCGTCTGAAAACGAGACAGTGGTTCCGACCTCACGTTACCTCGTTAGTACCGAGTGACGTCGGAGGTGGAAGACCCGAGTTCGCTAGGAGGGGGGAGTCGAAGGACTCATCGACCCTGACATCCGTGCGTGGTGGTGTGGACCGATTAAAAAAAAAAAAAAAAAAAAAAAAGTCAAAACATCTCGGCCCGAAACACCGAGTACGGACATTAGGGTCACGA
>S0300_DV_059_A
CTGCTCGTGACCTGACCTTCAGTCGCCCTGGAGTCGAGTTGGCGCGTGGGCAGCACGTTCTGAGGAGTAAAGTTTCAAAGAAACCCGCGGCTGAAGAACGGAAGGGATCCGTACTTTAGTGACTCCCGGACCGTGTGTCATCCACGGGTCAGTACCGACACCTTGCTTACCGACGTACGTACGCGCTCCCTTGAGTCCTGGACGGGCCTCGAGCCGCCTCTCGGGGCCACGGGGATCCTCTACGCAGCCCCGCGCGGTCGGGCCCCGCCCCCGCCCTCTTGTGGCGTCCGGTCGGGCCTGCGGGCGGGGGGCGGGCCGCGCGCCCGGGCAGCGCCGGTCGGGCCGGCCGCCCTTGGCGGGCGCCCGCCGTGACCCGTACGAGTCTGCCGCCGGTCCAGCGCGGCGCTCGCTCGAAGGCGCGGCGGGCGTGCGCGCTGGATGGACCCGCGAGGCGCGGGGGCCTACGACGTCCATGCCCGGGCACGCTGGGGTCGCCCGGCCCCCGTCCCACGCCCCGACGGCCCCCGGCCCCAGCGCGAGCCGCGGTGGGGCGGGGGTGGGCAGGGACCCCGCGCGCCGCCTGCGCGCCCGCCCGACCGCCCACGCCGACGTGGCCCTAGGGGCGTGGTGCAGCCCCGCCCCTCCCCCGCGGGGCGACGCGAGTGGACCGCCCCGGCCCCGCCCTCCCGCGCCCGCCCCGCGGCCCACCCCGAGCCGGCCCCGCCCGACCGCCGGCCCTGCGCCGCGGCCTCGCACCCGCACGCGAGGTCGGCCCGTCCCCGCCCGCGTTGGGCGCCTCGGGCACGCAGGCCGTGGAGGCCTCCTGGGGCACGGCGGCGCTGGGGCCGAGCCCCGAGTCTCCCCCGTGTGTCGGGCGCCCCTCGATCGGCTCTCGCCGACGGTCGCGAGCCGAGGGTCCCGCTTAGGCGGAGAGCCGAAAGTTTCTACCGTAAAGGACCCGGACCGTGCTTTGAGGTCTCGGTTATTTAGGAGGGGCAAGGCGCCTGCTATACCTTACTAAATAGTCCATGGACGCCACTCTGTCGACGTCTACCCCCTCACATACACTCTCACGGGTCGGGGGGGCTTTAAGGGTAAAAGTCGATGGATTTGAATGACTCTTCAACGCCAACGGAATTTTTAAGTACCCTTCAACTCTGTTGAACTGTGGACCCAAAAGGTTCGACCACCTTTCTCGAACACTGAACCTTTGACCTCTGGAGGCAAGTTCAACCCGAGGGGGAACCGGTCGACCACTGGAACCGTTCAACAAATTGGAGAGACCAGGAGTCAAAGGAGGGAACGTTAGTCGACCATTATTACGGGTGGAGCGACCCAACAACTCACCTAATTCACCCTATTTAATACACCTCCACAAACCGTGGCACGGGCCGTGTTTCGATCGTTCGTCAACCGCACTACACTTAAATTAAGCAAATCTCTGGGAGCACCGAGAGTAAAGTCCTCCTTTAATCTTAATCCTTTGGTAGAAGTCCCGGATCACCACCTCACTGTCTGGGACAGAGACACGGGTCCTCTTGAAGACGGCTTCAGTTCCGGAAGCCTTTTTGTTAAATCGGCTTAACATTAGTCTCTCGTAGAGGAAATTTTCGTCAAAATATGTAAGTCTTTGAGGTCTTCAACCGTCAACCGAAGTGAATGTTTTCTCGACAAAACGTTCTACTAGGTAGAACGTTTACAAATTCGTCTACTACC
>S0302_DV_060_A
TTGCGGTCCGGACAATCTATACGTTTCGCGGTCACTAATAACTCCCAATTGACTGTTGTCTGTCCACATCTCTGTTCTACCGAGATTCAGTGTCCTTGTGAATCTCTGTGTCCCTTCCCTTCTTGATACCGTAGAACCTCAACCTTTCCTGGAATTGATCCAGTAACTTAGACATGAGAAAAGGGGTGGGATCGGACTGTTAACTTGGGAACCGACATCTTGTTCTTTATAAACGCCCTATGACTCCGTTTGTCAGACCGATCCATCCAATCTCTTTCATGGCAACTTCTTACTCTTTTTCCCATGAAGTCATTTACGACCTGTCGTCTCCGTCCCACTCCCTCACCTCTACTGGAAGGCTTCAGTCTTTTGGTTCCAAGTCCAGGACATAGACGACGAGGGATCGGAGGACAGGAACCCGTTCAGTGAAGTGGAAGAGGTCGGAGTCAAAGGGGTACGCCGCTGTAGACTTATACCATCACGAACTTCCATCACATTTTCACAGGACGGACACAATCAATGACGGTCTCGTTCCCTTCCTCCGGTTCTCTTCGGGAACCAAACCCTACCGTCTATCCTGATAGTTCTAGAGGCGTCCACCCGACCGCGTTGCACACCTCTTCGCTTGGTCGTAAGTCCGGTCCTGGACCCGACCTTACCTGACCCGAGCCCACCGTTCCCCCGGTAGACCTGTTTCTGGCACCGGGACTTAGACGGAGGGGACTCGGACCTTGCCTCCACCTCTGGGGCTCCGTCGTTGTCCCTCTTCTTTATCTCTGCGACTCCGTCTCTCTGGTCTTCTGAGTCTCTGCCCCTCTGATTCTCTGTCTGGGTCGTTGTCCGCCGGAGTGCCCCCGGGCGCCGCTGGGCCTCTCCCGCTCCGTGGCCCTGTGTCTGTGCCCGGCTCTCCTCGGGGGCGCTCCGCGTCCCGGCACCGCGCGCCCGCGTCCCAGGGGCCGCCCCGGTCCCACCGGTGTGAGCGGCCCGCGGGGGAGGGCCCGGCGAGCGGGTTCTACCGCTACCTCCCCGCCCACTCCGCCGTCGCCGGGACCGGGGGCGCGGCCGGGGTCGAGCCCGGGCCCGGGGGCTCCGGCGCGGGGGCGGGCGCCGCGGCGCGGAGGGGCCCGGTGACTGCGGGCCGCGCGAGAGGGGGGCGCCGCCGCCGGCTTCGTGCCCCTCCGCCGCCGCCGCCGCCGCCGGGCTCGGGTCGGGGTACCGCGCCCCCCTGCGGCCGGCGCCGGCGCCCGAGGAGCGCAACTGGAAGACGGACAACCGGCGCGCGCCATTCCCGCCCGCGGGCCTCTCCGTCCTCGCTGACGCCTCACGACCACGCGGGCGCGGGACCAGACGTAGCCCGACGCCCCGACCGAGTTCGGCCTCAGGGCTCGTTCACGCCCCCGACGCGCAGGTCCACGGGCGCTACGGACGCGCCCCCAGACGCTCGACGCCGGCCCCCCGCAAACACCCCGCACGAACAGGCGTCACCCACACACGGAAACCAAGCGTCTCAGACCTCAGCACACACACACACACACACACACACACACACACACACAACCCTCACGAGGACAGCACAGGCGTCACGCACGGTACCAGCGCCGCACCGTAGCCGCCCCGCCCATCGACGCCACAGCCACCGAAAGCGCCCCGCCCGAGACGGAACGGACGCGCACAGAACCCAACTCTCACACACATTTTCTCCTCCCTTGACCCCAACACAGACGTGGAGGTAAACCCAGCCCACGCACACGTTAACACAAATACCCCGACTCGATTATAAACCGG
>S0304_DV_061_A
ATAAAACGTCCTAGATTCAGGAAAAATGTCCTCTTTTCCGGAGATTTCAGCTTACTTAAGTTCCTTTATGATCTAATTTGTTTCGATATTTCCAAGTAAATGATGTTGAGCCACTCCCTCCCCTGCAATAAACAACTATACGACGTGACCGGGTCACCCGGACCGAGATTTGGAGGACTGGTGTGTTCGGGAAAGAGCTCCTCGTGGATAATCCCGGTCAAACCCTTTACGACTACATTTTACAACAGACATACTTCTCTACGTAAGTCTCAAGGGGTTTCCACTGAAGACTGGAGTAAAACCCTTGTACTGGACACGGGTAGACCCTGGACGCGCCAACCCGGACCCTCGGCGTTCCAAGACGTACGGTAGACCCGTGTCCTCACTTGCGCACCCTTCGCGAAGACGTGCCTCCCGACACCGGACTAAACGTGACTACCAGAACACTGAACAATACCTGTATAGTCGACCACGCACGAATCAGGTGCCGCGTCCCGCACCTCTTCTCTCCACGGCTGCCGCGGGCCCCGCTCCACTGCGGGTCCCGGGTGGGCCTCGGACCGCCCCGCCCGTCTCCGGCCCTCACCCCCGCCTCCCGGGCGCTCCCGAGTCGGAGACCCGGAGGAGGCTGTCGGCCCGTGGACGCCACCGCTCCCCCCGCCGGCCCGGCCGCCACCTCTTCAAAGAGCCGCCGCGGAGGGAGGGCCGGGGAGCGTGAGCAGAGAGAGGGGTCCGGCCGTGGGACACGGGCGCGCGACGGTCCGGGGGAGGACAGTCCCTCCTGTCACAGGTTATTTGAGGAGGTGGGCGTCCACACAGGCGGGAGAGGGCGGCTCCGCTCCCGACTCCACGGCCCCGGCCGCCCCCACCCCCCGCCCGCGGAGAGGGTCGCGGAGGGCCGGCGCCCGGGGTGAACCCCTCGCCCGCGGCCCGCTCACTGCGCCGGTCTCTGATCCGCGTCCAGTCGCTCGGCCCAGGGGCGGTCGCGGACGGGGGCCTCCCCGGATCGTGCGCGCGCGCCCGACCTCTCCCCGCCCGTGGCCCCGCCCCGGCCCCCGCCCCGGGCTCCCCCTCTCGGAGTCCGGGCGGGGCGGGGGGACAGGGGGCTGGGGAGGGGCGGCCGTCGCGGGGCCCGCCGGGGCACCTTTGGGTCCGGGAGCAGGGAGCACAGAGCGGTCCGAAGCACTCGAAGCTGTTGGGCCGGTCGCGCGTCTGGCGGTAGGTCCGGTACTTGCCGAAGGTCTAGCCGTACTTCTCCGAGTTCCACGTCGACTTCGCCGGGTTTCTGCGGTTAGCGGGCATGACTCGCGGCCGCCCTCGCAGGGGGCCCCCTCTGGTCCTGAGCGTGTCCATTGGCCCCCGCCGGCCCCGCGCCCCTGCCCCCAACCCTCCCTTGGTCTGCCTGGGCGGCGGAGGAGGCCGGAGGCACCCGGCCTGGGAGTGACCACGGAACCTGGGCGACGCGGGCCGAGTTGGACGAGGAGCGGGACGAGGAGCCCGGTCCGCGTCTCGACGGCAGTGGGGCCGTCTTTACCCGGACCGGTAAAGGGACACCGTCCCGGTGGTCCCCGTCCTCACTCCCTCGGTGAGGCCCGCCCACTCCGCTCGGGACCCGGACGCGGAGGCCCAGATGTAACCGTCAGGACAACCGGTCTCTTGGGACCCCACTTGTCCACCGTTCGAGTCCGACTCCCTCCAACCCCCGTCTTGTCCGAGATGGGTCTTCTCGACGTCGGCGGGCGCCCCGGACGAGGGTCTGGGGGCCGAGAGAGGAGGGGT
>S0306_DV_062_A
GGGCCTGCGGCGCACCAGGGAAATTCTCGGCCAGGGCCCCACTCCCGCCTTCCGCCGCCGCCGCGCTGGGTGGGCGTGGGACGTGGGGCGGGGGGGGGGCGCCGTCGGCGGAGTCGAAGTGGGGCTCGGGCCCGAGGCGACTGCAGTGGACGGGGGCTCGGCGCGCGCGACTAACCGACGTCCACTGCAGTCCCCGAAAAAAGCGAGCCGTACTGGAGTAGGGGCGGCCGCCGGGGCGGGAGGCGGGGCCCGGACAGTGAGCGCCGGCTCGCGCCGCCGGCTCGGCCGAGGGGGGTGCTGCGGGGCGGCCTGCGGCCTGCGGGCTCGGGCTCGGGCTCGGGCTCGGGCTCGGCGCGGCCTTGGAGGGCCGGCGCGGGCGGCTCGGCGCCCCGACCCTACGCGCGGCGCTCGCGCGCACGGGCGGGCGTCACGCGCGCGGGGCCGGGCTCGCTCGCGAGGGGCGCCGCAACCGCCGCCGCTGCCGCCGCTGCCGCTGCGCCGGGCGCGCGAGGGGGCCGGGGACGGGGCCGACGCGCCCGGGGGCGGCCCGGGTACCTGCCGCGCCGGCTCGCCCGCGGGACTCGCGCCGCGCCCAGGGGCCTCGCGGGGGCTCCGCTCGCGCTCGCTCCACTCGCCTCCGCGGCCGCCCCGCCCCCGCCCGCGGCCCCTACCCCAAGTGGCCGGGCCCGGCCCCCCGCCTCCCGCGGCGCAGCCCCCGCGACCCCGTCGCCGTGGGCCACCCGCGGGCCCTCCTCCTCCGCCGGGGCCTTACTCGCCGGTGCCGGCAGGTCCTGCGGTCCCTGTCCCTCCGGGGAAGGGGCGGGGGGCGTTGCGGGCCGCCTGGGCCCGGGTCGGGTGCGTGCGGGCGGCGCAACGGCGGGAAGAGGGGCGTCGAGGAAGAAACCCACACCTTACCCCCCCCCTGTTTTTAGGTCCTGGGTGGTCCCGGCGGACTCTAGGTCGCGCCTAGACGCGCTCGGGGGCTGCAGGGCTTGCAGTGGGGGCGCCCCCGGTCTTGGCCTCGTCCGCCTGGGACCGGGCCTCAGCCAGGCCCTCCACACCTCGGAGCCGGCACCCTCCCTGCGCTGCCGGAGACCGGACCCTGTGGGCCCTTCCCCGGAAGGGGACAGCCCCCCCTCCCGACGTCTAGGTAGGGGGGTCACAGGTCCGGCGTGACGGAGGGGTAGGGCCCCACGGGTCGGCCGGGGACTCCCTATTTCGGGGGCGCGGGAAGGCGGACGACGTCTCCGTCGGCGCCGCGACCCCCTCCCCGACCGTGTCGGTCCGACGACGTCGGTGGAGCGATCCGGGTCGACGGGTCGGACCCTACGCCTCGTCTGGTCCACCCCTATGGATTATCAGACCGGACCTCCCCTCCCCCGTTGTTATCCGGGTCGGGGTTGTCCCAGTGGGGAAGACCCTCTTAGACGGAGGCAGAGGGACGACGCCCCACATGGCCGGAGACGACTCCCCTTATCCCCGAGACCACGACGTCACTACCCCCCGCCCCTGTGACACCCTACCTCCTCCCCCACCGTCCTACATCGCACCGAGGCGTCACGAGAACGACACGTCGAACCCCACCCCCACCCCACGACGTCCGGTCCCTTCGAGGAAAACACGGGGTCGCCCCCCAGACTCCCCTCTAGGTTTGGGGCCGTGAGAGGGAACGGAGGGAAGACCGTGTCGGGTGGGTCTCTGTGACAACGTGGATCCCGCCAG
>S0308_DV_063_A
GAACCGAATACCGTTGGAGACGGAGCGCCCAAGTTCGCTAAGAGGACGGAGTCGGAGGACTTATCAACCCTAATGTCCGTGGTAGGTGGTACGGACCGATTAAAAAACATAAAAATCAACTCTGCCCCTAAGTGACACAGTCGGTCCTACCAGAACTAGACGACTGGAGTACTAGGTGGGCGGAACCGGAAGGTTTAACGAACCTAATGTCCGTACTCGGTGGCGTGGACCGGAATAAATAGAAAAACTCTGTCCCAAATCGAGACAGTGAGTCCGACCTCATGTCACCACGTTAGTACCGAGTTACGTCGGGGTTTGAGGTCCCGAGTTCATTGGGAGGGTGGGGTCGGAGGACTCATCGACCCTGGTGTCCGTACACAGTGGTACGGGTCGTGTAAAGAATCTGGAGACTTTTCTACGAGTTGTGGTATACAGTGATTCCCTAAGTTTAATTTTGTTGCTACACTATGGTAATGTGTAGAGAATCTGACCGAACTTACGTTTGTGGTTGTGGTTTACGACTACTTCTATACCTCGCTGTCCTTGAGTAGAGAGAAAGACGACTCTTGCGTTTCACCCTGTCGGTGACACCTTCCGTCAAAACATTCAAGGACGGTCTGATTTGTATGCGAATGGTATGCTAGACCGCTTTTTTACTTTAAAATTTTTATATAAAATATATGAATTTTGTATATGTAAATTTTATATATAAAATATATATAAAATTTTCATATATATAAAGATAAAAAACATCTCTGTCAGAGATGTCTGATATCGGAAGTCTTAGATAATTAAAATTTTCGTAAAATTTGATAACTTGTTCTATAATAAACTTCTCACTTTTTTACTATCTCATAACTAACAATTTAAGATTTACAATATATAATGTATTAAACCTAATTAACATTTAAGGTTTTTCACTTTGAAATTTTGTATAAAATTTTTAAAGGATTAGACTTTAGTTAGGATCAAGTTGTGTAAGTTCTCGACTAAAGTCTCCTCTCTATTCACAAGTTGTTCAAGAATCCAAAACTGAAACAAAAGGCTGATAAACACAAACACTTACCACTTAAAAATCTATAACAAAGAAAGAAGAATCCCATAACTGATTATAAAATAATTCGGTCTCTCTGTCATGTAATCTTAATAGACAAACAGGAAAAATAGACAATATTTATAAAGGAGGTTTAAGTGAATAGATTTCAAAAACCAAATAAATCAGCCCGCACCACAGAATGCGGACATTATAGTCGTGAAAACCTCCGATTCCACCCTCTAGTGAACTCCAGTCCTCAAGTTCTGGTCGGACCTTTTGTACTGTTTTGGGACACGGATGATGGTATGTTTTTAATCAACCCACCGACCCACAAAACCGAGTGAGGATATTAGGATCGTGAAACCCTCCGGTTCCACCCGTCTAGTGGACTACAACCCTCATTTCTTTGTCTCTCATTTCTTAAAGACTCTGGTTTTTCAGACTCTTGTCAACGAGTTATATAAGTAAGTTGTTTATAAACAGAGAAATGGGGCACGTACCATGTCAAGATCCGAGACCCCTATTTATCGTCACTTGTTTTAACTGTTATAGAGGACGAGAGTAGTTCAAATGTAAGATCACCTGTATTATATTCTTGTCTCTACTAAACAGGTTTTCGTCAGGCCCGTGTCACCGAGTACGGAGATTAGGGTTGTGAAACCCTCCGGCTCCGTCCCTCTAGTGAACTCCAGTCCTCAAGCTCTAGTCGGACCGGTTATACCACTTTGGGACAGAGGTGATTTTTATGTTTTTAATCGGTCC
>S0310_DV_064_A
AATAACTAAGTTAAGTAAATTTATTACATACGAATAAGTCTAACATATAAAAAGGAACCTATTACTATACCACACAGACACAGGGGTGGGTTTAGAGTAAAAGTTAACATTAGGGGTATTAGGGGTACATAGATCCCTCTCTTGACCACCCTCCACCAACTTAGTACCCCTGTCAAAGGGTTTACGGCAAGAATACTATCACTCACTCAAGAGTTCTCTAGACTACCAAAATATTTCCCGAGAAGAGGGAAACGAGAAGTGTGAAGAGAGAGAACGGACGACGGTATATTTTACAAGGAGAAGAGAAAGGTGGTCGTAACATTTAAAGGACTCCGAAGAAGTCGGTACTCCTTGACACTTAGTCAATTAGGAGAAAAGAAATATTTAATGGGTAAGAAGTCATCATAGAAATAGCGTCACACTCTTGCTTGATTATGTCTATTTAAAACCATCGAGTACAGAAAGTTTTAAATCAAGTAAGGTAGATTCGATTTTTTAAATTGACGTATCTCGATAAATATTATAAACTTATAATCGGAAATATACAGGTACCCTACCTTAGTCACCACTACTGGGAAGAAAATAAATACTATGATCATTAAAAGTAGTTAAAATTAAAAAATAAAATTGATCTCCTAATAGTTGAGATAATTATAAAATTTCTTAATCACAAACTAAAACAATTAAAAGAAATAATAAAAATACATAATTTATAACTATAAACGAAATTAAAAGTAATAAAGAAAAATACATACGAATGAAATCAAATTTAACAAAAAGAAATGTATCAACAGTTTAATCTTCAAATCCAATAACTAAAATCCAAAAAGAAAGAAATAATATATACGCAAATTACAATATTTGATTGTTAACGAAAAGGACATAGAGTGTTTAAATTATAAGATAAAGAAAAATAAATAAAATATTTAAAATTTTTAAGTAGAAGACTGAAAAAGTGAGGTACACAATAAAATATTACACGACAGATTAATAGTTCATAAAATCCTAAAAAGGTCGGTCGTCAGAAAGACAATAACTAAAGATCAAATTAAGGTAACATCTCAGACTTTTATATGGAACAGATTAAAGATAAATCTTTTTTTACAAATCCACAGAGAATACTGGATCTTACACGAGAAAGAACCACTTACGTGGTCCTTTACAACTCTCTTTACAAACGAAACGACATCAACCTACCTTATAAGATGTTTTCGGTCATGTAGTTGAATTGTCTATTAAAACAAATCCAGTTGATATAGGAATAGCTAAAAGACGGACGAACTGGATAGTTAATGACTTTCTCCGTACGACTCCAAAGGTTTATATTATCATCTAAACAGATAAAAGGGTACAAGATAGTCTAAAAACGGAGTACATAAAACTGTGAGAGTAAAAATTCACGCATGTACTACCATACCAAACTTACAAACGGAGGAGGTTTATAGTACAACTTTAAATTAGGAGTAAAACATTGTCGTAATTCTCCATCTTAGAAATTTTTCTCTAATCTAATACTCTTGACACGAGAGTACCTACCCTATTTACGGTATTATTTTATTGTATAAACCGGGAGAAAACAGAGAAACAGGAAGATGGAAGGTGGTACACTACTACATCGTTCTTCCGGGAATGGTCTACGGTCGTGGAACTTTAACCAGAAAGATCGGAGGTCTAGACACTCAATTATGTAAAAAGAAGTAATATTTAATGGGTCAGACACTATAAAATAAAATGGTCACGTTTCTCTCGTTTCTGTGTACAATTACTACCAATATAGAAAAACCTATTA
>S0312_DV_065_A
ACTCAATCTTTCGTCTTTTGATCATCTTGATTATTTTATTTGAATTCGATCAAGAAACTCCTTTTTTTAGTTGTTTTATCTCCTTGGTGATCGACTGGATTCAAAGATTTTCTTCGTATTTATGTGTTTTATTTAATATGCCAGTTTCATTGGTAGTTTGGTCTCTTTAAAAAATTTGTAGTAGTCTTTAGTAAACAGGTTGAGTTACACTTTTTAACCTTATGGTTCTTCTTTACCTATTGAAATTGTCTTCTAAACTATATGTTATAGACTGAGGTCTTCCTTATCTTTCAGATTCCTCTGGTTAATGATGTCTTCTTTATTTCAAAGGTCTCTCGAGTGGATAATTCTTCAGTGGTACAGGTCCACGAAAGTTTCCATCTTAAGATGGTTATAAAATGTAGAATTTCTAGTTTATTAAGGTTAAGATGAATGTGGAAGGTCCTGTATCCTTTTTTTTTTTCTTTTTGAAGGTTTGATAAAAACATTACCTACAAATTGTGACCAATTTTTTTTTTTTTTTTCGCACTACTTCTGATGTGTGTTTCGTGTTTAAACTGTGGTTTGAAAGAATACTTAAAACTACGTTATTACTGTTATTGGAAGTAAGGATAATTTTCATGAATTATTAAGTCTTTAAGGATATTTGAAACATTGTACTTACTTATAAGTTCTTATTCCTTTACCACGGATACTGACGATGATAAAAATCTTCTGTAATATCCACAGTAGGTTACGGTGATCGATTCTTTTTTAGAAAATCTGTGAAACCTTATCTTTCCTTTTCCATATTGTTAGAGATAAACGTCTGTTATACTAACATATGATCCTTTGGGGTACCTGAAAGATCATATAACTATATACATAAATATACACATATTTGTATGTATATTACACATATATACACATATACATGTGTATATACATATAAATATCTATGTATGTATACATATAAATATCTATGTGTATATTTATGTATATATTTATGTTATGTACATATATAATATATTATATAATTTTATATAAATACATAATATTGATATATATTATATATAAAAATATATGTATATATAGATATATTTTATCCATATTATAAAAAATTGGGACGTGCACCGTAGGTTATCCGTGTTTATATTTTTAAACACGTTTTATGTGTATTCCTATGAACTTTTGTGAAGACTTTCTGTGTTTCTTATAAATTGTTTACTTTTCCGTGGGGAACCAGAATCTATACTTCTGAATTACAGTACCTCTATAGTCATGAAGGATTCGGTTAAATATAAAATGTATTAAAGTTATTTTAATAGTTATTTAAATGAATATCTTAATTTGTTCAATTAAGATTTCCAGTGTATCTTTTTCTTTGTTCCTTCTTAGGTGTCATTTTGAGACTTTTTAGTTTCCCGTTATAAACCACCCTATCGTACCGGTCTTAATTTTGTTACACGTGGAAGATATTTGTTTCGATACACTATAACTAGGTAATTGTCTACTTGTTTAGAACCATGTCTTAATTGTATAATCTTTTTCTGTTCTGATGTCTCTTTAAATGACACATTAATTCCCATCTAGAGTTTAGTGAACTCTTTATGACTGAAAAATTATTTACCACAACTCTGTTGACTTATATGTAAACCTTTTTATATTTTCGGTAAGAAATAACGTATGACATATACTTCTCTTTAAGGTTTAACTGGGGATTGTACATTCCCATTT
>S0314_DV_066_A
TAAGGACTCATTTACAGGAAGACCACCTTCGAGAATTTGTTACTTACTGTCTACACCCGTGTATTTATGAGGACAGGAGAACAGGGAATCGTTCCAGACATAGGTGTCCTGGGGGGTCTCAAAAGGACATCCTAATTTGTAGTCAGTGGGGAACTTCAGAGGGTAATAACAGAGAGAGAGAAACCATAGTGGATCAGAGACGACCATAGATCCAAAAGATTTATTAATATACGTGGGTTAAAAATAAAGACTCACCTCACTCCCCGGAGGAACCGACTCGTACTTCCCTTGTCCCTCTCCTTTAGGTGGTTTTGTTCTTAAGAACAGACTCTTGTCTAGATCTTTTATGAAAGGGATAACCGGCCCACGACGCCAAGTACGTACATTAGGGTCGAGAAACCCTCCGGCTCCGTGCACCTAGTGGACTCCAGTGCTCAAGTTCTAGTCGGACCGCTTGTACTGCTTTGGGAAGAGATGGTTTTTATGTTTTTAATCAGTCCGAACCACCGTACGTGGACATCAGGGTCGATGAGTCCTCCGACTCCGTCATCTTAGCGAACTTGGACCCTCGGTCTCCAACGCCACTCGGTTCTAGTACGGTCACGTGAGGTCGGACCCACTGTCTCACTCTGCGGTAGAGTTTTTTGTATATATATATCTATATATATACATATATGTGAATATATATAATATATATATAAAAACTCTATATATATAAAACTATATACATATAGAGTTTTTTATATATATCTTTCTATCTAGTTATATCTAGAGTTTTATCCTTTATCTCTATATCTATATAGAGTTTTATCCCTATATAATGTATAAGGGATAATATGTATATATATTATATAGGGATAATATATACATTTAAAGGATAAAAAATGTATGTATTTTATCCCTTATATATTATTGTATATAATAACGATAATATCCTTATCCCCTTTACGAACAGTACGGTAACAGTTATTTTGCTACCGCTGATATCTTTTTCTCCCTCACCCTTAATATTTTACTACAGTTGAACTCTCAGTTCCTAGACCCAAACACTAACTCCCCCAAATTCCTCTCCTGTTTCTCACACCTTCTCGGACCTCACCTGATCTCTCTACCTTCTGTTGGTAAGAGGTTTCCTTGACCAGAGTCCGAAAACATCCTAACTCTTTTATGTAGGTGGGACTGGGTTGTCCTCCTGTGTGCTTCTGTCCACTCTTGTCAACCGACGTGTTGGTTCGGGCCCTCTCACCTCCAGAAGACTTCTACTGTTCCAGGCTCTACTCACTCATCTCAATTTGTCCTTATAGGGGAACCTCTTTTCGACCCTCCGTCGTTTCCTCATCTTTCAATCCAATATAAATAAACATCGAAAAGACTAGATTCCTAATCTTAAAGTCTCTATGAAATCCGTCGACATTCATCAAATTAGACTGAACTCCCATCCACAACCACCTCCACAGTGGTTCTCTACTGTCACTTTTCAATTTTGTGACCTTTAGTACTTCTCGGGACGTATCGAGGAAACCCGTTTTCTCTCCTCTTCCTTTGACCCTTCTTCTCATTTTTCCTCCTTTTTGTCTCAAAGACTTCTGTCGGAGTCCTGTCTTTCCTCCTGCGACTTCTCCTACCGCGTTATATCCTACTTTTATAAACATGTATAAAAAGTGATGTAGGATCGTGACTACAACACAACAACTAAAAGTTTTTACACATAAAGTAAAAAGTGGGAATTATCTAACTTAAAACTACACGTACTGAACTGATAAAGGGTACTAGAT
>S0316_DV_067_A
AAAACAAAATTCAGAAGTCAACTAAGAATGGATGTGTAAACCGTTTCTTACCTGCACGTAAGTTCAATCGTAACTTACAGAGTTTTTTACGACTTTAATAAGTATTTCTTTCCCTCTTATCCGACCCGTATCACCGAGTACGGACATTAGGGTCGTGAAACCCTCCGGATCCGCCCACCTATTGGACTCCGACCCTCAAGTTGTGGTCGGACTGGTTGTACCTCTTTGGGGCAGAGATGATTTTTATGTTTTAATCGACCCACAAAACCGCGTACGGACATTAGGGTCGATGAGGCCTCCGACTCCGTCTCTAACACGGTAACGTAAGGTGGGACCCGTTGTTCTAACTTTAAGGTAGAGGTTTTTTTTTTTTTTTTTTTTTCTTTTGACCCTGCTATTAAAACCTAAATGAGTTACAACTATGTTTTTATTAACATATAGGATATATATATATCTAAAGAGGTTATTATATATAACCTTAATATTTAATATACATAAATACATTTATATAGATTATATAATGTATATAAATATATATTGTATTTATATAGACATCTTTATAAACATATATTTATATACATTATGAATATATATTAATAACATATATACATAATATTATTATGTTTATATATTAGAATTTAATAAAATAAATTTATATGATGTATTATTATATTTATATTTTATTAATATATTAATATTATATATTACAATATATAATAATAATTGATATATTATACATAGTATATATTTGTGTGTCATTGTATACTATATATTAATAATATATAGTATATATAGAGGATTAAAATACATGATTCCTTATTGTTTGATATTTCTTGATATATTTAGTATAATACTTTCGATAACGAACCAAATACTTATACCCAAAAACTACTTAATTTGTAACTCAGCTAGGTTATTATTAAGAGGGTAAGAATTATATATTAGGGTCGTAAAAAAGTCCTTAAGGTAAAGAAGTAGTAAATAAGTGTTTCTAAAGAGAACAGAGACTTGCCTAGTTTTATATCTCCATCACTTGACATTACTTATGTGATTTATTATATGAACTTATAATCTACATTTTTCTAGGATGTAAAAACCTTTGTGACAAATATGTGAGTGTTTATATACGTGTTCGTACATAAGTACATATTACGGATAGTATATGTATACACGTGTGTATACGTAAGAGATAAGGATATGATTGAAAATTTAAAAGTCTTAAGGTGTTATCTTCTCTTATACTGAATAAAAGTTTTACGTTCGAACGTGGTTCCGTCTTAATTAAATAGATGAAATTTCCATCTTAAAAGGAAACTTTTTTTCACTGTTGAATATAAGTTAGCCTATCGTTCCCTTTTAAATAGAGTCTACATTGAATGATTCAGGTTTTCGAAAAGATCCAACATTTTTGATGATGAAAGGAGTCGAAGGACTGTCCGAATATATTACTTACCGTTAATTTATAGGTAACTTACTTAGACTTCCTATTATTTTTAATAATCCCACTACTCTTCTCCTTTGACTTTTTTTTAACCTTAACGACTCTTTAGTTTTTCATTCCTTTCTTTGTACTTATTAATCTTCCGTTTATCGTTCTTATCTCAGTTATTTACCCTATACCATATATTTAAATCTATCTTTAACAAATCTCGTAGAAGAGTTATAACTCTTGTTTTGAATAATTATCGTTGACACACTGACTCAGAA
>S0317_DV_068_R
GGTGTTCGGACGTGGACGTCGGGCTCCGGGCCGAGGGGCGCCTGGGGCGCCACACTCGGGGCGCGCGGAGGTCGGGCCAAGGGCCAGGAGGCCCGGTGGGAGAGGTGGCTCGACGCGGGGGGAGCGTCCCTCTCGCCCGAGTCGGCCACCCGGCGCGTTACGGACGCAGAGGTCGAGTGGCGCACGTGACGCGCGTGGGCTCGCGGTACCGGTGAGCCGGGCGCGGTGACTTTCCGGGCCCCCGCTTCTTGGGCGCCTTGGGGCCGGGTCCTGGAGCCCGCGGGCTGGGCCGGGGGCTGGGGCGGGCGCGGTGGGAGGTAGCCGGGCGGGGGGTCCGCGGTAACCGGCGCGGACGAGGCGAGAGGCGCGCGACTAACCAGCCGCGCTCCCAGACAGTCTGGCCCGCGGCGCCGCCGCCGTCGCCGCCTCTTCCCTCGCCCTGGCCTTCCCAGCGTCGCGGGGCCGCGGGGAGTGTGGGTGACGCCGCCGCCGCCGCCGCCGCCGCCGCCCCGCCTCGCCTCGCCCCGCCCGGCCGCCGCCTCGGCCCCGGCGCCTCGGTCCTCACTGATCGTGCGTCGCGGCGGTCAGGCGGGCGGGCGGGAGAGGGGCACCGCGCCGCCGCCCCTCCGCTCCACTCGGGCCGCCCGCCCGATCCGGACCGCCGCCGACGAGCCCGGCCCGGGCGCCCCTCCCCGCCACTCCCTTGGCGCGCCGGCCCCCGAAGCCCCGCCCGGCCCCCGACGCCCCGGGACCGTCGGCGTCGGCAGCGGGGACACGACCCCCTACGGCGTCCGCGGGGGAAGGCGGGCCGACAGTCGTCGGGGCCCGACGCCCGGACGAGTGGCCGGACCGGGCCGGCTGGACGGGCACCCCAGACGCCCGCGGTAGGGAGGGCCTCCACCCCGTCTGTCGACGTGAGGACGCGGCCCACGGGTCCCCGGGCCCCAGCGCAGGGGCGCTGGAACCGGTTCCGTGACTGGGAGCGAGACGGCGCCAAAACGGAAGCCCTTCCACCCCTTTACAGAGAAGACCTGTCCCAACAACAGTCCGACACACTTACATACGTCTGCGGACCCGTCCTGGGGCCACACGTAGACACCTTCTGACCCGTCCCACGACCGGGCACGACCACACTCACCACATCCTTGGGGGAGGGGTGGGCGGGTCGGAGGGCGGAGGGGCGCGTGAGGAGAGAACGGAACAGTAACGTGTGAGCCACAGGTCGTCACGGTCTCCCCTGGGTCGGGCTTAGGGAATGGTGGCGCGGGGAGGGGGTCTTCTGACGACGGGGCAGGGTGAGTAGAGCGGGCGGAACTTGTACGGTCGGGCGTAAACGGGGTCCTGGAAACGTAAACGACAAAGGGGCAGAAACCTCAACAGAGGCACTAGAACCGTGTTCATCGAGAAAGACGAGGAAGGAGACCAGTCTACAGAGCAAAACCCACTCCGGGAGGAGCTGGTGGGAGAAAGAAGGGAATCAGTACGATAAAGTAATAAATTTTTTAAAGGAAGGATCGAGAGTAGACCAAACTTTGATAAGATAAATAAACGGACGAATAAAAGACAGAGGGGCTGATCCTACATTGAAACACTTTTGTCCATCGACAGACTAAACAGGTGACGAAATAGGGGTCACGAATCTTTCGTGTGTCCTTCATAAGTCATCATAGTCGAGTTACTTACTTACTTACTAGTTTCTTTACCGGGTCGGACGGACAACAGAGACGAAATAGAC
>S0318_HP_001_A
AAAACGTCTTCCTTTACCACCGACACACATACAGAACCCGGAAGAAAGAAAGAGTTTGGGGAAAGAAAGTACCTAAGTACGGATGTTAAGGGAGACACCTGTCTTCTCTGGAGAGGAATGGACGTATTACTTTACACACTGAAAAGAGTTTTCATCGAAATCCTTAATTGACACCTCCAGGTTCATCGTTCCTACGACACTGGATTGAGCAATGGGGGAGTGCACACCAAACCTTAGGGTCGTCTTTTTTAAAGGACTTCTAGACCATGCCTCTTTGGTAAGACCCGGACCGAAAATTTACAAAATAATCGTCGACCCGCTCCTGACCCGACGTTTCTCTACGTCGGGGGCAGTCTTCGCTAGGGACAACCCCTCGTTCCGGACCTTAAGGTCCTCCCTCCAGACAAATATCGACTCCGTCTCCGACCCCTCGCTTCGGACCCTCGGTCTGTACCGAATTCCCACCAGACCTGTGAGAACTCTATTCCGGTTGATTCCTGATACTCGAGTAACTTCAAGGTTTCGGTTGAGTGTCGTCGAGTGGTGGTCTGTACAGGGGACGGGGGTGTAAGGGAGGAGAGTTAGGTCCTTAAAACCACGAGTAGAGATATTTCAAAATCTGGTACCACCATCCTTGGACCATTCAGAGTCCAAGAACGTAACGGGCTAAGAGGAACCTAAACGACCCAAACGGAGGAAGGGTACAGAGTCTGTCCCGAAACGTATTTCTTCACCCGACCATCTAGACGTTTCCAGGGAGACACACTGACCTCGTTCAATGGGAGAACTCGGAGTCACAGGAGAAGACATTTTATCCCTATAGTAAGAAAGAAAGGGTTCCGAAAACCATTATTACAGTAAGAGTACACTAAGAATTGTTTTACCCGGAAAGTCTGAATCTAGTGAAAACACGTACGTATTTTTACTTTCGTAACTCCTCTTCCTTAACCACTTATATACAGACCTCGTTATTGAAGTAGTCTTGACGGTGCCACCAACATCCTGGTAAGACTAAGGTCTCCATAATTTTACGTTTTGTGTTACAACTTTACGTTTTGGGTTGTTTTATTATTTGTCGGAACATGGATGGCGGAGGGAATTCTTGATTTTGTTAAGGGTTGTGGTGACTTTCTGACACAAGTGGAGGAACTAGGTTGGAGAACGGAAAGGTGGGGTCTCTTTTGGTGACAGGACTTAAAAAAGGGTGAGGGAACCAAAACAAAATGGTTTGTACATAGGTTATACATTGTATAATAAACATAAACTAGAACAAAAACTTAACAGGACATCCATCTTAATATAGAATAAGACGTTAAACGAAAAATTTCAAAAACTTTCTCGTTTTGAATAGATACGATTATGCGATTACACACATCGACGGTAAATAAACAGTGACGTATATGGGGAGAGTTAAGACAACTACCTTTAAATCCGTCAAAGGTCATAATAAAACGATATTTGTAAGAGTACCGACAGAGGACGTTGTACACACAAAGAACCCTCATATGAATCCCCACCTTAACGATTCAGATCTGTTACGAGGAGGGACAAGACCAACGGTTGTGTACGACGACGAGGGAATGAGGGAGGATACTTATCACGTTCCCCCACTCTCAAGACAAGAACGAAGCAGAAACCTAAAAGGTCCCAACCCTCCCCCGTTCAAATATTTTTCCTACCCCTCTACCACCTCCATCTCGAAGTTCGAGGGTCGGACTGAAAGTCGGTATCAGGACCGCTTGGTTTCGGTCCTTCCCCAACTCCTTTCGACCTCGTGAGTAGACCCGAGACGACTCGTACCCACACTCCACCCCGATGGGAACTGACCTAGGACCCCAGAGTCCGACGTCGTGTCAACTGTAGTGTCTTAGGTGACACTCCAGTGACGACCCGACACCCTGTGTTTTTAAGTCGGTCGTTCGGTGAAAGTCTACATACTAAGAAATAAATTTGCCGTCATTTCTTGCGACCTTATCCGAAAGGTCCCTGTGAGGGTACTCGAGACCCGAGGAAACGTCGAAGGTCGAGACCCAGAATAAATTACCCGAAGTTTCCAGTGACAGAGGTACTACAGGCCACAGTATCTTGGTTGGTAGAGGTCGGGGACCGGTGGGAGACGACAGAGCCGCTACCGGTGCAACCACGAGGAGAGGCGGTAGAATCGGTACTGCACGTGTAGAGACGGTACACCACACGGGTGATGAAAACATCATTCCAACCGAGACTGCAAGGAGTCCTTTCTCGACTGGGACGGTTCAGGGAACGACCTTGGCCTTGACCACCAGGTATTCGAGGAGGGTCTAAACACTCTCCAGGACCTGAGGAAACTCTACCCGCACACCGACTGTGGAAATACGCTCAGGGACACGGACGACGAGGGGCCCAACGGTGTCGGAAAGAGGAAAAACAGTAGAGATAACCGAGACACCGACTTACTCCTGGACGACCTCCTGAAAACCCGTTAGAACAGAGGGGAACAAAACACCGCCGAAAGTGGACAGGACGCCGCTACCCTTGAGGAAGGCTCTCGGGACAGGAAAAGGGAAGAAAGGGAGGGGAGGAACGTCGGAAGTCGCGACCGGACCCAAGCGAGGGAAGGTACGACAGGTGAGTCCGACGAGAACGAGACGGCCCACCTCTGCCCTCCAGGGCGACGACGTAGGTACAGACGAAGACGTCGACAGGACGACCAGTCATGATGAGGACGTTACCGGTCCGAGTGTGACGGGAGAGCCCTTTCCGAGTACCTACGCGACCTTTGTACGAGACTCCTGAACGGACGTCGGGGACGGTGTCGGTGGAAGCACGACAAACCTCGGTACGACCGTCACGGACGTTCCCGGTACAACGGAAACAAAGGAGGACGTGGCTACCACCGGCGGGGTCGATACCGACGCGAGTGGACAGGTCCCCGTCTTAACCGACGACGGTGTGAGTTCCGTGGACGATGCCACGGACAACGACGGGGACGTCGACGGGGACGACGACGACGGAGAAATTAGGGGGGACAACGACCGAGGAGTCGTTCAAGACATCTACAAAACCCCTACCTACGTAACTCGTGTAATCACCCAAACAATTTCAGTAAAACCTCAGGGAGGGGAGGTCGTATTCGTCGTCTCCACCGGGGTGTGTGGAGTCTCTGGTACACCTCCGAAACCTACGACTGGACCAGGACTAGGGGGAAAGGAACTTCCAAGTGCCGAGGGTCCGAGGAGGACAGAAGGACTTTGTGTCCGTAGGTGTAGTACAGAAGTCGACCTTACGGTGTCCATGACGACAATGAGAGGTACCCACCGGCGTTCTCCATTTAATCAAAAAGGGTTATCCGTTTCTCCAGTAGGGCACACAGTTCTCGCCCTGTGTTAACGTCTATCGTTCTAGACGGTCACCGCTTGAAGTCCGCGTCGACAACAAAGAGTACCAGAACTTGTCTCTAGGCATGTTTGGAGTCCCCGTCTTCGGACCACTCGAGATTCAAGAAACGACGGAACGCAAAAAAAGAGAACCACCGGACCGGTACAGGTCGTATGAGAAGCGTCGGCCACCGGCCAGCACGGTCATCGTACTGTAGACCCTCACCCTCCTACCCCGACCATGCACGTTACGGGTACCAGTGGTATGCCTGTGCCAACACGTGTAGTTAGTGAAGAGGGGAAAACCACTAGACCTATTTCAGCGAGAGTTTATAGCCACGTATGAACTTATATAGCATGAGGGGGAACATGTCAACAGCGACGTCAAAGGGGTACCACCACAACTTGTACGAGTACGACCTCGGTGAGACCCGGCATATTATGCCGTCGTCTTTTAGTCGTAAGTACCAACAGAAAGTCGTGTTGCCGTCGTGACCACTCCGTCCAGAGACCCAGAAGGAACCGGAGCCACCGTCTACTCCCTGGTCACCACGAGGACCCAGTGTTTCTACAGAGACGTCGACCAGAGAGTTAGGGTGGGGTGGGGTGTCCGGGGGTGACAACGGAGTCTCGGAGGGTCTCCGGCCCCACCCCCACCCTCGTGCCTACTAACGACACCCCCCACGACATCCCACGGACCTGAGGTCTGAGAAGGTTCTGCATCTCTACGTCCCACCCGAGGTCTCTCCAAAAGAAGACCTGGATTGGGGGACTGGAGGTGGAGACTAAAAAAATTGATGTCAAACATCAGAGAGAGGGACTCTCTCTGATGTTTGACATCAGGATCACTGTCCTTCACTGCTGGGAGAGACGGATTTGGGGGACACGTCGGTATAAATAGAAGACGAAGGGAAACACTGGACAACGACAGTGTATGGGGAAACAAGAGTAGGGGGTCCGGTCCCGGTGTTACGGGAGTGATTATGAGGTAACGGGGGTATCTCCTGTCGGGGTGGCACGGTCCATGAGTTCACCCACGGTTTTATTTTTAAAAAGTTTACTCTTTTACACACCAACGAAGGGGAAGGAGTGGGGTTTAAGTTTTCTAAGTCGTTGATCCGTCTCAGATGTCCTTGCGTTCTACTACCCTATTTAAACTTGGTAAACTCATGTGCCAAATTTAAAAAAAAATTGGATCTTAAGCGTCAGAACCAAGAATCGGGTGAGAAGGTATTTTAGAGTCAAGTACGACTGTTACCTTTAGAAATCATTATTGGAGTTGGAAATTATTATTGTACTCTCTAACGAAGAAGATCCGCGGTATGATACATAGTTTGAGGTAAGGTCAAACTATGATAACGTTGCGAAGAGTAGAATGTCCATTTTTTTTGGACTTCAACACTTTGTATGGACGTAAACATCTTGAGCATCCGTCACCTCCATAATAAACTTATGTCCAGAACGACGAAAATTTTAGAAGGAAGACTTGGTGATGTCTTGAATGTTTTTTTCGAACCCGTTCGGTTTATTCAACGTATTAATTAAGACACACACACACACACACACACACACACATACGTACGTACAATACCTCTTAGGTCCTGTTGGTGAAGTCTTTCCCCGACCCGACTCACCCCCTAATTTAATAGGTTCCCCGGTGGAGATAAAGAGGAGGTAGTACAAATATGGTTGTAGGACACAGTCCCTAGGGTTTATAAAAGAGTTCCGGGGGTCACAAACGGGGCACGGAGAAGAATGGGGGATGGGACACTTTACGGCCCTCTTCTCCCATCCTACCTTTCACACTCGAATGTAAGGTCCTCGGATAGTTTCCGGGAGGAGATGATTGGAGAGATGATACGTCTTCATGAAACCTTCGGTAAATGTAGGTACCCCTTGTCCACGATGATATGGAGGACGGAACGGTACGGGTGTCTCGCTCGGGTCCTTATTCATTAAAGGTTCGACAATGGACCTTCAGGACTTTTCCTCGTGGACGAAGGTTGAGAGAAAAGAGGGTCGAACTGTAGTCCGGACTTTAGGATGGAATCTCTAAGTCAAGAACTTCTATTTCCGATCGACAAAGAATTGTATGTGTGTGGACAGATAGTTGACTACTTACCTATTTGTTTTTCATATCATAGGTATGTTGTCTTATGATAAGTCGGTATTTCTCTTTATTCCATGATAATGTATTATGCGATCCGACTGTGAACTTTTGTAATACGATTCACTTTCTTCGGTCGGCATAACACGCTTTCCGGTGTATAACATACTACGATAAATGTATTTTATAGGTCGCGTCCGTTCAGGTATCTTTGTCTTCTGTCTAATCACCAACGGTCTCTGACCTTCCTTCCCCTTACTTCTCACTGAGGAATTACCCATGTCCTAAAGGAAACCCCTGTCACTTTTTCAAGACCTTGATCTATCATTACCAATGTGACGTAACACTTACATGAATTACCGTGACTTAACATGTGAAGTTTTATCAATGTTACCGTTTAAAAAACATATAGAATGGTGCGTGTGTGTGTGTTTACATATATGAGAACAAACTTTAGTAACGACAACTTTTGTTCGTATCCGAAGTCGAAACCTTTCTAGGTGACACTCTGGAGCTC
>S0320_HP_002_A
TGAAGGAGGAGACAAGATACAGTTGAACCGAAGATCGAGATAACGGATACGAAAAGAAAAAGTGGTACAATAATAGGGAGAATGGACCGGAATCTTTGACCGAAGGCTGTGGACCGGTGAATCCTTTCATGGAAAGTCAGGATGAGACGAGAACCCTTGGTACGGACACACAGACGGTGCAGTGTAACAGTGGGAGTCCCTTGGTGTGTCCACGTCCACCCTTCAGTCAGTCTTACTTGAGGTTCTCACGGTTATCCTTACTTCTCTTCTCCCCTCCTTTACACCCCGTGTACAGTTTAAATCCTAACCGTCCTACCCTACTACTGAACCTATGTCTCCGACTCCCTTTGACTCCTTCAATTCCTAGTGAGTCTCAAACGTTCACACAAAACTCAAGAATGGTACACGGGGAAGGACACAATCCAGTACGGAACCTTTTCTATCCCTTCTCCTTCTCGATTGGAGGCAAAAACCTCTTGTACCGGAATAAACCTTTTTCTTTCACTGTCATCCGTCTTTATATCATATCATGCATAGTTATACGTCTCACACAACCATCGTTAAAATAACCGACTACCATCGCCTTATCGTTTACCCAACTTTTCCTGAAACCAACCAAATTTTTCATGACCGAAACTCAATTCTTCACACCCAAACCCAAGATTTTCAACAAATTCTGGAACCCGTTCAGTGAAGGAGGGAGAATCTAAATAAAGAAATAACCATATTGTTTCTCTAAGTTGACCTACAATAATTTCGATGACGAAAGACACACATTCTCGAAATACGTACAATAACGTAAATAAAAAAAGTCTTGTTGTCCATTAAAATAGTGTAAAATGTCTACGTTCTTAGATGGTATTTTTCAATTGTACTGAATCCACTCCAACAACCCAGTTCTACACCTAGTCCAAACAGACCAAGTTTCGAGTGCATACAAAGATGATACGAAAGGACACGGAAAGATATTTTTTTTGTTTATTTTACTTCCTCACCAGATACTGACTTTTTACGAGTGTCTGATACCCTTTCCACTTATTCATCTTTTGTTACGCGTGGACCATTTAGTCACGTTTTGTTTTCAGGTGTCACTCTCCACATATACACCACCCTTCACCCATCACTCTCCTCTACTCTTCTACTCCCTTTTGGTCTCCCTTCTCTACTGTAAAGTAGTACCGGAACTTCTGTTCCCTGTAAAACTTCCGACGTCGTCCCTTTCGAAGGTCCGTCGTATTTGTCACCTTCTTTTTTACGTCTTCACACCTGTGTGTACACACCAACACCACCTCTTCGTCCGACAGACCCTGTGTCACTCAAGCTTTCTCCTGGAACCGTACTTCAAGTGTACCAACGTCCGATGAGCGGAAGGACCACACCCTAGGGGCTAGGTGTGAGGACCGGGAAGTTGACGTATCTCGTGTCCATAACCGGGGCGGGACGAAGACAGGGGACCTCCTGTGACGATGAATCGATGTGTCGTGACCATTCTTTCCGTCCTCTAGTTCCTAAGTTAGCAGACGGACGGACCGTGGGTCAACATCGGGTAGGAACAAAGACTGTGACCGAAGGATGAAGAACGGGATAAAGGGGTGTGAGACACTGTGTTGACTGGGGACACACGAAACCACTACTGGACTGGGACCGTCTCTACCTTTGGACGAGTTGGACTCTTCAGGACACTTTATTGGTAAATTCTTATAATCCGGACAACGTCGGTCCTCGGGACCCACTACCGTGTCCGACAAGACGACACCTAGGAAAAACACTAGAACCCGTTCTGAAAGTCAGAGACGAAGGTGGACGAGGGTTCTCTCAGTCTTGGATGGACTGGAGGAAGTCTCCCTATAAAACTTTTACCTTACTCTATTGTACATCTGAATTCTGTCTAGACCCTAACTCTAAACCCTAATATGTACAAACGGAAGAAACATTAAACCAACCTCTAATTCAGTCAAGTTCATTTTTACTCTTATATTCTCTAAAGACCTTTTTTTTTTTTTCGGGTCAGGTCTATCTTAGGACGTAAAGAGTCTTCATTTGTGTTCTCCCACGATATTCGGACAGTATTTCGAACACGTCCGGATCCTGAAATGAAAGACTAAAAAATAAAATAAAAATAAAAAACTCTTCCTCAGAGTGAGACAGTGGGTCCGACCTCACGTTACCGGACTATAGCCGAGTGACTTCGGAGGCGGAGGGCTCAAGTTCTCTAAGAGGACGGAGTCGGAAGGTTCATCGACCCTAATGTCCGTGTACGGTGGTTCGGGCCGATTAAAAACATAAAAATCATCTCTGCACCAAAGTGGTACAACCGGTCCGACCAGAGCTTGAGGACTGGAGTCCACTAGGTGGGTGGAGTCGGAGGGTTTCACGACCCTATTGTACATCTGAATTCTGTCTAGACCCTAACTCTAAACCCCAATATGTACAAGTGGAAAAAATATTAAACCAACCTCTAATTCAGTTAAGTTTATTTTTTCTCTTATATTCTCTGAAGTCTTTTTTTTTTATCGGGTCAAGTCTATCTTAGGACGTAAAGAGTCTTCATTTTTAATCCCTAATGTCCACATTCGGTGGTATTGGGTCGGGAAAAGACTAAAATTACGATCGAATCTAAAGACACGGTGGGACGAAATGACTACAAAAGGTTCATTACTAAGTGTTCCAGTTCAAATAATCTCCGCATAGTAGACCTGAGTCAGACTAAGACTGGAACACGTTATGAAGATTCTTCACCCGACTTCTGAAGAAAGGTGAAGATTTAGACTCTAGGGACAAAAGGAAGTACATGGACTTAGAGACAGGTAGACTATTAACTGTCTTTTGAAACGACTTGCTCCAGAGTACTGAATGTGTCCTGTCCCCTTTCTCTTCCTAGGTTCTAGATCTTAGTTCGGGACACCACCACCGTCCAGTCTCTAACCCTCTGTCTTGTTGCCGTCATGACTCTCTACCAGTCCAAACCCGTTAACTTCGACTCCGACACGTCATATCCAGTCTGAAAGGAAGGTGTGTCTCCTTGGTTCTGTCGTCGTTTACCAGGGTCGACGGGACTACCCCCATCCTCGTTCTACCTGAACCTAAGTCCCACCTCCGTGCAGATCACACTTGTCCCACAACGATAGTTAAGATGAACGACTACCGTAGCCCTTATGTCACTACCGTAGTCATTCAATGTCACTGAACCGAAGGTTAATCAGACCCCTCGGATCGTCCTACTACCGTTCGAGGGTAAGAACCGTGCTTTAGACCCAGGTCTGTCCAATAGTCTCGTCTTTTATCTAGTTCTCCTGACTCGAGTGTCTTGACTTCTGGTTGTTCCAGACAACCCGGAGTTAAACTTGGGACCCGATATTACCGACTTGAAGACTTGGTTCTCTTACACCTCGAGTCTCGTACCGTTGGATGCTCGACGTTTGTGTCGGAGGGAGGAAAATAATGCATAACAGACATCGACGAAAAAACGACGGTGTCTCAACTCATCAACGTTGTCCCTGCTATACCGCACACCAGATTTTATAATCATAGACCGGGAAATACCTTTTTCATAAGATGGGTGACCAGATCAGATCTAGAGGGAAAATCCTACTCCTATAACTAAGAGTCTCGTCACTTCCCCGGTCCTGTCTTCTTTTGTCTCTACTCCATCTGGAGTCCAGTGGACCTCTCACGACACAGAAATACGAGGACGGAGTGAGAACGGACGACCTGTGTAGAGTAGAGGGTGTACGTAAACTTACGGTTCACAGTACAAAAGGTTCTTTCCTTCAACCGGGGTTGAGACTTTCGTAAACCCCGAAGACGTTCACTCACTCCTCCTACACACACACGCGTCGACACACAAAATAGTACGACGCATGGACGAGGACTACAGATAGGGGAAGGGACATCACATCGGTCACAGAGAGGAGAATAAGGTTCCACCGACATAGACGGTCCACAATAAGAGTTCGTGGAGTTCGGACTTCTTATCCCGTTCGAAAGAGAAATAAAATAACAAAATTTTACAAATTTAACATCATAAATTCCACATGTTGTATTACAAAACCATATGTATCTGGATTGCTTCACGAATAGTGTCAGTTTGTTTAATTGTATCGGCAGAAGGGTGTCTCAATGGAAAACCACAGACAACTTTCGTGGACTTTAGATGAGAACCGTTTAAAGGTACTAAACAAAAGTTGATCCTACACACTTGATGGTATAGGTTCCTTTCTTCGACATCCACCTCAGTTTTGGAATCCTTCCTAATCTTCTACGTCACTCCCGACCGTACCACGGAGTGCCACATTAGGGTCGTGAAACCCTCCGACTCCGCCCACCTAGTGAACCCAGGTCCTCAAGTTCTGATCGTCTTTTCAAACTCTGGTACGTTTTGGGGTAGAGATGTTTTTTATGTTTTTATCGGTCCACACCACGGGTACGAGTACTAGGGTCGATGATCCCTCCGACTCCATCCTCCTAGTGGACTCGGACCCTCCGTCTCCAACGTCACTCAATTCTAGTACGGTGTTGTGACATCGGACCCGTTGTCTCACTCTGGGACAGAGTTCTTTTTTTTTTTTTTCTTCTAAGTCACTACGTCACTTCTCTTTTATTCTGTAACGTGCGACGAGGGTTTCCTAAAGACGTTGAGTCTAAATCGTGTTACGGTCAGATATGAGTACGTGGAATAGAAGACAAGGAAATTAATGGGTTCTTTCCTCTTTCCTCGTCGTCCGACTTCCGAACGTCAAGTCTAATTAATGTCACTGTAAACAAACGAGGTGAAATCTGTCTCCGACACTATAAGACCACTACGGGCCCTGTGTACCTACTTCCATTATTGTAGTAACAATAGGTTCCCCTCCTGGACCGGTCCTTACTTCCTCTACCAAAATAACTGAACAGAGGAACCCTGAAATTGAAGGAAAATGTGTATGTATAAAAAATTAGGTTACTATTTAGAAGGAAGATGTAAATGATCACCAAAATAACTAAATGGTCTCTGCCAAACACTCTTAATATCAGGCATAAACCGAGTCCCATTTCGTTTTGGAGATTGTGCCTAATAATTGGTGAGTATGAGAAGTATAGGTTCCGACACCATCTACAGGTCTCTCCTGGAGGGACTGGGACACGGAACTCACAAACCTACTGGTGAGTCTCCTCAAAGACTCCCTCCGAGACCACCTCCTACACGTCTACCTGAGTGATGATAAATCTCGTGGAGGGTTTAAATTCTACGACACTAAGAAGACGTAAAATATCGTTTTATTACGTTGAGCGGGAAGTCCGGGGGTTTAGTTACGTCGAATAACTACATTCTTAAGTTTTATTCGTTTAGTTGTTGGGAACCTGGAGTTGTTGGGAACCTCGTCGGGAGGAAATTTTTTTTGAGAAATTGTAAAAAGTTTAAATAAAAAATTAACTGTCTATGTTAATATACATAGATAACACCTGTTGTACTACAAAACTTCACATGTCTGACATATAACACCTTACCAATTTAGATCGTAATGGACTGTATCAATAAAAAATGAATCGAGTCTCAGTTTACAAGTGATTCACGGAAACACACCGTCGTTTCGGATGAGTAGACCAGATAAACGATTTTGGTTTATGTAGTTTATACGGCGGAAGAGAGTTGAAATAAACTAACTGAAAAAAAAGGAATACTTTCTTAGATTTCCTTCCAACTTAAACAGAAATAAGGTTGAGGGACACATCAATCTCTGGTTTCCCACCTCTGACCTCTTCCAATGCCTGTATACTTATCGAAAAAAAAAAAAAAAAAAAAAACTCTGCCTCAGAGTGAGAAAACGGGTCCGACCTGACGTCACCGCACTAGAGTCGAGTGACGTTGGAGACGGAGGGTCCAAGTTCGATAAGAGAACGGAGTCGGAGGACTCATCGACCCTAATGTCCACGGGCGGTGGTACGGGCCGATTAAAAAACGTAAAAATCATCTCTACCCCAAAGTGGC
>S0322_HP_003_A
AAAGAAACCAAGGTATACTTAAATTTTTAAAAAAAAAGATCAAGACACTTCTTACAGTAACCATCAAACTATCTTTATCGTAACTTAGACATTTAACGAAACCCGACACACCGGTAAAATTACTATAACTAAGAAAAATAGGTACTCGTACCTGACAAAGAGGTAAACAAACACAGTAGAGACTAAAGAAACCGTTCACAAAACATTTAGAGTAAAATCTCTTGAAAGTGAAGAGACCAATCGACATAAGGATCCATAAAATAAGAAAAACACCGTTAACACTTTCCCTAACACAAGGACTAAACCGAGAGTCGAACCGACAGCAAACCACATATCCTTACGATCACTAAAAACATGTAACTAAAACATAGGACTTTGAAACGGCTTCAACAAATAGTCGACTTCCTCGAAAAACTCAACTCTAACACACCAAAAAGAGGTATATCTTAATAAAGTGGACGTTTGTTCCTATCAAACTGATGAAAAGAAGCATAAACCTACGGGAAATAAAGAAAGAGAACGAGCTAACGAGACTGGTCCTGATATAAATCATGACACAAATTCGTCCTCACCACCCTCTCCTGAAGGAACAGAACACGGTCAAAAGTCCCCCTTACGAAGGTCGAAAACGGGTAACTCATACTACAACCGACACCCAGACAGTATCTACCGAGAAATAATAAAACTCCATACAAGGAAGTTATGTATAATACTTAAAGTTCCCGGGAATCGTGAAAATGAAGGGACCCGAAGAAGGAAGTAATTTTTATAAACTTTAATATAAAACAGTGACGTAACGACATTTCTGTTTATTATAATCATACTTTTGTAAAAGAAGTTGGATTTTCAATAAAAAAGAAGATTAAAATTTTCTTTAATTTTGTAAAAGTGTCTGGAGACTTTTATCACACCTAGAATCAACAACATGGATGACACGGACAATTCTATACGGGTAATTCATAGACAACTACCTACCCACCTACCTACTTACAATATTTTTTCAATTGAAATCCCCATTCTTGTACTGTATCTTCTCTCTACCTCCATACTCCTTTAGTAAATGACACGAAGGAAGATAGACAAGTGTGACGGGACTCGAGGGACAAGAGTCGGTACTACAGACCTAGAGGTTAAGTGAAACTTCCTACCCTCGTAACTACACTTCGTAACTACACTTCGAAGTAAAGGGTGTATATTCAGTGGTGTTGTGATTATGTTCTAATATCAAAAGTTTAAATTTTATTTTAATTAAATTCGTGTGACTGTCTTTATAGTTCTTACTTAAAACAGAAGTTGATGTTTGTAGTGACGTCTACAGTAATCTTTCTGATAAGATTTTCTACAAATCTTTTGATGGAAGTCTTAGAACCCGGAATAATAGTATTATAAAAAGTCCACAACTAATTAACTCATAGATCAGAATACTAGGTGACTCAGTGTTTATCTTTCTGTATTCTAACCGTTACCGAAGATGTTATAAAGTATAAACAATAAAAGTCTTGTATAGTTGTTCTCTTTTAAATAATATCATAAAAAACAACTACACTGGGATTAAACGAAAAGGGACGACAAGATGTCCAGATGTTACCACTCTTAGATTCTACCTTAGGACTTTTAGGATACGAAAAGTTTTATGTAAAACTCAAGGGAAATTGGATTGTGTGTCTACGGTTCACCGTGTAAATCGTCATCTGACACACACAGGAGTTCGTTCCTACCTCACCGTGTGATCTCTCAAACTTTTACCGAGAATTATAACAGTCTTGATTCAATTGACTCAATAATAGAATCTCGTCGTCATCCGTTTGATGTTGGACACTCGGTTTAGATCGGGTGGTGGATAAAAACTAATCTGGTCCTCTATTTTACCAAAGATGTAAAAAAGTTACCAACCCTTTTTTCGGATTTCTTTTTATTATAAATCATTGTACTTTTAATATATTTTAAGTTTAAGGTGACCTTCTTATTATAAATCACTGTATTTTTTAATACACTTTAAGTCTAAGGTCGTATGTATTTATTTCAAATTAAACCTTGTATTGATACAGTTAAATAAATACCTAATACCGTCGAAAGTACGGTTTCTCGTTTCAACTCATAAACGTTGTCTCTATTATACCGGGTGATTCGGACTTTATAAATGATGGACCGAGAAATGTCTTTTGTGAACTGGGGACAGAACCTCGTGTCTTTAAGGACTTCTTCTAGACTTCGTGGTTCAAAGAAAATCATTAGGGTGATACCCTTGAAAAAAAAAAAAAAAAAGTCTACCTCAGAACGAGAACAGTGGGTCCGACCTCATGTTACCGTGTTAGAGTCGAGTGACGTTGGAGGTGGAGGACCCGAGTTCGTAAAGAGGACGGAGTCGGAGGACTCATCGACCCTTATCACCATAAGGGTCGATTAAAAAACATAAAAATCATCTCTGCTCCAAAGTGGTAAAACCGGTCGGATCAGAGTTTGAGGACTGGAGTCCACTAGGAGGGCGGAGTCGGAGGGTTTCACGACCCTAATGTCCGTACTCGGTAGCGTGGGTCGGGGTAATGTCCTTGAGAATAGGTACTTATTACGTATTTAGTATAACGATCAAGTGGACACAACTAGAAAATGATACACGACCCGGGGTACAATCTACAAAGGTAAGTAATAGAGTAAATTAGAAGTGTTGGATCACTCCATCTATTACAGTTGTAGAGATAAAATATCCAATCTTTTTACTTCAAGGTCCCTCTAATGGATTGAACGGGTTTCAGTGAGAGTCGTTTACCGGATGGACCCTAAGTTTGGGTTCTGGTAGATTACAGTTTCAAATACGGGACTCGATACAATAGTGTTACTGAGTTCGGAAAGAACCGTAATTCCTACAAACAGTGATCATGAAGGGGAGACTCTTTTCTGACGTACTTTGAATGATAGAATCAGACAAACCCGACGATACGGTACCTGACCCACTGACATTGTTGTCTTTAAAGAGTTTTTAACACGTCCGTCTTAAAACCCTCTATGTTTTAGGTCCGTAACCGTCTGGGTCACAAACCACTCCCCGACACAGGACCACCTCTTTCTCCCTCGTTCGAGAGGGGACAGAAAATATTCCCGTGGTTGGGGTAGTACTCTCGAGGTAGAAGTACTGGATCAATAGAGAGTTTCCGGGGTAGAGGTTTATGGCAGTGTGACTCCTAGATTCGAAGTTGTATATTTAAAATGTCCTTATGTTTATAAGTCATGTAACGTGAATGATTGATGACACGTTTCATTAAGAAGGAAAATAAACAGAATTTAAACGTTGAAAGTTCGAAGGGTACTCTGACTGAGGACCACTCAAACACAAATAGATCAGTGTCGAAAGAGACGACATACATAAAATTAGAATAGGGGGAGATCCGGAAAAAAGTCCCCTTTACCTCCCAGACACGAAAGACATATACCTTCAGGGGGGACGAGAAGAAGTTCGGACGATACTAAACTAAAGAAACTTACGTTACTGGTCTTATTATGTACTATAAAGATCCAAGTTATTTGACCGTCCTATCACCAATAAAAGTAAAGGGTACAGAAGAATTACTAAGTATCGTAAAGTGACAACAAAATCAAGTAGAAGAACCCCGATGTCTTTGTTTTATCCATTTACAAAAGTCGAATGTTAAAGGGTTAGTATAAGGACCTCGTATTGAAACGAGTCTCGGTTCGTAGAATAATATAACGAGTGTAATCAAAAGAGACTTATCAAATTTATAGTAAAAAGACGTCTTAATTTCCAAAAACCAAGAATAAGATCTCTCTTTCCGTGTCATGTTTATCGCACTCACACACAGGGACGTGACCCTTTCCGACTGGTCACTCCGTCCTTTTTGGATATAAAGAAATTTTCTTCGTCTTGAAGGTGTAAAAGGGTTCTCATTGTCTATACTAGATTAGAGACTGTCTGAGACAAGGATACTGAGTACTGAGATCTATGTAGAACATTGTTAGTTCGAAATAGAATTGTACCTACTCTCATAGATAGTGGACTCGTTACGCCTATTTCGTCTAGAAAAATTTCCGAAGACACAGAAGGTTTCTTCATCTTTGTTATAAAACTAAGCTATATAGAATACGGACAGAAGAATTTATATAAAAACGTTTTGTATATACAGACTGTCCAAACATCCATTTAAACGTACATTCGAAGTCACATTAACGGTCAACCACCACCCCCCAACTGGGACTGTGTCGAGGATTGTCATGTACAGATCCGAGAGATTCCATTAGTCAGAGTGCCCGACATATTAAACTCTACTACGGTAAGTAGTTGGACCGACTCTTTCTGACATTAAGGACGGACCGTTAAGTAGAGGTGTTACTTTCTAAGATAACTACTCTGAGAAAGACCTGTAAGTACGTTGAAAAAGTTTCAGAAGTCACAAAAAGTACTGGAGAGGGGAGATACTATAAGTACGAATAAGACAGATCAGTCGATCAAGGAAAACATGATTGAAGAGGTCAGAGAAAAATCTTTTGGATTATTTTTAAAGTGGGTGAGAGTGATAAATTGTGTAAAGGGTAAGATATACACAAAAAAATTATATTTTAATTCAAATCTTCGGTTCTTTTTATGAAAACACTATTCCCTTTGGTTCACACACCATAGGGACAACTAACATGACCCGTGGAAAGGAGTTGGTTCCACTTGTAGTGTGACAGGACTCAAGAGGGTCCAAGGGTTGTGGAGTGCCGTCTTTCTTCTCACCTGGGGAAGACGGAGGTTCCTTATTCATATTTAAGACTTCTTACTTATTAATTAATCCTATAACGAAATCTTGAATAAAAATATTGATAATATCATTTACTTATATTAGGTACACACTTCTATTTGTTTTATGTTTGTCTTATGTAAAATAAACGAATTGTCCTTAGATATGATATCTCATCTTAGTACAGAATGGGTCTTGTATCTGAGATTTTAGTTAGACATTATTCTTCCAATGCATATTAGGTTAGAAGAGAATTTTTATTAGTTTGTGTCATAAGTACCGAAACCTGAATGTTGAAAAACGACACACACGTCCTACCTGTCTTATATTATTTCTTATGTGTACGGTTTATACAAATGTCACAAAATAAAGGTACTTCCATCAACTTGACCTGAGTGTTATACGTGTATAATACACTATAATACACTGAGATGATATAGAGTAGAGAAGACTTATCATCATCATTACTACTACTACTAGTACTACTGTTACTAATACGATTTGAACACGTCATACCAATGACCATCTGTGATTTCGGTGACTCTAGTAGTGTCATGGCGAGTCTAGAGGAAGGTACAACATCCCAGTTGGAATCGGTTCCTGTTTTACCACGGTCGATTCAAGTTTCCATTTGAGTAAATCGTATAAAGTTTACAGAATTATATTATCGGTTGGGTTTGAAAACCTTGGACACAAGATGAATAATAGAACGAAAGGTATATTCGTTCATTAAACGAATATACCTTTAGTGAATCATTAAAGGTACAGAGTAATTATCAGACTCTGACCTGAGTCGTGTCTGGACTTCTTTGTCGAAAGAAACCGTAAAGAAGGACATTGGAGAGGGACAGTAGTCTGTGAAGGTAACTGTTCCTTACATGGGGTCCCACCCAGAGTAAACGTCTGAAATCCGAAATGAGATATCGAGTTGGAGAGTACATAAAACACTCACCTCTAAGGGGTGGGTGGGATGGGATACTAACTGATACTCTAACTGAATATCAGTCAGAGGTACTCTGTCTCTAATTGATCTTAATGATTAAGTAGAAGGAATAATGAGAAGTAATCTATTCTGTATTTCTCTTTTTATCATTAATCCATAATTACAAGCATTAAGTGTATATCTTCAGTCGACCTAATGTAATAGATCTTACGTGTTTGAGGCCCGAACGACTTTCCGATCTCTTACACTGTTACAGTGTGTAAGAAGTCCACCAGTATTAAGGTGTTTTTCCCCGAACGAATGA
>S0324_HP_004_A
TCTAAGAGTAATTTAGACGTTAAATAAAGGCATCAGTCACGATATTATACTCACGAATATAGGAGGATTTTAAGTATACAACTTTCCATTAGTGATTACACTTCCATTATCTTCCACCTCGAAAACCCTCCACTAATCAGTACTCCCGTCTCGGGAGTACTTGTCTTAAACACGGGAATATTTTCACTGGGGTCTCTTGATGGAACGGAGAACGGTGAACACTTCTGTGTAATGCTTCTTTCGGAGATACTTAGTATTTTGTTTGGGAGTGGTCTATAGGTTGGAGAGTCAGGAAATAGAACCTGAAAGATCGAAGATCGTAGTACTCTTTATTTAATAACCAATAAATATTCGATACGTCAAACACCATAAAACAATAGTATCGGAGTTACCTGGTTCTGTCAGTTAGAGTGGTGCAAATAGTGTCCCATATACCAAGTCATGGATATTAAAGAATAAAAATTCAGTTCCCTGAAATCTGTCTGAATACTAATTGTTTCGTACGTCAAAGTTATTGATTGTAGATACCTAAGTAAAATTGGTTTTTCTTTTGTTTCTAATCCAAATCTAGATGTAAAAAATTTATATAGGGAAGTGAAGGAGACGACGAAAACAACGATTCAGGGGGACCGTTGTACTACGTGACACTTCCAGTCCTACTTGCAACGGCATTTGTCTTGTTCCTGTCCTTTCAATTGTCTCTCTTCTAAGACATCGACGTTTTTATGGAGATCCACAAGGCCTGTGATACACGGATATCGACCGATGTCCTAGTGTCGTCGGTTTTCGGGAGGTCCTTCTTCATACCTTCGTCGAAATAACTCCAACGGTCGTTCCATTTTTGTTTTAAGAAGAGAATCTTTTTAATAGTGACATTAGGTAAAGTAACTTTTACGGTTTACAAATCTTAATCCTTCAGATCGGTAATATCTCTTTACCACACGTGAGTCCAGGTCCCTACCTTCAACTACGGTTACTCTACGTAATTCGTTGCAAATCTACGTACCATTAGCACCTAACCTACAGACGAGGTTTTCACAAGCGATCTACTAGAGTCTTTTAATTAACCCAATTTATAAGGACCTCCAACTAGATCTCGTGATCAAGAGTTTGAAATCATACATAGTCTTAGTGGATCCTTTGAACAATTTGTGCCTAACGACCCGGGAGAAGGATGTCAAAGAATAATAATCCATTCCCGACCTGACCTATTAAACGTAAAGATTGTTTAAGGGTCCCTAACTTTACAATGACTTAGTCCTTGATGATGAACCTTCGTGATTAGATCCCTGTTAATTAACTCTTTACCTTTTAAACGGGATTTATTTTATATACACGGGTGAGTTGACAAAATACATCATCTCTAATCTTCTGACTTATAATATTAATGAACGAAATCTAGATTCTAAAAAGTTACCTTTGAAATCAGACTGAAAAATTTTACTATAATAACACTACCGATTGTAAATATCTCTGAACTTAAATGGTTCTTTAAATATCCATTGTCTTAATAAATCATGAATGTTGCCGGAATTTTCCGTCCGAAATGACAGGGCAAATTATCTACTTTTTTCTCAAATACAGTCCAACATTCTAATGTTTCGATGACTTAACGTTCCTGTTATAATCTTAGACTTAAGAATAAAAAGAATGTACTCACAAAAAGTCTTAAATTACACGTATATTCAGTAGGTTCTTAGAACAATTTCACGTCTGAGACAACTAGTATGTTAGTTATACATTACCGTTTTTCAGTAGTTATAATACTATTATAAATTTTACTTAATTATAATATGATTAGTGTCATAATGAGCATATTAAATTTTACCGTCATGTATTCCACACGTTTATAAATACGGTGGTTTTATTTAACACATATTGAGTACACTTAACTCATAAACTTTTTTGATTTAGATAGTCTGTTTTTTTATCTTTTGTATTAAACAGAAAAAACCAATTATCTTTACATATAAGACAAAAATCAATTCCGATTTCTTAAGTCGGGAATTCAGAGTTATACGTTAGTTTTATCCTTACCCCGGTCCTCATCACCGAGTACGGACACTAGTGTATTGAAACCCTCCGGTTCCACCCTCCTAACGAACTCCGGTCCTCAAACTCTGGTCGGACCCGTTGTATCGTTACGGGACAGAGATGTTTTTATTTTTATTCACACTGTACCACCACCCACGGACATCAGGGTCGATGAACCCTCCGACTTCGTCCTCCTAACGAATTCGGGTCTTCAAAATCCGATCTTACTCGATACTAGTACGGTGACGTGAGGTCGGACCCATTGTCTCGTTCTGGGATAGAGATTTTCATATTTTTATTTTTTATTTTTATCCTTACCATATCCAAAAATTTCGATCATAGTCGTTCGTCAGGTGTAATGAGATTCTTGTAATACGAATTCAAACTCAACGAAGATCAGTCCCCTAAAAAAAATCAAAAAAAGAAATACTTAAATGAACTTCCGGTATAATATCAGTCAAAAAATTTACGTAGAAATTTTATGTAAAATAAATTGAGAATACAAATAATTGATTTATATTTGATATAAATAAAAGTTCGTACAATAAAAATAAAATTTGGTATTATATCGAGAGGTTTATGATAGAGTTTTATATATTTGACTCAAAGAAAATTTATGGGATCCTTTATGGGTTTTGAAATTTTAGTTTTCTGATGGTGTGTTCTCGTAACGACGGATCTTTATCGGTCGAGGGGTTTTACTAACAAATTTGAAATTTTTGAGGAAAAAAGGACTGTAGACGTAATTAATTAGTCAACGTATTTTAGGGACTATATATACATGAGTTATAAATGTACTCTTAGTATAAAAATACAAGATTTTAATTTGCACCTGTAAAAATCTCCAATAAATGTTCTACGGGTTCACCTACGTAGACGGTATCTATTAGTAGACGTAACAGTCTTTTTACGTTAAGCAGTAAAAAGGTCGACTTTGGATACAAAAGTACTAAGAGTCCTAGAGTTCACCATGATCTTGAAATAGAAAAACGGAGAATTAAAAGACAGAAACAAATATAAAGAATCGGTGCCGACAACGAGACAGACACGTAATAAATTGATTACCAAACTCAAGAGAGAGGGGTCGGTCTTCGTTTTTGACCATCTCGTAATCGGTGGTAACGTATCAAGTCCCTTGTGGGACACACATATACACTCACCCAAATATACAGACATTAATTCTTACAGGTGGTCCTACGATCTTTAGATAGGATAGTCCAGTCTCTGTTGTATTTTAGACCAAACAATCGGAAGAAAACAAACAAGTAAAACGATACACACTCAAGTTTAGTTGACGTTTTAAAAGAAAACTTGTTAGTTTTCATCTTATCTGAAAACTTTGCACCTAAACACGAAGTAAAAATAGGAAGTGGTCCTCGACTCGGACGACTTAACTTCGTCTTTCACTACACAGACGTTGACTCTTTTCGGAAAAGGAGAGAAACACACTTAAATTTTATAAAAGAAAGGAGACCCCCTATAATAATGTGATCTATTATTTTTGAGAGTTTAATTAGTGTATATAATATGTAGATTGTAAGAGTCTTTTATTACTTTGGTTTGAAAATTATGAAATTTAGACGATCGGTAAACTCTTTTTTGTTAGGAGTACTTTGGTGATAGATCTTTGTAAAAGTGAATTTTTAAGTTTAAGTATTTGAATTCCACTTAGAAACTTGTTTTATCTGACCGTATTATTAAAACTAAATTTTTCACTTATTTCTCGACATATATTAAAAGCACTGAAATAATCATAATCAAACACGATATTTTGTCCGTATGGAAAATAAAAAATTATCCCAAACACAAAAAATAAAAAACTTCTCCGGTTAATTAGTCTGACGAATTCAAAGAAAAATTAAAAATCTATCCTTCTAAAAAAAAAAACAAAAATTGAAAATAAATACAAGTCCCCATTTTAGCATCCAAACGATATGTCCATTTGACATACAGATCCCCCAGACCACATGACTAATAAAGGAATGAGTCCATTATTCGTATCATGGGTTATCCATGATACCCATGATTCCCTCTAGGAGGGCGAAGAGGGTGGGAGGTGAAAGTTCATTAGGAGTCACAAACAACAAGGGGAGAAACACAGGTACACAAGAATAACAAATCGAGGGTGTATATTCACTCTTGTACACTATAAACCAAAAGACAAAGACACAATCAAACGAATCCTATTACCGGAGATCGAGGTAGGTACAACGAGGTTTCCTGTACTGGAGTAAGAAAAAATACAGACACATCATAAGGTGCGACACATACAGGACGCAAAATAAATAGGTGAGATGGTAACTACCTGTAAATCCAACTAAGGTACAGAAACGATAACGCTTATCACGACACTACTTGTGTACCCACGTACACAGAAATACCATCTTACTAAATATAAGGAAACCAATGTATGGGTTATTAATCTAAGAATCCTGTTTACCATTAAGACAAATTTGACTCGACGAACTTAAAGACTGTGACCAAATAACTAGTCTTATGTAGTAATAAAGATGTTTGAAATCCTAACACTTTTACATTGTGATCCCGAATTAGGTTAACTTTCTATTAAGAAGTAAGAAAAATAATCGTTATTATAGAAAGATGTCACACAGTGAGTCCAAACTCTATCTTCTTGTTTATTATCTCCGTAAATTTTCTGGGTTAGAATTAAAGGTTTTACTTTAAAGGTGTGTTTACAATTAAAAAATCGAAGTCATAAACAAGACACGAGGTTTGAGTCCCTCAGAACATATTAATTAAGTGGTACAAAAGACGTGTACACATTTTACAGTCCGGTTTGTATTACCTCGGTCTGAGAAAACTTTAGTTCTTTTTAAAAATCTCCAACAAATAATAGTTTTATCTCCTTGACAATTCTTTTGTATAGGTTTTGAAGATTTATTTTTCTCGTGTCACATAGTAAAGGTTTAGAGTCCTGATAAATCTCATTAAATGGACACTTACAGTAAGTATACAAAAAAAATTAAGTCCGGATCTGTGACACTTCAACATACAATTAAACACATAAAGACAAGTAACCTTTTTCTGGAATTTTCATTACCAAAGTAATAATGGGACATCTTGTGATTTCAAAATTTTTTTTTAGATTGGATCTCTAGTATCAGATTACGAACAAAAAGAGTTTACGGATATGAGTTACCAAAAAATTGGTCGCAATCGTAGAATGACAAATAAACAAGTACTCAAGATAAAATAAACTGTGTAGAAGTAAAATATAGACATACTGTCGTTACAAAACTTAATGACTTTTAAAATAAACTGTTAATTATGAGACCATGAGTGCGTAGTATTGGTGGAGTGTCTTTTGAGAACGAATTGACACGCAAAGCTGATATCGGGGCAACAAGAGATAATGAGTTCTGGGTATAACACGAGTTAACTCGAGTCCTTGCTACCTTTATAGTAGTAAGATTTAAGGTGAAGACGGTCGAAACTACTGGTTTCTTTTAAATATTCATAAAGAAAAGTTCATTACCCAGTTTACCGTACGGGACTGAACTGTACTATATTGGTTTCTGTCTTCGATTACGTTGTTCGATACTTTGAAACAATTTTGACTGTGCACTCGAATTCTCGAATAAAAACAGTGTCTTACTGAATAAAGAGAATTAGGAAAAGAAGTAAAACTTCCTAATGCCGAAGAAACTGCGTACTTGCAAAACCTTAAATACTCCTAAAATTACTCCTAAAAGACTTTTTTTATTTTTACATTCATCTTTTGATACTCACACATATAAGAACTTAACAATTTCTACATTTGGTTTATAAATGTAAGTAACGAAACCCCCCTCATATTAATCAATTAGACCTCACAATCGATGGAACGATAACGATAAAAATAGGTTATGAGAAAATTTTTTACACCTTCGGAGTATACTTACTTAATACGAAAAATCTTTATAAGTTTAAGGTTGTTTCCTTTTAA
>S0325_HP_005_A
GTGTCGATCTTTATGTGTGTCGGAATTAAATTTAGTCCAGACAGACTGTAAAAATACTATAAGACGGAGAAGTCACCTTACTTTATCGTATTTTATCGTGTTGACAACTGGTGTCTAGGTTTTTAACTTAAACATAAAGAAGAAATATTACGAGACGGTTATAAAACTAAGAAAGGTGAAATTTTAACACACACGACAAAAGGAATAAATAAATGTAACTAAAACTTACTAACCAAAAACCTTGGATATGATATTTGTAACACGGAAACTTTAAAACAACAGTCACTTCGACTTAAAATAAAAACAACTAGACACTACCTCTACTGATTCACCGTCAGTTTTGCGAAAAAAGACATCGTTATCTCCGTACCAACATACTACCGAAGGGTCTGGTTCTGATGACAATACCGGGGAAAGTGTAGATATGTACCGGTACGTCGAGTAAAAATAATTGCTTTATACCCACCTTATACATACATGAAGAAGACCCAATACCGGAGATTTTTCACCCACACGAGAAATAGGAGAAGTAGACGGTCCCGTATCCGTAACCGTCCCTGGATACATTCCGTCTTCTCTTCATCCTCGAGACATAGTGACACTTCTTTTCTCGGTGGACGGTTGTGGTGGACGAAATGTGACTCTTTCTTCACTCGTCGATAACACAAACTCGATAATCTCAAAACATATAAAAATCTCCTGAAATCGGATTATATTGATTGTAGAGATGATAGTTATTTTATCCGGAACAAAAGATTATCATTGTCACCTTGTAATAAGATACAAAATAGAAGATATCTTGCAGAATTTTGTTACGGAAACGTTTGATGGATCATTGATAGAATTAAAGAAATACTGTACTTAAATCTTAACCCAACATTTGGCACCGGACTTATGAATTCAGTCTGAAAAAGACGACGTTTCACGTCTTATTTAAAACTAGTACGAAAATTGTTAGTATAGTACGAGATCCCGTATTACTTATTTACAAATAACTTCAGAATAGACACAGGTTAGTGTCTCGGAATCTACATGAAACGTCACTTAGGTAGAAGTCCTTTTCTGTAAAGAAAAATGTTTACGTGGACTTATAATACGTTGTACAAAGTATAAAAGAAGTGCTGGTCTATTAAAACAAGAAAGATTTAACAATAACAAGAAATTTTCAAATTAAAGAGTAGACTCATTTTCAATAGAATGGTAACATCTACCGAAACTCTCTCTTCGAATGCCAATCCGTTTAGGACTCTCCGTAAGATCTACTTCTGAATGCAATCCTCGTGACGGTGGATGTCTCAGAAATTCATTATAGGTTAAGGAAGATGAAACACATGTGCCCTTCTCACCGGAGAGTACGTCCGTAAAACTTATGTACGACTTTCATTAATAAAAGTTCGTTCAAGAGATCACCAGTCCTTCTTGTTTCCTGTTGTAAGAGAGGTAAGTCGAAAATAAACTTAAATTAGTAAATAAGGATAAAAAACCAGTTATTCTGAGGGGTCATGACTAAACCACCGGTTCCGGATGTAAATAACGGAAAGGACTCATTGGCACGGCACATCACGAACCTCTTACTAGCCACTTCCAAATTTTATAATTGGATGGATTCCCGACCTCGTCTTGTGAAAACGATCTCTTGTCGAAGAGTGAAACTTTGGGTTAATTGTTTAAGAGTCTCGTCTCTTCTTCCTTTTGCGTCTTTTCGTCTCGTCCGTTTTTTTCTTTTTTTTTCCGACAACATATTCATTTGAAAGGATGGAAGAGAACTCGGAGGCTTCTAAAAGAGTACCTAAAGAAACAGTACCGGAACCTTCCGTCAGAGTAATAGTCTAACTTGGACCCTTCTAGATTGGATACAAGTATAATCGTACAAACATTACAAAAGAAAAAGAGACTTTCCAAAAATTTCATTAGTGAACTCAATGTGATTTAACCCAAGTTTAAGGTCAGGAGTCCGAAAGATCGTGACACCAAGATCGGAGTCAATCGACGGACGTTTAATGTCCACTATTATAAATAGTGTTTATGTTAACGACACCCTTCGTTTATTCAATGACGGAATTTCCCGAGACGAGTCAAAAAGAAAAAAAAAAAATTTAATATGAAATTCAAAATCCCATGTACACGTGTTGCACGTCCAATCAATGTATACATATGTACGCGGTACAACTAAACGACGTGGGTAATTGATCAGTAAATTGTAGTCCATATAGAGGATTACGATACGGAGGGGGGGCGGGGGTGGGGTGTTGTCCGGGGCGTACAAGAGTGAGTATCCACCCTTAACTTGTTACTCTTGTGTACCTGTGTCCTTCCCCTTGTAGTCCAAAAAAAAATTTATCATTTACGATTTATTTACAGTCGGGAAGAAGGCAACAACAACCATAACCAACAAATATCGTGTTCATACAGCATTTAAGACAAAAGGGAAGTCTAATTACGGAAGAAGAAGAAATCATCAACATTACGTAAATTAGGACAAACATCGTAATTCTATTAAAATATAGAAATTGTACTGAGAGGAGAGAAGGAACTATGGAAGGTAAAGTATCAACCAATCACTAAGATAGAGGACATACAGGTTTGTGAAATCTTCTTTCGCAATAATGTTGTGTGTAAATTAACTTTTAAAATCTACCGAGGATTTACCATCGTTAACTTACGAAAAAAGAAGATTAAAAATACCGCAAACGGTGGCATTTTCACCATTCTTTTCAGGTTAATTTATTTTTAAGACCACATATATAACACTCGATTAAATTTCAGAATATAATAACTCTCTATAATATCACACTAATAGATCTAACGCCCGGACCTCGGTCTGATAACCCTAAACTTAGAACAGAAACTGAGAATTACCAACACACAGAGAAATTCTAGTGAAGTTGAGAGACTCGGAGTCGAGAAGTAGACATTTTACCCGTGTTTCTATCACAGGTGAAGCATCCCGACGACACTTATACTTTAATCGATTACATACATTTTGTGAATCTTATCATGGACGAATTATTATTTCGAAGATACAAAACCGAAACAACAACAATCATAATAATAATATCTAGAGTGACCAAAATATCGAACTACTACTCAAACGGTAACACGAAACATATACTAAACGAATAATATATTTGAAATTCATAACACACAAAGTGTTCCGTGACTCCTTGGTAAATTTCAAAAATTTCCATATCACACATTACTCTAGTCACTAGAGGTAATATTTGTATATAGTGAACTGGAAGGAGACCGAATGGACGACCTCACCCGGTCTTGTCTAAGTCCACCTGGGTGACGGTGTGATGACAGTATTGAGGATTGATCGATACTCTTCTTCCGTCATACGATCCGATCTTGACTACTTATATTTTTTTTTACCTGTCTTAACTCTCCATAAATTCTAAGTACATGTAGTGATTGAAATGTATAAAACACTAATTGACCTATACTTCCATTCTACATTCAAAATTCTCCCTGTGTACAAAGGGTGAACGTGTTGTTCTATCTAGTTTCTAGTTTAATGACATTATTTCTTTCCCTGTTTTTCATCCAACCTTCTACTTTACTGGAATTCAAAATAAAACCTGTACACCTCGAAGTCCACGAAATCCTAGAAACTTTCCTTTACAGTTGAGTAGTCAACCTGTGTACACCAATCAACTACGAGGTTCCTCTCTGGATTCTCCGTTCGTATTTAAAACACTCGGTAGTAGTATATACGTGGATATTTCGATCCCCTACTCACTCTAGTGACTCCGTCTCTTTGAACTCATTATCTTCTTATTAATCCTTAGTCGAAACTCTTTACGGTGTTAAAATATCGGTCCTTCACCTCAGATTCTCTCTCTCTTTTCTCTCTCTCCTTCTCTCTCTCTCTCTCTATTTCTCTCCTATCTCTTCTCTCAGTCTTTTCTCCCATCTTTTTCTCCTCTCTCTGTCACTCACTCTCTCTCTCCCCTTCTCTTTTCCTTCCTCTCCTTCCCTCTCCCTCCCCCTTCTTTTCTCTTTCATTCTCTCCCCTCCTCTTTTCCTCTCCCTTCATCTTCCTCCGTTCTTTGAAGGTCTCTCTTTCCTTTTAGTCCTTGAACATGTGCCCTAGGTTCCTTTCTCTCTTTCTCTTCCTATTCGGTTAAATTCTACCCCTATTCTTCTCTTTCCTTTCACCCGTTTACTTGTGTTCATATCTACCAAAAAGGTCGTTTAAAAAGATCCTTCACCCCTTCTCACTGTCCTGTCTCCAATTATGTTTGTAATCCCAGTCCTCTTATAAATTTAATTAATTAGTGGTAAGAATTTTCCCTCAAAGAACACATATATTTCGGTTACTTTATTTGTTAAACTCTCTTAAATTTCTAAGATCTCTCTTTTCAATAATATCTGTCCAATATATACGGTATAACGTTTCCACCGTCCCTCCCATGTTCGTTGTCCACGTCTTCCCTCAGTGATCTTGTCACCAAGGGTCGACCCTCAATAAAACGGAGAAGAGAAGGGGGTCGTGAAAACCTATTAAGACCTCTATGAAAAAAACAAACAAACAAAAACCCTACCTCAGAACGAGACCACGGGTCCGACCTCACGTCACCACGTTAGAACGACATTGGAGGTGGAGGGTCCAAGTTCGCTAAGAGGACAGAGTCGGAGGACTCATCGACCCTGATGTCCGAGGGTGGTGGTACGGACCGATTAAAAGTCCAAAAATCCTCTCCGTACCAAAGTGGTACAATCGGTCCGACCAGAGCTTGAGGACTGGAGTTTACTAGGTGGGTGGAGTCGGAGGGTTTAACGACCCCAATGTAAGTACTCGCTGACGTGGGTCGGACCTCTATGAAACCGACAGCGTTGACACCTGTCACGACGATGACCGTAAATCACCCAACTACGGTCTCTCACGATTTGTAGGATGTTACGTATCCTGACGGGGGATACTGTTTCTTAGGTTTTACAGTCATTCCAGTTACTACTCTTCGGTACATATATTCCTGTCTTTTGTTGAAGTTACATCCTCTTTCCTTCTTATCCTACCCCTCTCTTCACTCATATAAAAATTCAAGTTATAATTCGTGCAGCACTCATGAGTTATTTATAATCGGTACTAAAAATAGTACACCAATCTAAAACATTTATGTTTTTATTTATGTTTTTATAAAGAGTAATACAACAATGAAGGATCATTGTGGACTCATTATTCTTAAAAAAATTTTTCCGAGAGTCGACTAAAACAATCAATAATATTAAATAAAAATTCGTACTTAAACTTATACTACCCACGAGAACTGGAGGGGGTATTACTTAAAATGGGAGAAAATAAATTTTTCAATAACTGTAGAAGACATGGATTCAGTGGACTTAATTTAAACTGTATGGATTCTTATTTGATCTAAATAAAAAGAATTTATTATATGTTTCACAGACCACCAAAAACATCTTAATGCCGTATCACCTTTTTTGGAACCCAGGTTACTCGGAAAGAGGGGGTCAAAATTCGTAAACGATCGATTTATTCCATACAATGAATTGGTGACATACGTAAGTACACAAATAGATATTGTACCTTTATCCCGGTAAGAAGAGTGTTCACTGGTATACGTAATCTCTGACTACAGACGTTTCGTAGGTCGAGATCCAGACCTTATAGGACTTTGGACTCTTTTACGATCGTTAACCACGAAGACGACAGCCACTATTATTATTCCTAAAGAAAATCCGGATGACTCGTGTAATATTTTATAAGTAACCAGTTTTACGGGTGACACCGTATAACCCCTACATGTTGACAAAAATCAACAAGTACCATTTATGTCTTTATTAAGAACTTAGGAATAAAAGTGTAGTTCAAATTTTCAAATACATAGATTTTTAGTCTTTAATTAACGGGGACTCAAAATATTTTACTTAAAAAGGACAAACTATGAAAGACAATATTACTTGAGTATCTGGTTATCCATCACTACGAGTCTTCAATAATCGTCATTCAATAAT
>S0327_HP_006_A
AGAAAAGACTTATATTGTATGGATGATTTTAACACGACAAAAAAAAAAATGGTAGGTTGAGAGAGAAGGGAATCGGTATTTACTCCCCGATGAGGGTGAAATGTCGTCTTACCGTCCGATGAGTCATAGCACTCTACGTGGTAAGGTCTTGGACTCAGCTAGGTCTGTCCGACAGTGGCCCATAAGTTGTCTCTCGTCGTTGTTAATGGGAGGGCTGATCCCAGGGAACTCTGTGTCCAGACCTCTTAAGACCGTACTTCTTTGTCACAAACACTGTTAGTTATTAGAAAGTCCAACTGAATTACACCTTTCTTTTGTCGTAATTTGTTAATACGACGTGTACTTGTACGATATATTCTCCCATATCAACTAGTAAAAATACCAAAGTATTTTTAAGTAAACGAAAACCCACAATGTTTGTGTGATCCTTTGACTTTGTAGATTGTGTCCGTTCCGTGGTGGATTTTTTATTTTCGGACTGTTTAATTCTTTTATTTTATAGTTAAAGATTGGGTTTGGTGTAGTTCAGTTAAAACAAACTTTTGTTTTTGATTCGAAAACAGATTCCGACGATCAGTGGGAGTAAAAAGAAGTTGTCTTTTTAATTGTTTCCTTGAAAACACTACTTTACGATTATAATTTCCAAATATCCCAGGATGGAATGTGAGGACTCTATGTGAACGAAAGTACTGTGTTGTGAATGTACCTTTTCTTTTTTTTGGATGTCTGATCTCTTTGCAACTCTCTTTTTGTTTGAAACTCTCTAAACAATGACACACACAAAGATTGAAAGGATTAAATCCCATATGACTGAATACGATAACGACGAAAATAAAAACTAGAAGACCGTTTTAACACAAAAATCGAAGATTCTCCACTTTATACTGATTTACTTCATGTTTAAGTCTCTCTTCCTAATCCCGTTTCTTCGTTTAATTGATGCAAGGGATGTAAAACTCGGACTATCTTACTAATAAACCGATGTACGACGTATCTAGTACGTAAAAAGAGACATTGTTCCGTTTAATCTATAAATACGAAGATAAGGTTTGTTTCGTCTGTGCGACAGACCGTCCTAAAAAAAGATGTGATCAATCTTGAGAACATTCATTTCGAATACTCAAAATAGTGTACCGTGAAGTTGGGACGATGTGTATTTGTTAGAAATACTCCCAGTATGACGAAGAATGAATTGTCAGTTATTTACATGGTGATGGTAATGGTAGAAGTTGAAGAAGGTTATTACAACATTTTCATTGCAACGGAACGAACTTAAACGTGTGTTTGATCAAGTATAAATGAGAAATTCCGACGTCATAATGTAAAACATGAAGAGAAAAAGAGGATTTCGTAAGATAAGCATGAAACCAGGTACGAAAACCAAGTTTAACAGTTGTTGTGACGAGTACAGACTTAGAAGTATTATGGACCGTGATACGAGGAGAATAGGATCCGTACAACCGGTGACGGAGGGTATTGGACGACTCAACGACGGTTACTCCCAGGAATAGGATACTTAGGTCGGTCAGAGTAAATCAAGAACTCGAGTAGTAGTAGTCTTACCTCCCATGTAACCACCGGTGGTCAGGTGGTCCTCCATCCACGATCGGAATCAATACAATGGTATTTGAGATGACAAACCCATTTTTGACCCGTGGGGTCTAAGATACCACAGGGTCAGAGGACGGTCTGACCGAACTAGGTCTACTCGTCTAAAAAAAAAAAAAAAAAGTATACCGTCGAGACCGATTCATGATAACGGAATGGATCTTGTGATCCATGAGTCTCTCCTGGGACAGGATGGACGAACGGAGATAGAGTTCATTCGGTAAGAGAACGGTTCTCCCCTCTTTTCCTTCCTTCCTTGACCGTCGTTTAAAGACTAAGAAACCGTAGATTGAACCTTAGACCATGTTTTGTGTCAGTAACGACCCTTGTGGATCTGGTCAGACCACGTGTGATGACTCCTGGTCGATAAATTTACAAAAAGGAAGGAAGAAAAAAAACCTTTTTTTTTAAAGCCTAGGTGGTCCTTGGTTAACTAAATATTCTATACTATTTCTAATTACTGATCTTTTTTACCGTAATTTCTGTTCGTGGTTACAAAAGTCATATTCTAAATTCTCTGTGTTTTAATAAGACAGTTTAAGGATTTACGAATGAGGTTGAAGACATCAATGGAGTAAAACCCAGTTATACAAACACCTGACCGACCCAGGTTCGAGGTTTGAAACTTGTCACAACCGACCCAGGGAGGATGATGTATAGGGTGAGTGTCAGAATTCCCGATGACTCGCTTATTTCGGACTCGATTGGGAAAATACACCTATTAAAGAGATGGGGAAGAAGGATGAAGTGAGGATTCCAAAGAAGGGGTAGGTATTACGGTCACAACGAAGTACGGTTCTGAGAAGGAACCGTATTTCAATACTCCTTATGTGTCACTTATAGACGGTTTACTTGATTAAGGACGGACTGTTACAGTACCTAACTCAGTAAGTAAGTTTTTAATAATTCATGGGTGATACACAGTCCGTGACTCACTTAGCGCCCCTGTATGTGGAATAAGAATTCATCCAAAATCAGATCACCCTCCTGTACTTTCATTTATTGGTATTAAGTGACCCTGTTTACAGGACCGTCTCCCTTCGTGTCTCACGAAACTTCCGTGCATTTCTACGGTGTATAAGGTCCGACCCAAACATTCTTCGTTTCCGAAGCACCTCCACGGACCCGACTCACTCAGGACTTCCTAATTTTTTGTAAACGATCTTCTCTTTCATCCAGTCCTCGGATTCTTTATTTTAGACGTTTCTACATCTTCATCTGTCTCGAACCGTACTAGGTCTTGCTTCATCGAGTCATTCCTAATTTATATCGCACGTTCCCCCCTCACCACTTTATATTCCGAACACATCACTATACCAAACCGACACAGGGGTAAGTTTAGAGTTGAACTTAACATTGAGGGTCTTAAGGGTACACAACACCCTCCCTGGGTCCCCCTCCACTACCCAGGGCACGACCAGAAAGGGCACGATAAGAGCACTATCACTTATTCAGAGTACTCTAGACTACCCAAATAGTCCCCAAAGGCGAAAACGAAGAGAGGAGTAAAAGAGGACCGCGGCGGTACATTCTTCACGGAAAACGGAGGGCGGTACTAAGCCTCCGGAGGGGTCGGTACACCTTGACATTCAGGTTAATTTGGAGAAAAAGAAGGGTCAGAGCCCATACAGAAATAGTCGTCGGACTTTTGCCTGATTATGTGTATCGTTCGTCCTGTTCAAAAATTCCTTGGGTCACAAAAAATTACGACTCGCGATCGCCATGACACTCGTGTTGTCACGAAACGACACTGTCTGACACGACACGTTGTAAATCGTACAAATCGTAGAGGCCGGGGACCCTCGCATTACGGTCATCGTGGTGATCGTTGCTGGTTTGGGAGGGATAAAGGTATATCGGGGAACTATCTCACTGTGGCTGGGACTGACTCTTGGAACCCATCTACCTATTAAACCAGTCTTTCACCCGTTCAGAGAATTTTTGTACGTCACTATGGTCAAACTGACTTAATTTCAAAATAGTATTTCCCTACGGGTTCCGTCCACCCCTCCTGTAGTCCGTGCAGGTTCTACACAGGTTTCTTTTGGTACAGACCGAGGAGATCACAAATGTAAACCAGAGTTACGTTCATTAAACGTTCATCGAAACGGCATTTATGTTAAGGTCAGCCGTTCTTAAATGAATCTTTGATAAGTTACAGTTGATGATCGGATCCAAGGAAATTCCCACAAGTTTCTGTATTCTGTATCAGGAATGGGAACTCTTTACATGTCAGATCAACGATTCTATATTAATTCACTTGTGTGGTTCCGTCATATATTAGGTCACAAACTGTCACATAGTAAGTACAAAGTACCCTTGTAAATCGTTAATTCACTTAAGGAGATATAAGGAGGAGGAACTAGAAGACATAGATGGGTTTAGGAGATAGTCTTGTCATGTTGTTTCTTTCTTCGTTTTTCAGTCGTCTTTCGACTCTAATAGTTGTTAATAGACACGCAAAAACGTCAGAAAGGGAATAATCCCTAACACTTCTTTTATGGGAACATTAAATGGACTCCCCTTTTTTTCCATAAAAACAAACATTATGTAATAGAAGTAATAATTACTCTAAAAGTAAACGAAAGTCTATAAAAGATTTTCATTTCTGAAATTTCTTTCCGTGTCCTCCGACCCTCGTCACCGAATGTAAACATTAGGGTCGTGAAACGCCCCGACTCCGGCCTCCTGACGAACTCAGGTCCTCAAACTCTGGTCGGACCCGTTGTGTCACTCTGGGGTAGAGATGTTTTTTAATTTTTAATCAATGTGCCACCACGCACGGACATCAGGATCGATGAGCCCTCCAACTCCACCCTCCTAGTAAACTGGGACCCTCCAACTCCGACGTGACTCGGTGCAAGTGTGATGACGTGAGGTCGGACTCTCTGTCTCTGGGACAAAGTTCCCCTTTTTTTCCGTTCTTTCCTTTCCGTGTCATTTTGACTAAAACGTGATTTCCATCTTCAATAAAAAGAGATGGAAAAGAACGAGAAATTCAGAAAGGACCCTGTACAACTACTGGTCCTTATTGACATCGATCATCAAGACGACATTCATTGTAGGAGACAAGACAAGGGTTAAGGGAAGGAACTACTGTAACACGTAAAATGACCTACTGAACCAGTGTTCACTTTACCCAAAGACGGTCTTCCCTTGTCAAAGGTCACTAAACACCTAGAGAAACACCCAGTCTTCAGTAGTTTTCATCGGTGAATTTCCACTTTCTCGGTTAATTTTTATTATAAGTCCCTGTAGTATTAACTGTACAAGGTCTTTCAGACGACCTTTTGTCTTTCCAAGTGATTGTGTACTCTTAGTTGTTAATCATCGATTATGAAACCGAATTTAGGGTTGAGAAGACGATTTTACTTTTATCGGTCCCTCTGAGAGGATAACTGGGAAAAGTTATTACATATAGAACATTACCTGCACGGAGAGTGTAAGAGAGAACTTTCGTCCGAACTGACACGTACTGACCTCTGTCACGCTCCAGCGGCTCAGGTATTCGTCGTTCTTCCCGTGTGTCTTCCTCTTTCCTCTTCGAACGACGGCCTCCTCTGTTTGACCTGAAATGTCACAAGAGGCCCCACCCTGGACTGAAACTGGAGTACATATGTCTACCCGGACTGACTCGAGTAGGTACGAATACAGGCCCACGAATTCAGAATACCATTACATAAAAAAAAAGTTAACGGTAACTTTCTACACTCTTTACTTTGTACTTTTATAAATTATTAAGTCGTAAAGGTTCACAGATCTGATGACTTGTATAATAGGTTCTTTAATAAATCTTCTTTCCCTTTCCTTTATCCGTTCTCTAAAATACTCATGACTGATACTTAGTCAACAAAAGTCTCAACATAAAGAGTGTCTTATCTATGATAAAAGGGACAAAGTGTCTACTGTTTACACTCCCAGTCTATCTAATCCTTTGCACGGGTTTCAAAGTGTCGATCAGTTACTCTCTTTCGTAAAAGGTTCGGTCCAAGTGAACCGACGTTTCGTGAATGAGAAAGACTATATGTCGTACGACGGATCTACAAAATCGTGTAAACCTAATGTTTTTACAATCTTTATTTTAATACAAACACTTTCCTACCCGTAAATTTTTCGAGACCCAATACCAACAGACACCAACTTTAATATTTTACTATCAAGGGGGGTGTGTGTATGTCGTATGTGTGTGTGTGTGTGTGTCTGTGTGTGTATGTGTGTGTGTTTACACCCAATAATACCGACTCAGTAACTTAAATAAACCTTCTTGGTAGAAGAAAACGTACTGTCTTATGTCTACCGGTATTTGATAAATGGGTCTGTAAAACCCCAACTCCCTACATTAGTAGTAAACTTTGTTTTTATGTT
>S0329_HP_007_A
ACAGGAAGATCCCACTGATCTATTTATTTACTACTATATAGGTCTGTTACCTTATAATAAGTCACGATTTTTCTTTAATCGATAGTTCGGTACTTTTCTGTATCTCCTTTGAATTTACGTTTAATGATTCACTTGTCGATATATGATATACTAAGATTCACATATATTGTAAGACTTTTTCCGTCTTAATGTCTTGTCATGTTTTCTAATCACAAACGTTTCCCAACACCCCTCCCTCCCTATTTATTCATCTTGTTATTCGTAAAAATTCCGTTATTTTGATGAGATATTTTACTTCTTGTACAGTAATATGTAAACAGGTTTGGGTATCTTACACGTTCTCTCTAGGATTACATTTGATACCTGAAAGCCACTAATACCACAGAGTACCATTCGAGTAGTCAACGTTGTTTACATGGTGAGACCACCCCTTAAAATTTTTCTCACCTTCGATCCCTACATATACCCGTCCCTATACTCTTTTTAGCGGCATGGAAGGAGAATCAAAACGATACTTAGATTTTAACGAGAAATTCTTTTTAATTCAGAAATTTTTTGTTCAGATACGAGGAGAATCGGTCCTGAGAACACAACCTTCATTGGAAGGAGATAATGGTGAAGAGTAGAGGGAAGATAATACTAGACATAAAAACATAAGTAGAGACACAGAAACCAATATGTCACTTTACGGAATAAAAGGTGGAATTGAGTACTTTCAATATAAAATTCACCAGAGAAATCCAAAATGAAAAAGAGTTCATGTAAAGTTCAATAAGACTCGGTATGTTTCAGGAGATAGGGAGTTGGAATGGAGAGAGTAAAATCGAATTGAGATAAGTACCAGAAGAAAAATGAGTCGTGCACGAAAGCCTCATTAATAGAGAGGATACGTGTACTACTGAGGGTTTAGAAATTTAAGCTGAAGTTGAGGTGGGACCTAATGGTGAGACCGTAAATGAGTAAGAGTGACATATACTACCGAACTTATAAGATGTCTCTTAGGTGGTTTCAAGTCGGTTCTATGTCCTTGGTAAAATCCGTAAACCATTGTTTCTGTTACCTTTTTCCTTCGGTTTGCCTCTTATCGTTGTCGTCCTTCGGTGATGATGAAATCTTAACTTCTGCCATTTCTCTTCAAAATTGTTATTAGGTTTACAACTTCGACAGGACCCCCTCGAATCAGGTGTCACCCTACCGGTTATTCCACTCCTCGATCTTAATATTTACTCTACGTCGGTTGACGGTCTTTATCTTGATAGGTGTACGTCCGTCCCGTTCTCTCTTCTTTATGGAACTCATGAGGATGAACGAAGTAAGGATACTCTATCAAACCATTTGGGTCTACCGTTCCCGCGGGTCCTTTACATCATCCTCTTTTCCGTTACCTTGACTCCTATTTATTCGTTCTTGACCCTAAGTGTCTATCTCTTTACGTTGTATTAAAAATAAGTTGAGTAAAAAAGAATTGGGATTGTGTTCAGACAACGAGGAGGTCTCAAGGTAATTACCTTAATTGTAAATGTACCCAGTAGAACTAGTGTAAAATCAAGTGGTTATCCAGTAGTTAAGAAATGTTAAAATTGAGACCTTAACGGAAAAGGAGAAGTAGGGAGTAGAGACGACGACACTGAAAACGCAGATGAGAATTATACAGAGAAGATCATGGGTACGTTCCGTAAGAGTAATCGTCGAGGTGGAGGTCAGAAAGGAATTTACAATCGTCTTAAGACAGACCTTTTACTTACTTTGGTACTTTAAGAGGGTGAACATAAAATTTTTATCAATGGGTAGGGATTTCCTAATTCAGAATTCTGGACTAGACCGAAGATCGGGGTATAAAAAAAAAAAAAACAGTAGTAGAGAATAGGGAAACAGGTATCGGAGACGAGTCAGGATAATGTACCGAACATTGTGGGGCTGACAACATGTAAAGAGACAGAAATTCATATAACAAGAAAGACGGACCGATTAGCGACGACGAAGATCTCCTAAGACGAGACTATAGGATAAAAGACGTTTTGGAGAAGAGATTTCGGGCCTTAGTTAACAAAGGATAGTGAGTTATATGGACCCGTATTGAGATAAACATAAAAAGAAAGATATAAGTTTTATGTATGTATTGTAAATAAAGGTTAGTCTGACATATTAAAAGTTCCCGTTTATAACACAAAGTAAATGGAAACATAGTGATCTTACACCATTGTACGATCCGGATAACACGTGCGATGTATTTCTGTATAACTAACTTCCTACCACGTAAAGTTCACGAGTATACTAGGTGATTCAATCGAGATGAGACTAATGTACCCACACAAACATACACGTACACATACAAACAAAAATAACAAAAAACCACTTATAAACTGTATCTAAGACGATAAATTCACTAAATTTGTGTTGATCCTTTTGTGTCTTTCAATAGACATGCTTTGATAATACATTTTATTTTTAGTATATTAATATTTTATTGTTTATGTTAACCAATATTTAAAAGGTTATTAAAGTTAAAAGGTCACAGTTACAAGGGAAAAAAAAAAAAAAAAACTGTGTCTCAAAACGAGGGCAACGGGTCTGACCTCTCACGTTACCGTACTAGAACCGACTAGCGTTGGAGACGGAGGACCCAAGTTCACTAAGAGGACGGAGTCGGAGGGATCATCGACCCTAATGTCCGTACACGGTGGTGCGGACCGATTAAAACATAAAAATCATCTCTACCCCAAAGAGGTACAACCAGTCCGACCAGAGCTTGAGGACTGGAGTGTACTAGGTGGGAGGATCCGGAGGGTTTCACGGTCCTAATCTCTGTACTCGGTGGTGTGGGCCGGAGGTAAAAATTCAATTAAAAAAAAATTAAATTGTATATGACGGGGTCTTAGTAAGAATGGTGTTTTTTGTACTTTTCAACTACACCACTACCTACGCAATTAATCGAATTGACTTAGAAAGATATTACATGTACATCTAGTTTTGTAAAGTAGTATAGGGTATTTATATGTGTTAATAATAAACAGTTAATGTTTATTTAAATTTTGAAATTTGATATAAAATTAAGTATAATGTCGTAAGAATAAATCCATCGTGACATTCATACATCATATACGGGTAGAGATAATACAAATGTCACTAAAAGATGAAAGAGGATATAATTTCACTACACCAAATCTTAATTATATTTCTACTTTAAAAGGTTTATCACATAACCCTTTAAAATCAAAATATCAATTAAATTTAATAAATTAAAAATTATATTTATAATAATGGAAGAACTGGTATCAAATTTTTATACTGATTATTAAAAATTTAGATTTACTCTTTGTATAAATATTTTGTATTTTCTGTGTCTACCAATCATGGATTATATTTGATAATATAATTCTTTTAACCATCTTTTATGAGTTTTAAACTTCTCTGTTAAGTGTGTGTTTGAGTGTGTGTGTGTTAATGTTTACGAATTATTTATACCTTTCAAAGTGTTGTAGAGATTTTAAATTCCCCTATGTTAAATTTACCAAACCGTGAAATGGTGTATTTTTATTTAATTTTTATTATAATAATTTTTACTATAGTTCGTAAATTAAAGTCGGGAGGTGGTACTGGTTTAAATGTAAAGGACTGAAAAATATGTTTACAACGATAACACTGGAGAATGTCATAGATTATATTTTACTCAAGACAGCTTTCCGTAAATTTTATTAGTAAAGTCTCCCTTTCGTCTCTTTTTTTTAGTTTCCAATCATATGATTTAAAACACCGATATATTATACAAATTGTGTCATCTTAATTTCACCGACTTTATTTTGTGTTTATAGGTTTTATCACTTACAACTTACTTCAACATTTCAACGTAATATACAATTTTTTGTCACTTGTTAAACATGTCTCTTCAATATTCGCAAGAACTAAGAAAAGAAAACCGAAAAAAGCGAAACTTAAGACATGAAAATTCATGTTCGTTTTTTGTAAATCAGGCATATATTCCCTCCGTTGTCTCATATCACATTAATGTTAACCGATTCTCAACTCCGAGGAAATAACTTGAGGTTCTCAAACTTAAGACCGAAGTAACGAATAATTGCCACACTGAAAACCGTTTATTACATTTGAGAAGTACAGTCAAAAGAATAGACATTCTACTTTTATTATAATAATATTATGGAGTGGGTCTTTCAACAATATTGGTGATTTATTTGTATTTAAGATTTTTTACATGAATCCAATATCTCTTGTGAATTTTTAGTAATCGTCGATAACATCACATGTCGTACCATTAATATCAATTCTTGTGACCTAATAAATGAACTTTAAACTATTCTCCCATTGTAAATCACAGGGATAGTACATGTATGTGTATGTATGTGTGTCACCATTGATACAGACCACTACTTACACAATTAATTAAACTAACACCAGTAGTAAAGTGATACACATACGTATAGTTTAGTAGAGGAACATACGGAACTCATATGTGTTAAAAATAAACAGTTAAAATGGAGCCACTTCGACCCCCCCTTTCTTTTATTCTAAGAGTTCAAGTAATTATCAATTCCTTCGTTTTTAAATTTTAGTGTCATAGCAAAGTATACCTAGTACAACTGATTTATATTCTTCAGTCTATAATAGTTCATAACTACTATTACACCTAGTCACCATTCACGACCACCAGTATATTTACTCTTTGTGAGAAACCTTTTACCACTGCGTAGTGGAATGTCCATATTCTTATAAGGATTGTCGTAAAGGTATTCTTGTTTAGAACGTTCGTCGAGTTTACGGGAAGTTGTCATCTTCTCTTATTAATTCTACATAAGTCTGTTACCTTAACAGTGTCGTCACTTTTACTTCCTTAAGTCAAGATACGGAGTTACATCTACTTAGAGTTTTTTGTATTATGACTCCTTTACTTCGTTCGTGTCTGTTTATTTATCTCATACTAAAGTAGTGCCATTTCAAGTTTTGTCCGGTCCGGTATTATCCACCATTTTGATATATCTATTAGTATTTTTGTATTACTCTTTGTCACACTTTCCCTCACGAAATTCTCTGTCCGTTTGTCCGTAGATTACACGACCATTACAAGATAAAGTATTTGACGTATCGTCCATGTTCCCTCCCATGAAATAATAAAAAGAAAGTTGAAAAATATATTAGGATATGTAAAGGATATACATGTTACATAAAGTGTTCACTTTACAAATTTATTACTTTTTTTCTAGTCGATACAAATGATATAAACTTTCGAATAACGATTGTTAAAAAAACCAAAAATAAAAATCGATATAGTCTTTGAAGAATTTATACCTAATATAACTTTCAGTATAAAATTATGCAAAAATATGAGTTTTTTAGATACATCATTGCCATAAAAGAAAAACTTGTATATTGACTCGTCTTTATCAAAACATGTAGAATAACCTACGGAGTTCAAATCTCTTATACTTTATATTTTATATTTTATGAGTTTGTCATACTTAATATATGGTTCATACCACCAGTCTCTTAAAGTCACCAGATCCTAAATAATGTGTGTATACGGTCTATGGACCTTTATGTTTCTCTAACACACTTTTAGTGAATCCAAAACGTAAGACTCAGACTTAAGAGGGATATAACTAGAGAATGTAGTGACGATTCTTTCACTAATAATTATCGTTGATTAACGGTCCCTATATCACACCGTACGTCACAAATACTTCCTGTATGTAACACAGAAGAAATTAAGAGTCTTTTTAGATAATAGAATTATAAATATTAACATAAAAGGATTCTTTTACAGTGTTTTAGATATTTAAAAGATCCATACGTAGGTATAAATATGTCAAAACGTGTATTTTAGTCCAACAAGTTTCTGGGGGACTTTTATATGTACTTGTTGAATTACGGGATCCCTTTCTGAGTTCGGTTCCTCCAAGAATAATGTTAGGAGATTTGTATCATATTGACACACGAAACTTTGAGGTTTTAGTTATTGAT
>S0331_HP_008_A
GTTTAACACCTTGAGTTGATTCCGAGTCTCCGTTTAAAAATCACAATGTATAGATATAATCCTTCCTTTCTTTCGTTTTATGAGTGTTTCGATTTGATTTATTTTATCTTCTTTTTATCATTTCAATTTTCGTCTTTATTTATTTTAATCTCATGTTATCATTCGTTGTTTCAATATTTAACTGAGAAAATTTTTAATTATTGTAACTATTTATGGATCTTTCCCGCTAATTGTTTTTCCTTCTTTCCCATTTTTCCTTCTTTCCTTCTTTCATACCTTCTTTCTTTTCCTTTTTTGTTTCTTCTCTCTCCTTTGCATTCAATGGTTATCGTTCTTACTCATAATGGTATAAAGGATATGTGTAAATTTCACCATTGTCCTACAATCTTTGTTGAAAAACGGCCATTTAAACTGTTAAACCTACTTTGTCCATTTAACGAATTCTTTTTTGATTGTATTTGACTTTCATTATCCTTTTGTTAGAGATCGGATTATAAATCATTTCTTTAACTTAGACAACGATTTATGGAAGGTATCTGTGTTTTATTGTCAATTGCTTTTGTATGAGTATATTGAAACGGTCATAAGAAAGTTATGAATTCCTTTTCTTATTATGGTTATAATTTTTTAAGAAAGTTTCATATCTTTGTATCTCTTATGAGGGGCTGAGAAAAAACTCCGGTTATATTGGCAGTAGGGTTTGAACTATTCCTGTAATATTTGGTAATCAGGAGTCCCTATATCTACGTCATTAAGATTATTTTAAAATCGAGTCACTTAGGTCGTTTTATATAAAATTTTTCCTTATGTAGAACTTATTTGATCAGAATAAGGTCCTTATATTCTCATTGGATTATAAACTTTTAGTTGGTTACAAAAGAAAGTATAATCGTCTTTTTACAAACACTCGTCACCCCTAGTTTACTATAAAAAAAAAGTAGACCTCTACTTGTAAACTCATTACAGTTATGATAAGTGTTATTTTGTTGTTGTTATTGTTCGGTTTCTCTGTCGTTGTTGTTTGTTCCTTTTATTTAAGAGTTCTTTGTTCCTTTTTCTTTTTCGTAAAGGAATAAGACCATTTATACTTACTTAAAGAGTAATACAAATATATTTGGTTTGGATTACTTACGTGTGTCACATTCAGCTGAATATCTTTATGGTAAACTGGGTCGTTAGGGTAATGACCCATATATGGGTTTCCTAATATTTAGTACGACGATATTTCTGTGTACGTGTGCATACAAATAACACCGTGATAAGTGTTATCGTTTCTGAACCTTGGTTCGGTTACAGGTTGTAGCTATCTGACCTAATTCTTTTACACCGTGTATATGTGGTACCTTATGATACGTCGGTATTTTTTACTACTCAAATACAGGAAACATCCCTGTACCTACTTCGACCTTTGGTAGTAAGAGTCGTTTGATAGCGTTCCTGTTTTTTGGTTTGTAACGTACAAGAGTGAGTATCCACCCTTAACTTGTTACTCTTGTGTACCTGTGTTCTTCTCCTTGTAGTGTGTGGCCCCGGACACACCCTCGCCCCTCCCTATCGTAATCCTCTATATGGATTACAATTTACTACTCAATTACCCACGTCATGTGGTTGTACCGTGTACATATGTATACATTGATTGGACGTGCAACACGTGTACATGGGATTTTGAATTTCGTATTATTTTTTTCTTAAGATTTGGTTCCTTTTCATTAGACATTACAATCTTAAGTCTCTTCATCGATGGTAACCAGAAATAACCGAACCCGACAGGTCTCACTCACCAAAGTCGTCGTCTTGAAATAAAAAGTGTCAAGACCTCCGACTCTTCAGGTCCTAGCTCCACGGTCGTTCCGTCTAAAGTAAGACTCCGGAGAACCGAACGTCCACCGACAGGTAGAACGACACATGAGAGTATTGGAGAAGAACGAGACATACACCTCCCTTTCTGTCGTTCATGAGAAAACAAAGAAGAATAGTGTCATAGTTAAGGTAGTATTCCCGGAGTAGATGATTTATAATCATAACATAGGTTTATGGTAGTGTAACGTCCAATCCCAAAGTTGTATATTTAAACTCCTGCCCTCTTTTCGTAAGTAAGGGATTATGGCAAAAGTTCTCTTTTTATTACTGACCTTTACCCATTCACGTTCGAAGATATGACAATCGGTTCAAGACTAAGAACTTTGACCAGTGACCAATATACCTACACTTGTGATTTATATGTAATGAACAGGTGAATGTTAGACACGTGTAAATCCACACACACGATTTCTTTTGTTTTTGTTTTTCTTTATTTGTTTTTTGTGGGATCGACTCACTCCACCACGTGTAGACATCAGGGTCCATGAACTCTCCAACACCACCCTCCTAGTGATCTCGGGTCCTAAAACTCCGGTTGGACCTGTTGTATCACTCTGGGGTAGAGATTTTTAGTTATTTTATATATTTTAATTTTTGAGATGTCCTACAGCAAAAATATATATAATATTTAAGTATTGAAGAAGGAAAAAAAATCTGAATCCTTTACACGGTTCCGTTAGACGTAGTTAAGACTAGTGAAAAGGATGGAACCTTATCCGAATCAAACATAAAGAATTTTACAGTAGGTCCGAGGGTTTGTACTTCGGAATAAAAGCTGTACTAAATACTTTTAAATTGTGCACCTTATTAAAAAAATGTCCAATATTAATTTTTCTTGTCCTGAATCGTCCTTGAATTAAAGGTTCACCGGAAACACGTTTTATGACTTAGTAAGATAAAGTACCGGACTTGGGGATGTCACAACGAGTAAAACACACACATCCCTTTTCATAGGATCTCTGTCCGTTTGACCCGATAACAAGAGTGTGAGGAGACCAGGATAAAAGGGGTCTTTTAACATTCATCGATGACGAAAATAACAGGAAAATCCTCCTTTTGGTACTATGATCGCTTAACAGGAACTGGTTAAAAGTACCTGTATATTCTCTCTTTAACTCCCTTTGAACAAGACCTCGACTATTGGTTCACTACAAATAAACATTAGAAGGGGGACGGGTGGGAGAATTTCCGTACTCGGTTCTTCACTTCTATCTTTCACCTAGAAGTAGGGACCTTTGAGACCCAGGACCAAACCCTGACATCCTGAGACAGACAGGACAAACCATGGTCGACTTACACTACAGTACGTCACAGTCTTACTATGACGCAACTACGACAGGACAAAAAGTTTTCTATAAATATTCGACGTATTGTTTCCGACGATTTGCTAAGAAGGATCAACCTTAATTTCACCTTCCGTTGTTCTCTCCGTTAAAAGAGGAAAGACTTACTAGTACTGGGTACTCAAATTTTATTGAACCCGATAATTAGTGATTAGTCTAAAAGGCCTAACAGTTCAGGTATAAATAGTATCACATTTAAGACATTTAACACGTCTAAGGGTAGTAGGAAACCCCCTTATATATTATTATTTCGTAGAAATTATAGACAAAACCAAGTCATGAAATTGAGAACTTAACGGTAAACTACCAGGTGATATCAAACGAGAAGAGAGAGTTTAGTTAAGGGAAGAGTGGTCTACGTGTGCAAGACTAAGTAATAAGTGGGAGTCTAGAGTGGATTTCGAAAGATTTACTGAGACAAAACGAAAGGAGACGGGTACCGAGGTGCAAAGAAGGGGTCAGGGGTTGAGGTCCAGATCGAAATATGCTAAGTCTATTCTAGTACAGTGACAGAACCATTTTTAGGAAGACGTAGAGGAGTACCGAAAGTCCTCCTTTAAGACAGACTGAAACTTGTATGCCGGAAAGTAAGGAACCGGAAACGGGTCAATGGTACGAGCTACTGGAACCGGTTAGGTGACACGAAAAACGTGGAGTCAAGGGAGGAAACGTTTTGCCTTTATTACTTCAAGGATGGAGTATCCCGATACCACTCCAATTCTACTCTATTCCGCATATTATATAAATCGAATCACGAAGTACACGTCCGACTTCCACCTTCCCGTTTTGTCCCACATACACAGAAGTGTACCGTCTTTTCTTCTTTTCCCCTTGGGTACAGGAGTTCCGAAAAATATTCCCGGATGAGGGGTAGGTACTCTCGAAGAAAGAGTAATTAATTAGCCGAGGATTTCCAGGGTAGAGAATTATGACAACGGAACCTCTAACAAAGTTATACTGAAAATCTCCCTGTGTCTGCATCTGGTATCGTTCCCGTTAAAATCAAGGAAAAACAGTACTATGTAAAAACATGATAGACTTTTTGTATGTTATTTCTTCATAATGAATATATTGGTATTTCAATTATCCCAATAAAAATACACCCTTTGTCTTTTGTGTGTTTTTGTATGTTTATTATATTTGTCCTCAAACATTCTGAAGACTTACTCTACCGTTGTACTCGTCTTTTGAAGTACATAAAGAGATTTACCGAGAGAGGGATAAAAAAGGTGGGAGGAGTGTCATGGAATTACTTTACTCGTTGTGTTTTATATTACTCCTTTTTAGTAGTAGTTACGAAACTGTTCTCTATCCTCACTAGGTATCAGGAATTTTCAATTCTTTAGACGTCCTATCTCATGTTTTCATGAACCCAAAGTTCCTTCTGTCCCGACCGTACGTGATAAGTGAACTTTCACAAGACAATGTCCTTTGTATGTCTCCTCTGGTGTCATCTGAAGTGGGAGTGATAGAAAAGACCTCGTTACTTTCGGACACCGACTCCGTCTAGTATCCACACTGTGACATGTGTGAACATCCGAGTTTCAGTGGTACTCCGGTGACACGAGTACATCGTGGATGTTCACCCTTCTCTCCTACCGTCTCTCCCTTACATCAGTAATATACTTTTTCTATGAACGTGTGTGTACAAATAACGTTGTGTTAAACACTAAAGTTGTTATACCTTGGTCGGGTTTACGGGTGGTAAGTTACTCCCCTATTTCTGTTACACCCCACATATATATATGTGTGTGTGTTATGTTATGATGAGTCGGTATTTTTCCTTACTTAATTACCGTAAGTGTCGTTGGACCTACTTTAACCTCTGATAATATGATTCACTTCATTGAGTCCTTACCTTTTGGTTTGTAGTATATAAGAGTCATATTCACCCTCGATTTGATACTCCTACGTTTTCATATTCCAATGTTACCTGAAACTCCTAAGTCCTCCTTTCACACCCTTCCCCTACTCTCTATTTTCTGTTGTTTAACCCAAGTCACACACGACGAACCCACTATCTACGTGGTTTTAGAGTGTTTAGTGGCGATTTCTTGAATGAGTACATTCGTTTGTGGTGGACAAGGGGGTTTTGGATACCTTTATTTTTTTAATTTTTTGTTTTGTCGAATGTATGTTGGACATAGGGAATGTACGGGGGTTTAACCTCTTCGTTCACAATTGTCAATTACCTTCAAAAGTGTCTTCTGACTTTGGAATAGTCAACTAAGGTAAAGTATAGATATTTAGGTTTCGTGATTCTCTATCAATGATAGACAGAACAATGACTGCAACAATGACTTTCACACCCAGAATCCCGATGTCGTAGTCATTATAGACTCTCGACTAACCTTTACTTCTGAGAGTCCGAGGTGGGTGACGAGAGTCAGTCTTAGACAAAAAATTTCTTCTAAAGATCACTAAATATTCGTACAATCATTCTTTTTGTGACGCAATCCTCCGGGATTTAATTTTTATTTTTCTCAATTCGTCGTCAGTCCATTTAATTCTCTTTTTGGGTCCTCCAGAGTTGGTGGCCAATCTCTCTTTTTGTAAACCCATCTGGAAATGAGCGAGAGTGAACCCTCACTTTTTTGTTTCGGGTCAGTTTAGTTTTGTTTGTTTTGTGTCTCAACTTACTGAGATGTTGTTAAGACACGGGAATTCCTTTCTTGTGTAAAAACTCTAACTTATTGGTATCGTTTGTCCTGTATATTATTTCGTTCTATTTTATTTTTGTAAAGAGTCATTTTAACTGTATTTTAATAAAAATTT
>S0333_HP_009_A
CGAAGTCCCTTTACAGCTCCTTTTGATATTTTGTTCTCTCTCCTTGTGGTCATAAATTTTCTCTTGATAGGTATACCTTTTACAAATTCGTTCATCACACTAAATAAGTATTTGGTCCGGAAGAGGGAAAAATTCACGTAGACTCACCTTTCGGTAAAAACGGGGTTTCCGTAAATAGTTATGGAGTGTGAACTCTAAAACAACGAACTGGAACGTCTTCAGTTCCGGTTTCAGGTTGGTACCACCCCTCAGAATATGAGATTTATCCACGGGTTTATCGATATAGGATCACTGTTCCCGTTGGGGTTTGATTCGTGAAAAAAGTGGGGTGGAGTGGGAGTGGTCGAAGATCCTCGATGTCTCTTTCTACAGGACCCCATTTCGTTCTTTTCATGTTTGTCTTGGACATAGATTGTTACACACTAGTATGTCACTTGGAACTTATCTAAATATGGTGTTCACGTTCGTCGAAGTCACCCGGTTTTTTGGAGTTAGGTATTCATATTTTCCAAAGATTTCCCTTACCGGAGTCCACGGACCGTCTTCTTTTGCGTTTTAGAGAAACTTCTTCCTGTGCAAGTAGGATCTGGTATTTCTACCGAGTGAGCTTGTTAAAAGTTCCAACTACTGTTCGTTCGTCAGTTTTAATTATTCTGTGTGTCCTTTATTCCGTCGTACTAGTTCTTGGTCGTGTTTATTTTTCGTCTTTCTCTGGACATCACTGAAATCTACAAATTTACTGGTTTTATTGATCCTGATCGTATGAATTACTTTATTTATCGTTCGAATTTTTATAAAGGTCCCTTATCCCTTAGTATTTTCCACTGACAAGATGAGTCAAGTCAGACGTTATCGTCTTGTGGTATCTAACCCACCGAATTGGTTGTTTAGATAAAGAGTATCAAGACCATCCACCTTTCAGGTTCTAGTGTTGTGACCGTCTGGACCATAGACCACTCCCGTAAGAAGGACCAAAAGTCTCCCGGTGGAAGGGTAACATAGACGATACCAAACCTATTCGATACTGGGGTGGTTTAGAATACAACTTGAAACTCGGGGTTACAATCTTCATCCTGGATTGCCCTTCATAGACCTAGTACCCCTACTTAGGGAGCACTTACCGAACCAGGGTAGGAGCACCGTTACTCACTCAAGAGGGAGGTGATTAAGGGTCCTCTCAAAGGGGTTTTCGACCAACAGTTCTCACGTCGTGAAGGGAGGAGAGAGGGGGTCAAACTAGAGATGTGTGACCGAAGGGAAGTGGAAGACGTACCCGTCTTCGGACTTCGGGGATAGTCTTCGTCTACAGTCTTACAGACATATTCTTCTAATGAAGAATATGTCGGACGTCTTGACATTCGGTTTATTTACATAAAAGAAATATATGGTCGGAGTTCATAAGGAGGTATCGTTGTTTATGTCTGATTCTGTCATAAGAGTATACCGGTTCTGTCACTAGGAGAGAAAACACAAAGAGAACTATTCCCAGGATTATGGTAAGGACTTCCGAGATGGGAGTACTGGGTTAACGGGGGGTTTTTGGGGTGGAGGGTTGGGGTAGTGTGGTAGTACGACCCCAATCTTAAAGTTCTTTACTTGAACTCCCTTGTGTTTGTAAGTCAAGTATGTCTACTGTGTCTTCTAAACTTTTCTTCAGTTCATCTTCACGATCTTTATTTTTCATATCGATCATTAGTTTTAATTTTGGGTCACCGGTACAAACCATTGTCTTCTCTTTTAACCATTTAATCTTCTATCTTTTTCTTTTTTTTTGTCTGGTTTTACACTGTGTCCTCCGTTTTTCTACCTTTTACGTCTTATTTTTCTCTACACCACCCCCCATTACAGTCGTTCTACCTTCTTATCCTTAAAGACTGTGTGTAGGGGAATTTATTTATAATTAAACTTGTTCATAGACGTTCGTTTTGATGGAAGTGTTCTAGATTACTTATGTCCACTCTTTAATATCGTAGACCCACCTCGTGTCTTGATTCTTTTATGAGTAAATTCTGCATCTTTCTTGTCAAAGTGTGATGGGTACAGTGGGAAGAGACATGACGGGTGCGTCATGTCATGTTTCTCTTTACCGGAGACGTACCCTATCCTCTCACTTCAATCGTGTTTTGAAATGGTCACTGGGGTCGTGATACGAGTGGGATAACTTAAAGTTACGGTTCGACCAAAGGTGCCAAGGTTCGAAGTACAATCGGGGGAGTCAAGATTCGAGGACAGGAAGACCTGGGTTCGTCTTCCTGATGGGTGGGTAATTGAGTCCGTGGTCAGATCGGATGGGTTCCTGAGACCGTCATCCGTACGAGTACCTGGGGTGGTCGACTGACTTGGTCTTAGGGACCTTCCCGATTGGTTACTTCCCAAAGTGATAACTTCGGTCAGACCTTGAGGACTTTCTCCATGAATGAGAAAGGTTACGTGTTTGTGGTCTCGGTGTCTTTTCGTCTTAGTTCTTAATGTCTGTTCGTCGTTTTGTTTTATGGTGGTTTCTTGTTTCGTGATCATTGACTAGAATGTTGTCGAGGATTCTTAAGTTTCAGTGACAGAATTCTTTCAAGTCATGGTTATGTACTTTTTTTGTACTGCAATTCGTCTCTCTGTCTTTATTTTTTTTTTTTTTAGGTACCGACTCCTTATGTCACTTACTTTACTTGTTACGTTATCTCTCATTATTATCTGAAATAGTTCGTACTGGGACTAGAAAGAACTAGTTCTCTCTTAGATACTTGACTTTCTGTCCTGTAAACTTTAATAGGTCAGTCTCCTCTTTTTTCTTTCATTTTCTCTTTTCTTTAACATTTTCGGACACCTTAAATATTCCATGGTAGTTTTCTTGTTTATACACGTAATTTCATTAGGTTCTTCTTCTTTTCTTTCTCTTTCCTCGTCCCATTATATATTTCTTTATTACTGACCTTTGAGGGGTCTAGACCCTTCGTTATACCTGTAGGTCCAAATACTTAGGACTTTCAGAGGTTTGTTTTAGTTGGGTTTCTTCTGAAATAGTCTATGTAATATTAGTTTGACAGTTTTAGCCTCCCTTTAAAAAATTTCGTCGTTCTTTTTTCTCTAACAGTGTGCGTATCTGTGGTGGTTATTCTGGTAGTCGTATACAGACTCGTCTTTTAAACGTCCGGTCCTCTGTCACGTCACTGTGTACTTTTTACGACTTTCTTTTTTTTTTTTGACAGTTGGTTCTTATGAAATGGATCATTTCGACATAAAGTTTACTTCCTCTTAATTTCTGAGAGAGTCTGTTTGTTCTTGACTTCCTCAAATAACAGTGATCGGGACGGAATACTCTTTACGATTTCCCAAGAAGTTCGACTTTACACTTCTGGGATTATCATTGTTCTTTTATATACTACCATTTTTTTTAGTTACCATTTCCATTCATAAATCTTTTTAAGTATTATGAGATTATGACATTACCATTATTACATTCAGTAAAAATTGAGACTATATTTCTAATTTTCTGTTTCCGTAAATATCAATGTTATTAAACAATTACTCATGTAGTATAAATTTTCAAATTAAATACTGTCATTTTTGTATTTTACACCTCCCTCTTTATTTTTCATATCACAAAAGCATTCGTTAGTTTCAATTCAATAATCGTATTTTATTCCACAATGTTGACATTCTACAAAATACATTCGGAGTACCTTTATGTTTCGTTTTTGGGTATTGTTTAAGGGGGTTTTATTTCTCTTTCTTTAGCTTATTATGGTGTTGTCTTTTAGTAGATTAGTGTTTCCTTCTGTCGTTTTTTCCTTTTTTATTGTTTCCTTGATGTTTTTTCGGTCTTTTGTTACCTGTGTTGTCGTTACCATTCATAAATGAATAACTATTAGTGAACTTTACTTTTAGCTAATTTAAAAGGTTGGTTTTCTGTATCTCCCTATTTTTTTATTGGTTTGATATACGGAGGATGTTTTGTCTGAGTGAAGCCGAAATTCCTGTGTGTTCCTATTTGTATTTCTTTACCTTTTTCTATAAGGTATGTTTACTTTTGATTTTCTCTTGTCTTCATATCAATATGAATATAGTCTGTTTTACCTGAAATTTTGGTCATTTCTCTCTGTATCTTCAAGTGTATATTAAAAAAATTTCCCCAGTTAATTAGTTCTCTTATCTTTGTTAGTATAGGTTGTGTGACTTCGTGGGTATACTTATATTTCGTTTATAATTGTCTTGAGTTCCCCCTTTATCGTTATGTTATTACCATCCCCTAAAATTATCGGTGAAAGTAGGTTTGTCTTTTAGTTGTTCCTTTGTAACCTAAACTTGATACGAAATCTGGTTTATCTGGATTGTCTAATTATATCTTGTACATAAGTTGTCGACATCTTATATGTAAAAGAAGTTCTTGTGGTCGTCTTTTATGTAGAAGAAGTTCTTGTGTGTTTTGGAAGACGTCTTATCTAACATACAATCTGGAAATCCATCTGATTCTTTTTTTCTCTTCTGAGTTTACTCATTTTAGTATTTATTTTCTTCTCTGTAATGTTGACTATAGTATTTTTATGTTTCTTAGTTAGTATTCCCTGATGATACTTGTTGATATACGGTTGTTTAAATTATTGGATATTTTTTCACCTATTTAAAGTTCTTTGTATCTTGGTTGGTTCTGATTTATTACCTCTTTATCTAGTAGACTTGTTTGGTTATTACTCATTCCTCTAACTTAGTTATTAGTTTTTAGAAAGTTTCTTTTTTCAGGTCCTTAAAATGATTTGTAAATTTCTTATTGATTATAGTTAGGAAGAGTTTTAGAAAAACTTCTTACTTAAAAAGGTTTAATTAAAATATTCCGGTCGTAACGAGACTATGGTTTCGATCCGTTCCTGTAATGTTCTTTTCTTTTAGTATCCGGTTGTCGGGACTACTTGTATCTGTATTTTTAGTAGTTATTTTATTACCGTTTGACTTAATTTGTCGTGTAATTTTCCTAGTATGTGGTACTAGTTCACTCTAAGTAGAGACCCTATGTTCCTATAAAATTGTATGTGTTTGGTTATTTACACTATGTGGGGTAATTGTCTTACTTTCTATTTTCTAGTATTCTAATAAGTTATTTCTTTTCCGTAGGCTACTTTAAATTGTAGGATAATATTATTTTTGAGAGTTGTTTAATCCATATCTTTCTTACACGGAGTTGGAGTATTTCTGATACACACTATTCGGGTGTTGATTGTGGTATGAGTTGTCACTTTTCGAAAAAGAGATTCTAGTCCTTCCTTTTTTGTTATGGGTAAGAACGGTAAATATAAGTTTTAACATAACTTTCAGTATCGGGCTCGTTGATCCGTTCTTTTTGTTTTATTTTCCGTAGGTTTAATCTTTCTTTATTCATTTAAATATAGACAAACATCTACTAACTACTACCTACCTACCTAGCCCCTCCGTCCCCCGTCCCTCCCTCCCCTCCCTCCCTCTCTCTCTCTCGCTCTCGTTCTCTCTCTCACTCTTTCTCTCTCACCTCTCTCTCTCTTTCTTGGAATTCCTGAAGTGGTTTTTTGACAATCCTGACTAGTTTCTTGAGTCATTTCAACGTCTATGTTTTAGTTGTATGTCTTTGGTCGATACAAAGACATGTGATTGTTGGTTAAGAGGCTCTTATTTTTTTTTAACAAAACTCTTTTGTTAGGGTACATGTTAACATAGTTTTTCTTACACTATGAATCCTTGTTTAAATTCGTTCCTCCACTTTCTCGACATGTGGTTTTTGATATTTTATGACTAAATTTTTTTGACTTCTTCTGTATTTATTTACCTTTCTATAGGGTACAAGTGCTTAACCTTCTGAATTATGACAATTTAACGGGTATGATGGGTTTTACTATATGTCTACATTATGTTAGAGATAGTTTTAGAGTGACCGAAAAATTTTGATCTTTATCTTTTTTTTTTATGATTTAAAAATACTTTAGTGTTTTCTAGGGGTTTATCGATTT
>S0335_HP_010_A
AAGTACATACACTACTCGTCTTAGAAGTACACAGGATAACAAACTGTTACTAAAGGGTGCACACACCTGAAGTCATCTTAGTCCTTCTTACTTCTTATCATTGTCCTTAGTAATTACGAAAATGTTTAAGGTAGAAGTTAAATAGTTGTTATGGTAACGAACCTTATTTTTACTTACAACAAAGTGTCCATGTATTTTGTAGTGTATAAGACATCAAATCCTAAAAAGTCTCTTTCCTTAAGTCAGAAAAATAATTCAAAAAGACATTCGATTCATACATATACAATTGTATTCTTTATAACTCTATAAAGTTTTATTTAAATCTTGTTAACCTCCGCTCAATTGTTCCTGTCAAAATGAAATCACTAAAACATGTTTTATAAATGACAATGGTATAAATCTTTATATAAAACTGGTTAAGACCTGTTAATAAAAAGAATTTTCTTTATTAATATCAAAAAAAAAAGGAAGTCTACGCCATTCAGAAATATGATAACACACTTGGATCCACAAGAGGAGAATTGTACTCTCCAACCTTATTAACTTTAGTACGGAGAGTGTAATAGTTTTTTTTTTATATTGACACAAGTATATAACTGAAGTACATTTTCCTTATCTGACGAGAAGTATCATCCACTCGAACCTTTCTTTTTTTTATAATCATTCTATCTACTTCTCGAACTTTCACTAATTTTTCTCTACTTTGGTCTTTCATATTATTCCTGATGCTGAAAGAATTTTCCCTTTAACTCGGTACCTTTTTATAACTATACGTTTTATATTTTCTATGAGATAATAGACCTATCAGATTTTAAAGTTGTATACGACGTTACGAGACACTTATTCTTTAGTCTATTACGTTACTCACAACGTGACAATTGACCGAATAGAAGACGGTATATCCATGTTAGAGTCTATGAACGGAACAAGTTTATTAGTTTAGTAGTGAATATAGAGTTACGAAGTATATTCCAACCAACCCTAAGGGATCTGAAATTATGGCTTACACTAATTGACAATAATTTTTTCTCTCTTTGATGTTACATAGAAAGAAGTCTGTCTTATATCAGTCCCAATTAATAAAAGATTTTAAACCATCTGTTACATCGTACCGTCAACGTGACACCTGACCACCTTCCGGACTGGAACAGATGTCAGTCGGAGACGGTAAACATCAATGTATTGATCTTGTTTTCTGGATTGTAGACCCATAAAGACATAAGATTAAATATTATACCTCTATTATTATGATACATTAAGTATTCCAATAACACTTTCGTTTTACTCATTTATAAAATTTTTAAGTATTTATCATACATCGTGAGTCATTGACGATGTATACGTTAACGAGTTTATCATTTTTAATAACATTAATTTATAAAACAAATTTAAACCCCCCCCCAGGGTTTATTTTAATATGTTCGAAGGGTCACTACGAAGTCGTATGGTAAAGATTTTTATAAAATATACAAAGGGGTTCCCGATCTCCGTCAGAAGAAACACTCTGATTTCTCTTGCTAGAACATTTTTTACCGTCTTAGTGCTTCTCACACGGATTGATTGGTGACAGAGAGAGCACGTACCACGTATCGTTACACGAAACGTGCATCATTCACGAATTATACCTTCTTTAGTGTGTATTTTGTCGTTTATAAGTGTTCGGTAATTATAAATGAAAATTCTCAGTTTTTTTAGTCCCCATATGAGGAAAAATTAGAGTTATACACTTTTTAATCTTTAAGTCTTACCGATTTAATTATTAACTAACATACACGACTTTAAGGGGAATTATAATGAAGTTTGTGCTAAAATGATATGTTTATAAAATGTACGTGTCTTGATCAATTCTGAAGTAGAGGACCCCACCTTCGGGTTCACACCGTCTCATCTTAGAAGATGTACAAGAACGACTCTAAAGAACAGCGGAGTCAAATTTCTGGACTCTCCGACTTGTCAACCCTAGGGAGATTATTTTTCAAAGTACAACGCGTTCCGATACTTTGACTATAAGTCAGAAATGACGAAGTCCAACTTGAAGGAAGAATACGTATAGGATTTAATAGATTTTCACTAAGTATTCTTTTGACCTAAGGTCTCTCTCCGTTTTCTATGTACCCTAAATGATGTGGATAGTAAGGTTCTTTAACCGACATTGTGAAAAGTCACGAAAATATGTTACCTTCGGACATATGAGGGTGACCTCAACTCTCCTCGACTAGATAGTCTCTTTCGTGTACTAACATCTACATAAATAGACTTGTAAGTGTCGGTTGAACCGATGGGGTCGACGTGTACCTTCTCACTTTTACGTTATAAATTGTTCTTAAAATAGGGAAGATAGACCTCTATTTGCCGAGATTTAAGTACCTTAATTCTGGGTCCGTCAATTCTGATTCTTCTTTTACAACATGTATTTACCGAGACACAAGAGTGAGACGAATAAGTTTAAAATTGTTTAGAAGTCTCGATTCGGAGTAGAAGACTCTTTTAAGGGTTCTTTTGTTGTCGGTTACCTCCAGAACGAAAGAACCATTAGGTATTCTTTATACGAAACACGGTTTGTAAAGTCGTGTACGAATAAAGGTCAAATTTGTAAAAGTAGAAGCATGATCATGAAAAGAAATCAATAATTATACATATCCAGACTAGGAGAATGATGATAGTGTTTAAGGTACTTCTGTTTATGTCGTAATGTGTTATGACACGGGGGGTTTTTATAAAAATTTAATCCACTTAGATAAGGGATATTATTACAAATTATTATATTATACAAAAGGTTTCTGATAGAAAATTTAATCCCAACTTTCTTAATTAACGACATGTTCGAGACTCTTATATAAACGTTTTGTCTCCATTTACAAGGAATATGCACACTCCGACTGACCCCTCACTTCCTCCCAAAAATAAGTTTAATTTACAAGGATCTCCATGCTTATAGATGAACCTTCTTTAATCTCGTAAGACTTCAACAGTTAGGGAATACATTTTACGAGGTACCTCACAATTCGCACCACAGGTGCGTAGGTGTCTTGTGTAGTTTTTCCCTTACCCCCGTTCTTCTGACACTCATCTCTTCCTTTATTTACTCCTACTTTTTTTAGTCGTCTTGAGTGAGTGGGGTATTGATGGACATAATGTGTGGACACATACACTTGCTTACGGATTTTTGTGAAGACGAGAGAAGGTGACACGTGGAACGACAGGTCAAACTCGGGTGTTAAATCTTCATTGCAATAGAAAGAACTACTCGTGGATATCTCTATTTAGTTCATTTTCCGTGACTTCATAAAATAGAACTCTTTAACGTTTGTACATCTTAAGAAGGTCACTAAAAAAAAAAAAATCAACGTTATAGTTGTACTTCAGGACCTCTCTTCTCGATTCTATAAAAAATAATCTATAGAAACAAAAGATGTCGTAACACGGGGATCGCATGGAGTGTTCGAAAGATGTTATTTCTACACGTACTTATAGACAGTCAGTTCAGGATTCCATAGACCCGTGGTAAATTAATTCTTGAGTTGATGTAATTGAAAAATTTTTAGACCGTCGTCATTGTTAACGACAAAATATATAATTTATTATAAGTACACCAGTTTACTCTTTCATACCTTAACGAATGATTTTGTGAGAAAACTCTTACTAGAAAGAGTAATCTACCAAGGTCTCTCCGTCATTACAATGTTACAGTCGAGTAAAGTAACATTCGCGTGTCTACCCATTCTACTCACTCGTAGATAAATACGACGCGGTCATTCTCGAAGGACGGGTTGTCGGTACTTTGTTTGTATAAGAGTAGTCATGACATGGGGGTTACATTTCGTCTTAGGTCTAATGAGAGTCTTTTGATAATACCGAGAAGAAAATCTTACTATGTTTTACTCGGTACTTCTCTCATTGATTCCGAGTTTCCTCTCACCTTGTTGAAGACTAAAATTTTATTGACTGAATGTATCACATAATTTACTAAAGTGTTGTAATGAAAAATTTTTATCTTAAGTATGTTGGTTTATTAATAAGTCTATTTTCTAAACACTTTCAGGACTGAAAATTTTCACTTCTACTTAAAATTACTAATGTAATAGACAAAAAAATTAATTTAAGTGTAAAAATTTTATATTAACCTCAAAGGTCTCAGTATCTTTTTTATTACACAATGATCGTTTTGATAGTACTTTACTAGTCAGATATTTTAAGTTTAATTAAACCTTGTAATAGTTCCAGTTCTTTTGTAGTAAAGATTGGTTAGTCATTTTTAGTTAAAACTTTCCGTAACTTTTTTTACATATCGTTTACTCAGAAGAAATATAATTATGGTGTGATATATGTTTAGTGACTCTTTTTTATACAAGTTCTTTGAATGATTACGTTGTAAATTACAATAAAATAAATAGGTACGTGTTTTTATTCCGTAACTATAGTAAAATAAGTAAACTATTAAGGTATGAATGTTTTAAAATTAGGAAAATTTTTTCAAGTAGATGGTTATGGTTCAAAATATGACTTTTTTACTTTCGTATAAAGTGTAGTAGTTAGAATTGGGGTGTTATAAGGTCCGTTTATTAAGAGTAAAATGACTGCTTTTAGAATGTCATTCAACATCATTAACAAAACGGACTTTTGTAAAAATTTTTCAGTTAAATGTTGTTATTCAAAATTGCAGTTGGGTCTTCGGGTAAACCTACAGAAATCTAATAATTTGTATTGGTACGCACATATGTGTGTTTATATGAAAAATTGACAAAAGTCTTGCTTCAGAGTGTAATATTTTTTTAAGATTTTAACTATACTTTAAATTATACAAAAAACTTTCTTTGATACAAATAGAGTTCAAAGAAATCTTTTTACTTATTGTTATCGGTCCTTTTAGGATCTTATTTTGTTTTATCCTCAGTCCCATCGTGGATGATGATTATAACGTTAGTTGGAAAGCCTTTTGCATACTGGATCGTCAATCAGTGTCAGACATAGAGAGATGACCCCTTTTTCTTTCGTCCTTTGAGTGCAGATTAGAACAACGTTTATACGATCTCTAAAGAACCGTTCGATTATCATAAATTTTCCCCCTCTCAGGAATAGTTATCTAACGAAGGTCGTTCTATCGGGATGAGATTTTGACGAGTATCATGTATGTTAAGACCTTAAACACCTAAATAAAGTCTGTCCCGAAGGGCCTTTCTTTGTGTATTCGATACTTTGTGTTATTTGTCTCTACGAGGTTTTAACTCAACCGAAGAAGTTATATTGACTCCACAGATGCGTATAATGAGTGCTTGAAATACGTAATAAGAGGTGGTCCCGTATATGTCATACCCTTCTGTCCTGAACCCTTAGACTTAATTATAAGGTCTTGAGAAGAGACCGGACATATACAACCTACGGGGTCTTTTTTTTTTTTTATGTCCTGAAAGACTTTCTTATCAATTAAGGTCTCTGTCCTGTCCTATTTTTATTCCACTTCAAACATTGTAGAACCGGTTTATCTTTCTTATACGAGTTTCTTATTACCCGGAAAAATCTCTCTGTACCTCCAAGTAATTCTCCCTGAGAATAAAGGTTTAGACTCTGTCAAACTCCTTGTTTATTTATTATTATGATTATCTAATATTATGTAACTGATTTTATCTTTGAATACTCAGGTGTAACTATATTTTGTCATTTACTCGTTTGTTTATCTCCCTACTCTTAAAAAAAAAAGGTTGTACTTAGTTTGGATGTTTACACCTGTCTTATTAACTCAATCTTGTAGTGTTAATCCGTTAGTCGTAACATTTTAATCAAGTTCGTTTTTTTTTTTTTTTTTTTTCGTTGATGACTTCCGTTTTTAAACACCCATTTTACCTCTACTTTATTTATAAAATGTGTAGGAATTTTATAGAGAACCGTTTTATAAATAACTATTGTTTTTTTTTGTTTTCATTACCCCGAATATTCCTAGTGATTGTCCTACGTTATCTTTATTGTGGTATAACCAATA
>S0337_HP_011_A
ATAATGATGGACTCGAGACGGAGGACAGTCTAGTCACCGAATCTAAGAGTATCCTCGCGTTTGGGATAACACTTAACACGTACGTTCACTAGATCCAACACACGAGGAATACTCTTAAATTACGGATTACTAGACTCCACCTTGTCAAAGTAGGGCTTTGATTGGGGCTGGGTTGGGGTACAGGTACCTTTTTTGACAGAAGGTACTTTAACCAGGCACTACGGTTTTTCCAACCCCTGATGACCTAATTAGGTCCATCTCACGAGTACTCAGTTAGTGGAGAATTTCCGGGGTGGAAAGTTATGACGGTGTAACCCCTAATTCAAACTTGTACTCAAAGTCTCCGCTGTTTATAAGTTTGGGATTGTTCCTCATTTGGAATTACATTCGTTTAATTTTTTAGTAAATCTTCCAATCTCCTGGGTTCCTACCTTACGTCTAACACTGTTATCTTAGATTGACATAATGTTTACATACTCTACTGGAGTTACTTTCCCCACTACCCTTACCATGCTTGAATTCATAGAGACCTTTACTCTACTGAGATATTCTGGTTTCCGTTTTCCTTGACGTAAATCCGTGCCGTGAGATCAACTATTTCAACAAAGGGTATCCCATACCCAATTGTCACGACTATGACGATATACACATACGACCTTAACTTGTTAATTCATTTACGTACCACCTACCATCCTCGGTCAAAAGAGTGACCTCACCCTCCAATATCTATTTGTTCCCCTCTTTCGATCTTACCAGGTACACCATTACGTAACCTCAATCTCTGTAGTCATTTTTGAATACAAATTGAATTATATCTATGTCTACCAATGTTCTATACACATATAGAGAGATTCATAAAGATATTTAATCACGTGTGTGTATATAAAGGAATGACACAATTGACTCTCCCGGATCTACGTAGTCATGAGGTCATCGTTACTTACATGTATCTCGGGTCTACAAGCAAAGATCAGGACAAGAGGTTATTTTCATTGGTCCCGAGGAACCTTTTTACCGACTAAGATCCTGACGTCTCTTTTATATACTCTATTCGAACCTCGGTCTTTCCTTCCTTCATGAGTCCTTTTTTTTTTTTTTTTCCTCCCTACAGTCTCCGAGTGTCCTCGACTAACTTTCTCGACCGGTTTCAACGTTGGTAAACTTATTGTTTTATTTCATCATAACCTAATATTATTTCACCTAATAGTATATTTAACATAATATTGTTAGACTTCGGGTGTCTATTTTATTTACAGACACTTAGGTATCACTATATTTATTAACTTATTTAATTGTGTACCTTCTCTTCTTTGATTAGACACGTCTTAAAGTTTAAAAGTATCTAGGAGACAAGACTTTCTTACCTCGTATTGAGGGGTGAGAAATACACACCCGACGCAGATCACTGAAGGAAACTTTCTCATGACATATCCTTCCTCCTTTTTTCAATCCGAAATGTCACCTCTTTACACTGTTTGTGGTGGAGTCGGTCCTTTTGTTCTGGTTATAGGTGTCAGTATTTGGTACAACTACAATACATGGGAACTATACTACACTACTTTTACCGTGAAATGGAGACACTGGAAGGAAGGTCTTTGGGTATTGATATCGGATTCTTACTTTTTTACAGTTAAGATTGTCCTCCCGTAGGATTTTTTATGAACTGGTCATGAGGAGTTTTGACAGTTTCAGTATTTTTTTGGTTCAGACTCTTTGACAGTGTCGGTTCTCTTCGGATTCCTCTGTACTTCTGTTTTGCATTACACCTTGTCTATCTCATACAATTCATGTTCGATTTCTTTAGACTTATTTGATACCGAAATCTGTTTTATATCATTATAGTTATTATATTGTTTTCATTATATAGTGATTGACATTCAATCATTATTATATAGTGATGACAGGTAATTAAAATTCTTAACATGGTATGATTAAATTCTACAATTATTCTTTTTTTTCACCCGTACCCTATATGCTTTTGAGACATGAGGGAAACGTTAAAAAAAAAAACCATCTAGATTTTGATAGGATTTTTATATATCACAAGTACTTCCCAACCCCCACCTTTAGGTTCTAAAATACTCTGTGCTTACAAAGGAGGGTAGTGGTTCTTCTATCATCATTGAATAGACTGATTCGAGACATCTTCGTAAACCTGTCCTCCGTTTCGGGTTTCTACTGATGTCGTGGACTCTTGAGTTTCAACAACCAACAAAGGTCCCGACTCTACTCTTTTAAATCCTCTTCTGTCTCGAAGGAGGATTGAATCCCTACGGACCGTCCCAGTAAAGATGAAATAATTTTTCCCCAGACAGAGTGATCATGTTCACAGTGACTTTCAAGCCACCAGAAAAGTTACTGAAAAGAGACCTTAACGTAGATAGGTACCAGTGGATGCCTCCAGAAATATGGTACCCGAAAACATAATCAAGAGATAACGACATCATCGTTTAGTGTTTGAAACGCCGTATTGTGTTATGTTTACATAATAGGAACGTCTGGACATTCAATCTTCTGGTTGTACCCAGAGTGACCCGATTTCAGTTTCACAGTCGTCCCGACACAAGGAAAGATGACCGAATCGCCCATTAGGTAAAAGAAAGGAAAAGATCGTAGACCTCCGACGGGAGTAAGGAACCAGACACCAGGGAAAGGAGGTAGAGTTTCGGTCGTCACCCCCGTTCCGAGTTTAGGGAGAGTGACGTATGAGATTTAGAGGAGAAGATGAAAATTCAAAGGACACTAAAATAATTCGGGTGGACTTATTAGGTCCGGTTAGAGGGATAAAATCCTAGTCGACTAATCGTTGACTTTAAGGGGAAACGGTGTATTTCATTGTATAAATGTCTAGGATCCCTAATCCCGTACCTACCGAAACCCTCTCACTAATAAGACGGATGTTATCGAAAAAGACAATTCCCTTGTTCAAGACAAGAATTATGGGAAGAGATGTTGTATACCCAAGTGAAAAAAGGGTACACTCTAACGGTCTTCTTTTACGTTTTAGACGTGGGGGGTTGGGTCAGGGAATTTGTTCTCTTCAAAATGATGTAAATTGATTTTCCTATGAACAAAGTCACCAATATTATACACCGAAGTCCATTTGTACCCTTGGTCGAGAACCACCGGAGTCGTCTTACAACCCCAGAGTGGTGTGAGAGAACATGAACTGTGTCGATCAGATCAGTGGCTCCAACTGTATACCGGGAACCTCGTGTCGGTTTTTTCTCTTGAATCTCCGCCACAACACTACCCTCGACTGTCGTCCTAGATATCAGGGTTCAGGGTGTCAAAGGTGGGTAGAAACAAAACCAGACAAAGTATCCGAGACGTCTCAACCTTCAGACGGTTCGTTTACCGGGGATCCGTGAATAAGTGACAAATCGGTTGGTACACTACGCCGACAGGAGGTTAACGAGCATCCGTGCCTTCCTCTACCTTCGTGGTAACCTACCGAAGTCCGTCAGCTTTGTTAAACTCAACTTTGTAATAAACTCCAGAGTACATTCGGTACCCTCAATTTAAATTTGTGTTTTGTCCGTATGTCCCGGGTCCCTTGTTATAAGTAGTGACAAGAAACAGGAAACGGCACGGTATGGGACAATAGAAAAATCTAACTCTTACTCTTGGTAAAGGAACCAAATTTTCAGACGAGGATGAATCTCTTCTTCACGGTACGGAAACACGCACCCACACGTAGACACACACAGGTGTACGGGACTCGTAAACATTGCCGGAACCCCTCTTGTATCTTGAACTGGACCATTCGACCGATTAATGTATCCTTTACATCTATGTTATTCGGTGGATTTGGTTCCTGTCGGTCCCACCTCGACCGTAATGAATAGAGTGTCTAAGTATTCGTACATACCCGTAGAGACCACGATCCTCTACCCAGTCCTCGATACTTATGTTTCTGTTCCTGGACGGAAGGTCTCGATCAACCAAGGATTTCCCGTCGGTGGAACAACCGGGAGCCTCGGGTCGTGTCACGGTCCATGGACTATTCGTGAATAATTCATGGACCTCCTACAAAATTACACTCTCCCCCCCTGTGACGTAGGGCGTTTGACGTTACGTTATACTCCCGGGAGTGTGTCAGGACTTGGTTCAGGACTCTCGTCGCATGAGAAGGTCCCAACTCCGTCGTTATCTACTCGCAAAACCTCGGTGTCCGACAGTCGTCTTGGGATTCGTTTCCGTGGACCACTTCGGAACAGTAGAGTGACCGGAAGCAGAAGTACGTAGTGGACTCAATTCAAAGGAGAGAAGTAGAGTAAGAGACACCGAGAAACTGGAAGTACAGATATAGGAAGAATAAATACTTAGGACTTGTCGGTCAGTAAATAAAAACGTCACCGAGTCACGACGAATTTTTCACGGTGTAGTTGATGATCAGGTGACTTAAGGATTCTCCATTGGAACCTTTGTCGAGAGTCACCCCGATCATTCGTTTGTCTGTACGACACAAGACCAACCTAGCTAAACGACCACTCAATTAAGACCCAAACAGACTTCTCAGCCACCAAATGGGACTTCTCGTGACAAACACCTTTGAGAGAGGACAGTAGCTACTACTACTACCACTCCCGTGTGTGTAACATACAGGGAACATAGTCCACGTAGCTATATTGTGAACCAAAAAATGTACATAATTGAGTATATTAGAAACGTTGTTAGGTTACTCATCCATGATAATAATAGGAGTAAAATGTCTACTCCTTTTACTCCGGGTCTCTCCAATATATTAGACTTGTTCCGGTGTGTCGATCTTTCACCTCGGTTCCAAACTAGGACTCGGTCGACCGACGTCTCGAGAGTGTAGGAATTGTGATACGATATACAACAGGGTCAAAATACATCGTTGTAAACGAAAGATATGCTTTTACAAAGCAGGTAATCCAATCCGTCTCCTTCACGAGGGGTTTGTGTTACGTATAGAGATTTTTTCCGGACTTTTATGTATAGTGTGGTAAAAACGTTTGGTGTAAACAACACTTCCGTACCCTTGTGTCAGTGAAGACGTAAGGGTGCATTTCGGTCCTCTTTTAAATTACCTCTTATTAGAACGTATTCGATTCGGGATCCCCAACGGACCAGTAAGATACCTCCGAGTCGGGGACGTTCCTGTCTAATTTTTCCTCCACTATAAACTCGTCACAAAAACAAACAAAATTTATTACCAACTAAAAAAAAGACTGATATTTTCTTTTTGTACGAGAAATTCTATTGAACCTTTTATAAAAATTTTTCTCTTTTATTAGGATGACGAATTTGAGACAATGTACAATATAAAAGAGTGTTCACACAGATACAAAATATATATCAAAGTTTTGTATGACCCAAGATATCGGACGAAAAAAGTACAGTATATTAGAACAATATAAAGATATACGGTATTTTTATAGTGAAATTCACCGAAGAGTTAGACATAACTTCCATGTGTGGCATGTATTGGTAAGGCATTGACAACTTGCAAATCCATCAAAGGTCAAAAACCTTCCCCTGTCAACCCAGTAAAGGGTCGATACTTCCCACTCACCCACGAGTGTCCGTCTGGTCGTTCCTTACACCCCGGAGACCCTTGAGCACGTGTCAAGATATACTCTCAATCCCGTGTGCGATAAAAGAAAGAAGAAGAAAAAAGAAAGAAGAGAAAAAGAAAAAAAAAACTCTGTCCCAGAGAGAGACAATGGGTTCGACCGCACGTCATTATACTAGTGTCGAGTGACGTCGGAACTGGAGGACCCGAATTCACTAGAAGGGTGGAATTGGAGGACTCATCGACCCTGATATCCGTATAAGGTGGTACGGGTCGATTAAAAACATAAAAAACAACACCTCTGTCCCAAAGTGGTACAACGGGTCCGACCAGAGCTTGGGGACCCGGGTTTTTACGACCCTAATGTCCGAGTTCGGTGGTACGGGTCGACCGTGTCCGATATAGGAAAGAGAAAGTACCCATTCCTTCGGTTG
>S0339_HP_012_A
AGTGTGATATTTGACATCTGTTAGGTGCAATGTTATTTTTGACCCAACCCCGGCCCGTGTTACCGAGTACGGACATTAAGTCGTGAAACCCTCCGACTCCGTCCTCATGACGAACTCCAGTCCTCAAGTTCTGGTCGGATCTGTTGTATTGTTATGGAACAGAGATGTTTTTTTCTTTTTACAAGATTTAATCGACCCACACCACCGTGTACGGACATCGGAGTCGATGAGTCCTCCGACTTTACCCTCCTAGTGAACTCGGGTCCTCAAACTCTGACATCACTGGATACTACCACGGTGACGGGAGGTCGGTCCCGCTGTCTCGTTCTGGGATAGAGATTTTACAAAGTTCAAGCATTTTTTTCATACTGTCAAACGTTGTCTATCAGGTCCAATGTTGGACTACAAGTCAGAGAACGTAAGATCCCATGAAAAAGGTTTACCCCTCCCTTTCCATCCCTCTATGTTAAAAAAAAAAGAACCATTCTCCATGTTTTTTCAATGTTTTCCATGTTCCTGAAACTCTCTGTATTAATTACCCAAACAAAAAAAGGGTCCATTGGAGACGATTTAAGGACAAAGTAGTACCGATAAATTTATGTACCAATAACTCATTAACCGTAAGACTAAAGGTCCATTATGACTTATCGGAGGACGGAGTCGGAGGGTTTCACGACCCTAATGTCCGCACTCGGTGGCACGGGTCGGCGTTGAGTTAAAATTATCATTATATACCTAACAGAGGTCAGACATCACCCTTTTAATATTTTTTTCTAAGGTTTATAATGCAAAACTCCGTTTTGGATCATTCTTAAAAGTCCATTATGACCCGTGTAAGGAAAGGTACACATCTCCCTTCCGACTTTCAGTGACGGACCTCCCTGGAACTTTAAACAGTAACGTAATTCCGAATATTAATAGACAGGTTGGTCCAAACTTTCCTTGAAATCTTAACGGTTGGGTAAAAATCCCTTTGTCTCTCTAACCCTATAATCCAAGTGGATCAAGTCTTCTGTCAGTTGATGACCCCAAGTCTAAAGGATTTCCAATCCTGTTACGTCTTTTCCTTCCATTTTTACAACTTACCCCGTCGACCCTGGAGTCCCGACTTCGTTTCATCCCACAGGTATCTTTTATTCTAGACTCCCGGCCCATGTCACCGAGTACGGACATTAGGGTCGTGGAACCCTCCGGTTCCGGTCGTCTAGTGGACTCCAGTCCTCAAGTTCTGGTCGGACCGGTTATACCACTTTGGGGCAGAGACGATTTTTATGTTTTTAATCCGACCCACACCACCGAGTGTGGACATTAGGGTCGTGAAACCCTCCGACTCCGTCCGCCTAGTGCTCCAGTCCTCTAGTTCTGGTAGGACCGATTGTGCCACTTTGGGGTAGAGATGATTTGTATGTTTTTTAATCGGTCCGCATCACCGTGCGTGGACATCAGGGTTGATGAGTCCTCCGACTACGTCCTCTTAGCGAACTTGGACCCTCCGTCTCCAACGTCACTGGACTCTAGTGTGGTGACATGAGACCGGACCCGTTGTCTCACTCAGAGGTAGGGTTTTTTTTTTTTTTTAATCGGCCTACACCGTCACGTGTGGACATCAGGGTCGATGTGTCCTCCGACTCCGACCTCTTGACGAACTTGGACCCTCCGTCTCCAATGTCATTCGGTTCTATCGTGGTGACGTGAGGTCGGATCCACTGTCTCACTCTGAGACAGAGTTTTTTTTTTTTTTTTTTCATCCTAGACCATCCTAGACTCTTTATATGAGGAATTACTTTCTACTTTGTATTTCATGGGTTCGAATATTATAAGTCAATACCGATATCCTAGTATAAAAATTCTGGGTACATTAATTTCCATATTTTAATGGACGGGTTGGATTTTACTTTTCAAGTGATCCTTTTTTTATCGGTAATGAGTTACACTAATATACTTGTAATTTCAATTATTTTTTCCAAAAAGAGGAAAATCTTTAAAATCGTATACTTTAATAGAAATGAGACGTTCAGTGAGACTCTATATAAAAAATTTATAACAAATGTCAACGATAGGTCATTTCCTATGTAAAGTTTACATAGAACTAATCTGTTAGTGGACATTGTTTGTAAGGAAAGGAACTTTTACGAACGTCCTCAAGTCTTTTGTATCATTGAAGTGAAGTGACATTGTGACTATGAGAAAGGGCAAGGTCGAAAACGGACGAAGAAAAATTTCGTGTTTCTTGTGAGTAGAACAGCTAGAGGGACCGAAAGTCCGGTGAACTGCTATCGTCTTATGTTTAAGGAGTTATTGGTGTATAAATTTATTGGTGCCATTTTTATCCTCAAATCGTCTCCACAGGACCCTTTTTCTTTGTTTTAAGTCACTGGACACGTTCTACACATAAGAGGCGTAAGTCAGAGGGGATGATAGACAGGGGTGGATGGTTCGGTTGAAATAGAGAATCCTAAGAGGTCTTGTGGGGGGAGGGGTTTAGACAGGGAACGTCTCGGTGGTCAAAATGTCAGTCAAGGAACGAGTTTTTAGGAGTTCCTGAAGACATAGACAATTCTAAACGTAAACCGTCGATCATTGTCTCGGGTCTTTAGTATCACCGAATTTGTTCTATTTTCACATGAAAAGAAAAGACATGTCCTTAAGACCTCTATTCACCGTGTCTCAACCACACCGTAGCGGATATCAAGGACATAGAAAGATGAGGTGTTACGTGGAAGATAGGAGTCCTTGTTTCCTACGGAGGAGTTTAACGTCGGTAGAATGTGTGGAGTATCCGTCGGTTTTCCCCTGTCTGTCCGTCTACAGTTTGAAGAAAAGTTTACGACAGTCTTGGATCGTGTCAGGTCGTATGAAGTATTCGTGAGTAATTTAAAGTCTATGTTCTTAGTTAATTAAGATACCGTGATGACTTCATCCCTTTAAATAGTAAGTGTTTTGAAATTTATAGTTGTCATATGGGTCACGTGGTATAATCTTTGATATTTCGTAGTAAACTTTAAGAATTTTCCTGTGGCAAAATTCTATCATCTATACATTTATAGATACATTAATTGGTCCGTGTCACCAAGTACGAAGAGTAGGGTTACTAAACCCTCCGATTCAACCCTCCTGACGAACTCGTTTCCTCAAGTTCTGGTCGGTCCCGTTGTATCACTCTGGGGTAGAGATTTTTTAAATTTTAATCGGTCCACACCACCGTATGTGGACGTCAGGGTCGATGAGTCCTCCGACTCCGTCCTCCTGACGGACTCGGGTTCTCCAGCTCCGACGTCACTCGGTACTAGTACGGTGACGTGACGTCGGACCCGTTATCTCGTTCTGAGGTACACAGAATTTTTTTTTTTTTTTTTTTTCCTGAACGAACGAGACCACTCATACCCCTCTCGGAGAGGAGTACACATCCTCACCGTCGTATAAGGTCTCATTTTTGTATTATTATTTTATCACTTGTGTACGTATCGATGATGAAATACGTCCGGAACAACATTCAAGAAATGTATATAAGTTACAAAAAGAGTATCTTTCTGTAAGAATTCTGACACTTCTCTCTTCTTTTCGTCCTTTGTCTTAATTCCATAAATTCCATGAATCAGGTCCCGGACCGTGTATCATCCGTGAGTAATAACAACAACGGTTGTTTTCCAGAGTTCTCTTGTAAGTCAGGGGAAGGAGGGGGATCTATTGCTGGGAGGTATAAGACTTCGTAAGTGACTTAGAACGAGGTGATAGCACGTCGGTGTAAGGGTGCCAACTTGTTTAGGGTGCCTTCTGTAGTCATCCTTGATGTCGAGATGAGTCCATCAATTGTGGTTGGGACCCGGGGGGTCGAACCTAGGAGTCGACTCCTATACGGTTTCTATTCGCGGGTCGAGGGAGGAAGAGTGAAAGATAGTCATGAGAGAGAACTCACATCTAAACAAAATAAAACAAAATGACCTCTTCCCCTCCTCCTCTCCACCTCCGTTTTTTCCCCTTTCCTTTGTCTCTTCCATTCTACGTCCTTAATAAAGTCCAGAGTCAAACCGTCCCCGAGTATACATTTCGATAATACAAGCTCTTTATATTTTCTGATTATGAAAAGGATTTCTAACTTTGTCTTTGTCACCACTAACCTGACCCTTAATATGGAGTGAAGTTACTTGAGGTTTTCTTGAACTCAACTAACGACTTCTTCACTTGTTTATCACTAGTTAAACGACTGTTGACATTTTCGCATACCCCACCCAGTGTCGGTAATATCGAAGGACACCTCAGTCACCGGTTGAGATCCAACAATGGGGTGACATCGGTCGTCTCCAGAGAGAAAATAATTAGAAGTTAAATTTTTTTTTTTGGAGACCCAACAAATAAAGATAATAGGAAAACTTCAGAGAAAGATTTCGGTTTATTTATTACTTAGTAAACCGGTTTTGTAGAAGCTTATGACTTAGATCAGTGAATCATTTTTACTTTCTGTTTTTACGACTCGATGAACTTCGTTTTCTAAGTCATAAGTGGAGATTCGATAAGTAAACGAATCTTCTAAGTGCGGTTAGCGTGTCGGTTTCTCGTTTTGTACCCGGTCTGAGATTTTGTCGTTACTCGTTGACCGACTCATACTGTTTCTTTTCCCTCGAGGTCGATTCTGACCATCGCCCCACCTCGTCCTCCGACCGCTCCAGGTGAAGAAGCCTAGAGACCAAGTCATCGACTGTGGTTCGTCCCGAGAAGGAACTTACGTGAGGAAGTTTTCGGAGTCTATATGGTGAACACTGGTGTAGGGGAGATTGCCGGGTTCGTGATGTGTAATGTGGGAGGAATGAATTACTTTAGTTCTCAAAACCAAAAACTTTTGAGCTAACAAATACAATTCGTCGTAGTACCTCTTGATAGTTCCGCTTTCGAACTTGAAAGAAAGGGTGCAGGATAACCCTATTGGGGTTGTATTCTGATTCCTAAAGTTAATTATAATCTATTTCACTCCTTTGTTATTTTAAATAAACTTCGACGAGTTCAGTGAGAGAATAAAATAAAATAAATAAATAAGAAAACTCTGTCCCAGAGTCAGACAGTGGGTCCGACCTCACGTCACCGCACTAGTACCGAGTGATATCGGAACTGGAGGGTCCGAGTCCACTAAGAGGGTGGAGTCGGAGGGTTCATCGACCCTGATGTCCACGTGTGGTGGTACGGGTCGATCAAAAAAACAAAACAAAACAAAACAAACTCTGTCTGAGAGTGAGAATAACGGGTCCGACCTCACGTCACCGCACTAGAACCGAGTGGCGTTGGAGGAGGAGGACCCAAGTTCGTCAAGAGGACGGAGTCGGAGAGCTCATCGACCCTAATGTCCGTGTGTGGTGGTGCGAGTGGATTAAAAAACATAAAAATCATCTCTGCCCCAAAGTGGTCCGACCGGTCCGGTCAGAACTTGAGGACTCACTAGGTGGGCGGAGTCGGAGGGTTTTACGACCCTAATGTCCGTACTTGGTGACGAGGGTCGGATCAACAAACATAAAAATCATCTCTACCCCAAAACGGTACCATGGGTCCGACCCAAGTTCACTAGGTGGACGGAGTCGAAGAGTTTCACGACTGTAATGTCCACACTCGAATAAAATAAAATCAAATCTCTGTTCTAGAGTGAGACAGTGGGTCCGGACTCACCGTCACCACCTAATATCGAGTGATTTTGACACTTAAGGACCCGGGTTCGCTAGGAGGACGAAGTCGAAGGGTTCATCCATACTGATGTCCACGAGTGGTGGTACGGACCGAATAAATAAATAAATAAATAAATAACATCTTTACTCCGGAGTGTAACAGGTCCGTCCAGAAGCTACGGATTGGAGCTTACTAGGAGAAGCCGGAGGGTTCGTTAGGTGAAACCGGAGGGTTTCGTGACTCTAACGTCCGTAGTCGGTGACACGGACGGTTCAGTGGAAATTTAATAGGTCACCGAAGGGTAACGTGAATTTCAGGTTTTAAGGA
>S0340_HP_013_A
ATTAATCTAAATTCTGTATTTTATCCTTAATACTGTATCGGTCCCTGCAAATACGTTCGTGTGTAGTAATTAGTTTAAATCTCCCAGTCAACGTATAAGTCAATCTTTGTCACCGAGGAGACCATCAATACTCCAGTACTTTCAGAGTCAAACTTAAAAGAACTGAACAAAAACTGTAATTGGAATTACGAGGTTCATGGTCGTACTGAGCAAAAGAAATATGGAACCTAACTGGGTTTTTACCATTGAACGTTATCTCCCTCCGGTATTTTTATTGAATTTTCAAAACTTTTAATTAAACTGTCCTTCTAAAAGGTGATGAAAATATGACGAATCGTTAGAAAAGAGATAGATGAAAACCGTCAAAAGAAAAGGAGTTATAAAAGACATAAATTTTCTTAGTACTTCCATACTTTATTCCTTTTATTATCTCTAAACTGAGATTACTAACTATCTGTCGACACTCAATAGGTAAATCTTAAATTTCGGGATTTTATAAAATATATGTGAAAAAACGTAAACTTACGGTAAATATAAACGTAATTAAAGAGTTTCTATAAATCAAGATCTCTGTCGTTACCTATTTTTATGACACCCTAATTTTACAGAGGTGACTCTTAACATAAGACAAAACTGATTATCTTCTATTCTGGATTCCCCCGACAGTATACTAAAACAAGACGTCTTTGGTGTGAGACCAATTTGTTTATAAAGTATTATTATTTAAACTCTAAATTGAGGTACTGATGTAAGTCGTTAAGTCTTTTGTCATTTACTTAGAAATTACTAAAGACATCACTCAGACAGACTTATGGAAGACTATTTTGAATTTGTACAGAATTAACCTTTATTATGAAATACTATAAACTGAACAGTGGAAATACCGTCATTGAACAAAATAGACTTGTTTGAGTAGAAGATCTTTATGGAAACCAGAGAGTGTAGTCTATAGAATTCATTTTACTAAAGACGAAGTCTTTTACATAACACCGTTACACTGTTAAGAGAAACTCAGAAGACTTGTATCTAGAACTGTATACCCGTAAGGATCAGAGAACTCTCGTACCGACGTCACGAAACGCATCTGTATGTAATGTAGACAAAGGTAAGGATTGAATCTAAGAAACGACATACTCTTCCACCGAGACGTATCATTTGCAGAGCCCTCCCACGTAAAATAAAGTAAAAATTTTTACCAAATAAAAACACCTAAATCCCTATGTTCACGTTAACACAATGTACCTACATTGTACCTACATAACGCACCACCGCTTCAGATTCGAAAAGCACATAAGTAGTGGGCTTATCACACGTAACATAGGTTGTCCGTCATAAAGTAGGGGGTTGAGGGAAGATTGGAGGATAGAAAACCTCAGAGGTCACAAATAATACGGTGAGACAGACAGGTACATTACGACACGAATACTTTAAAATCACGTGCAGAAACTTACACTCCGCCTTGTGATACGATTGAAAGAGTTCCATGGTCGTCTTGGGACACTAGGAGGAGTATCACCTGAACTCGAGTTAAAAGGATACCACATACGAGTACAAGGTGATTTCCTACAGTGTTCTGTTTACCTCCAGGTCCTCCAGGCCCCACCGTAAGTTACTAGAAGTCGACGTAACCTAATATACCACTACAAAGATTTACAAACAGACTTAGATATAGTGTAGTTTGTATGTCACTTGTTCACGCTTTATATCGGTCGGTCGGTCTACAAAACGTATATTAACCCATTTGCACAGTTGTATCCCACTTTGTAGACCTTCAAAGTTCATAATAAATTGACTGAAGTTCTTTCTTCTGTAACTATACTTATCGATTGAATTTTATTGGTTCATTTTTGTTTTTACAAAATTGTGATTCACCAGTGTTAGAGACTCAGGGAAGTGTAAATGTATTTTGTCCCACCTTACAAATTCCGTGTGGTGGTACGTCCACACACCCCACACCACCCCCTCGTCGAAGAAATAAAACACATTAGATGCATCAGCAGAAAGACTTAAGGGTCGTAGACCAAACCTCTATCCCACTCCCCCCTACCTGTCTATCGTAAATTAACTTTGTCAGACCAAACCACCACGACGTGAAGAAAACCAGACCTACTGACCTGTCCTTATGAGTCAGAAGGTCTACACTCGAAACGGACAAAGAAAGAGATACGAAACGGATAAACCAACCTCCACACACATTACATACCTAGGACTCCATTGTCCCCTTCCTGACTTTAGGAATCCACACCATTGAACATCGAGGGAGTCACAGAGTACACAGGAAAGTAGACCTTTACAAACCACCTTGAACCTGAGAAGAGAAAAAGAGAGAAATAACTCCGAGGACCGTGAGGGTCAACTGAGGTTGGCAACAGTAAAGACCGAGAGAAGGTAGATCAAAATCAGGACCACCACACAAGACACAGGAGACACATTCACGATGTCTCCGAGACAACTGAAGGGTTAGTCCCGAAAGTCGATGACATCGAAGGTTACTACAGTAGTTCCTTGGCTTCCGTGAAACCTTTTCATTTTTCTACTACGTTCGACACGGACGACAGAGTCGTCATTGAGTCCAACCGTACGCACATGTACGTTTCGTCGGACCAGGGTCCTAGGGTTTAACGTTTACCTCGGTCTCTTTAAGGAGAGGGAGTGACAATAGAGTCAATCGAGTCTTGACCTTTTGCACTTCTTCTGTACGGACTGGATGGACTAGAGATAGAGAGGAAGAAAAGGTTGTAGAGAGTCCAACCTTCCAACATTCTAAAAGAAGATCCAGTAGCGGAGGAAGGTTGAAGTACTTATTACAGGTCTTTATAAAAACGATGTGAACCCCTTTCAAGACTCAGATACAGTAGTCCTAATCGGTGAATATACAATTTACTATCGGTGTTCCTATATGAAAATTTTTTTAGCAGAAAGTTTTCAATACAGAACTTTCGAAAGACAGACCTACGTTTTAGGATGAGACTTCCAGTCTTCGTCTTGCAATAGACAGGAAGAGAAACGTAAGGAGGACACAGTAAGGATTAGACAGAGGACAGAGGAAAGAGAGAGGGGGTGTACTAAAAATCTACCTATTCTGGGGTCTGAATAATTTAGATGTTTCTGAAAATGAGTTTACTATTGGAGGTGAGAGTTTTATTATGAAAAATTCTTTTTATAATTTCTTAAGACACTGTACTTTTCGTTCCTAAATGGAGGTTCAATTGATCTTTTATAATTACCCATCTACTGTCCCTTTTCTATGAACTTTACAGATACTAATTACTCCTAATCTTATAGGGGGTTTTGAGGACGTCTTGCCGTTACTTTCAGTTATTCGGAACAATTTCCCGTATCCTATACTTGTTAATCGGTCGGGGATCTTCTTCTTTGAGTTTCATTATTCCTGTTTTTTGTTCGTTTACTTTGAACGGATTTGAGTGTTCACTTTATGTTATATAATTACTCTATGCAATTACGACCATTTTTTAATTTCACATCCGTAACTACAATCTTAGATCCTTAACATGTGGGAATACCATTTTGATTCATATGTACATGGATTACTGGGGTTTTAAGACAGGGAACCCTATATATAAAATTCCTCTAAGAGTTTGTAAAGGTTGTCCTATAAGATTAAAAGATAACAGTACCTTGTTTAATGATAATGAAACTACCGAACTTTGTTGTGTCCAAATAATAGAGTGTCAAACACACCCAGTCTTCAGACACGAACAGAATTCAGGAGAAGAATCAAAGAGTGTTCCGTCGTTAAATATACAACAGACCCCGACACCAGAATAGACTCTGAGTCCCAATAAACGGTTCGAATACAGCAACAACCGTCTTAAACAAACGAGTGTCGACGGCTTGAGTACCGTTGAACCCAAAAAGTTCCGGTCGTCTTAACAAGAAGTTCTTTCTGGTGCAAGGAGAAACCTCCCGTAAGAGGGATAATTCATTCCGGGAGGGTCTTATTAGAGGGAAAACTCATTAAGTTTTACTTGAATGAACCCTGGACTTGATGGATACGTTTTATAGAAGGGAAGACGGACCATTGCACTAGATTGGTGTCCTTACTTTAGAGTAGTACAAGTGTTCGGAACGGGTATAAGTTCACCTTCTCTAAATGTGTTGCCGTACCTTCCAGTAGAATCTTAAGACAGAAGATGTTTTTATACGTACTTTTATAAGTGACCTCGTAACAGACAGTACCGTTCTACGACCTTCGTGAGATTCAGGGAGTACTTTCTTACCTCTCTACTCTTTACTTTTTACATAAGGTTTCTTTTGATACGACAAAATCTTAGTTATCTAAAATACATAAACATCGTAGTACTTATTCATACTTTTTGTGTCGTAACTCATTTTTCCCATACTTTGTCTTACGTTAGATATCGTATTAAGGTAAATATATATTAGTCTTATGTACATTAATTCTAGTATATGGAAAATGTTCCTGTATATTTCTTGTTACTTTCTTATGGGTATTTGTATCATATCACTCCTCTTAGTCTTACCTCAATTCTCTTATATTACTTAATTTATTCAGTATATATTTTAAGAGTCATCTGTCGTGAAAACATGAGACAAGTCATAAGTAAACTATATGTATGATATAATTCCGACATCAACTATGGGACTGTTCATACATTAAGTACAATACGTCGTATACGTCACTATATATAAGAAGTATTGAACCTCGATGAAACCGTGAAATTATGTGAACCTTTTACGGTGGACCTGAATACTTTCACTGGTATTACCCTTAACTTAATTATTGTAAACGTAAAAAAATACGAAAGTTTTAATATATGGTGGGAACAGAAATAAAAATAACGTACGCGTAATATCCATAGAAACGTAACTGAAGTTTGAGATCATGTACATTTTAAAATCCTGATGGAAACCACAGGAATTTTTAATTTACATTTAAATATACGTGGTATTTAATACTTTACAGCATGACAGATTTAGGAAGTAAGAATTACGGAAAACTGAAGTTGACTTTGGAGTCTATCGTTCTTTAGAGTCCGTGTGCCTAGCACGACACTAAAGTCGACCTCTTCCCCAGAAGGGTCCTTATCCCGTTACATATAAACTAGTTTTTAGTATCTCTAATTCTCTTGAAGTTTAAGGGAAAGGGCCTCTGAAAAATCACAGGGTTCATCTTAATATACGGATTTAATATGTCAGACAGACTGCACAACTAACTAAATTCTTTCTTTTTAAAAATTTTCAAAATAAAGTGGAACCTGTTCTTACCTAAGTTTTCAAAGAATGGTCATTTTGTAAGTCTTTTAAAGGAACGAAAAATTTACAGTACAGAATCTTTTATATAACCTTATATACTTGATAATTACTTTTAAAATAAATAAAAAAAGAAGGTCTATTTATATTAACACCTGTCTCCGAACATCTAACAAATGATATTCCTCATTAAAAAAATCTTCATATATGTATAATACGACATTCTACTCTTCAAAAAAAAAAGTTTTCCGTAAACGATAAATCTAAATTTCATTCTATAACTAAATTTTAATGTCCTAAGTGAAATGACGATGTAATTATATACATCATTCTTTTTACCATCACATATACCGGAGAAGGAAAGAAAATAGAGAAAAATAAAGGATGAGAGGACGATGAATTGTGTTTACTAACTCGTTACGTATATAAGGTCCTATATCCTTAATACGACAGAAGAAGGTGATTCGAAGGTAAGACCCATCGGTCAGATGTCCCGAAGGACACTTTGATATCGTTCGTTCTCTTCCCTTTACAGAAACTTTTGGACCCTCGTCGTTTCTACTGACTTCGATCTTTCTCGGTCCTTACTGAAGTGTCTTTCGTCTTTAGTAGTCCTGACTCAAATCTTTCCACCGGGACCCCATTCCCCAGTCGAATCCTTTTGAGGACAGCAGACGACTCGTCACTCTTACAGCCGAAGATCTCTCTTCTTCTCCGCCAAAACATATGTCCCCACTGATCATGA
>S0342_HP_014_A
GCTACTGCTACCCGAGCAGCAACTGCCCGCGTCCACCGCCACCGGCGCCGCCGTCCCGGACCGAGACCGCGTCCCGCTACCCGAACATCCCGGCCGCCCGTCGTGCGAACCAAAGGCTCCTACTCTCGTCGAACGCCTAGAAGGACACCCGTCTCCACCACCACTCCCGGCCCTGCGACACGCCTCGGGAGGGCGGACGGGACCCTTCCGGGGTGGACCAGAGGAGACACCGGTACATCTTGTGCAGTAGGCCCCGCAGCTAGGTCAAGTAGGCGGCGGCGAACTGACCCCCGTCCCTCGGGGGGGCCTAGTCCGCGTGAAACCACCCCATCCTGAAGGGCAACTCGTCCTCCAAGGCCGAACCAGGGACGTCTCCCCCACGTGAAGGACCCGTCGGTCGGTTCCCGGTCGAGGTGGAGTTGGACGTCCCGAGGGCGACCCTCCCCGGTGGTCGGTTCCACGACACGGACCGGTTGGGGGGTGGTGGGGTCACTCGATGTGCCTGGGGGTCGGACCGGGTCCCGTCGGGACTCCCGACCAGCCGGCGTGTGGCGACCCGGACCGTGTCCCCGGTACCGGGGGTGTACGACGTCGGGGAGACCAGAACGGTCCGGAGGACCTTCGAAGGTGCACCGTGGACCGTCCCGACCGGTCCGGAGAAGGGTTGTGGGGTCTCTCGAGTACCCACTCGCGTGGCATGGGGTAGTACCCAACAAGGAGAATGGTACACGGACCAGACAGGCACCAAACGGTCTGGACTACTCTTTACCTCCTCTCTTTACTCCGGGGCTCTCTCGCGCAGGACGTGAGGGTGGCGGGTGGTGCCGGAGTCGGTGGAGCCCTGTTACCCGGCCCCGGTAGACGGTTGGTTCGGTGTCGGGTGTGGGTCCTACCCGGACCCCCTGCACCCCGGAGCGTAGGGGCCCAGGACCCGGCGGACCACCGGGGTGTCGAGAGACCGGTCGTTCTCTGTGTAACCGAACCCGAGGTCCGTCCTCCGGTCCTCGGAACCTGGGCTGTCAGTGGAGGGACGTGTCCCCGGCCCCGACAGGTGGGTGAACGGACGGCACGGCTCTGTTCGTTTCGGAGCGTTCCGACAGTCAGGTCGTCGCCGTGTTCGGGGAGACGTCCCGTCGGTGCGACACCGGCCGTGACGGGGTGGTCCTCCGGCCCGAAAAAGGATTCCGAGACTCTCTCGGCGGTCGGGGCCGGTCTTTGTCCAGTGGTGGGTGACGGGACCGACCCGGGGTCGGTGGGACCGTACACGAACCCCTACCCCACGGTCTCCGGAGACTGAAGGGTGTCACGTCCCACTCCTCGGGTTCCCCGTGACGCCCTCAACCCGGTTCTTCGCCCCAGGTACGAGGACCAGTGGGGGTCGACCCGGGTCCTGGCGGCGACGGGAGGGGGTGAGTGACGGGAAGGGGTGACGGGACGCACATCCACACCCGCACACGTACACCCTCGACCAGGGTCCTACCGAGCCGAGGGTCGTCCTGGTCGAGTCTCTCCTGTCCTGCAGTATGAGTTGAGTCAGTCCACGGTCCCGGGTCCCCGTAGCCTCGTTGGACGGTCGAGGTCTTTGCGACGAATCGACTCCGGGTAGGGAATTCCTTGTCTTCGTCGGACAGGTCGGGGAGGGGTGGACGTCAACGGAGGATTGAACCCCGTGAGGGGACCCCCGGTTGACCCCGGGACCTCGGGACCCAGTCGGAAAGGGACGGTCAAACGAATCGAGACGGCCCGTCCCAGTCCACCCCCGGGTCCACGGACTAGACGCCGCGAGGGTTCGTCCTTGTCGGTATGGAGTCCCGTGGACGGTGTTCGGTTCCGGGTCGCGGGTCCCGACCGGTCATCGTGTTTTTGATGAATGGGTCCATTCACGGATGGTCTCGCCACCTGTCGTCTCCCTTCTTTGTGTACGAAATCCAATCACTCGGTGTGCGTCGGTAGACGTCCGGGGCGTCCACCCCTGTCGCGTTGTCCGACGTGCCCGTTTACCGGCCCAATCTCGCGACCCCGGGGCACGACACCCGTCCGTCCCGGGAGTGAGCTCGAGTCGAGTACGGATGGGTCCGACCTGTCTCTGGGGTGGAGCACACGCGGTCACGGGGGCCCTCGGCAGAAGTGGGTCGACCGGGGAGAGGTCGCGGGTCCAGGACCGGCGATGTGCAGTCCTGTCCGCGAAGGAGACACCGACTGGGGAGACTCGGGTCCCGGGGCGGGTCGGTCCGCCGTTCCCCACTACGAGGGAGTGTTCGTGACGTACCGACCCTGAGTGCACACTCCACACCTTTTAAGTCACCCTTGTTTATTCGAAAATACATTGAACGACCAATTGGCGAAAAATGTTTTGTTTTGTTTTTCGAGCTTCTACGGACGACTGTTCCTGAGGGAGGACAAAGATGGTCGAGAATACCCCGACAAGGACCCTGCGGGACGGTAATCCTTGTCTGTTCATTTCGGTCGGGTCTCACCCGACCGGGACCCGGGTCCTGATCCGTTACCCCCGTCGGGGTTATGGTCTACCGACCCTCCCACGGGGTCCTTTCCTCCCGACCCCGACCCCGGCTCTGTGTCTGTGGCGGTTCCCTACAGCCCTCCTTCGACGTTCCTGTCCGGTCCCCACGCACAGGTCTGTCCACCTCTACCCCCCGGGCCGTGGGCTAGAGTCCGGGTGGGACGCGACGTCGGCCGCACGACTGGGGTGTCCTGCACGGACGGTCCTGTGGGTCGTCGGAGCTCTCTTACGGGGTTCCCCTGTCCCAACCGACCCGACCCGTCGGTGATGGGTATAGGTGGAGGTCCAGCGGTTTGGCCGGGACGACGGGACCGGTCGTGGCAGTCACTTTCGGCGGACCGCTTCCCCGAGGTCCGTGTAGGTGTGACCGTCCGGGTCGTGAACGTGTGGGCCCGGGGTGTGTGGACCGGAGGAGTACGATCCGAACCAGGATAGACGAGAAGGGGTTCCCCGGACCCCAGGGCGTCGGGGACGAGGTTCGTTGGCCGTGTCTCGTGGACTCGGTCAGGAGGCTGTCTTCCGTGGGTACACATGTTCGAGTCAACGGGTGCCGGGTGTGTCTGTGGGGGCTGGTGGGAGGGGTGACAGGGCGGACCGTCCGCGTGCCTTCCTAACGTCCGTGTCGTGCCCGCCGGGGTGCTCGACTCCGACCGTCGTACGCCCGTCAGTGTCGCGCTACCGTCTGTCGCGTCCGTCCCCGCGGTCCCGGTGTGCACGGTCCTGTCAGGTGACTGTCCTCCGCCCCGGTCCCCCGGCTCCCGGTCTACGGACCCGAGCCCCCCAGAAGTGGTTCCCTGGTCACTACAGCCCTCCTTACACCCCTTGACCCGACACCGGACCGAGTGCACCTGACGGGGTTCGTACCCGGGACCCGGCGGGCGGCGCCCCTGTGTCTCGTCGTGTCGTGTCCGTAGTGCCCGCCCCGGCCGCGTCGCGGGCGGGCGCCGAGGTCCGGAATGGGGATGACCCGTAGTTCTCCGCGAAGAAGTACAACGGACCGTCGCGGCCCCACCCTCTCTCCCTCTCTTCTGTCGCAGTCGTGCGTGCCGCCCACGGGCCCGCCCCTGCCCGGCCTGAGTGGCCCGCCCCTCCCGGTGTGAGTGGCCCGCCCCCCCGGTGAGTGGCACGTGGGGCAACACGACGAGCATCGACGCGAACGGGTCCTACCACCCCCTCGGCAACAACTACTGCCCCCGGTGGAACCGCCCGCAGTCCGACGACTCGTGCGACCTGTGCGAAAAGTGCCCCAGTCCGAACCCCCCCGCCCCCACCCAGAGACGGCCCTTACTGTGTCCGTCTTGCTCAACGGAGACGGGTCGTCCCCTCCCCGTCCGTCCGGGTCCGAGGTCGGGAGTACCAAGGCCCTATGGGGGTCCTTGATTCGGGGTACGCCGGGGGTGGGCTCCGGGGTAGGACTGACCCGACCTTCACCCCTCCAGTGGTGTCTTGGTCTTCGGGTCTTCGGGAGCCGTTCCGCACACGGGCCCGGTCAGGACGTGGGGTCCCGAAGGTCTCTCGTCCCTCTGGTGGACCGCCCCCGGTCCGGGGAGTCGGGGCCCTGTTGTCCTAGGTATGTGTCCGGACACTCGTGTCGTGCGGATAATTTGTCGGGGGTGCAGGTCCGGGGGCCTCGACGACCACCTCCCGACCGACGAGCAGTCTGTCGCTTGGTTGGTAGGTCGGTCGGACCGGTCCCTGTGTCGACGACTCCTGGTCGGGACTGTGGTCGGTGGAGAAGGGTGTCCTGTCCCCGGTGTTGGGGTTTGTCCCTCGTTACGGTTTCGGTGAACTTAGAGTCTCGTGTGAACCGAGTACTGAGACCTTACAGGAAGAGTCCTGTCAGTGGGACACAGCCCTCCCGTCTACGTGTTCGGGTGAGCTCGGGTCGTTTACCTCCTCCGGGGGGTGGCGGTGGTGTTTACAGACCGGGTCGGTGGTTCGACGAAGGTCGACCCGGTCCCATCGGCCGACTCCAAGAGCCCACAGGAGTCTACGAGTTTCCGTTTCCTTGGGGGACGGCGGACTCCGACGAGGAGGGGGACGGCTCCCGCACGTCTCCGGACTCACGACGGGGACACCTCACCCGCACCGAGTCCTTCATATGAGGGACGTCCGTCGTCCATGCTGCGACGGAATTACCATAATGTCCGTCCCCACACGTGGTGGATTTGGGGTCTGGGAGTCCGGGGTCCCTGCTAGTCTTGTGTCCCTTGTCCCATCGCTCTGACCGTCCCTTCGGGGGCCCACACGGAACTCCTCCGACCGGGGCGTCTTCTGTCCCGCCGGCGATGAGGCGTGACCCGGGGTAGTGCTGGGGTCCTCGTCCCTCGTCGGACCCAGGGTCACCCAGACGGACTCGGACCGTGCCACGTCTCATGGGGTTTTCCTGTCAAGGTCCGGGACCCCCCGACAGGTCCTCGAGGGTCGATCTCTTCCGACCCTCGTGGTCACGTGCTCGAACCCACTCTTCGACGGACGTCCGTCGTAACCCTCGGGGGGTCGTGCGGACCGACGAGTGGTTCTATGGCTTCGTGCCGAAGGTCGCCGAACGCATGGCGGACGAAGTCGTGGTCGCCCGAGACCCTCCGAAGCCCGTCGGCGCGGCACGGACGCCCCATGGTGTGCCACACTCCCCACCCCGTGGGGGTCCCCTCGTGCCCTGGGACGGACGCGGAACTGGACCCTCGGGAGTGACCCGAGCCGGTACAGTCGTGGCTCCTGCACCCCGAGGGACTCTAGTCTTGAGGGTCACCCCGATGTCCGACCCGGGGTTCCAACGACGAGAGAGGGGTGGTGGGCGTCCTTGTCTCATTCGCCCCGCAACCCCACTGAGTGTGAGCCGGAACTACCGGCGCGACAACTACCCGTCCATCCCCACGGCGCGTCGCACGGTGCCCGCGTCCTAGAGTGCCGTGTCCGCGGCCCGCTAGGCGCAGTCGAAGCAGCACACGTCTATCTTTCGGACGGACCAGAAGTACCGTTTGAACCCCGAGGGCGACGAGGCCCGACCCTCCGGCACCCCTGAGACGCCTTCCCCCGCGTTGGCGGGGTTGTGTCGCGGTACTGGCCCCCGGCTCCTGGGCGCACCGGCTGTCCGAGTACCGTCCGTCCCACCCACAGGGGGGGGAATGGTACAATGACGCCAAACCAGGACCGGAGAGAGGTAGATTGGCCCAACCGTAAAAGTTCGGTGGTATAAAGAAGGTTATACAGGTTGTTCTACGCGTCTCTGCTGTGACGTACAATCCCCCTGGGGTTCTTATGGTGACCATTCTGACACACCGATGCCTGTTGTTTCAACCTTTATCTGCCTAAGAATTCGTCTTGGTCGCTACAGTCTCATAAGGGGCGGTGGGGGTGCGGCCGGCGGGGGTGGGCGGTCCGTGGGGGTGTGCAAGGGGCTCCGAGAGGGTTGGTGTGGGGACCCTGCGTCGGGGGTAGCAGTCACCCGGGGA
>S0344_HP_015_A
GTCATGTCTGACATCGAAGTCAGACATTGACCTCCTTTCTTTGTGACTCGAAATCGTTATAGTACGAGGTTATTTATTGAAAGGGATCTACTGTAACAAAAATCCGTTGATGTTTTTGGCTTACCCTCGACTGTTGGTATGTGACGTTCTTTACTTAGTCTTACCGGAAAGTAATGTTTGTCAGCGAAACTTTCGTTTCCGGGTTTATGTTACGCCCTTCTGCCGTTTTATCTTTTATAAGTGATATTATAAAATTTTTAGTGAATTCAGTCATCGAAACGATAGGGTAGGGGATGAGTTGGAGTCTACTCTCACTAATTGATTCATCTTACAAAAGGGAATAAAGAAGGAAACACATTCACCCGTCTTAAAAGTAACTAAGTAAGTTGTTTATACATACCCCATGAATAATACTCGATGTGTGACAATCCGTACCTTTCACTATTACTATTATTACCGTTGTACACAACTCTTAAATGATTCAAGGTCGATGATACACCAAATATATATAGTAGAGTCCAACAGAAGTATCTGGGGTACACTCCATCCATGATAATAGAGGAACAACCGACTGCCCTTCGACTCTAAATCTCTCCAATTGATAGGACGAGGTTACGGTCTCAGTCTTACGTCCGGCTGATTGAGGTCTCATGAACGAGAGTCGTAATGAAATTCATGGACCCCGGTTTAGACTTGGTGACTGGACTCGTCCCGACCTTCGTAAGAGGTATCGGGTGACGAGATGATCTCTTCGATGACTTATACCAATTCTTCTCCCGTCTCTTCGTGTCACCGAAGATGGAGGGTTGTGACCGGGGTCTAAGAGGACTACTCGACCCGGTATATACAGACACCTACCCACAGTGAACCAAATCGACAAGACGATTCCGTCTCCAACGGAGGGACCGTAGGTCACGAACCCCCAGCGACCACCCCAATCAGGGAGGTCGTTGTCGCATAAGATCCGTCGAGATTCCCACTTCTTCAAGGACTAATGTAACTAGGTCCGGGAAGGGGGTAAGTAAGATCAAAAATAGGTTAAGAAAAAAAAAAAAACGTTTCAGAAAAACTATATTAGAAAGGGATGTAGGGTATGTTAGACATGAAAGATGAAGGATACTACTGGATACTAATTTAAATTTTTTTAAACGTATCTAGAGGACGAACAGATTACTGTATACTAACAAAAGAAAGAAAGAAAGGAAAAAAAAAAAAAAAACTCTGTCCCAGAACAAGACAGCGGGTCCGAACTCACGTCACCACGTTAGAACCGAGTGTCGTTGTAGACGGAGGACGAAAGTTCGCTGAGAGGACGAAGTCGGAGGACTCATCAACCCTAATGTCCGTGCACGGTTGTTCGGGGCGATTAAAAACATAAAAATCATCTCTGACCCAAAGAGGTACAACCGGTCCGACCAGAACTTGAGGACTGGAACTTACTAGACGGGTGGAGATGGAGGGTTTCACAACCCTAATCTCCGTACTCGGTGGCACGGACCTGACTACTGGATATTAAATTTTTTTAGAAATTGACTTCCAAAAAAAAACTCTATTGAAACTAGAAAATAATATGAAAAATATTTATAAAAGGTTTGTCTTGAGTCCCCACCCCTTCGTGACCGTTTATCCTTCAGGTCCCCAGTAAGTTCTAATACGTAATTTAGTATCATATAAAACTTCAACATTTTGGGGTCACTTTAACAGAAACAAAAGGTCATAAACTCTGTTGTCATTCTCTTTTTGACCCTCTCACGTACGTACACACATACACACGTACACATATACACCTATACACACCCGGACTTCTGTCGATGTGTGTTTGTATAAATAAAAGCAGGTCAGGTTTCCTTCGAGGGTAATCTTGTATGTCTTTGTTGTGTGTGAGGGGTCCTCTAAAAGATTGACTGTTTCCTCACGGAAATTCCATCTCTTCTTTTCGGGTCGTCTTCCCAGGGTATACCTAAAGACCTAAAATTATCTCTCTGTACGATAGAACCTCCGGTGCACCTTATAATTACACTTTTTTTAAGTTATTACTGTACTTGTCTTGACGACACCTTTTATGGGATTGGGTTGAGTGACGATTACTACTAGGAGCTCTTAGATAACTTATACGGTTTTTTAGTCTTATTATACACGATTCGGGTTTGTAAAACCCCTTTGTAAAATCGAGGGAGTTGAGTTGATGTGTAAAAAGTCCCCGTTCCTAAATCTCCAAGTCAGGTGTTTTAGACAACTACGGATACTACACAGTAAATGTCTAGAACCACGGCATCTAGACCATCACCTGTCTCGGGGACGAGTATACGCCGAAAGTAAATTAACCCCGCTCCCCCCCGTCTGTTATTAGTGTATTTGGAAATGATACAGTCCTCACTGTCCACGGTACTTTACGTCACTGTTCGACCTCACTCCCCGTCTACTATACAAACTAATAATCGTCTTCTCCGGACAGAAGATTACTCCGTTGTAGACCCGTCTCTGACTCATTTCACTCCACTCTCTCTGGACCCCCTTCTCGTAGACTGTGAAGAAAGACGCAGTGTGCCGTCGACCATACAATCCACTCATGTTGTCCACGAATAGTTATCGTTAAATAGTTGAATCACTAGGAAACTCAAATTTGACTGACTTATTTCCTTGATCTTAGACCACTTTCCCTAATCTTAGACCACTCAAATGACGTAACAGATCATGTCACCAAGAGTTGATCCAATCGTAAAGGGACGGTTCTCTGTAAACCGTCAAAGACCTCTGTAAAACTACTAGTACTGGACCCCTCCACCCCTCCAATGATGACCGTAGAGCACCCGTTTCAGGTTTCCCACGATTTGTGAGATGTTACGTGTCTTATTCAGGCGCGCCGTTTCTTAATTTTCGGGTTTTACAGTCGTCACGGTGGTAACTATTTAGGATAGACTATGGTCTAGAGACTACTCTCAACTCCCTGACCCGTCCTCCTCGAGAACTCTTGTTGGGGTAGCTCTCGACTTGTAGACGTTTGTCCCGTCTAGGTTCCGGTAACCTCTACGGGACCCCGTAGACAAGGGTCGAACCACTGTCTGAACCGACCGACCAAAGTTTCAGTGTGTCTCTAAATAAACAATTTGTCGTAATTCATTTTCAAAGGACATACGGAAGCCATATTGTCTTTTGTTCCTCTGTTCTACACCAAGGTCGGTAGTTTCTATAATGTCGGTTCCTTCCTACCCTCTGTACTTGTGTTTGAGGACGTTGTACTGTTCCCGGTGTCTCCCATCTTTATTTTACTGCATCCCCTCTTCTCATTACTGAAAACAACCTCACTGGGTTTATCCAAATTACATACTCCATAGTAAACTTGACCCGAAACTGTTACCGAAAATCATTCGTCTCCCCCTTTACGTCCTATACGATCCACCCCTCATTCTACACTTTTGTTCATTTTTCCGTCCTTTATTAGTAGTAGTATTATTATTATAATTGAGGGTGGATGATTCAGGGGAGATATACCATCCATATCACGGTTCATGAAATAGTACTATTAACATAGGATTTGAGTTTTGACTATATACGTTTAGTCAACTTCGGATCGTGTTGGGTTTCACTGAACTTAAAGGTAGAATGGGTAAAGTTTTACTATCATTTTGCCCCCCTCACAATGGACACCACTCAACGTATTTATGGCTTCGTCAAGTGGCTATATGACTTACTGTCACTGCAACATAAAAGACGTCAGTAGGGTTTTGACCGACCGACTTTTAAATCAGGCGTTCCGTTCTCATCGTGGATGTCTCTTTCGTGTCTTTCACAGTTCTTTCTTTACCACCTTTTTTAAGAGGGTCAATACAAATTAAACAGTTGAAACTTGCCATCTTTAAATTTTTATTTAATATAAACGTTTGTTCATAACTCATGGAATATAAGTTTACGTTTTTTAATCATTCTGTACCAAAACAAGCTATCCCCGAAGGTTAGATACCTCCTCTTCTGAGTATGTTTCCAGTAAAATTATTTTCAATCGAACGTCATTCTCTAAGTTTACTTCAGGATTCTCCCTCCCTCCCCTCTCCCTTTCTCTAAAGTACGTTATATATATATATAATATAATATATATATGATTTATATACATATTTATCTCACTCTGAGACAGAGTTCATATATATATATGTGTGTATGTATATATATGTGTGTGTATGTATATATAATATATATATGTGTGTGTGTATGTATATATACATAAAATATATATATATAAACTCTGTCTCAGAACGAGATAAAAAAAAAGAAAAAAACTCTGTCTCAGAGCGAGACAGTGGGTCCGACCTCACGTCACCACGGTAGAGCTGAGTGACGTTGTGGGCGGGGGGTCCAAGTTCACTAAGAGGACGGAGTCGGAGGACTCATCGACCCTAATGTCCGCGCACGGTGTTGTGGACCGTTTAAAAAACATAAAAATCATCTCTTCCCCAAAGTGACACAATCGGTCCTACCAGAGTTAGAGGACTGGAGCACTAGACAGGGGGAACCGGAGGGTTTCACGACTCTAATGTCCGCACTCGGTGGCATGGACCGGGCCCAGAGTGAGATAACGGGTCCGACCTCAAGTCACCACTTTAGAACCGAGTGACGTTGGAGACGGAACACCCAAGAGCACGGAGTCGGAGATTCATCGACCCTAATGTCCACCTGTGGTAGTACGGACCGATTAAAAACATAAAAAATTCTTCCCTACCCCAAAACGGTGCAACTGGTCCGATCAGAGTTTGAGGACTGGAGTTCACTAAGCGGGTGGAGTTGGAGGGTTTCACGACCCTAATGTCCGTATTCGGTGACACGGACCGGGTAAGTACGTTATAAAATTTATTGAAACACGTATTTTGTTTCAAACACAATTCATGAATACACATCATAAAAGGTGAACACCACAGGACCACGAATTTTTCAATGTCTAAAACCTCGTAAAACCTAAAGTTTAAAAATCTAACACACACACACACACATACACACACACAAACTCGACGATATTGTTTTATCATGTCTACCCACCGAATTTGTTGTAAATAGAGAACGTCAAGACCTCCGACCCTTCAGGGCTAGTTCCACAGACCACAGACCACTCCCGTAAAAAGGACCAAACCCCTACCAGTAGTAGAGGGACACAGGAATGTACCTTGTCTTGTCTCAGTCCTTTCTTCGACCGACAGAGGACAAGACTATTCCCGTGATGGAAAGTACTTCCGTGATGAGAGTACTGGGTTAATGAAGGGTTTCCGGGATGGACGATTATGGTAGTATAACCCCCAATCCTAAAGTTGTATATGTAAAAACCCCCTGTGTTTATAGGTAGGTATTGTACGTACGTATATGTGTGTGCGTATATACACACACATATATGTATACACATATATAAAAATATATATGTATATACTAATAAATTTTACTTTACGGTGTACTCTCTTTTTCAACAAATAAATCGAGTCAGTCTTTCAATGTATATCGAAGGACCTTCTCAACCGATAACTTGAAACGCCATTACATATGTTCACTGTACTTAGGAGGACCTTCCTCTCTCCTACCGTTGAGGTTAAACTTATCATTTCAGACTCTTCCTTTGTCTTCTCTACCGTTCGGTTCGGTTCGGTTCAAGACTACCTCAACGGTAGAAGAGAGGAAGATCATCTCGACTTTTCGACACCTTTACCCTCTAATGTCTTCTCACGTGTGTTGACGTCTTCAAATTTCGACTACCTCTAATTGTACGTTCAAAGATTTCTACCTTTACTGTACTGTATCTTAGATTCTGAGTTCACAGTATTGGATTTTAAAAAAAAAAATGTCAGTTCCAGAGTGAGACAGTGGGTCCGACCTCACGTCACCACGTTAGTGTCGAGTGACGTTAGAACTTGAGAACCTGAGTTCGTTAAGAAGATGAAGTCGGAGGACCCATCGACCCTGATGTCTGAACTCGGTGGTACGGACCGATATATATATATA
>S0346_HP_016_A
GAAGGAGCCGGAGGGTCTCACGACCCTAATGTCCGCACTCGGTGCCACGGGCCGGAAGTTAAAAAAAAAATCTGTCTCAGAACGAGATAGTGAGTCCGACCTCATGTCACCGCGCTAGAGTCGAGTGACGTTGGAGACGGAGTACCCGAGTTCGCTAAGAGGACGGAACCGGAGACCTCATCGACCCTGATGTCCAAACGCGGTGATGTGGGTCGATCAAAAACATAAAAATCGTCTCCACCTAAAACACAGTCCGACCAGAGTTCGAGGACTGGAGTCCACTAGACGGGGTGGAGCCGGAGGGTTTCACGACCCTAATGTCCGGACTCGGTGTTACGGTCCGGCGTAAGTTAATAATTATTTTGATTTGCGTGTACTGAACCAATACATTCACGATTACAACTCGTCTAGGCTAGTCTACGATTGGACACAATAGTGTCGTAATCACTAGTGTGTTTACGTCCTTACAGTCTTTACTCCGACGTCGTCCATAACCCGATTGACCGGAAGGTTCCGGGTCCCCCACCGTCCGATTGGTGTCTCGTCTTCGGTCCGGGTCGGGTCGGACGTGTGACCCGTGGTGAGCCCCCTCTGACGCACCGTTAGGGTCTCACCTCTTCCCCGATACACACACCCACTGCTTGTATTATAGTCACCGGAGAAATTTCTTTCCGGAAACCAAATCTGAGTTGAAAGAGTTCTTCCCTCGACAATCGGACACACCTTCAAAAAAGTAGTACGTCCTAAACGGTGTCGTAACGCCCAAAGATGGTGATTTACGGGCATCACGGGGGTTAGTGACCCCGTTAGTTTTTGTTGGGGGTGCAAAGATGGGGGTGGGGGAGGGGCCCAACAGTCGGATAGAGTCGTGTCTAAAGTTCAATTTTACGAGACGTGAGAGCGACCCGAGGAGAATCAGTTTCCCGGTCTTCCGTCTTAGGTGAGACAGGGGTAAATCACGGTCCTCCGTCTCTGTCGAGAGGTCAGACTTGTTGATCAGCTGGTACACCTCACCGGTTGTACCCCATATACAGTGATTTTGTAGAGACGGTAGGATATTCCGACTAAAGAGTCAACAACTACTGCTACCGTCACCACTGATTTACCCGTGAAAAAGAAAGAAAAAAAAAAAAAAATTAAAAAGACTCTGTCTCAGAGCGAGACAGTGGGTCCGACCTCACGTCACCGCGCTAGAACCGAGTGACGTTGAAGGTGGAGGGTCCAAGTTCACTAAGAGGACGGAGTCGGAGGACTCATCGACCCTAATGTCCGTACACGATGGTGCGGACCGATTAATAAAAAATATAAAAATCATCTCTGTCCCAAAGTGGTACAACCGGTCCTGTCAGAACTGGAGAACTGGAGCACTAGGCGGGTGGAGTCGGAGGATTTCACGACCCTAATGTCCGTACTCGGTGGAACGGGCCGATTTACCCGTGAATGATTCACGGTCCGGGATGGGACTAGGAGTGGTAACGAAATTCTCCACCCTTGACGACAATAGGAGTAAAATGTTTACGTCTTTAACTCCGAATCCCTCAATCCATTGATCGGACTCCAGTGTACCTCATCTCAGATCTAATTAAAGGGACTGTTGTCTTGTTCCCGTTTGTCTTTTTACTTTAATTTCGGTTCTTGGTCCAATAGTTATGACTAGTTATGACAATGTCCATAATTATTGTGACCCAAAACCGGTATTACGAATACGAAAAATAAAAGGTGTGGTACCACTCACTCTGACGGATCTAATTTTAGGACTATCCGGTCCACACCACCGAGTACGAACATTAGAGTCGTGAAACCTTCCGGTTCCGCTCTCCTAGTGGACTTCAGTCCTCAAGTTCTGGTCGGACCGGTTGTACCGTTTTGGTACGGAAATGATTTTTTATGTTTTTAATCTACCCGTACCACTGTCCATAGACATTAGAGTCGATGAGTCCGTCCCTATTAACGAACTTGGGCCCTTCGCCTCCAACGTCACTCGACTCTAACACGGTGACGTGAGGTCAGACCCTCTGTCTCACTCTGAGGCAGAGTTTTGTTTTTGTTTTTTGGGATCACTGTAAAATTAAAATAAAATAAACTCTGTCAGAGTGAGACAACAGGTCCGACCTCATGTCACCGTGTTAGTGCCGAGTGACGTTGAAGGCGGAGGGCCGAAGTTCGCTAAGAAGACAGAGTCGGAGGACTCATTGACCCTGATGCCCGTGTACGGTGGTACGGACCGATTAAAAACATAAAAATCATCTCTGCCCCAAAGTGGTATAACCGGTCCGACCAGAGCTTGAGGACTGGACCACTGGGCGGGCGGAGTCCGAGGGTTTCACGACCCTAATGTCCACATTCGGTGACGCACACCGGTACTGTAATAAAAATTTCGGTATTGCGTCGGCCCACACCACCCGTAGAACACCCGGTGCCCCCGTTGCCAGAGGAGATCTTGGAGTTAGTCTACGATAAATAATTGGACCACCTCCAGAAACCTTAAGGTGTCCTGGGGATTTTCTGGTAAGATCGGGTTGACGGAAGGACACATCTACCTTTTTGACTCCGGAGCTCTCCCTCCCTCACTGAACCGGGTACAGTGTATCGCTCTCAGTCCTGGGTCGTGTCACTAGCATCGGTTGTGAGTGACTCGTACGAGACACGGTCCAGGTGAAGTGTACGAGATGTATCCAAGCTAAGGAGCTCCGGAGTCAAAAAGGTAGATGTGTCCTTCCGCCAACCCGATCTTACCAGAAAATCCCCAGGACACCTTAAAGTTTCTGGAGGTGGTCCAATTATTTATCGTAGACTAACTCCAAGATCTCCTCTAGTAACAGGGGTACCGGGTGTTCTACGATCCTATCCTTGCACACGTCTTAGGACCACACCCCGTCTACGGGTGGTCACCCCGACCGTGGGGTGGGCGATGGTGGTGAGTGAGTCCATGGAAGGAGCAACTGGAGACGGCAGGTCATCTACAGACTCAGTAGACACTCGACCCGGACCTTTCCCCTCCACACCCCTCTGTCCAGGAACAGGCACTACAAGTCGTGCACCGCGTGTCCCGAAACCAACGTCTACCACTAGACTGCCCCGAGTCCCTGACCCGGTACCAGCAACTGTAGTTAGTCACAATCGTCTTCCCAAGGGCACGGTCACCACCCTCCCGAAGGACAAACATTACTGTGTATACTACTCGAGGGACACTGGGTGGGTCAGTCGGAGTCCCCCCGAGGAGGACAAATGACGGGTCGAGAGTGGAGAGTTCTGGAAGGTACGGGAACGAAGGTTATGTACCGTGTATGTACGGTCAACTCGGTAGTAAGAGTAAAGACAGGTGTCGTCTGTAATGATTGATAGTACTGTGTCAACGTCGGTGAAGTAGGTCTGTCGGTGATATTGGTGTTCCGCTTTGGATGGCCGATGAAGTCCCAATGAGGTCACAAACAGCTAGTCGAAGTCCCTTCGAAGGGAAGTGTCGGGACGACGTTGGAGAGTGGACGGACGTCCAGGACCAAGTAATGTACAGTTGGTCTCCACTGTTGATGCAGTATTGGAGGGTAGACAATACCACACCGTAGTGATTAGACAGTACCGTGAAAGGTCAGTCGGGGATAGTTAGTTAGTGTTCCCTTTTGACTGTCCGGTTAAGTCCTGGGTCACTTGGTTTTTGATTCCGACTTCCCTGAGAGGATTACGACTACAAAATAAATGAATAAACTCTCAGAATGAGACAACGGGTCCGACCTCACGTCACCGTGTTAAAGCCGAGTGACGTTGGTGGTGGAGGACCCAATTCCACTAAGAGCACGGAGTCGGAGGACTCATCGACCCTGATGTCCGCACACGGTGGTGTGGGTCGAATAAAAAAAACCAGTAATCAATAGTAATCAAATAATATTCTCTCTTTATACCTTTAATAAATGTACTACTTTCCAAAGTCTTGAAGTCACCTTACCCGTCGAAGTGCAACTACGGTAAGGTTATCACTGAATAAAATCAGATGCATGAAAGGTTCTTACAGTGGTAGGGATTTATCCTCTATTAGGAACAGTAGATCTTGATGAAACCACGGAGGTATAAGACCTTCTTCTTGAAATAGAGGTTGAAAGTGCGGTTGACCAACTTAGGGAGGTGGGAAAGGAAATCTTAGGCTAGGTTGTCGTTGATGACAACGACGTTATGAAAAGGAACTCTAAAAAGACCTGGGTATTACGGAGGAAACCAATGTCAAAGTCGCCGTGAGGAAAGTTGGTTATGAGCCAGTTTCTCACCTTCTTTGAAAGATTTACGAACAGGACGGTACTGAGGGAGGCGGAGTCTGAGCATGAGACGAGAACACATCGCGGCGTTCCTCTCTGTACGCCAGACTGGGACCGCTGTGCACTTTTCTGGCGGACCCACGTCCACGTGAGTGGGGTCGGGAACGGCGAGCGGGGCTCCGCACGACGTTAAGCGGGGTTCCCGGGACACGTCCGGTGACTACGCCCTTGACCCTCCGCCGTGTGAGTCGATTAAAAAATACAAAAATCATCTCTGTCACAAAACGGTACAACCGGTCCGACCAGATCTTGAGGACTGGAGTCCACTAGGTGGACGGAGTCGGAGGGTGTCACGACCCTAATATCCGAACTCAGTGGTACGGGCCGGGATTGAGAATAAAAAATTAAAAAGTAAAAAACATCTCTGTCCCAGAGACATACAAAGAGTCCGGTCGGAACTTGAGGACCCGAGTTCACTAGGAGGACGGATCCGGAGAGTTTCACGATCGTAATGTCCGGACTCAGTGGTGTGGACCGAGGGAGGGTTGAGAACCCAAAATCCCTTTAACCTTAGTACCGGTCAGGGATCCTAGTCAGAAAACAACAACAACGAAAAACTCTATCAGAGCGAGACAGTGGGTCCCACCTCACGTCACCGTGCTAGAACCGAGTGACGTCGGAGGTGGAGGGTCCAAGTTCACTAAGAAGACGGAGACGCAGGCCTCATCGACCCTGATGTCCACGTGTGGTGGTGTGGGCCGATTAAAAAACATAGAAATCATCTCTGCCCCAAAGTGGTACAACCGGTCCGACCAGAGCTTGGGGGCTGGAGTCCACTAGATGGACGGAACCGGAGGGTTTCACGACCCTAATGTCCGTACTCGGTGACGTAGGCCGGATCCTGGTCAGAAATTTTCTGAGGAGACTTTCTGGGGAAACTGGCAGACCTAACCAAACGTTTATCGGGAGGAGCTGTGTACAAGGGTGGACACCTCCTTTGTACGACACGACACAGTACACTGGACTCTTGGTTTTCACCGGGAACACCCTCCCGACCCTCCTACGAGAGTGGTAACAGGTACCGGTTCTGGTACTGAAGTATCTACAACAAGGAGTGTTTGACGAGTAGGAGTGCCAGCTCCCACGGGTGTCGACACTGGACGGGTGACAGACCCAGGTACCGATCGGTGGGACGACCCAGAGAGTCCTACGCCATCGACCTCTCCTTTTCAACTCTGCTCATGTAGGTCTTATAAATCTTAAGACTACAGTAGTAAGTCCCGGAGGAGTATGGTTGACCGTCTACCGGAGACCCGAGGATTCGTCCTAGTATACCTTTTACGTGGAGCGGGTATTTGCCCCTGGATTTCGTCGTCCACGTCCTCAGGGTCCTCCCTATGTACTGTCTCACTCTTTATGGACGGGGGTTTGGGGATAAGTCAGAAGTCGGAGTTTCTCCCATCCTTCTTCTCTTGGATACGTCCTCCCTATAAGGATAAATTGTTAGAGATACCATTAGTCTTGTTTGCAACCGGTACTAGTGGGTGGGTGGTTGACATGGTCATGCACGACGAGTGACTCGGGTCGAGGACTCATGGACTAGAAAACTAAGAGGAACAGTCCCAGAAGACGTCACATCTGTGTGTGTCCGAGGGGTCACCCCTACGGGAGGACCTGGAGTTGCTGAAACCTCCCACCCTGTTTGTGTCCACGGAGTAAG
>S0348_HP_017_A
[truncated: 1,380,428 more chars]
