# Supplementary material for: Using synthetic chromosome controls to evaluate the sequencing of difficult regions within the human genome
Source: Genome Biol. 2022 Jan 12;23:19. doi: 10.1186/s13059-021-02579-6 (PMC8753822; doi:10.1186/s13059-021-02579-6)
Supplement: Supplementary file 5 — Additional file 5. Sequin small variants annotation: vcf file containing the annotation of SNPs and indels present in chrQ. [file 13059_2021_2579_MOESM5_ESM.vcf]

##fileformat=VCFv4.2
##INFO=<ID=AF,Number=A,Type=Float,Description="Variant allele frequency for somatic mutations (0.0 - 1.0)">
##INFO=<ID=AL,Number=1,Type=String,Description="Which allele the sequin variant is on (1/2/1,2)">
##INFO=<ID=GT,Number=1,Type=String,Description="Genotype of sequin variant (HOMOZYGOUS/HETEROZYGOUS/SOMATIC/MICROSATELLITE_INSTABILITY)">
##contig=<ID=chrQ,length=1764507>
#CHROM	POS	ID	REF	ALT	QUAL	FILTER	INFO
chrQ	901	S0144_GV_081_01	A	G	.	.	AF=.;AL=1;GT=HET
chrQ	9438	S0672_CL_085_01	G	C	.	.	AF=.;AL=1,2;GT=HOM
chrQ	12643	S0797_CL_210_01	C	G	.	.	AF=.;AL=1,2;GT=HOM
chrQ	13841	S0051_GV_034_01	G	A	.	.	AF=.;AL=1,2;GT=HOM
chrQ	21590	S0298_DV_058_01	TATA	T	.	.	AF=.;AL=1;GT=HET
chrQ	23247	S0552_CM_001_05	G	A	.	.	AF=0.0156;AL=.;GT=SOM
chrQ	24173	S0552_CM_001_04	T	C	.	.	AF=0.0156;AL=.;GT=SOM
chrQ	25347	S0552_CM_001_03	G	A	.	.	AF=0.0156;AL=.;GT=SOM
chrQ	26316	S0552_CM_001_02	C	T	.	.	AF=0.0156;AL=.;GT=SOM
chrQ	27650	S0552_CM_001_01	G	T	.	.	AF=0.0156;AL=.;GT=SOM
chrQ	29120	S0603_CL_016_01	G	C	.	.	AF=.;AL=1,2;GT=HOM
chrQ	35247	S0396_CV_017_01	G	T	.	.	AF=0.5;AL=.;GT=SOM
chrQ	36929	S0554_CM_002_05	A	G	.	.	AF=0.0039;AL=.;GT=SOM
chrQ	37515	S0554_CM_002_04	C	T	.	.	AF=0.0039;AL=.;GT=SOM
chrQ	38001	S0554_CM_002_03	C	T	.	.	AF=0.0039;AL=.;GT=SOM
chrQ	38678	S0554_CM_002_02	C	A	.	.	AF=0.0039;AL=.;GT=SOM
chrQ	39178	S0554_CM_002_01	T	C	.	.	AF=0.0039;AL=.;GT=SOM
chrQ	41815	S0762_CL_175_01	G	C	.	.	AF=.;AL=1,2;GT=HOM
chrQ	42828	S0068_GV_043_01	TTAAG	T	.	.	AF=.;AL=1;GT=HET
chrQ	44623	S0058_GV_038_01	C	CTT	.	.	AF=.;AL=1;GT=HET
chrQ	46438	S0398_CV_018_01	C	T	.	.	AF=0.25;AL=.;GT=SOM
chrQ	50187	S0200_DV_009_01	GCA	G	.	.	AF=.;AL=1;GT=HET
chrQ	51988	S0142_GV_080_01	T	C	.	.	AF=.;AL=1;GT=HET
chrQ	53785	S0400_CV_019_01	G	T	.	.	AF=0.0010;AL=.;GT=SOM
chrQ	55585	S0402_CV_020_01	T	A	.	.	AF=0.0039;AL=.;GT=SOM
chrQ	57385	S0404_CV_021_01	C	T	.	.	AF=0.25;AL=.;GT=SOM
chrQ	59134	S0210_DV_014_01	G	GA	.	.	AF=.;AL=1;GT=HET
chrQ	68138	S0020_GV_003_01	G	GGGC	.	.	AF=.;AL=1,2;GT=HOM
chrQ	73284	S0684_CL_097_01	G	C	.	.	AF=.;AL=1,2;GT=HOM
chrQ	75943	S0222_DV_020_01	T	C	.	.	AF=.;AL=1;GT=HET
chrQ	77677	S0282_DV_050_01	ATACG	A	.	.	AF=.;AL=1;GT=HET
chrQ	79583	S0632_CL_045_01	C	G	.	.	AF=.;AL=1,2;GT=HOM
chrQ	83407	S0074_GV_046_01	CTGTGTGTG	C	.	.	AF=.;AL=1;GT=HET
chrQ	85494	S0318_HP_001_03	A	G	.	.	AF=.;AL=1;GT=HET
chrQ	85794	S0318_HP_001_08	G	A	.	.	AF=.;AL=1,2;GT=HOM
chrQ	86431	S0318_HP_001_02	C	T	.	.	AF=.;AL=1;GT=HET
chrQ	86510	S0318_HP_001_07	A	C	.	.	AF=.;AL=1,2;GT=HOM
chrQ	87403	S0318_HP_001_05	A	G	.	.	AF=.;AL=2;GT=HET
chrQ	88490	S0318_HP_001_06	A	G	.	.	AF=.;AL=1,2;GT=HOM
chrQ	89401	S0318_HP_001_01	C	A	.	.	AF=.;AL=1;GT=HET
chrQ	89581	S0318_HP_001_04	A	C	.	.	AF=.;AL=2;GT=HET
chrQ	91218	S0406_CV_022_01	A	T	.	.	AF=0.0020;AL=.;GT=SOM
chrQ	93018	S0033_GV_016_01	G	A	.	.	AF=.;AL=1,2;GT=HOM
chrQ	94759	S0196_DV_007_01	G	GAC	.	.	AF=.;AL=1;GT=HET
chrQ	96514	S0254_DV_036_01	C	CGT	.	.	AF=.;AL=1;GT=HET
chrQ	98629	S0794_CL_207_01	G	C	.	.	AF=.;AL=1,2;GT=HOM
chrQ	100880	S0120_GV_069_01	C	T	.	.	AF=.;AL=1;GT=HET
chrQ	104621	S0272_DV_045_01	TA	T	.	.	AF=.;AL=1;GT=HET
chrQ	106379	S0034_GV_017_01	T	A	.	.	AF=.;AL=1,2;GT=HOM
chrQ	108120	S0228_DV_023_01	G	GGAAA	.	.	AF=.;AL=1;GT=HET
chrQ	111924	S0132_GV_075_01	C	T	.	.	AF=.;AL=1;GT=HET
chrQ	113551	S0335_HP_010_17	A	G	.	.	AF=.;AL=1,2;GT=HOM
chrQ	113706	S0335_HP_010_14	C	A	.	.	AF=.;AL=2;GT=HET
chrQ	114213	S0335_HP_010_08	T	TA	.	.	AF=.;AL=1;GT=HET
chrQ	114530	S0335_HP_010_07	A	G	.	.	AF=.;AL=1;GT=HET
chrQ	114555	S0335_HP_010_16	G	A	.	.	AF=.;AL=1,2;GT=HOM
chrQ	114743	S0335_HP_010_18	G	C	.	.	AF=.;AL=1,2;GT=HOM
chrQ	115411	S0335_HP_010_13	A	G	.	.	AF=.;AL=2;GT=HET
chrQ	115831	S0335_HP_010_06	T	C	.	.	AF=.;AL=1;GT=HET
chrQ	116776	S0335_HP_010_05	G	A	.	.	AF=.;AL=1;GT=HET
chrQ	116819	S0335_HP_010_12	T	TAAG	.	.	AF=.;AL=2;GT=HET
chrQ	116834	S0335_HP_010_04	G	A	.	.	AF=.;AL=1;GT=HET
chrQ	117482	S0335_HP_010_11	G	A	.	.	AF=.;AL=2;GT=HET
chrQ	117589	S0335_HP_010_03	AT	A	.	.	AF=.;AL=1;GT=HET
chrQ	118099	S0335_HP_010_10	G	A	.	.	AF=.;AL=2;GT=HET
chrQ	118209	S0335_HP_010_15	CT	C	.	.	AF=.;AL=1,2;GT=HOM
chrQ	118349	S0335_HP_010_09	G	T	.	.	AF=.;AL=2;GT=HET
chrQ	118360	S0335_HP_010_02	C	T	.	.	AF=.;AL=1;GT=HET
chrQ	118403	S0335_HP_010_01	C	T	.	.	AF=.;AL=1;GT=HET
chrQ	119702	S0084_GV_051_01	C	T	.	.	AF=.;AL=1;GT=HET
chrQ	124644	S0408_CV_023_01	T	C	.	.	AF=0.125;AL=.;GT=SOM
chrQ	126444	S0410_CV_024_01	G	T	.	.	AF=1;AL=.;GT=SOM
chrQ	128674	S0782_CL_195_01	G	C	.	.	AF=.;AL=1,2;GT=HOM
chrQ	130244	S0412_CV_025_01	C	G	.	.	AF=0.5;AL=.;GT=SOM
chrQ	134044	S0414_CV_026_01	C	T	.	.	AF=0.0625;AL=.;GT=SOM
chrQ	135842	S0364_CV_001_01	TA	T	.	.	AF=0.0156;AL=.;GT=SOM
chrQ	141755	S0656_CL_069_01	C	G	.	.	AF=.;AL=1,2;GT=HOM
chrQ	151643	S0204_DV_011_01	ATG	A	.	.	AF=.;AL=1;GT=HET
chrQ	154289	S0693_CL_106_01	G	C	.	.	AF=.;AL=1,2;GT=HOM
chrQ	155447	S0416_CV_027_01	G	C	.	.	AF=0.25;AL=.;GT=SOM
chrQ	157246	S0418_CV_028_01	T	C	.	.	AF=0.0156;AL=.;GT=SOM
chrQ	159006	S0306_DV_062_01	G	T	.	.	AF=.;AL=1;GT=HET
chrQ	179700	S0337_HP_011_03	C	T	.	.	AF=.;AL=1;GT=HET
chrQ	179734	S0337_HP_011_05	T	TA	.	.	AF=.;AL=2;GT=HET
chrQ	180215	S0337_HP_011_04	G	A	.	.	AF=.;AL=2;GT=HET
chrQ	181022	S0337_HP_011_02	A	G	.	.	AF=.;AL=1;GT=HET
chrQ	181162	S0337_HP_011_07	A	G	.	.	AF=.;AL=1,2;GT=HOM
chrQ	181325	S0337_HP_011_06	T	C	.	.	AF=.;AL=1,2;GT=HOM
chrQ	181791	S0337_HP_011_01	C	T	.	.	AF=.;AL=1;GT=HET
chrQ	184612	S0152_GV_085_01	C	T	.	.	AF=.;AL=1;GT=HET
chrQ	186412	S0037_GV_020_01	T	G	.	.	AF=.;AL=1,2;GT=HOM
chrQ	188200	S0366_CV_002_01	T	TGCCA	.	.	AF=0.0156;AL=.;GT=SOM
chrQ	192008	S0178_GV_098_01	G	T	.	.	AF=.;AL=1;GT=HET
chrQ	197806	S0054_GV_036_01	CG	C	.	.	AF=.;AL=1;GT=HET
chrQ	201426	S0556_CM_003_05	T	G	.	.	AF=0.25;AL=.;GT=SOM
chrQ	202259	S0556_CM_003_04	C	G	.	.	AF=0.25;AL=.;GT=SOM
chrQ	203163	S0556_CM_003_03	G	A	.	.	AF=0.25;AL=.;GT=SOM
chrQ	204264	S0556_CM_003_02	G	A	.	.	AF=0.25;AL=.;GT=SOM
chrQ	204965	S0556_CM_003_01	A	G	.	.	AF=0.25;AL=.;GT=SOM
chrQ	206141	S0634_CL_047_02	G	C	.	.	AF=.;AL=1,2;GT=HOM
chrQ	207171	S0634_CL_047_01	G	C	.	.	AF=.;AL=1,2;GT=HOM
chrQ	209858	S0635_CL_048_01	G	C	.	.	AF=.;AL=1,2;GT=HOM
chrQ	212967	S0036_GV_019_01	A	G	.	.	AF=.;AL=1,2;GT=HOM
chrQ	214766	S0146_GV_082_01	G	T	.	.	AF=.;AL=1;GT=HET
chrQ	224141	S0599_CL_012_03	C	G	.	.	AF=.;AL=1,2;GT=HOM
chrQ	225681	S0599_CL_012_02	C	G	.	.	AF=.;AL=1,2;GT=HOM
chrQ	225827	S0599_CL_012_01	C	G	.	.	AF=.;AL=1,2;GT=HOM
chrQ	232926	S0420_CV_029_01	T	C	.	.	AF=0.0078;AL=.;GT=SOM
chrQ	234724	S0076_GV_047_01	T	TGG	.	.	AF=.;AL=1;GT=HET
chrQ	238500	S0056_GV_037_01	G	GTATTT	.	.	AF=.;AL=1;GT=HET
chrQ	242294	S0368_CV_003_01	TGTC	T	.	.	AF=1;AL=.;GT=SOM
chrQ	247992	S0339_HP_012_04	C	T	.	.	AF=.;AL=1,2;GT=HOM
chrQ	249524	S0339_HP_012_02	GT	G	.	.	AF=.;AL=1,2;GT=HOM
chrQ	250205	S0339_HP_012_05	G	C	.	.	AF=.;AL=1,2;GT=HOM
chrQ	252290	S0339_HP_012_03	A	AT	.	.	AF=.;AL=1,2;GT=HOM
chrQ	253169	S0339_HP_012_01	A	C	.	.	AF=.;AL=1,2;GT=HOM
chrQ	262288	S0422_CV_030_01	C	A	.	.	AF=0.0313;AL=.;GT=SOM
chrQ	266089	S0308_DV_063_01	A	C	.	.	AF=.;AL=1;GT=HET
chrQ	267882	S0044_GV_027_01	G	A	.	.	AF=.;AL=1,2;GT=HOM
chrQ	269631	S0284_DV_051_01	ACTTT	A	.	.	AF=.;AL=1;GT=HET
chrQ	271361	S0733_CL_146_03	G	C	.	.	AF=.;AL=1,2;GT=HOM
chrQ	272860	S0733_CL_146_02	C	G	.	.	AF=.;AL=1,2;GT=HOM
chrQ	274715	S0733_CL_146_01	C	G	.	.	AF=.;AL=1,2;GT=HOM
chrQ	277235	S0677_CL_090_01	G	C	.	.	AF=.;AL=1,2;GT=HOM
chrQ	281591	S0424_CV_031_01	C	A	.	.	AF=0.0156;AL=.;GT=SOM
chrQ	287387	S0168_GV_093_01	C	A	.	.	AF=.;AL=1;GT=HET
chrQ	289189	S0310_DV_064_01	T	G	.	.	AF=.;AL=1;GT=HET
chrQ	292975	S0100_GV_059_01	C	T	.	.	AF=.;AL=1;GT=HET
chrQ	296775	S0426_CV_032_01	G	A	.	.	AF=0.0078;AL=.;GT=SOM
chrQ	298635	S0558_CM_004_05	T	C	.	.	AF=0.0020;AL=.;GT=SOM
chrQ	298929	S0558_CM_004_04	G	A	.	.	AF=0.0020;AL=.;GT=SOM
chrQ	299244	S0558_CM_004_03	G	A	.	.	AF=0.0020;AL=.;GT=SOM
chrQ	299463	S0558_CM_004_02	C	A	.	.	AF=0.0020;AL=.;GT=SOM
chrQ	299885	S0558_CM_004_01	A	C	.	.	AF=0.0020;AL=.;GT=SOM
chrQ	301472	S0428_CV_033_01	C	T	.	.	AF=0.0020;AL=.;GT=SOM
chrQ	305268	S0370_CV_004_01	A	AC	.	.	AF=0.0156;AL=.;GT=SOM
chrQ	307023	S0220_DV_019_01	A	C	.	.	AF=.;AL=1;GT=HET
chrQ	308784	S0430_CV_034_01	C	A	.	.	AF=0.125;AL=.;GT=SOM
chrQ	310533	S0208_DV_013_01	G	GT	.	.	AF=.;AL=1;GT=HET
chrQ	314748	S0432_CV_035_01	A	G	.	.	AF=0.0313;AL=.;GT=SOM
chrQ	323375	S0226_DV_022_01	A	C	.	.	AF=.;AL=1;GT=HET
chrQ	327167	S0434_CV_036_01	T	G	.	.	AF=0.125;AL=.;GT=SOM
chrQ	329085	S0787_CL_200_01	G	C	.	.	AF=.;AL=1,2;GT=HOM
chrQ	334966	S0172_GV_095_01	T	A	.	.	AF=.;AL=1;GT=HET
chrQ	336715	S0246_DV_032_01	TTTA	T	.	.	AF=.;AL=1;GT=HET
chrQ	338515	S0021_GV_004_01	G	A	.	.	AF=.;AL=1,2;GT=HOM
chrQ	340852	S0340_HP_013_09	C	G	.	.	AF=.;AL=1,2;GT=HOM
chrQ	340914	S0340_HP_013_08	A	G	.	.	AF=.;AL=2;GT=HET
chrQ	340943	S0340_HP_013_07	T	C	.	.	AF=.;AL=2;GT=HET
chrQ	341412	S0340_HP_013_06	C	T	.	.	AF=.;AL=2;GT=HET
chrQ	341907	S0340_HP_013_05	C	T	.	.	AF=.;AL=2;GT=HET
chrQ	343236	S0340_HP_013_04	C	T	.	.	AF=.;AL=2;GT=HET
chrQ	344029	S0340_HP_013_03	A	G	.	.	AF=.;AL=2;GT=HET
chrQ	344560	S0340_HP_013_02	C	A	.	.	AF=.;AL=2;GT=HET
chrQ	344561	S0340_HP_013_01	A	G	.	.	AF=.;AL=2;GT=HET
chrQ	346294	S0043_GV_026_01	C	T	.	.	AF=.;AL=1,2;GT=HOM
chrQ	348093	S0136_GV_077_01	A	G	.	.	AF=.;AL=1;GT=HET
chrQ	351165	S0745_CL_158_01	C	G	.	.	AF=.;AL=1,2;GT=HOM
chrQ	354383	S0746_CL_159_01	G	C	.	.	AF=.;AL=1,2;GT=HOM
chrQ	357613	S0080_GV_049_01	T	C	.	.	AF=.;AL=1;GT=HET
chrQ	359413	S0108_GV_063_01	A	T	.	.	AF=.;AL=1;GT=HET
chrQ	365210	S0190_DV_004_01	C	T	.	.	AF=.;AL=1;GT=HET
chrQ	366786	S0592_CL_005_01	C	G	.	.	AF=.;AL=1,2;GT=HOM
chrQ	369004	S0436_CV_037_01	C	T	.	.	AF=1;AL=.;GT=SOM
chrQ	370344	S0342_HP_014_11	C	CTCCCCGGTGGTCGGT	.	.	AF=.;AL=1,2;GT=HOM
chrQ	370384	S0342_HP_014_10	A	G	.	.	AF=.;AL=1,2;GT=HOM
chrQ	370624	S0342_HP_014_09	G	A	.	.	AF=.;AL=1,2;GT=HOM
chrQ	370727	S0342_HP_014_08	A	G	.	.	AF=.;AL=1,2;GT=HOM
chrQ	371325	S0342_HP_014_07	A	G	.	.	AF=.;AL=1,2;GT=HOM
chrQ	371407	S0342_HP_014_06	A	G	.	.	AF=.;AL=1,2;GT=HOM
chrQ	373536	S0342_HP_014_12	G	C	.	.	AF=.;AL=1,2;GT=HOM
chrQ	373904	S0342_HP_014_02	G	A	.	.	AF=.;AL=1;GT=HET
chrQ	373992	S0342_HP_014_05	G	A	.	.	AF=.;AL=1,2;GT=HOM
chrQ	374863	S0342_HP_014_04	A	G	.	.	AF=.;AL=1,2;GT=HOM
chrQ	375124	S0342_HP_014_01	GCTC	G	.	.	AF=.;AL=1;GT=HET
chrQ	375525	S0342_HP_014_03	G	A	.	.	AF=.;AL=1,2;GT=HOM
chrQ	376768	S0048_GV_031_01	T	C	.	.	AF=.;AL=1,2;GT=HOM
chrQ	379889	S0344_HP_015_11	G	A	.	.	AF=.;AL=2;GT=HET
chrQ	381116	S0344_HP_015_16	C	T	.	.	AF=.;AL=1,2;GT=HOM
chrQ	381619	S0344_HP_015_10	A	G	.	.	AF=.;AL=2;GT=HET
chrQ	381821	S0344_HP_015_09	A	G	.	.	AF=.;AL=2;GT=HET
chrQ	382075	S0344_HP_015_03	CTG	C	.	.	AF=.;AL=1;GT=HET
chrQ	382745	S0344_HP_015_08	C	T	.	.	AF=.;AL=2;GT=HET
chrQ	382985	S0344_HP_015_15	A	C	.	.	AF=.;AL=1,2;GT=HOM
chrQ	383025	S0344_HP_015_14	G	T	.	.	AF=.;AL=1,2;GT=HOM
chrQ	383519	S0344_HP_015_07	G	T	.	.	AF=.;AL=2;GT=HET
chrQ	384080	S0344_HP_015_13	G	T	.	.	AF=.;AL=1,2;GT=HOM
chrQ	384101	S0344_HP_015_06	T	G	.	.	AF=.;AL=2;GT=HET
chrQ	384170	S0344_HP_015_12	T	G	.	.	AF=.;AL=1,2;GT=HOM
chrQ	384303	S0344_HP_015_05	C	T	.	.	AF=.;AL=2;GT=HET
chrQ	384631	S0344_HP_015_02	C	T	.	.	AF=.;AL=1;GT=HET
chrQ	385295	S0344_HP_015_01	CAT	C	.	.	AF=.;AL=1;GT=HET
chrQ	385326	S0344_HP_015_04	A	G	.	.	AF=.;AL=2;GT=HET
chrQ	386548	S0138_GV_078_01	T	C	.	.	AF=.;AL=1;GT=HET
chrQ	388345	S0302_DV_060_01	G	T	.	.	AF=.;AL=1;GT=HET
chrQ	393333	S0438_CV_038_01	G	A	.	.	AF=0.0625;AL=.;GT=SOM
chrQ	395133	S0440_CV_039_01	C	T	.	.	AF=0.125;AL=.;GT=SOM
chrQ	405641	S0654_CL_067_02	G	C	.	.	AF=.;AL=1,2;GT=HOM
chrQ	406024	S0654_CL_067_01	C	G	.	.	AF=.;AL=1,2;GT=HOM
chrQ	407623	S0442_CV_040_01	C	T	.	.	AF=0.125;AL=.;GT=SOM
chrQ	409372	S0290_DV_054_01	A	AAGG	.	.	AF=.;AL=1;GT=HET
chrQ	413133	S0082_GV_050_01	G	C	.	.	AF=.;AL=1;GT=HET
chrQ	414933	S0148_GV_083_01	G	A	.	.	AF=.;AL=1;GT=HET
chrQ	417010	S0702_CL_115_01	G	C	.	.	AF=.;AL=1,2;GT=HOM
chrQ	419378	S0701_CL_114_01	G	C	.	.	AF=.;AL=1,2;GT=HOM
chrQ	421221	S0822_CL_235_02	G	C	.	.	AF=.;AL=1,2;GT=HOM
chrQ	421982	S0822_CL_235_01	C	G	.	.	AF=.;AL=1,2;GT=HOM
chrQ	424731	S0372_CV_005_01	CT	C	.	.	AF=0.0313;AL=.;GT=SOM
chrQ	428643	S0444_CV_041_01	A	G	.	.	AF=0.25;AL=.;GT=SOM
chrQ	434391	S0266_DV_042_01	C	CT	.	.	AF=.;AL=1;GT=HET
chrQ	436099	S0232_DV_025_01	G	GGAAA	.	.	AF=.;AL=1;GT=HET
chrQ	437914	S0156_GV_087_01	T	C	.	.	AF=.;AL=1;GT=HET
chrQ	439937	S0346_HP_016_12	AG	A	.	.	AF=.;AL=1;GT=HET
chrQ	440378	S0346_HP_016_17	T	C	.	.	AF=.;AL=2;GT=HET
chrQ	440850	S0346_HP_016_11	GTTTTGTTTTTGT	G	.	.	AF=.;AL=1;GT=HET
chrQ	441021	S0346_HP_016_16	G	A	.	.	AF=.;AL=2;GT=HET
chrQ	441302	S0346_HP_016_15	C	T	.	.	AF=.;AL=2;GT=HET
chrQ	441349	S0346_HP_016_10	G	A	.	.	AF=.;AL=1;GT=HET
chrQ	441865	S0346_HP_016_09	G	C	.	.	AF=.;AL=1;GT=HET
chrQ	441928	S0346_HP_016_08	T	C	.	.	AF=.;AL=1;GT=HET
chrQ	442058	S0346_HP_016_07	G	A	.	.	AF=.;AL=1;GT=HET
chrQ	442501	S0346_HP_016_19	A	G	.	.	AF=.;AL=1,2;GT=HOM
chrQ	442810	S0346_HP_016_06	G	A	.	.	AF=.;AL=1;GT=HET
chrQ	442928	S0346_HP_016_05	A	G	.	.	AF=.;AL=1;GT=HET
chrQ	443054	S0346_HP_016_04	C	T	.	.	AF=.;AL=1;GT=HET
chrQ	443127	S0346_HP_016_03	T	C	.	.	AF=.;AL=1;GT=HET
chrQ	443749	S0346_HP_016_02	A	G	.	.	AF=.;AL=1;GT=HET
chrQ	443791	S0346_HP_016_14	C	T	.	.	AF=.;AL=2;GT=HET
chrQ	443848	S0346_HP_016_18	T	G	.	.	AF=.;AL=1,2;GT=HOM
chrQ	443968	S0346_HP_016_13	C	T	.	.	AF=.;AL=2;GT=HET
chrQ	444648	S0346_HP_016_01	A	G	.	.	AF=.;AL=1;GT=HET
chrQ	446161	S0640_CL_053_01	G	C	.	.	AF=.;AL=1,2;GT=HOM
chrQ	447694	S0446_CV_042_01	A	G	.	.	AF=0.0313;AL=.;GT=SOM
chrQ	451442	S0216_DV_017_01	GA	G	.	.	AF=.;AL=1;GT=HET
chrQ	455209	S0066_GV_042_01	TA	T	.	.	AF=.;AL=1;GT=HET
chrQ	456984	S0166_GV_092_01	G	A	.	.	AF=.;AL=1;GT=HET
chrQ	462438	S0448_CV_043_01	G	A	.	.	AF=0.0625;AL=.;GT=SOM
chrQ	466733	S0450_CV_044_01	C	T	.	.	AF=0.25;AL=.;GT=SOM
chrQ	468533	S0122_GV_070_01	G	T	.	.	AF=.;AL=1;GT=HET
chrQ	479771	S0575_MS_003_01	TTG	T	.	.	AF=0.5;AL=.;GT=MSI
chrQ	481367	S0560_CM_005_05	G	C	.	.	AF=0.125;AL=.;GT=SOM
chrQ	481940	S0560_CM_005_04	C	T	.	.	AF=0.125;AL=.;GT=SOM
chrQ	482410	S0560_CM_005_03	C	T	.	.	AF=0.125;AL=.;GT=SOM
chrQ	483325	S0560_CM_005_02	C	T	.	.	AF=0.125;AL=.;GT=SOM
chrQ	484768	S0560_CM_005_01	G	A	.	.	AF=0.125;AL=.;GT=SOM
chrQ	492152	S0452_CV_045_01	G	T	.	.	AF=0.0625;AL=.;GT=SOM
chrQ	496748	S0562_CM_006_05	G	T	.	.	AF=0.0078;AL=.;GT=SOM
chrQ	497244	S0562_CM_006_04	C	T	.	.	AF=0.0078;AL=.;GT=SOM
chrQ	497425	S0562_CM_006_06	C	G	.	.	AF=.;AL=1,2;GT=HOM
chrQ	497898	S0562_CM_006_03	A	G	.	.	AF=0.0078;AL=.;GT=SOM
chrQ	498695	S0562_CM_006_02	A	C	.	.	AF=0.0078;AL=.;GT=SOM
chrQ	499224	S0562_CM_006_01	C	T	.	.	AF=0.0078;AL=.;GT=SOM
chrQ	500797	S0454_CV_046_01	T	G	.	.	AF=0.5;AL=.;GT=SOM
chrQ	502597	S0456_CV_047_01	C	A	.	.	AF=0.0625;AL=.;GT=SOM
chrQ	503219	S0456_CV_047_03	C	T	.	.	AF=.;AL=1,2;GT=HOM
chrQ	503220	S0456_CV_047_02	T	C	.	.	AF=.;AL=1,2;GT=HOM
chrQ	503941	S0622_CL_035_01	G	C	.	.	AF=.;AL=1,2;GT=HOM
chrQ	510597	S0458_CV_048_01	A	C	.	.	AF=0.0625;AL=.;GT=SOM
chrQ	512346	S0280_DV_049_01	A	AAAAT	.	.	AF=.;AL=1;GT=HET
chrQ	515426	S0348_HP_017_34	C	T	.	.	AF=.;AL=2;GT=HET
chrQ	515516	S0348_HP_017_33	T	C	.	.	AF=.;AL=2;GT=HET
chrQ	515725	S0348_HP_017_32	A	G	.	.	AF=.;AL=2;GT=HET
chrQ	516281	S0348_HP_017_31	G	C	.	.	AF=.;AL=2;GT=HET
chrQ	516333	S0348_HP_017_30	C	G	.	.	AF=.;AL=2;GT=HET
chrQ	516592	S0348_HP_017_29	C	T	.	.	AF=.;AL=2;GT=HET
chrQ	516600	S0348_HP_017_28	G	A	.	.	AF=.;AL=2;GT=HET
chrQ	516602	S0348_HP_017_27	T	C	.	.	AF=.;AL=2;GT=HET
chrQ	516831	S0348_HP_017_26	C	A	.	.	AF=.;AL=2;GT=HET
chrQ	516834	S0348_HP_017_40	G	C	.	.	AF=.;AL=1,2;GT=HOM
chrQ	517131	S0348_HP_017_25	C	CTCATA	.	.	AF=.;AL=2;GT=HET
chrQ	517263	S0348_HP_017_24	G	A	.	.	AF=.;AL=2;GT=HET
chrQ	517552	S0348_HP_017_23	T	TA	.	.	AF=.;AL=2;GT=HET
chrQ	517705	S0348_HP_017_04	G	A	.	.	AF=.;AL=1;GT=HET
chrQ	517706	S0348_HP_017_22	C	T	.	.	AF=.;AL=2;GT=HET
chrQ	518042	S0348_HP_017_21	T	C	.	.	AF=.;AL=2;GT=HET
chrQ	518408	S0348_HP_017_39	G	A	.	.	AF=.;AL=1,2;GT=HOM
chrQ	518560	S0348_HP_017_20	G	A	.	.	AF=.;AL=2;GT=HET
chrQ	518587	S0348_HP_017_19	C	T	.	.	AF=.;AL=2;GT=HET
chrQ	518772	S0348_HP_017_18	A	G	.	.	AF=.;AL=2;GT=HET
chrQ	518773	S0348_HP_017_17	T	C	.	.	AF=.;AL=2;GT=HET
chrQ	518850	S0348_HP_017_03	A	G	.	.	AF=.;AL=1;GT=HET
chrQ	518878	S0348_HP_017_16	C	A	.	.	AF=.;AL=2;GT=HET
chrQ	519073	S0348_HP_017_15	T	TAAATATA	.	.	AF=.;AL=2;GT=HET
chrQ	519107	S0348_HP_017_14	T	C	.	.	AF=.;AL=2;GT=HET
chrQ	519266	S0348_HP_017_13	A	C	.	.	AF=.;AL=2;GT=HET
chrQ	519370	S0348_HP_017_02	A	T	.	.	AF=.;AL=1;GT=HET
chrQ	519642	S0348_HP_017_12	G	A	.	.	AF=.;AL=2;GT=HET
chrQ	519847	S0348_HP_017_38	G	T	.	.	AF=.;AL=1,2;GT=HOM
chrQ	519875	S0348_HP_017_11	T	A	.	.	AF=.;AL=2;GT=HET
chrQ	519936	S0348_HP_017_10	G	C	.	.	AF=.;AL=2;GT=HET
chrQ	520010	S0348_HP_017_01	T	G	.	.	AF=.;AL=1;GT=HET
chrQ	520262	S0348_HP_017_37	C	A	.	.	AF=.;AL=1,2;GT=HOM
chrQ	520324	S0348_HP_017_09	A	G	.	.	AF=.;AL=2;GT=HET
chrQ	520582	S0348_HP_017_08	T	G	.	.	AF=.;AL=2;GT=HET
chrQ	520623	S0348_HP_017_36	G	A	.	.	AF=.;AL=1,2;GT=HOM
chrQ	520856	S0348_HP_017_07	A	C	.	.	AF=.;AL=2;GT=HET
chrQ	520858	S0348_HP_017_06	G	C	.	.	AF=.;AL=2;GT=HET
chrQ	520859	S0348_HP_017_05	AG	A	.	.	AF=.;AL=2;GT=HET
chrQ	521170	S0348_HP_017_35	C	T	.	.	AF=.;AL=1,2;GT=HOM
chrQ	522076	S0078_GV_048_01	T	C	.	.	AF=.;AL=1;GT=HET
chrQ	524229	S0350_HP_018_02	A	G	.	.	AF=.;AL=1;GT=HET
chrQ	524381	S0350_HP_018_11	A	G	.	.	AF=.;AL=1,2;GT=HOM
chrQ	524485	S0350_HP_018_10	A	G	.	.	AF=.;AL=1,2;GT=HOM
chrQ	525101	S0350_HP_018_12	G	C	.	.	AF=.;AL=1,2;GT=HOM
chrQ	525829	S0350_HP_018_09	C	T	.	.	AF=.;AL=1,2;GT=HOM
chrQ	526085	S0350_HP_018_03	C	T	.	.	AF=.;AL=2;GT=HET
chrQ	526207	S0350_HP_018_01	A	G	.	.	AF=.;AL=1;GT=HET
chrQ	527130	S0350_HP_018_08	T	G	.	.	AF=.;AL=1,2;GT=HOM
chrQ	527424	S0350_HP_018_07	C	A	.	.	AF=.;AL=1,2;GT=HOM
chrQ	527583	S0350_HP_018_06	C	T	.	.	AF=.;AL=1,2;GT=HOM
chrQ	527651	S0350_HP_018_05	G	A	.	.	AF=.;AL=1,2;GT=HOM
chrQ	528118	S0350_HP_018_04	G	A	.	.	AF=.;AL=1,2;GT=HOM
chrQ	533249	S0824_CL_237_01	C	G	.	.	AF=.;AL=1,2;GT=HOM
chrQ	537595	S0304_DV_061_01	C	A	.	.	AF=.;AL=1;GT=HET
chrQ	539380	S0047_GV_030_01	C	A	.	.	AF=.;AL=1,2;GT=HOM
chrQ	541180	S0460_CV_049_01	G	A	.	.	AF=0.0039;AL=.;GT=SOM
chrQ	542980	S0462_CV_050_01	G	A	.	.	AF=0.5;AL=.;GT=SOM
chrQ	548929	S0278_DV_048_01	G	GGATA	.	.	AF=.;AL=1;GT=HET
chrQ	552694	S0316_DV_067_01	A	C	.	.	AF=.;AL=1;GT=HET
chrQ	554397	S0234_DV_026_01	GATTT	G	.	.	AF=.;AL=1;GT=HET
chrQ	558658	S0464_CV_051_01	C	G	.	.	AF=0.5;AL=.;GT=SOM
chrQ	560458	S0466_CV_052_01	A	T	.	.	AF=0.0039;AL=.;GT=SOM
chrQ	564258	S0468_CV_053_01	G	A	.	.	AF=0.0625;AL=.;GT=SOM
chrQ	567637	S0352_HP_019_09	C	G	.	.	AF=.;AL=1,2;GT=HOM
chrQ	567973	S0352_HP_019_08	C	G	.	.	AF=.;AL=1;GT=HET
chrQ	568578	S0352_HP_019_07	T	C	.	.	AF=.;AL=1;GT=HET
chrQ	568806	S0352_HP_019_06	A	G	.	.	AF=.;AL=1;GT=HET
chrQ	570333	S0352_HP_019_05	G	T	.	.	AF=.;AL=1;GT=HET
chrQ	570759	S0352_HP_019_04	T	C	.	.	AF=.;AL=1;GT=HET
chrQ	571203	S0352_HP_019_03	G	C	.	.	AF=.;AL=1;GT=HET
chrQ	571242	S0352_HP_019_02	T	C	.	.	AF=.;AL=1;GT=HET
chrQ	571442	S0352_HP_019_01	T	C	.	.	AF=.;AL=1;GT=HET
chrQ	576025	S0104_GV_061_01	C	T	.	.	AF=.;AL=1;GT=HET
chrQ	577909	S0564_CM_007_05	A	T	.	.	AF=0.0313;AL=.;GT=SOM
chrQ	579128	S0564_CM_007_04	C	T	.	.	AF=0.0313;AL=.;GT=SOM
chrQ	579888	S0564_CM_007_03	T	C	.	.	AF=0.0313;AL=.;GT=SOM
chrQ	580175	S0564_CM_007_02	C	A	.	.	AF=0.0313;AL=.;GT=SOM
chrQ	580492	S0564_CM_007_01	G	C	.	.	AF=0.0313;AL=.;GT=SOM
chrQ	584388	S0374_CV_006_01	C	CG	.	.	AF=1;AL=.;GT=SOM
chrQ	586144	S0248_DV_033_01	AAAT	A	.	.	AF=.;AL=1;GT=HET
chrQ	587416	S0793_CL_206_01	G	C	.	.	AF=.;AL=1,2;GT=HOM
chrQ	594568	S0566_CM_008_05	G	C	.	.	AF=0.0625;AL=.;GT=SOM
chrQ	594775	S0566_CM_008_04	T	A	.	.	AF=0.0625;AL=.;GT=SOM
chrQ	595056	S0566_CM_008_03	G	A	.	.	AF=0.0625;AL=.;GT=SOM
chrQ	595290	S0566_CM_008_02	G	A	.	.	AF=0.0625;AL=.;GT=SOM
chrQ	595599	S0566_CM_008_06	C	G	.	.	AF=.;AL=1,2;GT=HOM
chrQ	595633	S0566_CM_008_01	C	A	.	.	AF=0.0625;AL=.;GT=SOM
chrQ	601343	S0124_GV_071_01	A	G	.	.	AF=.;AL=1;GT=HET
chrQ	605143	S0180_GV_099_01	A	G	.	.	AF=.;AL=1;GT=HET
chrQ	606940	S0030_GV_013_01	C	T	.	.	AF=.;AL=1,2;GT=HOM
chrQ	610153	S0743_CL_156_05	G	C	.	.	AF=.;AL=1,2;GT=HOM
chrQ	611346	S0743_CL_156_04	G	C	.	.	AF=.;AL=1,2;GT=HOM
chrQ	612191	S0743_CL_156_03	G	C	.	.	AF=.;AL=1,2;GT=HOM
chrQ	612215	S0743_CL_156_02	G	C	.	.	AF=.;AL=1,2;GT=HOM
chrQ	612567	S0743_CL_156_01	C	G	.	.	AF=.;AL=1,2;GT=HOM
chrQ	616237	S0045_GV_028_01	T	C	.	.	AF=.;AL=1,2;GT=HOM
chrQ	618037	S0470_CV_054_01	G	A	.	.	AF=0.125;AL=.;GT=SOM
chrQ	620334	S0595_CL_008_01	G	C	.	.	AF=.;AL=1,2;GT=HOM
chrQ	621837	S0472_CV_055_01	A	C	.	.	AF=0.125;AL=.;GT=SOM
chrQ	626389	S0474_CV_056_01	C	T	.	.	AF=0.0313;AL=.;GT=SOM
chrQ	628186	S0028_GV_011_01	G	A	.	.	AF=.;AL=1,2;GT=HOM
chrQ	629983	S0114_GV_066_01	C	G	.	.	AF=.;AL=1;GT=HET
chrQ	633806	S0112_GV_065_01	C	G	.	.	AF=.;AL=1;GT=HET
chrQ	635555	S0573_MS_002_01	G	GA	.	.	AF=0.5;AL=.;GT=MSI
chrQ	644309	S0376_CV_007_01	TC	T	.	.	AF=0.25;AL=.;GT=SOM
chrQ	646060	S0577_MS_004_01	T	TAC	.	.	AF=0.5;AL=.;GT=MSI
chrQ	647008	S0320_HP_002_45	T	G	.	.	AF=.;AL=1,2;GT=HOM
chrQ	647059	S0320_HP_002_44	T	C	.	.	AF=.;AL=1,2;GT=HOM
chrQ	647128	S0320_HP_002_43	A	G	.	.	AF=.;AL=1,2;GT=HOM
chrQ	647130	S0320_HP_002_42	A	T	.	.	AF=.;AL=1,2;GT=HOM
chrQ	647484	S0320_HP_002_41	A	G	.	.	AF=.;AL=1,2;GT=HOM
chrQ	647591	S0320_HP_002_40	T	C	.	.	AF=.;AL=1,2;GT=HOM
chrQ	647920	S0320_HP_002_39	A	AT	.	.	AF=.;AL=1,2;GT=HOM
chrQ	647966	S0320_HP_002_38	A	AGT	.	.	AF=.;AL=1,2;GT=HOM
chrQ	647982	S0320_HP_002_37	T	C	.	.	AF=.;AL=1,2;GT=HOM
chrQ	648091	S0320_HP_002_36	G	C	.	.	AF=.;AL=1,2;GT=HOM
chrQ	648336	S0320_HP_002_35	A	G	.	.	AF=.;AL=1,2;GT=HOM
chrQ	648362	S0320_HP_002_30	C	T	.	.	AF=.;AL=2;GT=HET
chrQ	648365	S0320_HP_002_29	A	G	.	.	AF=.;AL=2;GT=HET
chrQ	648377	S0320_HP_002_09	C	T	.	.	AF=.;AL=1;GT=HET
chrQ	648383	S0320_HP_002_08	T	G	.	.	AF=.;AL=1;GT=HET
chrQ	648452	S0320_HP_002_28	T	C	.	.	AF=.;AL=2;GT=HET
chrQ	648453	S0320_HP_002_07	C	A	.	.	AF=.;AL=1;GT=HET
chrQ	648466	S0320_HP_002_06	T	G	.	.	AF=.;AL=1;GT=HET
chrQ	648498	S0320_HP_002_27	A	C	.	.	AF=.;AL=2;GT=HET
chrQ	648594	S0320_HP_002_34	G	C	.	.	AF=.;AL=1,2;GT=HOM
chrQ	648609	S0320_HP_002_26	G	GAACCCATAAAC	.	.	AF=.;AL=2;GT=HET
chrQ	648642	S0320_HP_002_25	A	C	.	.	AF=.;AL=2;GT=HET
chrQ	648744	S0320_HP_002_24	C	T	.	.	AF=.;AL=2;GT=HET
chrQ	648785	S0320_HP_002_23	G	GGAA	.	.	AF=.;AL=2;GT=HET
chrQ	648797	S0320_HP_002_22	A	G	.	.	AF=.;AL=2;GT=HET
chrQ	648871	S0320_HP_002_21	A	G	.	.	AF=.;AL=2;GT=HET
chrQ	648960	S0320_HP_002_20	G	A	.	.	AF=.;AL=2;GT=HET
chrQ	648962	S0320_HP_002_19	T	C	.	.	AF=.;AL=2;GT=HET
chrQ	649169	S0320_HP_002_18	G	A	.	.	AF=.;AL=2;GT=HET
chrQ	649418	S0320_HP_002_17	T	C	.	.	AF=.;AL=2;GT=HET
chrQ	649451	S0320_HP_002_16	CT	C	.	.	AF=.;AL=2;GT=HET
chrQ	649531	S0320_HP_002_15	AT	A	.	.	AF=.;AL=2;GT=HET
chrQ	649537	S0320_HP_002_14	T	C	.	.	AF=.;AL=2;GT=HET
chrQ	649635	S0320_HP_002_05	T	G	.	.	AF=.;AL=1;GT=HET
chrQ	649682	S0320_HP_002_33	A	T	.	.	AF=.;AL=1,2;GT=HOM
chrQ	649789	S0320_HP_002_04	T	C	.	.	AF=.;AL=1;GT=HET
chrQ	651024	S0320_HP_002_13	G	T	.	.	AF=.;AL=2;GT=HET
chrQ	651054	S0320_HP_002_12	C	T	.	.	AF=.;AL=2;GT=HET
chrQ	652526	S0320_HP_002_11	G	A	.	.	AF=.;AL=2;GT=HET
chrQ	652574	S0320_HP_002_10	G	A	.	.	AF=.;AL=2;GT=HET
chrQ	652632	S0320_HP_002_32	A	T	.	.	AF=.;AL=1,2;GT=HOM
chrQ	652737	S0320_HP_002_03	A	T	.	.	AF=.;AL=1;GT=HET
chrQ	652747	S0320_HP_002_02	C	T	.	.	AF=.;AL=1;GT=HET
chrQ	652752	S0320_HP_002_01	C	A	.	.	AF=.;AL=1;GT=HET
chrQ	652776	S0320_HP_002_31	A	G	.	.	AF=.;AL=1,2;GT=HOM
chrQ	653799	S0072_GV_045_01	G	GT	.	.	AF=.;AL=1;GT=HET
chrQ	655610	S0023_GV_006_01	A	C	.	.	AF=.;AL=1,2;GT=HOM
chrQ	657036	S0584_MS_009_01	G	C	.	.	AF=.;AL=1,2;GT=HOM
chrQ	659428	S0042_GV_025_01	G	A	.	.	AF=.;AL=1,2;GT=HOM
chrQ	663222	S0314_DV_066_01	A	G	.	.	AF=.;AL=1;GT=HET
chrQ	665003	S0050_GV_033_01	C	T	.	.	AF=.;AL=1,2;GT=HOM
chrQ	666799	S0041_GV_024_01	G	C	.	.	AF=.;AL=1,2;GT=HOM
chrQ	670609	S0186_DV_002_01	G	T	.	.	AF=.;AL=1;GT=HET
chrQ	672396	S0476_CV_057_01	C	T	.	.	AF=1;AL=.;GT=SOM
chrQ	676795	S0478_CV_058_01	G	C	.	.	AF=0.0010;AL=.;GT=SOM
chrQ	680590	S0170_GV_094_01	C	T	.	.	AF=.;AL=1;GT=HET
chrQ	682390	S0480_CV_059_01	A	T	.	.	AF=0.0039;AL=.;GT=SOM
chrQ	686438	S0236_DV_027_01	TATAA	T	.	.	AF=.;AL=1;GT=HET
chrQ	688191	S0206_DV_012_01	G	GA	.	.	AF=.;AL=1;GT=HET
chrQ	689842	S0612_CL_025_01	C	G	.	.	AF=.;AL=1,2;GT=HOM
chrQ	693740	S0568_CM_009_05	C	G	.	.	AF=0.0010;AL=.;GT=SOM
chrQ	694135	S0568_CM_009_04	G	T	.	.	AF=0.0010;AL=.;GT=SOM
chrQ	694753	S0568_CM_009_03	G	A	.	.	AF=0.0010;AL=.;GT=SOM
chrQ	694988	S0568_CM_009_02	G	A	.	.	AF=0.0010;AL=.;GT=SOM
chrQ	695327	S0568_CM_009_01	T	G	.	.	AF=0.0010;AL=.;GT=SOM
chrQ	696666	S0354_HP_020_03	G	A	.	.	AF=.;AL=1;GT=HET
chrQ	698173	S0354_HP_020_02	G	A	.	.	AF=.;AL=1;GT=HET
chrQ	698954	S0354_HP_020_09	T	C	.	.	AF=.;AL=2;GT=HET
chrQ	699237	S0354_HP_020_08	A	C	.	.	AF=.;AL=2;GT=HET
chrQ	699750	S0354_HP_020_07	C	T	.	.	AF=.;AL=2;GT=HET
chrQ	700227	S0354_HP_020_06	T	C	.	.	AF=.;AL=2;GT=HET
chrQ	700229	S0354_HP_020_17	G	C	.	.	AF=.;AL=1,2;GT=HOM
chrQ	700644	S0354_HP_020_05	G	A	.	.	AF=.;AL=2;GT=HET
chrQ	700825	S0354_HP_020_01	C	A	.	.	AF=.;AL=1;GT=HET
chrQ	700840	S0354_HP_020_04	T	G	.	.	AF=.;AL=2;GT=HET
chrQ	701122	S0354_HP_020_15	A	G	.	.	AF=.;AL=1,2;GT=HOM
chrQ	701349	S0354_HP_020_14	G	C	.	.	AF=.;AL=1,2;GT=HOM
chrQ	701355	S0354_HP_020_13	C	T	.	.	AF=.;AL=1,2;GT=HOM
chrQ	701777	S0354_HP_020_16	C	G	.	.	AF=.;AL=1,2;GT=HOM
chrQ	701779	S0354_HP_020_12	A	G	.	.	AF=.;AL=1,2;GT=HOM
chrQ	701888	S0354_HP_020_11	C	G	.	.	AF=.;AL=1,2;GT=HOM
chrQ	702002	S0354_HP_020_10	C	T	.	.	AF=.;AL=1,2;GT=HOM
chrQ	702881	S0260_DV_039_01	CCT	C	.	.	AF=.;AL=1;GT=HET
chrQ	704642	S0482_CV_060_01	G	T	.	.	AF=0.0078;AL=.;GT=SOM
chrQ	709427	S0484_CV_061_01	G	A	.	.	AF=0.0625;AL=.;GT=SOM
chrQ	712459	S0358_HP_022_10	A	G	.	.	AF=.;AL=1,2;GT=HOM
chrQ	712485	S0358_HP_022_02	T	C	.	.	AF=.;AL=1;GT=HET
chrQ	713247	S0358_HP_022_08	C	A	.	.	AF=.;AL=2;GT=HET
chrQ	713771	S0358_HP_022_07	G	A	.	.	AF=.;AL=2;GT=HET
chrQ	714013	S0358_HP_022_01	G	C	.	.	AF=.;AL=1;GT=HET
chrQ	714401	S0358_HP_022_06	C	G	.	.	AF=.;AL=2;GT=HET
chrQ	714603	S0358_HP_022_05	G	C	.	.	AF=.;AL=2;GT=HET
chrQ	714849	S0358_HP_022_09	C	T	.	.	AF=.;AL=1,2;GT=HOM
chrQ	715093	S0358_HP_022_04	T	C	.	.	AF=.;AL=2;GT=HET
chrQ	715335	S0358_HP_022_03	C	T	.	.	AF=.;AL=2;GT=HET
chrQ	717374	S0356_HP_021_05	A	G	.	.	AF=.;AL=1;GT=HET
chrQ	718209	S0356_HP_021_04	G	A	.	.	AF=.;AL=1;GT=HET
chrQ	719364	S0356_HP_021_03	T	C	.	.	AF=.;AL=1;GT=HET
chrQ	719900	S0356_HP_021_08	C	T	.	.	AF=.;AL=1,2;GT=HOM
chrQ	720082	S0356_HP_021_02	C	T	.	.	AF=.;AL=1;GT=HET
chrQ	720275	S0356_HP_021_10	C	T	.	.	AF=.;AL=1,2;GT=HOM
chrQ	721077	S0356_HP_021_09	G	A	.	.	AF=.;AL=1,2;GT=HOM
chrQ	721088	S0356_HP_021_01	C	G	.	.	AF=.;AL=1;GT=HET
chrQ	721412	S0356_HP_021_07	C	A	.	.	AF=.;AL=2;GT=HET
chrQ	721516	S0356_HP_021_06	G	A	.	.	AF=.;AL=2;GT=HET
chrQ	723134	S0276_DV_047_01	C	CTTCT	.	.	AF=.;AL=1;GT=HET
chrQ	725385	S0617_CL_030_01	G	C	.	.	AF=.;AL=1,2;GT=HOM
chrQ	727396	S0116_GV_067_01	A	G	.	.	AF=.;AL=1;GT=HET
chrQ	729195	S0486_CV_062_01	C	A	.	.	AF=0.0020;AL=.;GT=SOM
chrQ	730995	S0488_CV_063_01	C	T	.	.	AF=0.0010;AL=.;GT=SOM
chrQ	738280	S0661_CL_074_02	G	C	.	.	AF=.;AL=1,2;GT=HOM
chrQ	738731	S0661_CL_074_01	G	C	.	.	AF=.;AL=1,2;GT=HOM
chrQ	742434	S0662_CL_075_02	G	C	.	.	AF=.;AL=1,2;GT=HOM
chrQ	743854	S0662_CL_075_01	G	C	.	.	AF=.;AL=1,2;GT=HOM
chrQ	745793	S0160_GV_089_02	AC	A	.	.	AF=.;AL=1;GT=HET
chrQ	745974	S0160_GV_089_01	T	C	.	.	AF=.;AL=1;GT=HET
chrQ	747774	S0490_CV_064_01	C	A	.	.	AF=0.5;AL=.;GT=SOM
chrQ	753698	S0777_CL_190_01	G	C	.	.	AF=.;AL=1,2;GT=HOM
chrQ	765573	S0492_CV_065_01	G	A	.	.	AF=1;AL=.;GT=SOM
chrQ	770358	S0494_CV_066_01	T	C	.	.	AF=0.0039;AL=.;GT=SOM
chrQ	771751	S0795_CL_208_01	C	G	.	.	AF=.;AL=1,2;GT=HOM
chrQ	774658	S0496_CV_067_01	C	T	.	.	AF=0.0078;AL=.;GT=SOM
chrQ	778858	S0027_GV_010_01	T	G	.	.	AF=.;AL=1,2;GT=HOM
chrQ	785586	S0801_CL_214_01	G	C	.	.	AF=.;AL=1,2;GT=HOM
chrQ	788762	S0615_CL_028_01	G	C	.	.	AF=.;AL=1,2;GT=HOM
chrQ	793352	S0174_GV_096_01	T	C	.	.	AF=.;AL=1;GT=HET
chrQ	797351	S0268_DV_043_01	C	CT	.	.	AF=.;AL=1;GT=HET
chrQ	801111	S0040_GV_023_01	C	G	.	.	AF=.;AL=1,2;GT=HOM
chrQ	804045	S0633_CL_046_01	G	C	.	.	AF=.;AL=1,2;GT=HOM
chrQ	807608	S0498_CV_068_01	A	C	.	.	AF=0.0078;AL=.;GT=SOM
chrQ	811835	S0188_DV_003_01	C	T	.	.	AF=.;AL=1;GT=HET
chrQ	814263	S0322_HP_003_05	C	T	.	.	AF=.;AL=1;GT=HET
chrQ	814413	S0322_HP_003_04	C	A	.	.	AF=.;AL=1;GT=HET
chrQ	814546	S0322_HP_003_03	C	T	.	.	AF=.;AL=1;GT=HET
chrQ	814803	S0322_HP_003_07	T	C	.	.	AF=.;AL=1,2;GT=HOM
chrQ	816441	S0322_HP_003_06	T	C	.	.	AF=.;AL=2;GT=HET
chrQ	817480	S0322_HP_003_02	C	G	.	.	AF=.;AL=1;GT=HET
chrQ	817953	S0322_HP_003_01	T	G	.	.	AF=.;AL=1;GT=HET
chrQ	819597	S0026_GV_009_01	A	G	.	.	AF=.;AL=1,2;GT=HOM
chrQ	821346	S0288_DV_053_01	C	CCCT	.	.	AF=.;AL=1;GT=HET
chrQ	823091	S0060_GV_039_01	G	GT	.	.	AF=.;AL=1;GT=HET
chrQ	824905	S0090_GV_054_01	G	A	.	.	AF=.;AL=1;GT=HET
chrQ	826492	S0766_CL_179_01	G	C	.	.	AF=.;AL=1,2;GT=HOM
chrQ	828980	S0500_CV_069_01	G	A	.	.	AF=0.25;AL=.;GT=SOM
chrQ	839517	S0502_CV_070_01	A	T	.	.	AF=0.5;AL=.;GT=SOM
chrQ	841316	S0052_GV_035_01	T	C	.	.	AF=.;AL=1,2;GT=HOM
chrQ	843115	S0134_GV_076_01	G	C	.	.	AF=.;AL=1;GT=HET
chrQ	844915	S0504_CV_071_01	C	G	.	.	AF=1;AL=.;GT=SOM
chrQ	846715	S0506_CV_072_01	G	T	.	.	AF=0.0156;AL=.;GT=SOM
chrQ	848400	S0570_CM_010_05	C	A	.	.	AF=0.5;AL=.;GT=SOM
chrQ	848615	S0570_CM_010_06	C	G	.	.	AF=.;AL=1,2;GT=HOM
chrQ	848877	S0570_CM_010_04	C	A	.	.	AF=0.5;AL=.;GT=SOM
chrQ	849239	S0570_CM_010_03	G	A	.	.	AF=0.5;AL=.;GT=SOM
chrQ	849630	S0570_CM_010_02	G	A	.	.	AF=0.5;AL=.;GT=SOM
chrQ	849906	S0570_CM_010_01	A	T	.	.	AF=0.5;AL=.;GT=SOM
chrQ	851533	S0709_CL_122_02	G	C	.	.	AF=.;AL=1,2;GT=HOM
chrQ	851553	S0709_CL_122_01	G	C	.	.	AF=.;AL=1,2;GT=HOM
chrQ	853176	S0118_GV_068_01	T	G	.	.	AF=.;AL=1;GT=HET
chrQ	854976	S0154_GV_086_01	T	C	.	.	AF=.;AL=1;GT=HET
chrQ	856776	S0038_GV_021_01	C	T	.	.	AF=.;AL=1,2;GT=HOM
chrQ	858576	S0508_CV_073_01	C	T	.	.	AF=0.0156;AL=.;GT=SOM
chrQ	860360	S0378_CV_008_01	AAGTACAGGTAGACCC	A	.	.	AF=0.0010;AL=.;GT=SOM
chrQ	865536	S0764_CL_177_01	G	C	.	.	AF=.;AL=1,2;GT=HOM
chrQ	869471	S0510_CV_074_01	T	A	.	.	AF=0.125;AL=.;GT=SOM
chrQ	873205	S0571_MS_001_01	GT	G	.	.	AF=0.5;AL=.;GT=MSI
chrQ	877491	S0292_DV_055_01	T	TTTA	.	.	AF=.;AL=1;GT=HET
chrQ	881252	S0512_CV_075_01	C	T	.	.	AF=0.0039;AL=.;GT=SOM
chrQ	883037	S0046_GV_029_01	A	G	.	.	AF=.;AL=1,2;GT=HOM
chrQ	884837	S0035_GV_018_01	C	G	.	.	AF=.;AL=1,2;GT=HOM
chrQ	886586	S0286_DV_052_01	CTTTA	C	.	.	AF=.;AL=1;GT=HET
chrQ	888347	S0098_GV_058_01	T	C	.	.	AF=.;AL=1;GT=HET
chrQ	893905	S0324_HP_004_03	A	G	.	.	AF=.;AL=1,2;GT=HOM
chrQ	894210	S0324_HP_004_02	T	C	.	.	AF=.;AL=1,2;GT=HOM
chrQ	895231	S0324_HP_004_01	C	T	.	.	AF=.;AL=1,2;GT=HOM
chrQ	895971	S0324_HP_004_10	G	C	.	.	AF=.;AL=1,2;GT=HOM
chrQ	896941	S0324_HP_004_09	C	A	.	.	AF=.;AL=1,2;GT=HOM
chrQ	897622	S0324_HP_004_08	T	C	.	.	AF=.;AL=1,2;GT=HOM
chrQ	898626	S0324_HP_004_07	A	C	.	.	AF=.;AL=1,2;GT=HOM
chrQ	898675	S0324_HP_004_06	A	AT	.	.	AF=.;AL=1,2;GT=HOM
chrQ	898830	S0324_HP_004_05	A	T	.	.	AF=.;AL=1,2;GT=HOM
chrQ	899070	S0324_HP_004_04	G	C	.	.	AF=.;AL=1,2;GT=HOM
chrQ	900426	S0022_GV_005_01	T	C	.	.	AF=.;AL=1,2;GT=HOM
chrQ	902222	S0062_GV_040_01	CTA	C	.	.	AF=.;AL=1;GT=HET
chrQ	903975	S0252_DV_035_01	C	CGA	.	.	AF=0.5;AL=1;GT=HET
chrQ	905740	S0514_CV_076_01	A	G	.	.	AF=0.25;AL=.;GT=SOM
chrQ	907540	S0140_GV_079_01	G	A	.	.	AF=.;AL=1;GT=HET
chrQ	909326	S0380_CV_009_01	C	CACGACGGGCGGA	.	.	AF=0.5;AL=.;GT=SOM
chrQ	911128	S0049_GV_032_01	T	C	.	.	AF=.;AL=1,2;GT=HOM
chrQ	912928	S0176_GV_097_01	G	A	.	.	AF=.;AL=1;GT=HET
chrQ	917378	S0102_GV_060_01	C	A	.	.	AF=.;AL=1;GT=HET
chrQ	927302	S0262_DV_040_01	GTA	G	.	.	AF=.;AL=1;GT=HET
chrQ	929016	S0294_DV_056_01	GGGT	G	.	.	AF=.;AL=1;GT=HET
chrQ	932770	S0019_GV_002_01	TGGTAAA	T	.	.	AF=.;AL=1,2;GT=HOM
chrQ	934569	S0064_GV_041_01	T	TA	.	.	AF=.;AL=1;GT=HET
chrQ	937929	S0382_CV_010_03	A	G	.	.	AF=.;AL=1,2;GT=HOM
chrQ	937930	S0382_CV_010_02	G	A	.	.	AF=.;AL=1,2;GT=HOM
chrQ	938356	S0382_CV_010_01	G	GA	.	.	AF=0.0625;AL=.;GT=SOM
chrQ	942110	S0579_MS_005_01	ATG	A	.	.	AF=0.5;AL=.;GT=MSI
chrQ	943859	S0218_DV_018_01	A	G	.	.	AF=.;AL=1;GT=HET
chrQ	949873	S0126_GV_072_01	A	G	.	.	AF=.;AL=1;GT=HET
chrQ	952813	S0651_CL_064_01	C	G	.	.	AF=.;AL=1,2;GT=HOM
chrQ	953959	S0110_GV_064_01	G	A	.	.	AF=.;AL=1;GT=HET
chrQ	955750	S0039_GV_022_01	T	C	.	.	AF=.;AL=1,2;GT=HOM
chrQ	957575	S0325_HP_005_09	T	TA	.	.	AF=.;AL=1,2;GT=HOM
chrQ	958734	S0325_HP_005_03	A	AAT	.	.	AF=.;AL=2;GT=HET
chrQ	958734	S0325_HP_005_01	A	AT	.	.	AF=.;AL=1;GT=HET
chrQ	958974	S0325_HP_005_08	T	A	.	.	AF=.;AL=1,2;GT=HOM
chrQ	959240	S0325_HP_005_07	T	C	.	.	AF=.;AL=1,2;GT=HOM
chrQ	960045	S0325_HP_005_06	G	T	.	.	AF=.;AL=1,2;GT=HOM
chrQ	960960	S0325_HP_005_05	AC	A	.	.	AF=.;AL=1,2;GT=HOM
chrQ	960976	S0325_HP_005_04	T	C	.	.	AF=.;AL=1,2;GT=HOM
chrQ	961518	S0325_HP_005_02	A	C	.	.	AF=.;AL=2;GT=HET
chrQ	970309	S0669_CL_082_01	C	G	.	.	AF=.;AL=1,2;GT=HOM
chrQ	972611	S0609_CL_022_02	G	C	.	.	AF=.;AL=1,2;GT=HOM
chrQ	972671	S0609_CL_022_01	G	C	.	.	AF=.;AL=1,2;GT=HOM
chrQ	974355	S0192_DV_005_01	C	A	.	.	AF=.;AL=1;GT=HET
chrQ	978136	S0128_GV_073_01	C	T	.	.	AF=.;AL=1;GT=HET
chrQ	979073	S0327_HP_006_06	C	CA	.	.	AF=.;AL=1;GT=HET
chrQ	979301	S0327_HP_006_05	T	A	.	.	AF=.;AL=1;GT=HET
chrQ	979945	S0327_HP_006_16	C	A	.	.	AF=.;AL=2;GT=HET
chrQ	980833	S0327_HP_006_04	A	G	.	.	AF=.;AL=1;GT=HET
chrQ	981055	S0327_HP_006_03	A	G	.	.	AF=.;AL=1;GT=HET
chrQ	981306	S0327_HP_006_02	A	G	.	.	AF=.;AL=1;GT=HET
chrQ	982779	S0327_HP_006_01	C	T	.	.	AF=.;AL=1;GT=HET
chrQ	983012	S0327_HP_006_15	A	G	.	.	AF=.;AL=2;GT=HET
chrQ	983502	S0327_HP_006_14	G	A	.	.	AF=.;AL=2;GT=HET
chrQ	983544	S0327_HP_006_13	A	T	.	.	AF=.;AL=2;GT=HET
chrQ	983553	S0327_HP_006_12	C	T	.	.	AF=.;AL=2;GT=HET
chrQ	984170	S0327_HP_006_11	T	G	.	.	AF=.;AL=2;GT=HET
chrQ	984196	S0327_HP_006_10	G	A	.	.	AF=.;AL=2;GT=HET
chrQ	984211	S0327_HP_006_09	C	A	.	.	AF=.;AL=2;GT=HET
chrQ	984281	S0327_HP_006_08	G	T	.	.	AF=.;AL=2;GT=HET
chrQ	984843	S0327_HP_006_07	C	CTA	.	.	AF=.;AL=2;GT=HET
chrQ	985908	S0516_CV_077_01	T	A	.	.	AF=0.0078;AL=.;GT=SOM
chrQ	991576	S0242_DV_030_01	C	CTCT	.	.	AF=.;AL=1;GT=HET
chrQ	995378	S0518_CV_078_01	G	A	.	.	AF=0.0039;AL=.;GT=SOM
chrQ	999978	S0088_GV_053_01	G	A	.	.	AF=.;AL=1;GT=HET
chrQ	1004627	S0270_DV_044_01	GT	G	.	.	AF=.;AL=1;GT=HET
chrQ	1006385	S0086_GV_052_01	T	C	.	.	AF=.;AL=1;GT=HET
chrQ	1008185	S0130_GV_074_01	T	C	.	.	AF=.;AL=1;GT=HET
chrQ	1009985	S0520_CV_079_01	G	A	.	.	AF=0.0020;AL=.;GT=SOM
chrQ	1011785	S0522_CV_080_01	C	T	.	.	AF=1;AL=.;GT=SOM
chrQ	1015534	S0230_DV_024_01	T	TTTCC	.	.	AF=.;AL=1;GT=HET
chrQ	1017296	S0198_DV_008_01	A	AAT	.	.	AF=.;AL=1;GT=HET
chrQ	1021053	S0312_DV_065_01	A	C	.	.	AF=.;AL=1;GT=HET
chrQ	1024813	S0032_GV_015_01	C	T	.	.	AF=.;AL=1,2;GT=HOM
chrQ	1026562	S0274_DV_046_01	TA	T	.	.	AF=.;AL=1;GT=HET
chrQ	1028270	S0184_DV_001_01	G	T	.	.	AF=.;AL=1;GT=HET
chrQ	1029836	S0776_CL_189_01	G	C	.	.	AF=.;AL=1,2;GT=HOM
chrQ	1031758	S0329_HP_007_13	G	A	.	.	AF=.;AL=1,2;GT=HOM
chrQ	1032610	S0329_HP_007_12	A	C	.	.	AF=.;AL=1,2;GT=HOM
chrQ	1032675	S0329_HP_007_11	G	T	.	.	AF=.;AL=1,2;GT=HOM
chrQ	1032891	S0329_HP_007_08	G	T	.	.	AF=.;AL=2;GT=HET
chrQ	1032895	S0329_HP_007_07	T	A	.	.	AF=.;AL=2;GT=HET
chrQ	1032901	S0329_HP_007_06	C	G	.	.	AF=.;AL=2;GT=HET
chrQ	1032967	S0329_HP_007_10	A	AT	.	.	AF=.;AL=1,2;GT=HOM
chrQ	1033258	S0329_HP_007_09	T	TA	.	.	AF=.;AL=1,2;GT=HOM
chrQ	1033641	S0329_HP_007_14	C	G	.	.	AF=.;AL=1,2;GT=HOM
chrQ	1033967	S0329_HP_007_02	T	G	.	.	AF=.;AL=1;GT=HET
chrQ	1034943	S0329_HP_007_05	A	AATTTG	.	.	AF=.;AL=2;GT=HET
chrQ	1035776	S0329_HP_007_04	T	C	.	.	AF=.;AL=2;GT=HET
chrQ	1036115	S0329_HP_007_01	G	A	.	.	AF=.;AL=1;GT=HET
chrQ	1036737	S0329_HP_007_03	G	GTT	.	.	AF=.;AL=2;GT=HET
chrQ	1038243	S0250_DV_034_01	TATC	T	.	.	AF=.;AL=1;GT=HET
chrQ	1039997	S0256_DV_037_01	A	AAG	.	.	AF=.;AL=1;GT=HET
chrQ	1043758	S0524_CV_081_01	G	C	.	.	AF=0.0156;AL=.;GT=SOM
chrQ	1045545	S0384_CV_011_01	A	ATCCGAAGGACCT	.	.	AF=0.0313;AL=.;GT=SOM
chrQ	1046601	S0671_CL_084_01	C	G	.	.	AF=.;AL=1,2;GT=HOM
chrQ	1050046	S0094_GV_056_01	T	C	.	.	AF=.;AL=1;GT=HET
chrQ	1053795	S0258_DV_038_01	TCA	T	.	.	AF=.;AL=1;GT=HET
chrQ	1059557	S0150_GV_084_01	A	G	.	.	AF=.;AL=1;GT=HET
chrQ	1061353	S0096_GV_057_01	G	A	.	.	AF=.;AL=1;GT=HET
chrQ	1063149	S0092_GV_055_01	T	C	.	.	AF=.;AL=1;GT=HET
chrQ	1071448	S0526_CV_082_01	T	G	.	.	AF=0.25;AL=.;GT=SOM
chrQ	1077235	S0528_CV_083_01	C	T	.	.	AF=0.0078;AL=.;GT=SOM
chrQ	1079023	S0530_CV_084_01	G	T	.	.	AF=0.0020;AL=.;GT=SOM
chrQ	1080811	S0532_CV_085_01	A	T	.	.	AF=0.0313;AL=.;GT=SOM
chrQ	1095051	S0070_GV_044_01	GGT	G	.	.	AF=.;AL=1;GT=HET
chrQ	1097874	S0711_CL_124_01	C	G	.	.	AF=.;AL=1,2;GT=HOM
chrQ	1100328	S0712_CL_125_01	G	C	.	.	AF=.;AL=1,2;GT=HOM
chrQ	1104727	S0779_CL_192_01	C	G	.	.	AF=.;AL=1,2;GT=HOM
chrQ	1108118	S0238_DV_028_01	GTAGA	G	.	.	AF=.;AL=1;GT=HET
chrQ	1109924	S0158_GV_088_01	A	G	.	.	AF=.;AL=1;GT=HET
chrQ	1111673	S0214_DV_016_01	TA	T	.	.	AF=.;AL=1;GT=HET
chrQ	1114726	S0331_HP_008_24	C	T	.	.	AF=.;AL=1,2;GT=HOM
chrQ	1115056	S0331_HP_008_23	C	A	.	.	AF=.;AL=1,2;GT=HOM
chrQ	1115450	S0331_HP_008_22	T	C	.	.	AF=.;AL=1,2;GT=HOM
chrQ	1115988	S0331_HP_008_21	C	T	.	.	AF=.;AL=1,2;GT=HOM
chrQ	1117718	S0331_HP_008_20	G	A	.	.	AF=.;AL=1,2;GT=HOM
chrQ	1117835	S0331_HP_008_19	A	C	.	.	AF=.;AL=1,2;GT=HOM
chrQ	1118091	S0331_HP_008_18	C	T	.	.	AF=.;AL=1,2;GT=HOM
chrQ	1118196	S0331_HP_008_17	A	G	.	.	AF=.;AL=1,2;GT=HOM
chrQ	1118220	S0331_HP_008_16	A	C	.	.	AF=.;AL=1,2;GT=HOM
chrQ	1118338	S0331_HP_008_15	T	C	.	.	AF=.;AL=1,2;GT=HOM
chrQ	1118365	S0331_HP_008_14	A	AC	.	.	AF=.;AL=1,2;GT=HOM
chrQ	1118411	S0331_HP_008_13	G	A	.	.	AF=.;AL=1,2;GT=HOM
chrQ	1118574	S0331_HP_008_12	C	T	.	.	AF=.;AL=1,2;GT=HOM
chrQ	1118583	S0331_HP_008_11	T	C	.	.	AF=.;AL=1,2;GT=HOM
chrQ	1118714	S0331_HP_008_10	C	T	.	.	AF=.;AL=1,2;GT=HOM
chrQ	1119137	S0331_HP_008_05	A	T	.	.	AF=.;AL=1;GT=HET
chrQ	1119263	S0331_HP_008_04	C	T	.	.	AF=.;AL=1;GT=HET
chrQ	1119265	S0331_HP_008_09	T	C	.	.	AF=.;AL=1,2;GT=HOM
chrQ	1119586	S0331_HP_008_06	C	CAT	.	.	AF=.;AL=2;GT=HET
chrQ	1119596	S0331_HP_008_08	C	T	.	.	AF=.;AL=1,2;GT=HOM
chrQ	1119610	S0331_HP_008_03	C	G	.	.	AF=.;AL=1;GT=HET
chrQ	1119775	S0331_HP_008_02	T	A	.	.	AF=.;AL=1;GT=HET
chrQ	1119844	S0331_HP_008_01	T	C	.	.	AF=.;AL=1;GT=HET
chrQ	1119897	S0331_HP_008_07	T	C	.	.	AF=.;AL=1,2;GT=HOM
chrQ	1120654	S0692_CL_105_01	C	G	.	.	AF=.;AL=1,2;GT=HOM
chrQ	1123975	S0534_CV_086_01	T	C	.	.	AF=0.125;AL=.;GT=SOM
chrQ	1125775	S0029_GV_012_01	A	G	.	.	AF=.;AL=1,2;GT=HOM
chrQ	1127533	S0224_DV_021_01	A	G	.	.	AF=.;AL=1;GT=HET
chrQ	1129249	S0296_DV_057_01	AATT	A	.	.	AF=.;AL=1;GT=HET
chrQ	1131010	S0031_GV_014_01	C	T	.	.	AF=.;AL=1,2;GT=HOM
chrQ	1132758	S0194_DV_006_01	A	AAC	.	.	AF=.;AL=1;GT=HET
chrQ	1134562	S0182_GV_100_01	A	T	.	.	AF=.;AL=1;GT=HET
chrQ	1136310	S0240_DV_029_01	A	AAAC	.	.	AF=.;AL=1;GT=HET
chrQ	1139396	S0742_CL_155_03	G	C	.	.	AF=.;AL=1,2;GT=HOM
chrQ	1140145	S0742_CL_155_02	C	G	.	.	AF=.;AL=1,2;GT=HOM
chrQ	1142680	S0742_CL_155_01	G	C	.	.	AF=.;AL=1,2;GT=HOM
chrQ	1143726	S0202_DV_010_01	ATC	A	.	.	AF=.;AL=1;GT=HET
chrQ	1145530	S0106_GV_062_01	C	T	.	.	AF=.;AL=1;GT=HET
chrQ	1147322	S0386_CV_012_01	GAAGTAA	G	.	.	AF=0.5;AL=.;GT=SOM
chrQ	1149129	S0536_CV_087_01	G	T	.	.	AF=0.0020;AL=.;GT=SOM
chrQ	1152625	S0333_HP_009_14	G	C	.	.	AF=.;AL=2;GT=HET
chrQ	1153201	S0333_HP_009_13	C	T	.	.	AF=.;AL=2;GT=HET
chrQ	1153900	S0333_HP_009_12	T	A	.	.	AF=.;AL=2;GT=HET
chrQ	1153934	S0333_HP_009_06	G	C	.	.	AF=.;AL=1;GT=HET
chrQ	1154034	S0333_HP_009_05	T	G	.	.	AF=.;AL=1;GT=HET
chrQ	1154553	S0333_HP_009_04	T	G	.	.	AF=.;AL=1;GT=HET
chrQ	1154600	S0333_HP_009_11	T	C	.	.	AF=.;AL=2;GT=HET
chrQ	1154619	S0333_HP_009_10	G	T	.	.	AF=.;AL=2;GT=HET
chrQ	1154640	S0333_HP_009_03	A	AT	.	.	AF=.;AL=1;GT=HET
chrQ	1155207	S0333_HP_009_20	C	CT	.	.	AF=.;AL=1,2;GT=HOM
chrQ	1155402	S0333_HP_009_09	A	AT	.	.	AF=.;AL=2;GT=HET
chrQ	1155624	S0333_HP_009_19	T	C	.	.	AF=.;AL=1,2;GT=HOM
chrQ	1156000	S0333_HP_009_02	A	T	.	.	AF=.;AL=1;GT=HET
chrQ	1156053	S0333_HP_009_08	C	G	.	.	AF=.;AL=2;GT=HET
chrQ	1156366	S0333_HP_009_01	G	C	.	.	AF=.;AL=1;GT=HET
chrQ	1156791	S0333_HP_009_18	C	A	.	.	AF=.;AL=1,2;GT=HOM
chrQ	1157287	S0333_HP_009_17	A	G	.	.	AF=.;AL=1,2;GT=HOM
chrQ	1157320	S0333_HP_009_16	A	T	.	.	AF=.;AL=1,2;GT=HOM
chrQ	1157553	S0333_HP_009_15	C	T	.	.	AF=.;AL=1,2;GT=HOM
chrQ	1157935	S0333_HP_009_07	CT	C	.	.	AF=.;AL=2;GT=HET
chrQ	1158890	S0538_CV_088_01	G	A	.	.	AF=0.0010;AL=.;GT=SOM
chrQ	1168926	S0162_GV_090_01	T	G	.	.	AF=.;AL=1;GT=HET
chrQ	1172726	S0540_CV_089_01	G	C	.	.	AF=0.0010;AL=.;GT=SOM
chrQ	1174520	S0025_GV_008_01	C	T	.	.	AF=.;AL=1,2;GT=HOM
chrQ	1178317	S0542_CV_090_01	T	A	.	.	AF=0.0020;AL=.;GT=SOM
chrQ	1180111	S0024_GV_007_01	T	C	.	.	AF=.;AL=1,2;GT=HOM
chrQ	1181860	S0212_DV_015_01	GA	G	.	.	AF=.;AL=1;GT=HET
chrQ	1183633	S0164_GV_091_01	G	T	.	.	AF=.;AL=1;GT=HET
chrQ	1185519	S0781_CL_194_01	G	C	.	.	AF=.;AL=1,2;GT=HOM
chrQ	1189382	S0264_DV_041_01	C	CA	.	.	AF=.;AL=1;GT=HET
chrQ	1191140	S0544_CV_091_01	T	G	.	.	AF=0.0156;AL=.;GT=SOM
chrQ	1194890	S0300_DV_059_01	G	T	.	.	AF=.;AL=1;GT=HET
chrQ	1198649	S0546_CV_092_01	C	T	.	.	AF=0.0313;AL=.;GT=SOM
chrQ	1200438	S0388_CV_013_01	GTC	G	.	.	AF=0.0078;AL=.;GT=SOM
chrQ	1207733	S0390_CV_014_01	GGA	G	.	.	AF=0.0313;AL=.;GT=SOM
chrQ	1209528	S0548_CV_093_01	A	C	.	.	AF=0.0078;AL=.;GT=SOM
chrQ	1211277	S0244_DV_031_01	T	TTCA	.	.	AF=.;AL=1;GT=HET
chrQ	1215567	S0602_CL_015_01	C	G	.	.	AF=.;AL=1,2;GT=HOM
chrQ	1217279	S0392_CV_015_01	GGA	G	.	.	AF=0.0039;AL=.;GT=SOM
chrQ	1219082	S0550_CV_094_01	G	T	.	.	AF=0.0010;AL=.;GT=SOM
chrQ	1220872	S0394_CV_016_01	C	CT	.	.	AF=0.0020;AL=.;GT=SOM
chrQ	1222675	S0018_GV_001_01	G	GA	.	.	AF=.;AL=1,2;GT=HOM
chrQ	1230865	S0360_HP_023_01	T	TTG	.	.	AF=.;AL=1;GT=HET
chrQ	1230969	S0360_HP_023_06	A	G	.	.	AF=.;AL=1,2;GT=HOM
chrQ	1231044	S0360_HP_023_05	A	G	.	.	AF=.;AL=1,2;GT=HOM
chrQ	1231203	S0360_HP_023_02	C	T	.	.	AF=.;AL=2;GT=HET
chrQ	1232291	S0360_HP_023_03	C	CACACATATATATGTATATAT	.	.	AF=.;AL=1,2;GT=HOM
chrQ	1233617	S0360_HP_023_04	T	A	.	.	AF=.;AL=1,2;GT=HOM
chrQ	1254444	S0362_HP_024_01	C	G	.	.	AF=.;AL=1,2;GT=HOM
