# Supplementary material for: Using synthetic chromosome controls to evaluate the sequencing of difficult regions within the human genome
Source: Genome Biol. 2022 Jan 12;23:19. doi: 10.1186/s13059-021-02579-6 (PMC8753822; doi:10.1186/s13059-021-02579-6)
Supplement: Supplementary file 6 — Additional file 6: Table S2. sequencing summary statistics for sequin reads in each individual library used in this study. [file 13059_2021_2579_MOESM6_ESM.xlsx]

## Sheet: Sheet1
Table S2. Library statistics
Name	Total reads	Aligned with high-quality	Observed coverage	Mismatch rate	Error rate	Indel rate	Duplication rate	Mean insert size	SD insert size
HISEQ_X_TEN_PCR_FREE_1	220295	214801	18.5893	0.004425	0.004429	6.9e-05	0.022749	320.078	115.586
HISEQ_X_TEN_PCR_FREE_2	713325	696438	60.1861	0.004389	0.004385	7.6e-05	0.0035	319.743	119.431
HISEQ_2500_PCR_BASED_1	991507	965693	65.6907	0.001995	0.001988	0.000111	0.001617	169.899	65.9352
HISEQ_2500_PCR_BASED_2	987687	964077	64.7532	0.00193	0.001925	0.000114	0.001478	167.761	67.6497
NEXTSEQ_500_PCR_BASED_1	885303	855344	72.3959	0.004857	0.00483	0.000149	0.003602	198.537	63.3311
NEXTSEQ_500_PCR_BASED_2	893058	862293	72.8987	0.004748	0.004717	0.000153	0.004212	191.813	55.6876
MGISEQ2000	730247	712949	62.4116	0.008315	0.008285	0.000105	0.001101	289.628	76.896
PROMETHION	161489	158869	65.0678	0.026805	0.026746	0.03541	NA	983.71*	NA
								* mean read length
