# Supplementary material for: Using synthetic chromosome controls to evaluate the sequencing of difficult regions within the human genome
Source: Genome Biol. 2022 Jan 12;23:19. doi: 10.1186/s13059-021-02579-6 (PMC8753822; doi:10.1186/s13059-021-02579-6)
Supplement: Supplementary file 8 — Additional file 8: Table S3. file providing additional information on the structural variants represented by sequins, such as the location in hg38, type and size. [file 13059_2021_2579_MOESM8_ESM.xlsx]

## Sheet: Sheet1
Table S3. Structural Variants
ID	Chromosome	Start	End	Length	Genotype	Type
S0889_SV_024	chr1	45900601	45900602	328	HET	insertion
S0871_SV_015	chr1	56530380	56530687	307	HET	duplication
S0925_SV_042	chr1	104688489	104688490	967	HET	insertion
S0909_SV_034	chr1	197787658	197788855	1197	HET	inversion
S0959_TL_007_B	chr2	29225505	NA	NA	HET	translocation
S0958_TL_007_A	chr2	29225506	NA	NA	HET	translocation
S0919_SV_039	chr3	28665577	28665578	419	HET	insertion
S0915_SV_037	chr3	45042837	45042956	119	HET	inversion
S0855_SV_007	chr3	140902542	140903517	NA	HET	deletion
S0913_SV_036	chr3	161637141	161637355	214	HET	inversion
S0893_SV_026	chr3	195842704	195842705	715	HET	insertion
S0895_SV_027	chr4	100469567	100469568	177	HET	insertion
S0875_SV_017	chr4	141521890	141522037	147	HET	duplication
S0877_SV_018	chr5	1238271	1238511	240	HET	duplication
S0921_SV_040	chr5	66273813	66273814	296	HET	insertion
S0958_TL_007_A	chr5	171393614	NA	NA	HET	translocation
S0959_TL_007_B	chr5	171393615	NA	NA	HET	translocation
S0933_SV_046	chr6	103735473	103735474	324	HET	insertion
S0879_SV_019	chr6	120443680	120443786	106	HET	duplication
S0917_SV_038	chr6	154142152	154142283	131	HET	inversion
S0897_SV_028	chr6	163829830	163829831	107	HET	insertion
S0881_SV_020	chr8	57259887	57260362	475	HET	duplication
S0938_TL_002_A	chr8	92065049	NA	NA	HET	translocation
S0939_TL_002_B	chr8	92065050	NA	NA	HET	translocation
S0943_TL_003_B	chr8	127734816	NA	NA	HET	translocation
S0942_TL_003_A	chr8	127734818	NA	NA	HET	translocation
S0857_SV_008	chr9	42258466	42259463	NA	HET	deletion
S0859_SV_009	chr9	97998794	97999106	NA	HET	deletion
S0954_TL_006_A	chr9	130752199	NA	NA	HET	translocation
S0955_TL_006_B	chr9	130752202	NA	NA	HET	translocation
S0899_SV_029	chr10	65668834	65668981	147	HET	inversion
S0843_SV_001	chr10	91209472	91209806	NA	HET	deletion
S0863_SV_011	chr10	103992649	103992757	108	HET	duplication
S0883_SV_021	chr10	106191382	106191383	912	HET	insertion
S0931_SV_044	chr10	132512541	132512830	289	HET	duplication
S0865_SV_012	chr10	132521944	132522443	499	HET	duplication
S0845_SV_002	chr11	16974632	16975045	NA	HET	deletion
S0901_SV_030	chr11	23946595	23946637	42	HET	inversion
S0962_TL_008_A	chr11	69532298	NA	NA	HET	translocation
S0963_TL_008_B	chr11	69532298	NA	NA	HET	translocation
S0885_SV_022	chr11	79127441	79127442	56	HET	insertion
S0935_TL_001_B	chr11	128803566	NA	NA	HET	translocation
S0934_TL_001_A	chr11	128803566	NA	NA	HET	translocation
S0867_SV_013	chr11	134704529	134704887	358	HET	duplication
S0949_TL_004_A	chr12	11879798	NA	NA	HET	translocation
S0947_TL_004_B	chr12	11879799	NA	NA	HET	translocation
S0923_SV_041	chr12	126318396	126318397	1200	HET	insertion
S0847_SV_003	chr14	30793795	30794108	NA	HET	deletion
S0869_SV_014	chr14	82276271	82276467	196	HET	duplication
S0942_TL_003_A	chr14	105861190	NA	NA	HET	translocation
S0943_TL_003_B	chr14	105861192	NA	NA	HET	translocation
S0950_TL_005_A	chr14	105863246	NA	NA	HET	translocation
S0951_TL_005_B	chr14	105863248	NA	NA	HET	translocation
S0963_TL_008_B	chr14	105865128	NA	NA	HET	translocation
S0962_TL_008_A	chr14	105865128	NA	NA	HET	translocation
S0849_SV_004	chr15	62655586	62655721	NA	HET	deletion
S0903_SV_031	chr15	94938366	94938512	146	HET	inversion
S0905_SV_032	chr16	48871382	48872327	945	HET	inversion
S0851_SV_005	chr16	58785656	58785729	NA	HET	deletion
S0907_SV_033	chr17	33357038	33357088	50	HET	inversion
S0887_SV_023	chr18	39481833	39481834	329	HET	insertion
S0951_TL_005_B	chr18	63127229	NA	NA	HET	translocation
S0950_TL_005_A	chr18	63127231	NA	NA	HET	translocation
S0853_SV_006	chr20	21869266	21869551	NA	HET	deletion
S0873_SV_016	chr20	43696489	43697022	533	HET	duplication
S0891_SV_025	chr20	63965476	63965477	1276	HET	insertion
S0927_SV_043	chr21	8607014	8607015	968	HET	insertion
S0911_SV_035	chr21	26001843	26002390	547	HET	inversion
S0939_TL_002_B	chr21	34846645	NA	NA	HET	translocation
S0938_TL_002_A	chr21	34846646	NA	NA	HET	translocation
S0947_TL_004_B	chr21	34928527	NA	NA	HET	translocation
S0949_TL_004_A	chr21	34928528	NA	NA	HET	translocation
S0955_TL_006_B	chr22	23292075	NA	NA	HET	translocation
S0954_TL_006_A	chr22	23292078	NA	NA	HET	translocation
S0934_TL_001_A	chr22	29289715	NA	NA	HET	translocation
S0935_TL_001_B	chr22	29289715	NA	NA	HET	translocation
S0861_SV_010	chrX	66883937	66884059	NA	HET	deletion
